# Supplementary material for: Mutualisms weaken the latitudinal diversity gradient among oceanic islands
Source: Nature. 2024 Feb 28;627(8003):335–9. doi: 10.1038/s41586-024-07110-y (PMC10937366; doi:10.1038/s41586-024-07110-y)
Supplement: Supplementary file 2 — Source Data Fig. 1 [file 41586_2024_7110_MOESM2_ESM.xlsx]

## Sheet: fig1a
	entity_ID	entity_class	sprich	latitude	longitude	area	temp	prec	elev_range	AM	EM	ORC	NM	entity_class2	abslatitude
1	1	Island	23	-12.2658	123.078	-1.52843	1.29005	0.292012	-2.65724	21	0	0	2	Non-oceanic	12.2658
2	3	Island	281	-10.4853	105.637	-0.924942	0.848236	0.985565	-0.502375	246	1	12	9	Oceanic	10.4853
3	125	Island	65	-12.1636	96.8733	-1.48608	1.14918	0.996208	-2.24829	53	1	0	8	Oceanic	12.1636
4	127	Island	337	-31.553	159.077	-1.53458	0.31082	0.721365	-0.332193	272	3	12	24	Oceanic	31.553
5	128	Island	203	-29.0326	167.952	-1.30758	0.327598	0.455396	-0.598806	165	0	10	17	Oceanic	29.0326
6	129	Island	80	-54.6284	158.864	-0.936305	-1.33918	0.142207	-0.431204	61	0	3	13	Oceanic	54.6284
7	131	Island	188	39.6991	-31.1052	-1.54052	0.0894212	0.553478	-0.0464508	145	5	2	31	Oceanic	39.6991
8	132	Island	235	39.4419	-31.2025	-0.922072	0.0676551	0.746025	0.127625	182	6	2	39	Oceanic	39.4419
9	133	Island	262	38.5782	-28.7013	-0.861884	0.0882479	0.476599	0.222765	207	7	3	36	Oceanic	38.5782
10	134	Island	265	38.4695	-28.3336	-0.584902	0.0532544	0.508431	0.766804	210	7	3	37	Oceanic	38.4695
11	135	Island	154	39.0523	-28.0113	-1.1693	0.120522	0.288415	-0.432897	122	4	1	22	Oceanic	39.0523
12	136	Island	241	38.6372	-28.0292	-0.761426	0.0704534	0.47133	0.226674	187	7	3	39	Oceanic	38.6372
13	137	Island	273	38.7239	-27.2123	-0.615748	0.120413	0.359898	0.212895	215	6	3	39	Oceanic	38.7239
14	138	Island	296	37.7954	-25.4819	-0.433825	0.050649	0.218515	0.250928	231	7	3	46	Oceanic	37.7954
15	139	Island	219	36.9713	-25.0998	-1.03208	0.108661	-0.107522	-0.188705	175	5	3	31	Oceanic	36.9713
16	140	Island	206	34.0384	-120.374	-1.29352	-0.283786	-0.863246	-0.758274	170	2	0	30	Non-oceanic	34.0384
17	141	Island	381	33.9667	-120.106	-0.794357	-0.21836	-0.933161	-0.320582	312	13	0	44	Non-oceanic	33.9667
18	142	Island	475	34.014	-119.745	-0.748577	-0.150451	-0.958487	-0.0208447	382	21	1	60	Non-oceanic	34.014
19	145	Island	703	27.7465	-18.0066	-0.727656	0.207401	-1.36203	0.468017	562	15	5	76	Oceanic	27.7465
20	146	Island	884	28.6899	-17.8583	-0.445175	0.00112217	-0.989889	0.806242	707	16	6	102	Oceanic	28.6899
21	147	Island	892	28.1174	-17.2326	-0.637286	0.18156	-1.30969	0.463887	726	19	3	90	Oceanic	28.1174
22	148	Island	1375	28.2911	-16.5563	-0.13819	-0.0187349	-1.12812	1.08863	1100	27	7	160	Oceanic	28.2911
23	149	Island	1196	27.9548	-15.5932	-0.21478	0.201051	-1.50088	0.649852	939	29	6	149	Oceanic	27.9548
24	150	Island	750	28.4061	-14.0365	-0.196938	0.419415	-2.38862	0.0590474	619	9	0	90	Oceanic	28.4061
25	151	Island	710	29.0245	-13.6418	-0.406088	0.361055	-2.23249	-0.0474177	566	8	3	97	Oceanic	29.0245
26	152	Island	179	-51.7509	-60.1111	0.10001	-1.0694	-0.686567	-0.0425967	145	4	4	19	Non-oceanic	51.7509
27	153	Island	174	-51.7402	-58.7527	0.205788	-1.08119	-0.560832	-0.0493557	142	4	4	17	Non-oceanic	51.7402
28	155	Island	107	-1.3784	-89.6787	-1.15321	0.792786	-0.669693	-0.883158	96	0	0	7	Oceanic	1.3784
29	156	Island	178	-0.385734	-91.5129	-0.474137	0.772378	-1.35978	0.458807	157	0	3	13	Oceanic	0.385734
30	157	Island	245	-1.2936	-90.4353	-0.853632	0.737854	-0.834183	-0.187518	212	0	4	21	Oceanic	1.2936
31	158	Island	56	0.325229	-89.9568	-1.5718	0.881434	-1.38346	-1.57662	49	0	0	6	Oceanic	0.325229
32	159	Island	371	-0.559293	-91.1843	0.108287	0.74227	-1.32585	0.56034	320	1	11	30	Oceanic	0.559293
33	160	Island	57	0.332085	-90.4757	-0.941547	0.886765	-1.07007	-0.561043	53	0	0	4	Oceanic	0.332085
34	161	Island	182	0.586845	-90.757	-1.17105	0.827877	-0.858194	-0.114441	157	0	7	11	Oceanic	0.586845
35	162	Island	116	-0.610811	-90.6658	-1.52462	0.729675	-1.84765	-0.349987	101	0	1	10	Oceanic	0.610811
36	163	Island	299	-0.826798	-89.4306	-0.517465	0.786414	-0.585378	-0.0283328	265	0	4	22	Oceanic	0.826798
37	164	Island	423	-0.627248	-90.3584	-0.35117	0.75975	-1.55092	0.088258	367	1	12	33	Oceanic	0.627248
38	165	Island	82	-0.818429	-90.0588	-1.42765	0.788992	-1.05976	-0.723803	74	0	0	4	Oceanic	0.818429
39	166	Island	300	-0.266245	-90.7125	-0.50863	0.812821	-1.69655	0.123864	258	0	7	26	Oceanic	0.266245
40	171	Island	596	19.5981	-155.518	0.341243	0.0777848	0.826495	1.17911	544	1	3	26	Oceanic	19.5981
41	172	Island	668	22.0584	-159.524	-0.239788	0.540615	0.823431	0.506272	609	1	8	26	Oceanic	22.0584
42	173	Island	69	20.5476	-156.609	-0.977626	0.767891	0.226736	-0.35149	65	0	0	4	Oceanic	20.5476
43	176	Island	398	20.835	-156.927	-0.641735	0.690261	0.386494	0.209573	359	1	3	17	Oceanic	20.835
44	180	Island	676	20.7904	-156.337	-0.159977	0.416247	0.760327	0.960486	617	2	7	26	Oceanic	20.7904
45	181	Island	31	28.2081	-177.367	-1.82728	0.715615	0.559625	-2.18058	24	0	0	7	Oceanic	28.2081
46	183	Island	525	21.1332	-157.015	-0.460315	0.683133	0.61019	0.476201	475	1	7	20	Oceanic	21.1332
47	186	Island	100	21.8966	-160.152	-0.823464	0.775675	-0.393402	-0.424476	89	0	1	10	Oceanic	21.8966
48	187	Island	628	21.4587	-157.973	-0.216872	0.738332	0.757429	0.359215	571	1	10	23	Oceanic	21.4587
49	189	Island	925	64.9907	-18.5941	1.01054	-1.67556	0.180205	0.698323	693	29	11	171	Oceanic	64.9907
50	191	Island	124	-33.7194	134.494	-1.28947	0.0201996	-0.882071	-1.69316	100	4	5	9	Non-oceanic	33.7194
51	201	Island	881	-35.828	137.24	0.0884603	-0.109304	-0.435095	-0.590233	579	64	84	115	Non-oceanic	35.828
52	202	Island	1589	-21.1333	55.5327	-0.077076	0.157433	0.6927	0.957349	1195	5	243	48	Oceanic	21.1333
53	203	Island	60	-7.99629	-140.687	-1.28388	1.04953	0.36647	-0.192279	54	1	0	2	Oceanic	7.99629
54	206	Island	36	-7.91764	-140.57	-1.74879	1.10427	-0.0549173	-0.266624	32	1	0	3	Oceanic	7.91764
55	207	Island	300	-9.77478	-139.014	-0.682176	0.924127	0.833066	0.357606	271	2	3	7	Oceanic	9.77478
56	211	Island	326	-8.86624	-140.139	-0.658179	0.936819	0.769143	0.338547	284	3	5	11	Oceanic	8.86624
57	212	Island	192	-9.94499	-139.089	-1.11956	0.983017	0.715251	0.111687	176	2	3	7	Oceanic	9.94499
58	213	Island	210	-8.90932	-139.552	-1.04846	1.02865	0.731489	0.112455	189	2	2	9	Oceanic	8.90932
59	214	Island	210	-9.39786	-140.074	-0.998112	1.01778	0.792987	0.151948	189	2	4	5	Oceanic	9.39786
60	217	Island	92	-24.3767	-128.323	-1.25997	0.735601	0.551665	-2.01012	81	1	0	5	Oceanic	24.3767
61	220	Island	27	11.2942	166.876	-1.66063	1.26802	0.955933	-2.47026	23	1	0	3	Oceanic	11.2942
62	232	Island	269	30.7904	130.294	-1.63883	0.177827	1.27464	-0.0640669	244	5	5	13	Non-oceanic	30.7904
63	233	Island	648	30.8308	129.934	-1.55508	0.130506	1.28943	-0.148327	566	9	28	34	Non-oceanic	30.8308
64	234	Island	1285	30.5808	130.975	-0.582262	0.237579	1.44275	-0.650287	1071	26	59	99	Non-oceanic	30.5808
65	235	Island	1703	30.3391	130.522	-0.546021	-0.0843368	1.53699	0.638164	1419	44	107	86	Non-oceanic	30.3391
66	236	Island	642	30.4559	130.21	-1.31337	0.20276	1.33027	-0.108071	565	18	18	31	Non-oceanic	30.4559
67	237	Island	649	29.9723	129.923	-1.59269	0.32852	1.4319	-0.133913	558	7	30	41	Oceanic	29.9723
68	238	Island	783	29.8488	129.871	-1.32505	0.247434	1.46454	0.161299	666	8	40	53	Oceanic	29.8488
69	241	Island	417	29.6412	129.713	-1.37776	0.354785	1.451	0.0268063	362	8	18	25	Oceanic	29.6412
70	242	Island	557	29.4594	129.602	-1.76325	0.400042	1.41392	-0.181613	482	5	28	34	Oceanic	29.4594
71	244	Island	674	29.1466	129.208	-1.78606	0.501754	1.29943	-0.652615	575	5	31	52	Oceanic	29.1466
72	246	Island	1362	28.3118	129.427	-0.442528	0.505775	1.28823	-0.0454853	1136	17	67	101	Non-oceanic	28.3118
73	247	Island	708	28.323	129.972	-1.17514	0.646023	1.31351	-0.876668	626	3	8	59	Oceanic	28.323
74	248	Island	1072	27.7735	128.949	-0.750431	0.593548	1.15023	-0.112311	922	8	40	72	Non-oceanic	27.7735
75	249	Island	936	27.3803	128.597	-1.03794	0.665375	1.05978	-0.772006	830	8	12	66	Non-oceanic	27.3803
76	250	Island	622	27.0428	128.431	-1.48209	0.706981	1.02705	-1.29473	550	3	5	53	Non-oceanic	27.0428
77	251	Island	1565	26.4937	127.96	-0.285699	0.679427	1.05436	-0.26929	1312	13	86	114	Non-oceanic	26.4937
78	252	Island	895	26.35	126.773	-1.16971	0.682477	1.09513	-0.592366	782	11	23	67	Non-oceanic	26.35
79	253	Island	784	24.774	125.332	-0.876307	0.806238	1.09084	-1.2657	687	1	10	72	Non-oceanic	24.774
80	254	Island	1305	24.4334	124.206	-0.778518	0.787305	1.05166	-0.232868	1097	10	69	91	Non-oceanic	24.4334
81	255	Island	1344	24.3358	123.815	-0.709024	0.711345	1.17897	-0.336599	1123	11	74	95	Non-oceanic	24.3358
82	256	Island	867	24.4553	122.989	-1.37709	0.789259	1.21271	-0.832875	743	5	25	77	Non-oceanic	24.4553
83	257	Island	58	74.4495	19.0504	-0.842057	-1.9569	-0.872952	-0.244366	32	3	0	20	Non-oceanic	74.4495
84	258	Island	12	76.4921	16.5844	-1.74421	-2.05922	-0.978049	-2.47026	7	0	0	5	Non-oceanic	76.4921
85	259	Island	18	76.5753	25.2349	-1.20237	-2.23944	-0.358081	-0.68362	13	0	0	5	Non-oceanic	76.5753
86	260	Island	69	77.8008	22.503	0.12901	-2.64048	-0.747678	-0.209207	41	2	0	24	Non-oceanic	77.8008
87	261	Island	59	78.4196	21.3423	-0.264459	-2.71465	-1.00767	-0.0986249	33	2	0	23	Non-oceanic	78.4196
88	262	Island	29	78.7214	26.6516	-0.973661	-2.68562	-0.477462	-0.721222	17	1	0	9	Non-oceanic	78.7214
89	263	Island	68	78.5741	11.2216	-0.475586	-2.37359	-0.683635	0.220803	36	2	0	29	Non-oceanic	78.5741
90	264	Island	34	78.8981	28.6914	-0.819089	-2.73384	-0.508502	-0.596653	21	1	0	10	Non-oceanic	78.8981
91	265	Island	31	79.6843	10.9072	-1.30113	-2.40827	-0.887652	-0.542911	20	1	0	10	Non-oceanic	79.6843
92	266	Island	21	79.7564	10.8304	-1.48	-2.39776	-0.834872	-0.31771	16	1	0	4	Non-oceanic	79.7564
93	268	Island	158	78.6099	15.8789	0.722558	-2.76995	-0.890142	0.590852	99	9	0	48	Non-oceanic	78.6099
94	269	Island	2	80.1269	28.0169	-0.907462	-2.48945	-0.591124	-0.809048	1	0	0	1	Non-oceanic	80.1269
95	271	Island	6	80.1501	32.5669	-0.860297	-3.06996	-0.692534	-0.713535	2	0	0	4	Non-oceanic	80.1501
96	272	Island	4	80.3146	18.3567	-1.02588	-2.40212	-1.69523	-1.59472	1	0	0	3	Non-oceanic	80.3146
97	273	Island	80	79.8531	22.7569	0.433216	-3.00518	-0.823311	-0.0330547	41	2	0	36	Non-oceanic	79.8531
98	274	Island	4	80.6482	20.6638	-1.48645	-2.70284	-1.40617	-0.409574	2	0	0	2	Non-oceanic	80.6482
99	276	Island	11	80.7173	20.788	-1.40597	-2.33063	-1.40446	-0.348486	5	0	0	6	Non-oceanic	80.7173
100	277	Island	274	-9.42548	46.3688	-0.877304	1.13203	0.112592	-2.29743	237	1	4	19	Oceanic	9.42548
101	278	Island	143	-9.73086	46.5115	-1.64273	1.13965	0.0768285	-2.15942	127	1	0	8	Oceanic	9.73086
102	279	Island	136	-9.72632	47.5732	-1.83466	1.15113	0.271798	-2.57625	119	1	0	11	Oceanic	9.72632
103	280	Island	142	-10.0866	47.7417	-1.67126	1.14121	0.0693138	-1.97737	127	1	0	7	Oceanic	10.0866
104	283	Island	81	-10.1593	51.1656	-1.7247	1.11498	0.26988	-2.35036	70	0	1	6	Oceanic	10.1593
105	284	Island	13	-10.4184	56.6429	-1.42432	1.09689	0.659631	-2.35036	11	1	0	1	Non-oceanic	10.4184
106	285	Island	26	-16.6031	59.5873	-1.81032	1.03481	0.147004	-2.24829	22	1	0	2	Oceanic	16.6031
107	289	Island	82	-7.12964	56.28	-1.69852	1.15403	0.919113	-2.35036	73	0	0	8	Oceanic	7.12964
108	293	Island	222	18.7269	-64.3374	-1.28981	1.14446	0.181689	-2.79999	193	3	6	9	Non-oceanic	18.7269
109	296	Island	1272	24.2598	-76.6441	0.4135	0.987544	0.261517	-1.17029	1096	9	62	70	Oceanic	24.2598
110	303	Island	7336	21.6255	-79.0298	1.03352	0.971618	0.48729	0.669925	6277	81	392	222	Non-oceanic	21.6255
111	315	Island	3826	18.1571	-77.3105	0.355901	0.880421	0.807357	0.748489	3191	18	266	167	Non-oceanic	18.1571
112	326	Island	3399	18.222	-66.4681	0.296255	0.903509	0.805621	0.391658	2843	25	189	153	Non-oceanic	18.222
113	327	Island	644	17.6315	-63.2375	-1.59212	0.957588	0.306905	0.0498688	575	4	13	29	Oceanic	17.6315
114	331	Island	560	17.4908	-62.9763	-1.44835	1.10039	0.32775	-0.144974	493	5	18	23	Oceanic	17.4908
115	334	Island	1523	13.8984	-60.9668	-0.490366	1.10127	1.03376	0.154839	1323	9	66	73	Oceanic	13.8984
116	335	Island	627	18.0617	-63.0627	-1.04684	1.12082	0.159335	-0.390193	562	5	7	34	Oceanic	18.0617
117	344	Island	5676	19.1957	109.746	0.687506	0.86148	0.68851	0.613805	4710	154	302	247	Non-oceanic	19.1957
118	345	Mainland	1992	22.3811	114.135	-0.311693	0.648801	1.00467	0.201534	1641	83	94	100	Non-oceanic	22.3811
119	347	Island	6738	23.7476	120.968	0.70571	0.304881	1.27959	1.14097	5383	166	593	301	Non-oceanic	23.7476
120	348	Island	161	18.7918	-110.975	-0.932636	0.819963	-1.129	0.21488	145	0	4	4	Oceanic	18.7918
121	349	Island	11	19.31	-110.803	-1.71384	0.928328	-1.30639	-4.5583	10	0	0	0	Oceanic	19.31
122	350	Island	45	18.3568	-114.724	-1.48381	0.864525	-2.21362	-0.657295	40	0	0	2	Oceanic	18.3568
123	351	Island	159	29.0398	-118.285	-0.753194	0.155836	-2.2446	0.369321	129	3	0	18	Oceanic	29.0398
124	352	Island	88	-49.6862	178.774	-1.45486	-0.927612	-0.0868905	-0.493065	61	0	4	13	Oceanic	49.6862
125	354	Island	26	3.85111	-159.297	-1.36454	1.20854	0.772245	-2.20242	21	1	0	4	Oceanic	3.85111
126	355	Island	79	8.62158	150.926	-1.74773	1.24677	1.54201	-2.35036	72	1	0	2	Oceanic	8.62158
127	356	Island	100	-40.3188	-9.94232	-1.11875	-0.650587	1.56277	0.131366	90	1	0	5	Oceanic	40.3188
128	357	Island	1027	12.4919	53.8006	0.0438193	0.915935	-2.4723	0.475749	900	0	4	65	Non-oceanic	12.4919
129	358	Island	23	-9.95743	-150.211	-1.77788	1.29389	0.312753	-2.29743	20	1	0	2	Oceanic	9.95743
130	359	Island	311	-19.0524	-169.859	-0.7351	0.937646	1.12637	-1.41778	259	1	32	9	Oceanic	19.0524
131	361	Island	241	5.52886	-87.0619	-1.43054	0.897763	1.45937	-0.18515	215	0	5	11	Oceanic	5.52886
132	362	Island	195	-29.3809	-177.987	-1.33567	0.496595	0.882478	-0.220313	161	0	6	10	Oceanic	29.3809
133	363	Island	577	1.61539	7.39705	-0.917571	0.921717	1.08096	0.149045	466	2	69	9	Oceanic	1.61539
134	364	Island	1151	0.238989	6.60226	-0.393385	0.696826	1.26523	0.657535	947	3	123	27	Oceanic	0.238989
135	365	Island	400	-1.43572	5.62983	-1.37097	0.292053	0.989638	-0.137212	341	0	28	10	Oceanic	1.43572
136	366	Island	24	-46.6358	37.9408	-1.24767	-1.21507	1.19043	-0.090336	20	0	0	4	Oceanic	46.6358
137	367	Island	33	-46.907	37.7404	-0.702963	-1.325	1.21574	0.33189	27	0	0	5	Oceanic	46.907
138	368	Island	301	-21.2346	-159.778	-1.13121	0.815604	0.980579	-0.225308	254	2	18	11	Oceanic	21.2346
139	370	Island	56	-7.94351	-14.367	-1.02471	0.445999	-1.89879	0.0786583	47	0	0	3	Oceanic	7.94351
140	371	Island	1069	7.42969	134.518	-0.560889	1.21369	1.65056	-0.540926	851	2	104	51	Non-oceanic	7.42969
141	375	Island	41	19.2921	166.635	-1.7444	1.17556	-0.0708453	-2.70161	31	1	0	6	Oceanic	19.2921
142	376	Island	453	12.5093	-69.9703	-0.84726	1.27599	-0.931875	-0.899656	415	4	2	23	Non-oceanic	12.5093
143	377	Island	407	12.1845	-68.2896	-0.722226	1.2904	-0.681778	-0.835912	370	4	2	24	Oceanic	12.1845
144	378	Island	577	12.1941	-68.9726	-0.590793	1.25596	-0.59198	-0.441422	526	4	3	32	Oceanic	12.1941
145	379	Island	61	-18.8668	-159.776	-1.48865	1.0333	1.02076	-1.30669	50	1	1	7	Oceanic	18.8668
146	380	Island	131	-19.9957	-158.114	-1.38112	0.95978	0.982786	-1.50862	115	1	4	8	Oceanic	19.9957
147	381	Island	153	-21.9281	-157.919	-1.23482	0.805361	0.954631	-1.00404	133	1	8	7	Oceanic	21.9281
148	382	Island	32	-10.4199	-161.001	-1.76419	1.29027	1.1323	-2.24829	26	1	0	4	Oceanic	10.4199
149	383	Island	41	-19.2688	-158.937	-1.78368	1.01831	0.97921	-2.29743	36	0	0	4	Oceanic	19.2688
150	384	Island	109	-20.1612	-157.341	-1.48877	0.961545	0.946385	-2.06239	95	1	3	8	Oceanic	20.1612
151	385	Island	113	-19.8671	-157.702	-1.43301	0.983555	0.981917	-1.88752	98	1	4	8	Oceanic	19.8671
152	392	Island	33	-8.98802	-157.981	-1.53179	1.29226	0.639943	-2.35036	26	1	0	5	Oceanic	8.98802
153	394	Island	112	-37.1124	-12.2851	-1.02857	-0.521485	0.968467	0.677725	101	1	1	5	Oceanic	37.1124
154	395	Island	96	-37.3005	-12.6781	-1.58504	-0.30893	0.886843	-0.183969	85	1	0	6	Oceanic	37.3005
155	397	Island	32	-54.3751	-36.6928	0.0445857	-1.90107	0.726049	0.968046	28	0	0	3	Non-oceanic	54.3751
156	399	Island	45	-49.3013	69.4849	0.237944	-1.45064	-0.103714	0.583543	37	0	0	7	Oceanic	49.3013
157	401	Island	11	-53.0932	73.5169	-0.647103	-2.16422	-0.14464	0.882939	9	0	0	2	Oceanic	53.0932
158	402	Island	107	71.0147	-8.38644	-0.62662	-2.08396	0.0669724	0.739607	67	8	1	29	Oceanic	71.0147
159	404	Island	53	-20.5082	-29.3033	-1.64945	0.84623	0.0826102	-0.159624	47	0	1	4	Oceanic	20.5082
160	405	Island	310	45.9057	149.949	-0.243828	-1.52795	0.50425	0.42993	230	17	11	39	Oceanic	45.9057
161	406	Island	249	46.948	151.996	-0.664385	-1.56532	0.653481	0.473938	184	17	8	33	Oceanic	46.948
162	407	Island	225	47.337	152.478	-1.12147	-1.61577	0.647843	0.280391	157	17	8	33	Oceanic	47.337
163	409	Island	218	47.746	153.013	-1.15924	-1.60872	0.625097	0.148318	156	16	6	31	Oceanic	47.746
164	410	Island	134	48.0805	153.216	-1.21459	-1.63424	0.603354	0.437622	101	8	1	20	Oceanic	48.0805
165	411	Island	56	7.11907	171.216	-1.46322	1.25219	1.59097	-2.11895	46	2	0	6	Oceanic	7.11907
166	412	Island	570	-36.1999	175.423	-0.712713	-0.130323	0.841017	-0.151696	437	14	33	45	Non-oceanic	36.1999
167	413	Island	106	46.5209	150.869	-1.48818	-1.51125	0.559446	-0.0690413	77	11	6	4	Oceanic	46.5209
168	414	Island	911	32.7463	-16.9991	-0.43532	-0.100951	-0.280972	0.59884	732	9	5	116	Oceanic	32.7463
169	415	Island	221	32.5076	-16.5088	-1.59998	0.215187	-0.623793	-0.313423	186	0	1	25	Oceanic	32.5076
170	416	Island	409	33.0692	-16.3422	-1.28916	0.229958	-0.901173	-0.266624	333	3	1	58	Oceanic	33.0692
171	418	Island	177	17.0565	-25.1701	-0.415845	0.502912	-1.37923	0.662035	151	1	0	15	Oceanic	17.0565
172	419	Island	128	16.8455	-24.9678	-0.783249	0.803375	-2.42373	-0.0302177	115	0	0	6	Oceanic	16.8455
173	421	Island	131	16.5985	-24.2562	-0.655633	0.641449	-1.87699	0.381877	113	0	0	9	Oceanic	16.5985
174	422	Island	72	16.7372	-22.9314	-0.787109	0.764655	-3.14597	-0.450054	63	0	0	6	Oceanic	16.7372
175	423	Island	95	16.0983	-22.814	-0.483488	0.786201	-3.11459	-0.462323	85	0	0	7	Oceanic	16.0983
176	424	Island	84	15.218	-23.1606	-0.729155	0.886605	-2.13442	-0.411214	76	0	0	5	Oceanic	15.218
177	425	Island	152	15.0837	-23.6248	-0.344564	0.747609	-1.48718	0.406823	135	0	0	10	Oceanic	15.0837
178	426	Island	138	14.9283	-24.3843	-0.565979	0.333033	-1.13444	0.89534	115	1	1	10	Oceanic	14.9283
179	427	Island	92	14.8516	-24.7055	-1.14853	0.466188	-1.44977	0.169113	80	1	1	6	Oceanic	14.8516
180	428	Island	235	32.3094	-64.7672	-1.13568	0.657203	0.634802	-1.51676	210	1	1	19	Oceanic	32.3094
181	429	Island	48	16.7665	-24.745	-1.33331	0.749324	-2.25971	-0.489376	44	1	0	1	Oceanic	16.7665
182	431	Island	48	16.6182	-24.5878	-1.84349	0.760196	-2.18518	-1.15077	44	0	0	3	Oceanic	16.6182
183	432	Island	146	43.9454	-59.9068	-1.35898	-0.936412	0.619531	-2.15942	107	3	4	29	Non-oceanic	43.9454
184	451	Island	191	-16.494	-151.739	-1.35027	1.08129	0.897349	-0.221559	173	1	4	8	Oceanic	16.494
185	460	Island	235	-16.7465	-151.003	-1.08084	1.02711	0.893866	-0.103857	204	1	9	12	Oceanic	16.7465
186	465	Island	27	-17.6571	-150.629	-1.61911	1.01904	0.925951	-1.1318	22	1	0	4	Oceanic	17.6571
187	479	Island	186	-16.4422	-152.265	-1.61085	1.10898	0.925669	-0.48388	164	1	5	12	Oceanic	16.4422
188	481	Island	351	-17.5291	-149.834	-0.936145	0.895677	0.855172	0.305174	296	3	21	12	Oceanic	17.5291
189	494	Island	397	-16.822	-151.437	-0.860993	0.989821	0.975123	0.185169	337	4	25	14	Oceanic	16.822
190	496	Island	35	-15.1437	-147.57	-1.02646	1.14321	0.769945	-2.35036	28	1	0	5	Oceanic	15.1437
191	499	Island	13	-16.0685	-142.416	-1.37057	1.13149	0.62929	-2.37843	8	1	0	3	Oceanic	16.0685
192	505	Island	208	-16.623	-151.494	-1.03816	1.03871	0.895527	-0.201901	178	1	11	8	Oceanic	16.623
193	507	Island	674	-17.6775	-149.401	-0.332173	0.745877	0.956997	0.568689	582	4	36	15	Oceanic	17.6775
194	509	Island	31	-14.6287	-145.206	-1.51122	1.18813	0.668722	-2.24829	24	1	1	4	Oceanic	14.6287
195	521	Island	57	-17.0045	-149.567	-1.83597	1.0377	0.886286	-2.15942	48	1	1	7	Oceanic	17.0045
196	528	Island	50	-16.262	-151.816	-1.66618	1.13054	0.913234	-2.47026	40	1	0	8	Oceanic	16.262
197	537	Island	1	-57.0778	-26.6822	-1.65948	-1.82136	0.836321	-4.5583	1	0	0	0	Oceanic	57.0778
198	546	Island	4887	1.3566	103.82	-0.463229	1.1771	1.16377	-0.723803	4058	144	328	178	Non-oceanic	1.3566
199	547	Island	352	39.1451	2.9438	-1.63689	0.105558	-0.68894	-1.00016	278	7	5	52	Non-oceanic	39.1451
200	549	Island	533	38.6923	1.45844	-1.0626	0.162653	-0.945159	-0.903004	417	15	15	71	Non-oceanic	38.6923
201	550	Island	732	38.9833	1.41095	-0.508847	0.103006	-0.860249	-0.300722	577	14	21	100	Non-oceanic	38.9833
202	551	Island	1512	39.6135	2.95661	0.0314754	-0.00157858	-0.487715	0.449002	1188	27	38	207	Non-oceanic	39.6135
203	552	Island	1135	39.9602	4.07369	-0.451075	0.0531974	-0.536837	-0.536972	870	20	21	181	Non-oceanic	39.9602
204	553	Island	285	-50.7365	166.097	-0.497254	-0.979408	0.672075	-0.0302177	223	2	14	24	Non-oceanic	50.7365
205	555	Island	322	53.6664	-166.895	-0.050269	-1.40416	0.683345	0.598462	227	15	11	55	Oceanic	53.6664
206	557	Island	635	-19.1387	146.833	-1.21354	0.79916	0.311288	-0.288251	560	8	7	42	Non-oceanic	19.1387
207	558	Island	146	-33.6478	-78.849	-1.21021	-0.224445	0.128577	0.0371519	130	1	1	8	Oceanic	33.6478
208	559	Island	115	-33.7675	-80.792	-1.18914	-0.412008	0.202364	0.406823	103	1	2	7	Oceanic	33.7675
209	566	Island	418	-14.3003	-170.718	-0.918155	1.08992	1.64693	-0.156215	326	2	60	13	Oceanic	14.3003
210	568	Island	227	-14.1722	-169.664	-1.77333	1.08677	1.68286	-0.224056	183	1	24	9	Oceanic	14.1722
211	569	Island	231	-14.1786	-169.62	-1.79147	1.1234	1.61075	-0.206763	181	1	28	8	Oceanic	14.1786
212	570	Island	407	-14.242	-169.468	-1.17454	1.00992	1.71984	0.21488	316	1	53	10	Oceanic	14.242
213	574	Island	14	10.3029	-109.217	-1.69521	1.35132	3.09982	-2.85501	11	0	0	3	Oceanic	10.3029
214	575	Island	36	-7.33933	72.4343	-1.31194	1.21832	1.29353	-1.88752	27	2	0	6	Oceanic	7.33933
215	577	Island	100	0.284458	174.113	-0.650497	1.28848	0.766926	-2.13889	86	0	0	12	Oceanic	0.284458
216	578	Island	323	-13.7667	-177.105	-0.892866	1.13568	1.45457	-0.183969	266	0	36	12	Oceanic	13.7667
217	580	Island	262	43.4222	146.064	-1.6834	-1.24125	0.252819	-1.9461	210	11	6	23	Non-oceanic	43.4222
218	581	Island	163	43.6309	146.324	-1.68377	-1.22425	0.240433	-2.57625	126	12	1	15	Non-oceanic	43.6309
219	582	Island	235	43.4387	145.917	-1.61666	-1.20897	0.239922	-2.32338	193	10	4	19	Non-oceanic	43.4387
220	583	Island	305	43.508	146.136	-1.17955	-1.18008	0.251912	-2.13889	240	14	5	32	Non-oceanic	43.508
221	593	Island	180	49.1207	154.526	-1.09641	-1.6449	0.538251	0.283986	130	9	3	33	Oceanic	49.1207
222	594	Island	38	1.85074	-157.353	-0.569497	1.25278	1.15463	-2.04452	28	1	0	8	Oceanic	1.85074
223	595	Island	1103	44.1733	145.947	-0.230712	-1.28697	0.217171	0.576937	830	63	37	136	Non-oceanic	44.1733
224	596	Island	800	43.8009	146.739	-0.753657	-1.22665	0.296014	-0.416157	595	37	27	110	Non-oceanic	43.8009
225	597	Island	908	45.076	147.877	-0.00835517	-1.42855	0.340523	0.523787	661	61	35	120	Oceanic	45.076
226	598	Island	341	50.3729	155.723	-0.138915	-1.71319	0.355649	0.590086	255	21	7	44	Non-oceanic	50.3729
227	599	Island	263	50.7397	156.356	-0.627193	-1.60387	0.111302	-0.958908	199	15	4	36	Non-oceanic	50.7397
228	600	Island	143	50.8624	155.57	-0.896619	-1.859	0.275786	0.760852	115	9	1	13	Oceanic	50.8624
229	604	Island	86	-0.52847	166.934	-1.4649	1.25127	0.997934	-1.43939	78	1	0	6	Oceanic	0.52847
230	606	Island	301	-12.5032	177.08	-1.24298	1.1952	1.59223	-0.769238	271	2	5	11	Oceanic	12.5032
231	617	Island	77	-32.5093	133.291	-1.7616	0.0437892	-1.3757	-1.50862	62	3	0	10	Non-oceanic	32.5093
232	627	Island	593	-43.9385	-176.525	-0.405752	-0.52521	0.178766	-0.590233	429	13	47	56	Oceanic	43.9385
233	632	Island	166	-27.8395	153.424	-1.49198	0.436343	0.568958	-2.32338	136	9	7	10	Non-oceanic	27.8395
234	650	Island	386	38.0264	-75.2633	-1.16301	-0.262531	0.195946	-2.32338	325	22	6	22	Non-oceanic	38.0264
235	661	Island	273	40.6863	-73.0259	-1.40791	-0.522586	0.199139	-2.32338	212	26	4	26	Non-oceanic	40.6863
236	678	Island	177	52.3558	175.919	-1.50472	-1.44362	0.0418836	-0.100713	137	9	4	24	Oceanic	52.3558
237	680	Island	137	18.1164	145.767	-1.23788	1.12324	0.826974	-0.21783	124	0	2	8	Oceanic	18.1164
238	694	Island	37	17.3682	-87.8571	-0.945694	1.14479	0.800236	-2.24829	32	1	0	4	Oceanic	17.3682
239	695	Island	60	17.3498	-87.5378	-1.80521	1.17167	0.854811	-2.85501	49	2	0	8	Oceanic	17.3498
240	700	Island	279	19.6846	-80.0403	-1.32407	1.15647	0.386427	-2.47026	232	2	4	25	Oceanic	19.6846
241	706	Island	26	4.6838	-160.38	-1.58507	1.20935	1.25367	-2.11895	20	1	0	5	Oceanic	4.6838
242	717	Island	619	49.4564	-2.57946	-1.13449	-0.538314	-0.0403432	-1.22701	457	14	11	107	Non-oceanic	49.4564
243	718	Island	455	49.7158	-2.19895	-1.70342	-0.551343	-0.0457308	-1.44675	341	10	4	79	Non-oceanic	49.7158
244	719	Island	368	49.429	-2.36338	-1.82874	-0.558854	-0.0517743	-1.34388	287	4	3	57	Non-oceanic	49.429
245	725	Island	646	49.2138	-2.13272	-0.957924	-0.520133	-0.0776806	-1.16536	483	11	11	118	Non-oceanic	49.2138
246	727	Island	860	50.675	-1.29856	-0.625276	-0.642826	-0.110863	-0.772006	627	19	22	178	Non-oceanic	50.675
247	728	Island	815	53.2876	-4.37518	-0.443027	-0.681344	0.0404462	-0.873446	567	24	20	193	Non-oceanic	53.2876
248	729	Island	627	54.2284	-4.53785	-0.50872	-0.792255	0.132424	-0.138316	446	21	13	139	Non-oceanic	54.2284
249	730	Island	572	59.0266	-3.03625	-0.330435	-0.921815	0.254822	-0.319144	368	23	17	156	Non-oceanic	59.0266
250	731	Island	412	60.3772	-1.26264	-0.237258	-0.948071	0.400123	-0.36364	260	19	9	117	Non-oceanic	60.3772
251	733	Island	654	55.631	-5.1992	-0.50481	-0.793252	0.726281	0.089052	448	24	14	160	Non-oceanic	55.631
252	734	Island	619	57.9159	-6.86052	-0.00284854	-0.876977	0.57583	0.0319985	413	19	15	165	Non-oceanic	57.9159
253	736	Island	3961	42.1517	9.10556	0.288593	-0.329749	-0.186927	0.867757	3027	91	150	513	Non-oceanic	42.1517
254	737	Island	2648	35.2468	24.9499	0.286988	0.0247929	-0.284939	0.809591	2068	42	106	335	Non-oceanic	35.2468
255	738	Island	2990	37.5876	14.1555	0.602207	-0.0251572	-0.667067	1.01609	2308	74	79	412	Non-oceanic	37.5876
256	739	Island	2873	40.0902	9.03622	0.582306	-0.113627	-0.445066	0.606737	2238	62	72	390	Non-oceanic	40.0902
257	742	Island	114	18.7722	145.668	-1.24489	0.964203	0.830932	0.161299	102	0	6	4	Oceanic	18.7722
258	743	Island	55	14.8525	145.559	-1.78029	1.23611	1.01473	-1.01976	48	2	0	3	Oceanic	14.8525
259	747	Island	121	17.5996	145.833	-1.60238	1.08877	0.86692	-0.0397201	104	2	6	7	Oceanic	17.5996
260	748	Island	101	16.3522	145.677	-1.32965	1.11433	1.00841	0.0268063	93	0	3	5	Oceanic	16.3522
261	753	Island	62	19.6831	145.419	-1.51229	1.06804	0.69866	0.085073	53	1	2	4	Oceanic	19.6831
262	780	Island	488	13.4435	144.777	-0.523054	1.22164	1.13018	-0.437999	420	2	26	27	Oceanic	13.4435
263	844	Island	284	14.1574	145.214	-1.05475	1.20125	1.07261	-0.291003	247	2	15	13	Oceanic	14.1574
264	845	Island	253	15.1891	145.754	-0.963192	1.22795	1.01677	-0.329272	224	2	6	16	Oceanic	15.1891
265	854	Island	184	15.0134	145.632	-1.01236	1.24431	1.01506	-0.962558	163	2	4	12	Oceanic	15.0134
266	903	Island	24	-2.81264	-171.673	-1.63778	1.3162	-0.393196	-2.91482	18	1	0	5	Oceanic	2.81264
267	905	Island	23	-4.51477	-172.183	-1.75982	1.34206	0.291359	-2.53908	18	1	0	4	Oceanic	4.51477
268	908	Island	19	-3.12749	-171.085	-1.82143	1.32777	0.00182665	-2.79999	13	1	0	5	Oceanic	3.12749
269	910	Island	18	-4.4554	-171.244	-1.7279	1.34615	0.191478	-2.50381	13	1	0	4	Oceanic	4.4554
270	920	Island	809	37.596	26.1518	-0.748268	-0.0588426	-0.424144	0.210903	651	15	24	104	Non-oceanic	37.596
271	921	Island	474	36.588	27.1683	-1.28444	0.230591	-0.272729	-0.0630763	398	9	5	52	Oceanic	36.588
272	922	Island	403	71.2031	-179.462	0.253893	-3.08347	-2.20513	0.244628	298	18	0	75	Non-oceanic	71.2031
273	923	Island	377	39.3911	24.1666	-1.66963	-0.00864241	-0.853734	-0.199483	311	4	5	45	Non-oceanic	39.3911
274	925	Island	82	28.6372	-112.83	-1.31222	0.481699	-2.62519	-0.309163	75	0	0	5	Oceanic	28.6372
275	927	Island	125	28.702	-112.578	-1.28745	0.511944	-2.49109	-0.297931	115	0	0	8	Oceanic	28.702
276	930	Island	76	27.4416	-111.88	-1.65909	0.722947	-2.13573	-0.896325	71	0	0	3	Oceanic	27.4416
277	931	Island	138	27.2186	-112.074	-1.37991	0.705062	-2.15301	-0.739499	130	0	0	5	Oceanic	27.2186
278	933	Island	122	26.1199	-111.274	-1.77921	0.651153	-1.84676	-0.654951	111	0	0	7	Oceanic	26.1199
279	934	Island	190	25.9647	-111.154	-0.908235	0.695077	-1.71496	-0.322023	173	0	0	12	Non-oceanic	25.9647
280	936	Island	123	25.6833	-111.035	-1.5102	0.704842	-1.78553	-0.857557	113	0	0	7	Oceanic	25.6833
281	937	Island	119	25.6509	-110.78	-1.28874	0.687329	-1.57643	-0.345495	109	0	0	6	Non-oceanic	25.6509
282	938	Island	97	25.2853	-110.716	-1.60904	0.627853	-1.52192	-0.260002	87	0	0	6	Non-oceanic	25.2853
283	940	Island	214	24.9806	-110.622	-0.844417	0.713758	-1.57874	-0.0700406	193	0	0	17	Non-oceanic	24.9806
284	942	Island	238	24.4886	-110.351	-1.00899	0.680241	-1.61962	-0.189894	215	0	0	17	Non-oceanic	24.4886
285	943	Island	231	24.2331	-109.874	-0.925922	0.678377	-1.36209	0.0241954	208	0	0	12	Non-oceanic	24.2331
286	957	Island	71	29.0712	-113.51	-1.7345	0.34533	-2.90048	-0.359059	60	0	0	8	Non-oceanic	29.0712
287	971	Island	18	-46.0981	50.2346	-1.12651	-1.26771	1.21018	0.0738078	14	0	0	4	Oceanic	46.0981
288	972	Island	19	-46.4118	51.7591	-0.891005	-1.30614	1.21607	0.1934	15	0	0	4	Oceanic	46.4118
289	973	Island	32	-37.8363	77.5566	-1.19804	-0.378495	0.410141	0.099291	29	0	0	2	Oceanic	37.8363
290	974	Island	12	-38.7222	77.523	-1.71956	-0.287537	0.270533	-0.698415	11	0	0	0	Oceanic	38.7222
291	975	Island	161	-52.5436	169.162	-0.986283	-1.05654	0.512267	-0.148327	128	3	8	14	Oceanic	52.5436
292	982	Island	134	49.4235	154.759	-0.593187	-1.67044	0.526255	0.369321	106	12	2	9	Oceanic	49.4235
293	983	Island	112	48.8219	154.109	-0.9704	-1.66169	0.573198	0.143203	78	13	1	14	Oceanic	48.8219
294	984	Island	4338	-21.3066	165.7	0.513718	0.67027	0.850246	0.538394	3592	44	321	146	Oceanic	21.3066
295	986	Island	347	-4.67644	55.4673	-0.879481	1.09635	1.1764	0.142469	292	3	22	15	Non-oceanic	4.67644
296	1003	Island	189	-4.32388	55.7301	-1.2966	1.15425	1.15285	-0.500503	156	2	8	15	Non-oceanic	4.32388
297	1004	Island	69	-4.3609	55.8379	-1.6817	1.17851	1.14414	-0.573402	63	0	0	3	Non-oceanic	4.3609
298	1030	Island	275	-4.48721	55.2307	-1.48688	1.07853	1.13735	-0.0245786	231	3	18	12	Non-oceanic	4.48721
299	1032	Island	2591	12.2967	92.7856	0.172547	1.16652	1.40125	-0.0079334	2198	17	177	100	Oceanic	12.2967
300	1034	Island	1816	-4.92375	150.62	0.794582	0.960746	1.6128	0.79268	1439	14	261	43	Oceanic	4.92375
301	1045	Island	10345	-7.28518	110.094	1.08661	0.928812	1.21777	1.09197	7786	135	1166	352	Non-oceanic	7.28518
302	1048	Island	1053	-20.2836	57.572	-0.16398	0.671256	0.789481	0.0866673	848	1	92	41	Oceanic	20.2836
303	1049	Island	13422	-19.3819	46.6967	1.52459	0.733933	0.534938	0.929386	11246	117	971	189	Non-oceanic	19.3819
304	1054	Island	1803	7.52546	93.5991	-0.187107	1.18455	1.31894	-0.115508	1566	4	96	64	Oceanic	7.52546
305	1058	Island	12525	11.7364	122.866	1.3218	1.06249	1.2708	0.972675	10033	210	1369	374	Oceanic	11.7364
306	1059	Island	286	-19.7167	63.4213	-0.990579	0.854537	0.28258	-0.462323	243	1	9	13	Oceanic	19.7167
307	1061	Island	271	-10.9397	166.248	-0.380588	1.18782	1.95114	0.0515468	220	1	41	5	Oceanic	10.9397
308	1063	Island	2486	-8.14116	158.307	0.711738	1.05499	1.58094	0.886683	1972	9	362	56	Oceanic	8.14116
309	1064	Island	4702	7.62165	80.6979	0.880995	1.14997	0.911887	0.832859	3936	73	233	246	Non-oceanic	7.62165
310	1065	Island	6176	-2.12423	121.292	1.18626	0.900896	1.08273	1.04812	4833	117	771	164	Non-oceanic	2.12423
311	1066	Island	8670	-0.484994	101.655	1.45929	0.988622	1.34137	1.11646	6614	282	1201	203	Non-oceanic	0.484994
312	1067	Island	407	21.758	-71.8243	-0.349879	1.10116	-0.185527	-1.69316	358	7	7	25	Oceanic	21.758
313	1069	Island	3049	10.473	-61.2586	0.133114	1.0911	0.970279	0.167698	2511	22	244	150	Non-oceanic	10.473
314	1071	Island	1228	-16.2122	167.723	0.3902	0.943719	1.46055	0.628451	947	7	194	30	Oceanic	16.2122
315	1075	Island	717	-12.824	45.1439	-0.637903	0.978801	0.541024	-0.101759	620	1	37	26	Oceanic	12.824
316	1085	Island	2539	43.3813	142.562	0.929283	-1.15847	0.321944	0.762941	2010	106	81	261	Non-oceanic	43.3813
317	1086	Island	4006	36.6523	137.978	1.24478	-0.520441	0.752433	1.11984	3323	164	120	305	Non-oceanic	36.6523
318	1096	Island	2975	32.6495	130.868	0.711425	-0.154741	1.13622	0.598084	2512	89	106	201	Non-oceanic	32.6495
319	1104	Island	2679	33.6622	133.466	0.505634	-0.224925	0.992835	0.658229	2250	89	88	191	Non-oceanic	33.6622
320	1209	Island	1840	50.3348	142.703	0.915619	-1.83245	-0.253796	0.517856	1404	94	47	206	Non-oceanic	50.3348
321	1298	Island	271	-9.39609	142.69	-1.011	1.1755	0.636646	-2.20242	242	1	5	16	Non-oceanic	9.39609
322	1300	Island	590	-10.1836	142.264	-0.851849	1.17174	0.841792	-0.496774	509	6	17	34	Non-oceanic	10.1836
323	1304	Island	188	-9.58909	143.77	-1.83528	1.13328	0.627257	-1.00793	177	0	0	5	Non-oceanic	9.58909
324	1306	Island	169	-9.26552	142.216	-1.1217	1.17304	0.661584	-2.22497	157	1	0	6	Non-oceanic	9.26552
325	1307	Island	507	-10.1176	142.145	-1.0173	1.17141	0.849232	-0.937408	447	4	7	35	Non-oceanic	10.1176
326	1312	Island	73	-27.1198	-109.355	-0.869687	0.457097	0.347307	-0.267956	65	0	0	4	Oceanic	27.1198
327	1313	Island	35	-26.3235	-79.9752	-1.76876	-0.0431885	-1.90743	-0.31771	32	0	0	3	Oceanic	26.3235
328	1314	Island	1821	38.6161	20.4278	-0.105195	-0.0453553	0.0907642	0.527573	1443	45	50	244	Non-oceanic	38.6161
329	1315	Island	1847	40.2429	25.2312	-0.255103	-0.176069	-0.564815	0.515299	1485	41	35	250	Non-oceanic	40.2429
330	1317	Island	1582	37.1604	25.1318	-0.0541013	0.129517	-0.810281	0.198834	1264	28	46	199	Non-oceanic	37.1604
331	1500	Island	302	12.9519	-81.5232	-1.21259	1.17071	0.799862	-0.506134	275	1	4	14	Oceanic	12.9519
332	1503	Island	473	37.2361	126.12	-1.47082	-0.502748	0.327243	-0.596653	412	12	4	39	Non-oceanic	37.2361
333	10002	Mainland	1115	31.2493	36.7889	0.969799	0.25879	-2.60179	0.750008	961	21	0	111	Mainland	31.2493
334	10004	Mainland	1674	-12.8801	132.749	0.634351	1.21757	0.571363	-0.099668	1456	9	23	148	Mainland	12.8801
335	10007	Mainland	735	-26.76	-57.9024	0.367844	0.608204	0.554566	-1.0735	653	1	13	44	Mainland	26.76
336	10010	Mainland	1158	5.17231	-59.4874	-0.492259	0.8861	1.11876	0.189983	945	17	97	48	Mainland	5.17231
337	10013	Mainland	268	25.3128	51.1924	0.362094	1.13913	-2.95376	-1.08215	227	2	0	33	Mainland	25.3128
338	10014	Mainland	388	31.1201	77.4256	-0.46185	-0.13372	0.489163	0.692076	353	9	1	18	Mainland	31.1201
339	10015	Mainland	3183	45.4398	5.34322	0.768471	-0.795322	0.210574	1.25789	2490	83	84	478	Mainland	45.4398
340	10017	Mainland	2087	-19.4421	140.871	1.28446	1.04099	-0.488402	0.278586	1872	16	7	158	Mainland	19.4421
341	10018	Mainland	1831	-25.7173	151.272	0.661562	0.372137	-0.260802	0.260271	1571	57	46	101	Mainland	25.7173
342	10020	Mainland	2380	-27.6166	150.763	0.883989	0.288453	-0.409645	0.316099	1916	104	121	167	Mainland	27.6166
343	10021	Mainland	1122	-23.1056	140.427	1.23239	0.88082	-1.35624	-0.195872	981	6	0	116	Mainland	23.1056
344	10022	Mainland	836	-26.5097	141.671	1.08254	0.738546	-1.61552	-0.478427	720	7	1	101	Mainland	26.5097
345	10023	Mainland	2213	-24.0105	148.751	1.0691	0.558411	-0.377665	0.326854	1872	61	68	144	Mainland	24.0105
346	10024	Mainland	1478	-27.4071	147.94	1.0077	0.43655	-0.691939	0.24082	1265	40	15	127	Mainland	27.4071
347	10025	Mainland	1564	-23.3814	144.542	1.10815	0.768248	-0.852309	-0.0955048	1368	17	2	137	Mainland	23.3814
348	10028	Mainland	2359	-23.509	150.523	0.712845	0.59737	-0.0133232	0.192035	1991	59	76	161	Mainland	23.509
349	10029	Mainland	2481	-21.9132	146.998	0.940652	0.708273	-0.367133	0.361889	2159	34	55	159	Mainland	21.9132
350	10030	Mainland	1367	-27.059	145.127	1.11707	0.550279	-1.01374	0.298769	1186	25	2	123	Mainland	27.059
351	10031	Mainland	2175	-25.6362	152.388	0.52993	0.463778	0.232053	0.124618	1765	64	125	142	Mainland	25.6362
352	10032	Mainland	2147	51.0513	13.3541	0.507295	-0.870318	-0.309744	0.305754	1689	59	44	339	Mainland	51.0513
353	10034	Mainland	1777	42.7871	11.2424	0.0958065	-0.224972	-0.51672	0.577718	1375	47	57	267	Mainland	42.7871
354	10036	Mainland	6236	-0.622517	11.7851	1.2891	0.907538	0.883192	0.278586	5373	133	330	143	Mainland	0.622517
355	10039	Mainland	1085	45.0874	29.2463	0.0451474	-0.560451	-1.04097	-0.783193	813	19	13	221	Mainland	45.0874
356	10040	Mainland	822	0.229315	34.9363	-0.850128	0.343026	0.897223	-0.112311	691	0	78	29	Mainland	0.229315
357	10050	Mainland	205	-26.0869	-70.5907	-0.597329	0.0027209	-4.94666	0.127625	183	0	0	16	Mainland	26.0869
358	10051	Mainland	1539	-20.5898	-59.41	0.929702	1.02525	-0.192651	-0.188705	1366	6	25	84	Mainland	20.5898
359	10052	Mainland	795	-21.9042	-61.0582	0.968007	0.895405	-0.506631	-0.662007	707	4	7	47	Mainland	21.9042
360	10053	Mainland	1229	-23.6128	-58.686	0.911996	0.822476	0.110639	-1.00016	1107	3	17	61	Mainland	23.6128
361	10056	Mainland	4662	46.8028	8.23491	0.744588	-1.19684	0.409056	1.19915	3705	100	103	608	Mainland	46.8028
362	10057	Mainland	218	3.14466	-75.2062	-0.304065	1.17234	0.714982	-0.189894	201	0	0	10	Mainland	3.14466
363	10059	Mainland	2562	15.3649	18.6666	1.74922	1.17539	-1.32063	1.01876	2276	9	25	143	Mainland	15.3649
364	10063	Mainland	207	-37.1355	-70.0694	-0.700556	-1.26863	-0.600011	0.807081	174	0	0	17	Mainland	37.1355
365	10064	Mainland	1242	-37.2544	142.41	-0.194953	-0.418335	-0.192389	0.194763	869	77	123	120	Mainland	37.2544
366	10065	Mainland	728	-34.6845	141.479	0.20868	0.0664401	-1.36813	-1.22165	588	23	9	87	Mainland	34.6845
367	10066	Mainland	1063	-37.2554	148.443	-0.351229	-0.444169	-0.154885	0.358143	760	90	84	91	Mainland	37.2554
368	10072	Mainland	3339	39.6861	-7.96301	0.968402	-0.140545	0.00627312	0.677051	2616	94	58	438	Mainland	39.6861
369	10075	Mainland	1477	33.9211	35.898	0.34019	-0.108701	-0.125202	0.972675	1271	33	1	119	Mainland	33.9211
370	10078	Mainland	1004	30.0805	26.1909	1.25837	0.440749	-3.41975	-0.289626	826	13	0	143	Mainland	30.0805
371	10080	Mainland	1200	-24.1351	-55.406	-0.473083	0.663721	0.728144	-0.571326	1101	2	23	36	Mainland	24.1351
372	10081	Mainland	2071	12.2855	-1.7443	1.30017	1.29701	-0.218958	-0.137212	1853	6	27	91	Mainland	12.2855
373	10082	Mainland	3116	-22.1889	23.8143	1.51833	0.646647	-1.0707	0.177537	2798	4	30	144	Mainland	22.1889
374	10083	Mainland	5660	-32.142	26.4663	1.15985	-0.0134496	-0.529053	0.95352	4837	61	251	259	Mainland	32.142
375	10084	Mainland	2965	-28.6104	26.8659	1.08059	-0.0462763	-0.53417	0.720227	2542	21	82	136	Mainland	28.6104
376	10085	Mainland	2023	-26.1157	28.1353	0.481367	0.0355356	-0.334868	0.162013	1776	4	57	98	Mainland	26.1157
377	10086	Mainland	5929	-28.7101	30.7253	0.980638	0.200414	-0.0330426	1.02429	5049	43	264	229	Mainland	28.7101
378	10087	Mainland	2003	-29.5804	28.2536	0.65482	-0.5099	-0.207145	0.695042	1666	21	76	103	Mainland	29.5804
379	10088	Mainland	3705	-23.7461	29.3271	1.06479	0.455987	-0.520505	0.78262	3262	8	136	135	Mainland	23.7461
380	10089	Mainland	3933	-25.8639	30.2072	0.936016	0.0956867	-0.227922	0.737446	3437	17	163	142	Mainland	25.8639
381	10091	Mainland	4373	-29.5261	21.3464	1.38089	0.185406	-1.6111	0.70904	3931	8	30	203	Mainland	29.5261
382	10092	Mainland	1925	-26.3219	25.3396	1.04747	0.26722	-0.681785	0.105517	1723	2	27	87	Mainland	26.3219
383	10093	Mainland	3221	-26.5647	31.5015	0.488747	0.450914	-0.0780866	0.587015	2787	12	115	120	Mainland	26.5647
384	10094	Mainland	9465	-33.0126	20.6105	1.07936	0.0437552	-1.19767	0.773585	7458	678	252	806	Mainland	33.0126
385	10095	Mainland	641	-18.8223	34.5028	0.0344902	0.971196	0.183917	-0.538946	574	10	7	28	Mainland	18.8223
386	10101	Mainland	669	50.5812	6.42331	-0.998309	-0.883728	0.104566	-0.330731	504	28	6	126	Mainland	50.5812
387	10103	Mainland	639	-32.6943	-64.7701	0.316549	-0.110286	-0.275754	0.783199	578	1	6	26	Mainland	32.6943
388	10104	Mainland	2137	43.3665	1.16256	0.197594	-0.430677	-0.0233329	0.970915	1613	64	64	361	Mainland	43.3665
389	10106	Mainland	1732	-36.6835	-60.566	1.33268	-0.112472	-0.0548015	0.358143	1537	2	18	116	Mainland	36.6835
390	10107	Mainland	2083	-27.3322	-66.9524	1.00907	-0.543034	-1.69928	1.49758	1845	3	18	143	Mainland	27.3322
391	10108	Mainland	1754	-26.3874	-60.7667	1.00292	0.589761	0.0698194	-0.755561	1563	3	41	82	Mainland	26.3874
392	10109	Mainland	1186	-43.7896	-68.5232	1.24046	-0.663961	-1.47358	0.846715	995	18	13	106	Mainland	43.7896
393	10110	Mainland	2837	-28.7765	-57.8059	0.96934	0.471494	0.501491	-0.791704	2523	3	85	139	Mainland	28.7765
394	10112	Mainland	274	-34.6177	-58.4444	-0.803772	0.128013	0.242789	-1.25442	249	0	0	19	Mainland	34.6177
395	10113	Mainland	1910	-32.046	-59.2075	0.930201	0.22296	0.240489	-0.937408	1726	2	18	102	Mainland	32.046
396	10114	Mainland	1588	-24.8944	-59.9343	0.921531	0.707113	0.0727238	-0.814928	1406	3	28	89	Mainland	24.8944
397	10115	Mainland	3025	-23.3175	-65.7622	0.818454	-0.590051	-1.25245	1.3711	2620	7	66	207	Mainland	23.3175
398	10116	Mainland	746	-37.1303	-65.4483	1.10844	-0.0859838	-0.769637	0.38032	667	0	0	49	Mainland	37.1303
399	10117	Mainland	1484	-29.6799	-67.1783	0.975954	-0.0741391	-1.32924	1.48799	1294	0	5	126	Mainland	29.6799
400	10118	Mainland	1573	-34.6287	-68.5867	1.12009	-0.501053	-1.18853	1.48726	1352	3	4	139	Mainland	34.6287
401	10119	Mainland	3152	-26.8749	-54.6473	0.650222	0.415347	0.803138	0.0259371	2744	2	158	133	Mainland	26.8749
402	10121	Mainland	1367	-40.4068	-67.229	1.21069	-0.43953	-1.3859	1.01402	1150	19	16	122	Mainland	40.4068
403	10122	Mainland	3429	-24.2961	-64.8199	1.13285	0.0743549	-0.576226	1.48078	2994	10	74	221	Mainland	24.2961
404	10123	Mainland	914	-48.8127	-69.9414	1.26523	-0.888472	-1.58007	1.0681	758	9	13	96	Mainland	48.8127
405	10124	Mainland	920	-27.7822	-63.2585	1.09578	0.495918	-0.325261	0.0171842	822	0	6	65	Mainland	27.7822
406	10125	Mainland	1560	-30.7035	-60.9507	1.08749	0.275188	0.106246	-0.966227	1404	1	11	89	Mainland	30.7035
407	10126	Mainland	1361	-30.8642	-68.875	0.967083	-0.716756	-1.75628	1.46033	1174	1	6	123	Mainland	30.8642
408	10127	Mainland	1058	-33.7674	-66.0299	0.922507	0.0853421	-0.740733	0.665133	952	0	5	71	Mainland	33.7674
409	10128	Island	524	-54.332	-67.4014	0.544669	-1.23542	-0.779337	0.464807	431	8	8	52	Oceanic	54.332
410	10129	Mainland	2555	-26.9438	-65.3657	0.566539	0.193008	-0.331077	1.33132	2230	5	47	193	Mainland	26.9438
411	10130	Mainland	7662	-24.6368	-51.6238	1.20572	0.287579	0.673526	0.624819	6231	23	810	252	Mainland	24.6368
412	10131	Mainland	5695	-29.7378	-53.3168	1.29654	0.270543	0.703217	0.426537	4691	15	472	252	Mainland	29.7378
413	10132	Mainland	6379	-27.2506	-50.4878	0.986732	0.0948139	0.757374	0.611952	5175	22	623	263	Mainland	27.2506
414	10134	Mainland	1058	-23.4566	-69.103	1.06617	-0.469782	-4.51291	1.50227	907	1	4	96	Mainland	23.4566
415	10136	Mainland	1566	-32.7055	-70.9597	0.461697	-0.539849	-1.2012	1.39505	1303	13	25	145	Mainland	32.7055
416	10137	Mainland	1277	-34.4291	-71.0651	0.460843	-0.424302	-0.36088	1.29723	1066	18	21	103	Mainland	34.4291
417	10138	Mainland	1508	-35.5762	-71.4165	0.641136	-0.593864	-0.0545541	1.15863	1221	29	32	126	Mainland	35.5762
418	10140	Mainland	1347	-38.6956	-72.2799	0.690701	-0.677954	0.735773	1.05008	1092	30	38	116	Mainland	38.6956
419	10144	Mainland	1620	-33.5854	-70.654	0.482015	-0.701731	-0.804133	1.46464	1354	11	21	141	Mainland	33.5854
420	10145	Mainland	1979	-22.8758	-56.0626	0.394456	0.71178	0.658553	-0.125191	1836	3	40	41	Mainland	22.8758
421	10146	Mainland	1212	-25.3881	-54.9532	0.429493	0.549932	0.762352	-0.482058	1081	2	45	43	Mainland	25.3881
422	10147	Mainland	865	-26.2349	-56.0589	0.314436	0.598867	0.665373	-0.417813	805	0	11	27	Mainland	26.2349
423	10149	Mainland	1174	-25.1867	-55.8827	0.402883	0.638589	0.682711	-0.511812	1084	1	23	26	Mainland	25.1867
424	10150	Mainland	1438	-25.5349	-57.4936	-0.0882752	0.683562	0.573583	-0.686064	1306	3	15	65	Mainland	25.5349
425	10151	Mainland	1722	-25.1919	-56.9458	0.112689	0.715704	0.615425	-0.414506	1586	2	27	56	Mainland	25.1919
426	10152	Mainland	1217	-22.8388	-57.1193	0.512896	0.814181	0.527516	-0.0690413	1127	4	11	37	Mainland	22.8388
427	10153	Mainland	1303	-25.823	-56.2954	0.0461483	0.617663	0.672024	-0.0134372	1183	0	36	45	Mainland	25.823
428	10154	Mainland	636	-26.8312	-55.747	0.466506	0.563979	0.709562	-0.398202	593	2	4	21	Mainland	26.8312
429	10155	Mainland	555	-26.9506	-57.0855	0.295394	0.594974	0.622063	-0.636481	525	0	5	10	Mainland	26.9506
430	10156	Mainland	1700	-26.0394	-57.1299	0.287917	0.627822	0.602661	-0.257371	1567	4	20	57	Mainland	26.0394
431	10157	Mainland	1120	-24.165	-56.6468	0.544213	0.780827	0.604236	-0.451793	1026	1	28	31	Mainland	24.165
432	10158	Mainland	632	-30.5468	-56.9509	0.31616	0.319609	0.594159	-0.583873	581	0	7	30	Mainland	30.5468
433	10159	Mainland	596	-34.5192	-55.9587	0.116009	0.0297262	0.288312	-1.08652	534	0	11	31	Mainland	34.5192
434	10160	Mainland	646	-32.4024	-54.3749	0.409285	0.144502	0.44666	-0.44314	585	0	18	27	Mainland	32.4024
435	10161	Mainland	505	-34.1122	-57.6785	0.195455	0.0967054	0.276801	-0.876668	456	0	9	27	Mainland	34.1122
436	10162	Mainland	213	-32.9353	-56.1079	0.391396	0.136304	0.391861	-0.708458	197	0	2	10	Mainland	32.9353
437	10163	Mainland	452	-33.7033	-55.9019	0.348768	0.0517774	0.411612	-0.636481	411	0	7	20	Mainland	33.7033
438	10164	Mainland	182	-33.5098	-56.936	0.133676	0.114761	0.416272	-0.981102	172	0	0	4	Mainland	33.5098
439	10165	Mainland	420	-33.8681	-55.0087	0.369618	0.00603023	0.433223	-0.439708	369	0	20	15	Mainland	33.8681
440	10166	Mainland	686	-34.547	-54.8619	0.129389	-0.0238447	0.311301	-0.257371	612	0	26	24	Mainland	34.547
441	10167	Mainland	1008	-34.8258	-56.2267	-0.566038	0.0154187	0.062705	-1.14598	895	0	22	50	Mainland	34.8258
442	10168	Mainland	615	-32.0325	-57.3795	0.412813	0.218773	0.43457	-0.567195	578	1	3	19	Mainland	32.0325
443	10169	Mainland	762	-31.6475	-55.0344	0.321962	0.212549	0.533182	-0.453537	699	0	16	22	Mainland	31.6475
444	10170	Mainland	584	-32.7173	-57.4664	0.291051	0.190631	0.384995	-0.870239	526	0	11	27	Mainland	32.7173
445	10171	Mainland	599	-33.9432	-54.023	0.353028	0.0307054	0.379057	-0.491218	534	0	11	36	Mainland	33.9432
446	10172	Mainland	603	-31.2372	-57.0495	0.463287	0.263936	0.521777	-0.455285	561	1	5	26	Mainland	31.2372
447	10173	Mainland	599	-34.274	-56.7457	0.151023	0.0618852	0.32485	-0.809048	532	0	16	27	Mainland	34.274
448	10174	Mainland	529	-33.4779	-57.7643	0.291199	0.131293	0.298832	-0.903004	480	0	8	23	Mainland	33.4779
449	10175	Mainland	746	-32.0394	-55.807	0.45996	0.185307	0.437	-0.489376	683	0	18	21	Mainland	32.0394
450	10176	Mainland	420	-33.0014	-54.3049	0.311635	0.07957	0.454909	-0.44314	374	0	11	23	Mainland	33.0014
451	10178	Mainland	6865	3.41241	-65.9369	1.18098	1.04449	1.42667	0.917351	5892	90	441	196	Mainland	3.41241
452	10179	Mainland	6757	6.21331	-63.4863	1.26037	0.992071	1.06327	0.866989	5580	99	578	234	Mainland	6.21331
453	10180	Mainland	5214	8.75975	-61.3299	0.734991	1.08804	0.823927	0.0302722	4479	18	360	174	Mainland	8.75975
454	10181	Mainland	6597	3.93045	-53.231	0.950017	1.02262	1.3582	0.0866673	5478	20	556	216	Mainland	3.93045
455	10183	Mainland	5897	4.13624	-55.916	1.11549	1.08903	1.08947	0.34787	4856	23	522	228	Mainland	4.13624
456	10184	Mainland	1222	43.8672	11.7791	-0.639646	-0.687242	0.645329	0.339651	936	42	44	181	Mainland	43.8672
457	10202	Mainland	506	-3.12459	30.3705	-0.542291	0.353554	0.204956	-0.303524	465	3	2	18	Mainland	3.12459
458	10207	Mainland	416	56.872	-157.811	-0.0855202	-1.52801	-0.521623	0.362423	284	28	8	89	Mainland	56.872
459	10209	Mainland	564	38.7227	-109.586	-0.691695	-0.46031	-1.60322	-0.270627	481	5	3	62	Mainland	38.7227
460	10215	Mainland	1278	36.1756	-112.669	0.11809	-0.333165	-1.34272	0.804281	1087	24	8	118	Mainland	36.1756
461	10216	Mainland	387	34.9478	-109.81	-0.850866	-0.414372	-1.63386	-0.933889	326	3	0	41	Mainland	34.9478
462	10221	Mainland	967	37.3022	-113.029	-0.52383	-0.637128	-0.952791	0.48963	828	21	6	90	Mainland	37.3022
463	10222	Mainland	437	43.686	-102.483	-0.352441	-0.818609	-0.956687	-0.634207	378	3	0	34	Mainland	43.686
464	10223	Mainland	1407	29.2896	-103.229	-0.00935752	0.398769	-1.25695	0.610466	1197	34	14	76	Mainland	29.2896
465	10224	Mainland	699	38.5459	-107.67	-0.927363	-1.13466	-1.16229	0.342402	528	15	2	91	Mainland	38.5459
466	10225	Mainland	734	37.5839	-112.183	-0.912303	-1.144	-1.11242	0.0285414	604	23	7	87	Mainland	37.5839
467	10226	Mainland	655	38.2433	-109.879	-0.262177	-0.478886	-1.65293	0.246524	560	11	2	61	Mainland	38.2433
468	10227	Mainland	872	38.1746	-111.176	-0.352368	-0.644025	-1.78571	0.517431	733	16	5	96	Mainland	38.1746
469	10228	Mainland	861	32.141	-104.554	-0.834132	-0.125379	-0.956361	0.113221	748	17	2	51	Mainland	32.141
470	10230	Mainland	790	42.9412	-122.133	-0.436707	-1.32229	0.568227	0.416751	616	68	14	78	Mainland	42.9412
471	10231	Mainland	877	41.2589	-81.5715	-0.934987	-0.708103	0.0826756	-0.876668	723	53	18	64	Mainland	41.2589
472	10232	Mainland	941	36.4839	-117.133	0.421703	0.0818924	-2.41482	1.04496	806	7	3	102	Mainland	36.4839
473	10233	Mainland	761	63.2877	-151.058	0.589687	-2.15974	-0.654193	1.4332	516	54	12	165	Mainland	63.2877
474	10234	Mainland	736	25.4706	-80.8778	0.0624905	0.865988	0.460615	-1.60395	623	6	33	48	Mainland	25.4706
475	10235	Mainland	591	67.684	-153.335	0.657568	-2.51998	-1.28713	0.793251	401	43	8	128	Mainland	67.684
476	10236	Mainland	598	58.8359	-136.87	0.348225	-1.63209	0.876441	1.23607	414	54	18	101	Mainland	58.8359
477	10237	Mainland	992	48.6832	-113.8	0.0648935	-1.54942	-0.254277	0.737755	751	55	18	153	Mainland	48.6832
478	10238	Mainland	1056	43.8178	-110.706	-0.280659	-1.62305	-0.416543	0.74788	813	48	15	162	Mainland	43.8178
479	10239	Mainland	657	38.9463	-114.258	-0.690126	-1.31663	-0.823921	0.68109	536	18	5	85	Mainland	38.9463
480	10240	Mainland	547	37.7678	-105.565	-0.894007	-1.10565	-1.4205	0.140263	430	23	3	74	Mainland	37.7678
481	10241	Mainland	1232	35.6021	-83.5071	-0.130737	-0.595021	0.705404	0.576547	1023	79	32	62	Mainland	35.6021
482	10242	Mainland	934	31.9234	-104.871	-0.688746	-0.226422	-0.950345	0.48741	814	13	7	52	Mainland	31.9234
483	10244	Mainland	666	33.9127	-115.838	-0.0087776	0.300175	-1.89667	0.518282	572	10	1	62	Mainland	33.9127
484	10245	Mainland	572	58.5774	-155.074	0.511508	-1.60183	-0.0185485	0.77505	391	44	8	120	Mainland	58.5774
485	10246	Mainland	546	59.8134	-150.13	-0.0711168	-1.7372	0.275214	0.686105	372	50	8	106	Mainland	59.8134
486	10247	Mainland	444	67.3534	-159.199	0.227209	-2.28012	-1.59562	0.434267	294	36	7	99	Mainland	67.3534
487	10248	Mainland	900	60.576	-153.566	0.46913	-1.86077	-0.354137	0.962273	629	59	13	184	Mainland	60.576
488	10249	Mainland	742	40.4935	-121.407	-0.590571	-1.23595	0.228344	0.495808	598	38	7	85	Mainland	40.4935
489	10250	Mainland	1167	37.1979	-86.131	-0.811908	-0.291235	0.462492	-1.03179	999	64	21	52	Mainland	37.1979
490	10251	Mainland	662	37.2384	-108.462	-0.797079	-0.874771	-0.785296	0.0101008	531	18	9	85	Mainland	37.2384
491	10252	Mainland	765	46.8606	-121.704	-0.361534	-1.37501	1.13073	1.11503	574	66	12	104	Mainland	46.8606
492	10253	Mainland	1045	48.7111	-121.206	-0.139616	-1.42914	0.637934	0.838488	790	73	18	152	Mainland	48.7111
493	10254	Mainland	933	47.7995	-123.655	0.0334103	-1.14153	1.35488	0.788099	707	64	13	133	Mainland	47.7995
494	10255	Mainland	504	36.49	-121.181	-1.00521	-0.200031	-0.805697	0.0319985	429	9	0	53	Mainland	36.49
495	10256	Mainland	791	41.1926	-123.974	-0.647354	-0.565469	0.718417	0.17614	656	55	10	62	Mainland	41.1926
496	10257	Mainland	900	40.3555	-105.697	-0.324656	-1.71744	-0.4607	0.674684	695	37	14	134	Mainland	40.3555
497	10258	Mainland	1165	32.2094	-110.762	-0.629784	0.0883257	-0.793107	0.656492	1023	27	8	55	Mainland	32.2094
498	10259	Mainland	1288	36.7117	-118.587	0.0203899	-1.43951	-0.307165	1.13769	1051	58	9	141	Mainland	36.7117
499	10260	Mainland	1047	38.4913	-78.4697	-0.415565	-0.641443	0.287317	0.223418	869	77	26	53	Mainland	38.4913
500	10261	Mainland	861	48.4836	-92.8378	-0.402763	-1.43896	-0.332847	-1.39683	652	51	26	120	Mainland	48.4836
501	10262	Mainland	562	43.5876	-103.44	-0.984711	-0.917371	-0.838423	-0.360582	463	16	6	57	Mainland	43.5876
502	10263	Mainland	1011	61.4028	-142.585	0.81523	-2.21438	0.097838	1.36143	703	68	16	202	Mainland	61.4028
503	10264	Mainland	1098	44.5962	-110.547	0.293809	-1.67777	-0.392135	0.62336	847	43	15	175	Mainland	44.5962
504	10265	Mainland	1330	37.8486	-119.557	-0.022636	-1.24343	-0.131043	1.03701	1082	57	12	149	Mainland	37.8486
505	10268	Mainland	1341	-4.25741	39.3879	-0.785923	0.91894	0.254555	-0.48388	1228	4	42	39	Mainland	4.25741
506	10270	Mainland	838	51.5441	-116.124	0.217276	-1.95214	-0.0898636	0.748793	610	62	12	145	Mainland	51.5441
507	10271	Mainland	881	45.1902	-81.481	-0.882744	-1.11272	-0.0674248	-1.31887	658	47	31	132	Mainland	45.1902
508	10272	Mainland	579	51.2701	-117.524	-0.257528	-1.79929	0.690003	0.83259	415	54	11	97	Mainland	51.2701
509	10273	Mainland	383	49.0845	-106.694	-0.621844	-1.28003	-1.14588	-0.848197	333	5	0	39	Mainland	49.0845
510	10274	Mainland	254	69.1036	-139.856	0.318996	-2.83472	-1.85844	0.580831	169	26	0	56	Mainland	69.1036
511	10275	Mainland	773	52.8515	-117.983	0.36288	-1.90281	-0.155776	0.87842	544	66	10	147	Mainland	52.8515
512	10276	Mainland	584	44.3698	-65.3004	-0.630311	-1.0681	0.537111	-1.26003	431	52	22	66	Mainland	44.3698
513	10277	Mainland	847	60.636	-139.195	0.561933	-2.35543	-0.0966211	1.36343	590	53	10	184	Mainland	60.636
514	10278	Mainland	632	50.9628	-116.041	-0.251819	-1.76213	-0.228767	0.814861	457	57	12	100	Mainland	50.9628
515	10279	Mainland	715	46.8233	-64.9378	-0.7666	-1.24024	0.356938	-1.84665	529	53	24	98	Mainland	46.8233
516	10280	Mainland	462	46.7884	-72.9671	-0.531835	-1.44749	0.232674	-0.494917	316	44	19	76	Mainland	46.7884
517	10283	Mainland	575	61.5274	-125.655	0.142951	-2.25957	-0.746891	0.775928	380	52	13	126	Mainland	61.5274
518	10284	Mainland	603	53.963	-106.37	0.0564464	-1.73072	-0.773285	-0.703418	427	36	19	112	Mainland	53.963
519	10285	Mainland	640	50.8296	-100.201	-0.0166194	-1.68624	-0.685016	-0.382277	472	38	14	105	Mainland	50.8296
520	10286	Mainland	226	68.7026	-121.063	0.577651	-2.86865	-1.72905	0.0914284	146	19	2	58	Mainland	68.7026
521	10287	Mainland	111	65.8968	-89.9001	0.488502	-3.19367	-1.48199	-0.133913	66	16	0	29	Mainland	65.8968
522	10288	Mainland	323	68.3935	-139.889	0.0860714	-2.82924	-1.6947	0.0985087	203	35	3	78	Mainland	68.3935
523	10289	Mainland	595	57.7926	-93.2742	0.345517	-2.47669	-0.985446	-1.43211	407	40	9	134	Mainland	57.7926
524	10290	Mainland	575	51.3846	-116.526	-0.273324	-1.88232	0.0982446	0.810704	412	55	11	92	Mainland	51.3846
525	10309	Mainland	1052	2.97782	16.1908	0.0110514	0.893778	0.706823	-0.464094	956	11	34	21	Mainland	2.97782
526	10310	Mainland	957	12.1626	-14.3443	0.444569	1.138	0.66728	-0.645654	856	4	15	51	Mainland	12.1626
527	10311	Mainland	895	12.2154	-15.6391	0.356677	1.11734	0.607359	-1.28882	812	3	13	38	Mainland	12.2154
528	10312	Mainland	866	11.4849	-15.0811	0.196048	1.19584	1.0737	-1.2324	792	4	11	33	Mainland	11.4849
529	10320	Mainland	344	30.5288	-115.975	-0.697493	-0.0118059	-1.88383	-0.688516	301	1	0	37	Mainland	30.5288
530	10321	Mainland	1376	0.419733	-79.7952	-0.298806	0.863647	0.755289	0.0250668	1169	12	91	55	Mainland	0.419733
531	10324	Mainland	738	52.5101	33.9687	-0.948601	-1.14474	-0.413123	-1.55033	505	38	20	149	Mainland	52.5101
532	10327	Mainland	1126	45.5101	17.6811	-0.635909	-0.722057	-0.0260852	0.0397142	868	35	31	178	Mainland	45.5101
533	10329	Mainland	1759	42.6976	74.8871	0.508143	-1.45726	-0.842901	1.17552	1435	13	4	237	Mainland	42.6976
534	10330	Mainland	1315	42.3838	77.5443	0.585561	-1.53851	-1.06974	1.09141	1052	12	7	182	Mainland	42.3838
535	10331	Mainland	351	41.9824	79.1107	0.350938	-2.48762	-1.26466	1.36492	282	5	0	42	Mainland	41.9824
536	10332	Mainland	1851	42.0944	72.1489	0.609787	-1.46387	-0.596094	1.11574	1536	9	1	207	Mainland	42.0944
537	10333	Mainland	2555	40.4462	72.2338	0.810345	-1.1705	-0.801212	1.33028	2107	14	3	293	Mainland	40.4462
538	10334	Mainland	1440	41.4152	75.6153	0.859216	-1.96906	-1.17056	1.24972	1189	9	0	180	Mainland	41.4152
539	10335	Mainland	623	39.5388	72.7477	0.231946	-2.00305	-0.883802	1.26439	517	3	1	77	Mainland	39.5388
540	10337	Mainland	3569	-13.8566	-65.1539	1.23461	1.07153	0.814245	0.559539	3265	17	54	127	Mainland	13.8566
541	10339	Mainland	2517	-20.0387	-64.2902	0.805338	0.269503	-0.446293	1.21308	2208	11	30	169	Mainland	20.0387
542	10340	Mainland	5483	-17.2322	-65.6329	0.824261	0.223933	0.779252	1.28757	4364	32	486	270	Mainland	17.2322
543	10341	Mainland	8888	-15.223	-68.1255	1.08309	0.09803	0.425678	1.45108	7265	63	703	415	Mainland	15.223
544	10342	Mainland	410	-18.6262	-67.6914	0.809941	-0.93376	-1.37678	0.979668	340	1	1	43	Mainland	18.6262
545	10343	Mainland	1961	-11.0913	-67.3177	0.870157	1.06645	0.790916	-0.690977	1819	14	18	63	Mainland	11.0913
546	10344	Mainland	947	-20.538	-66.7267	1.05572	-0.822677	-1.6853	1.20041	821	1	1	72	Mainland	20.538
547	10345	Mainland	7665	-17.2942	-61.461	1.37571	0.965927	0.310274	1.00444	6645	39	393	288	Mainland	17.2942
548	10346	Mainland	2494	-21.5926	-63.8831	0.714351	0.481056	-0.268742	1.20997	2192	10	43	155	Mainland	21.5926
549	10347	Mainland	8338	6.91042	-75.5917	0.868832	0.723877	1.42952	1.14166	6574	140	1053	283	Mainland	6.91042
550	10349	Mainland	2458	-3.01381	-79.1465	0.262895	-0.359621	-0.00369715	1.22581	1820	50	359	126	Mainland	3.01381
551	10350	Mainland	1239	-1.59054	-79.1023	0.0541645	-0.0708737	0.412683	1.22642	943	18	180	60	Mainland	1.59054
552	10351	Mainland	1064	-2.52946	-79.0244	0.00492679	-0.255227	0.249708	1.21986	836	31	110	50	Mainland	2.52946
553	10352	Mainland	2884	0.740405	-78.0486	0.0245838	-0.218362	0.552272	1.23862	2124	69	489	110	Mainland	0.740405
554	10353	Mainland	1996	-1.96848	-78.7159	0.201105	-0.71559	-0.0363779	1.43422	1632	26	156	114	Mainland	1.96848
555	10354	Mainland	1821	-0.861126	-78.855	0.178832	-0.392731	0.455699	1.39825	1396	34	224	97	Mainland	0.861126
556	10355	Mainland	1269	-3.50804	-79.8262	0.169187	0.70651	-0.275923	1.12987	939	26	194	69	Mainland	3.50804
557	10358	Mainland	723	-2.12346	-80.0135	0.533561	0.923767	0.1048	0.745133	615	7	38	35	Mainland	2.12346
558	10359	Mainland	2185	0.405882	-78.3559	0.112437	-0.177476	0.346304	1.26108	1535	43	419	108	Mainland	0.405882
559	10360	Mainland	2986	-4.08874	-79.6546	0.358972	0.369352	-0.0592158	1.09986	2159	61	504	137	Mainland	4.08874
560	10361	Mainland	1632	-1.34418	-79.4869	0.232744	0.931561	0.982859	0.733104	1344	17	128	79	Mainland	1.34418
561	10363	Mainland	3319	-2.56255	-78.0058	0.585626	0.463233	1.17896	1.30905	2241	77	765	99	Mainland	2.56255
562	10364	Mainland	5800	-0.732701	-76.9044	0.685755	0.588136	1.50064	1.36517	4529	80	767	199	Mainland	0.732701
563	10365	Mainland	3110	-1.70753	-76.8732	0.6477	0.908176	1.7205	0.954423	2437	38	418	107	Mainland	1.70753
564	10366	Mainland	4641	-0.153038	-78.7811	0.420165	0.0743351	0.859816	1.39624	3405	79	788	207	Mainland	0.153038
565	10367	Mainland	1849	-0.015341	-76.5629	0.501298	0.779949	1.51706	1.13907	1386	46	282	58	Mainland	0.015341
566	10368	Mainland	1993	-1.29087	-78.5047	0.00996015	-0.641256	0.121879	1.2782	1398	33	368	102	Mainland	1.29087
567	10369	Mainland	2696	-4.16932	-78.9022	0.344711	0.235383	0.449997	1.01938	1680	62	747	80	Mainland	4.16932
568	10371	Mainland	2246	9.21478	-82.5793	0.105083	0.606659	1.53245	1.02265	1948	35	89	88	Mainland	9.21478
569	10372	Mainland	2437	9.14582	-79.7933	-0.213694	1.12215	1.22339	-0.28278	2101	15	143	95	Mainland	9.14582
570	10373	Mainland	4177	8.48905	-82.3985	0.207289	0.861716	1.4963	1.04358	3237	69	557	152	Mainland	8.48905
571	10374	Mainland	2561	8.55745	-80.4262	0.119332	1.08858	1.2232	0.569478	2051	38	279	89	Mainland	8.55745
572	10376	Mainland	2526	8.17013	-77.9158	0.382338	1.02728	1.25642	0.624454	2197	39	108	79	Mainland	8.17013
573	10377	Mainland	465	7.85482	-80.7005	-0.0997045	1.07339	1.09006	0.243995	416	2	3	20	Mainland	7.85482
574	10378	Mainland	541	7.58248	-80.3927	0.0439335	1.0883	0.933716	0.463887	490	6	12	13	Mainland	7.58248
575	10380	Mainland	1408	9.1748	-78.3155	-0.077981	1.04745	1.29116	0.222765	1280	12	16	44	Mainland	9.1748
576	10406	Mainland	26622	-9.17338	-74.3565	1.75441	0.346811	0.700808	1.50613	20961	213	3027	1215	Mainland	9.17338
577	10407	Mainland	2507	40.0462	20.9849	0.22614	-0.61188	0.026379	0.826097	1991	55	66	351	Mainland	40.0462
578	10408	Mainland	2574	39.381	21.2127	0.365103	-0.369187	-0.0160055	0.797514	2058	51	65	350	Mainland	39.381
579	10410	Mainland	2993	38.517	22.4355	0.503903	-0.204142	-0.312629	0.825825	2402	55	69	404	Mainland	38.517
580	10411	Mainland	2029	39.3811	22.5964	0.232948	-0.171028	-0.652075	0.674345	1609	45	50	284	Mainland	39.3811
581	10412	Mainland	3034	40.4331	21.9984	0.463559	-0.466605	-0.574587	0.921623	2409	66	63	439	Mainland	40.4331
582	10413	Mainland	3132	40.9882	24.2885	0.608935	-0.348269	-0.641429	0.741147	2505	73	63	435	Mainland	40.9882
583	10417	Mainland	765	49.9967	36.2711	-0.709275	-0.958392	-0.551385	-1.24332	551	27	9	142	Mainland	49.9967
584	10418	Mainland	924	56.3834	36.1253	-0.364628	-1.30006	-0.444252	-1.57662	627	39	19	197	Mainland	56.3834
585	10419	Mainland	615	54.441	45.3445	-0.433821	-1.33626	-0.668509	-0.981102	441	20	7	127	Mainland	54.441
586	10420	Mainland	1520	53.9047	47.9631	0.710677	-1.29253	-0.707232	-0.536972	1064	39	23	286	Mainland	53.9047
587	10422	Mainland	1893	41.7876	13.8449	-0.552377	-1.01794	-0.150992	0.569478	1445	49	65	283	Mainland	41.7876
588	10429	Mainland	3282	31.4743	35.023	0.564741	0.359765	-1.32073	0.993658	2724	37	34	402	Mainland	31.4743
589	10430	Mainland	541	35.0467	-1.79014	-0.283567	0.137605	-1.02674	0.271927	437	21	16	52	Mainland	35.0467
590	10431	Mainland	2973	46.8364	103.067	1.81073	-1.76823	-1.84673	1.09986	2461	54	24	390	Mainland	46.8364
591	10448	Mainland	2281	40.1849	116.411	0.473349	-0.634384	-0.66357	0.758457	1929	70	33	183	Mainland	40.1849
592	10449	Mainland	1117	39.3104	117.333	0.374158	-0.455111	-0.603046	0.260271	950	23	15	103	Mainland	39.3104
593	10450	Mainland	2813	39.5457	116.13	1.18815	-0.73984	-0.754392	0.920676	2387	76	25	244	Mainland	39.5457
594	10451	Mainland	2696	37.5759	112.292	1.13495	-0.874413	-0.730382	0.912813	2330	63	37	191	Mainland	37.5759
595	10452	Mainland	3398	44.0864	113.914	1.7192	-1.38911	-1.36352	1.04119	2823	91	35	364	Mainland	44.0864
596	10453	Mainland	2304	41.2989	122.608	1.11425	-0.920729	-0.36248	0.516152	1903	91	24	209	Mainland	41.2989
597	10454	Mainland	2459	43.6644	126.194	1.19347	-1.29398	-0.458256	0.880432	2011	106	38	217	Mainland	43.6644
598	10455	Mainland	2064	47.8415	127.782	1.44799	-1.63333	-0.610702	0.554717	1689	84	28	202	Mainland	47.8415
599	10456	Mainland	1706	31.1966	121.455	0.218581	-0.0238743	0.146184	-0.662007	1491	54	13	117	Mainland	31.1966
600	10457	Mainland	2539	32.9734	119.456	1.00856	-0.144314	0.0217706	-0.0340029	2206	88	19	170	Mainland	32.9734
601	10458	Mainland	4374	29.1795	120.089	1.01168	-0.0351192	0.619379	0.667191	3792	153	78	222	Mainland	29.1795
602	10459	Mainland	3301	31.8258	117.226	1.10296	-0.0717728	0.292679	0.625547	2865	109	45	190	Mainland	31.8258
603	10460	Mainland	4445	26.0791	117.991	1.06268	0.206679	0.689567	0.73061	3803	161	117	210	Mainland	26.0791
604	10461	Mainland	4828	27.6137	115.721	1.15406	0.144068	0.724864	0.724336	4164	193	93	237	Mainland	27.6137
605	10462	Mainland	1619	36.352	118.151	1.13314	-0.342065	-0.3502	0.530921	1380	57	16	125	Mainland	36.352
606	10463	Mainland	3761	33.8826	113.614	1.15147	-0.196023	-0.187647	0.787525	3244	126	69	209	Mainland	33.8826
607	10464	Mainland	5032	30.976	112.269	1.1857	-0.108543	0.341864	0.995998	4369	182	104	224	Mainland	30.976
608	10465	Mainland	5558	27.607	111.708	1.22417	0.0564826	0.558115	0.700284	4778	244	103	226	Mainland	27.607
609	10466	Mainland	6788	23.3354	113.415	1.17244	0.52284	0.819551	0.646684	5792	260	197	277	Mainland	23.3354
610	10467	Mainland	8470	23.8274	108.787	1.25612	0.407189	0.669602	0.715774	7209	345	248	289	Mainland	23.8274
611	10469	Mainland	3946	30.0586	107.875	0.946966	-0.0870102	0.390859	0.877663	3465	125	51	154	Mainland	30.0586
612	10470	Mainland	12273	30.6158	102.71	1.46612	-0.96331	-0.0564809	1.46163	10550	523	307	461	Mainland	30.6158
613	10471	Mainland	7207	26.8152	106.874	1.16942	-0.136161	0.327811	0.881687	6194	279	226	230	Mainland	26.8152
614	10472	Mainland	15900	24.976	101.489	1.39757	-0.120063	0.249705	1.45163	13395	696	693	518	Mainland	24.976
615	10473	Mainland	10471	31.6925	88.1291	1.71477	-2.20876	-1.31177	1.63667	8659	490	425	531	Mainland	31.6925
616	10474	Mainland	4778	35.1952	108.871	1.21549	-0.65749	-0.416904	1.06925	4151	167	63	261	Mainland	35.1952
617	10475	Mainland	5205	37.8208	100.934	1.41409	-1.22205	-1.3153	1.33054	4491	154	82	321	Mainland	37.8208
618	10476	Mainland	4017	35.7493	96.0037	1.58098	-2.12156	-1.28445	1.31496	3427	101	65	314	Mainland	35.7493
619	10477	Mainland	1653	37.2709	106.165	0.81099	-0.922892	-1.34297	0.820639	1426	31	15	147	Mainland	37.2709
620	10478	Mainland	5340	41.112	85.2043	1.82232	-1.20999	-2.53734	1.67341	4417	77	32	662	Mainland	41.112
621	10483	Mainland	3760	-1.55439	-71.4918	1.02473	1.08375	1.45136	-0.536972	3475	21	67	88	Mainland	1.55439
622	10484	Mainland	771	10.7171	-74.9032	0.0882983	1.267	0.214156	-0.212889	705	3	6	38	Mainland	10.7171
623	10485	Mainland	550	6.54783	-70.9546	0.60087	1.00359	1.1168	1.3016	469	6	23	34	Mainland	6.54783
624	10486	Mainland	1271	8.71291	-74.5145	0.608827	1.15013	1.15433	0.760254	1164	10	14	50	Mainland	8.71291
625	10487	Mainland	3520	5.75953	-73.1218	0.577227	-0.0868643	0.837037	1.32345	2956	50	202	177	Mainland	5.75953
626	10488	Mainland	1932	5.33203	-75.339	0.245854	0.337822	1.13611	1.256	1667	31	73	87	Mainland	5.33203
627	10489	Mainland	3222	0.776007	-73.9861	0.97317	0.972665	1.35858	1.05731	2914	21	98	93	Mainland	0.776007
628	10490	Mainland	914	5.36856	-71.6229	0.766891	1.09439	1.30116	1.11485	830	4	10	39	Mainland	5.36856
629	10491	Mainland	4531	2.38624	-76.8572	0.642124	0.341381	1.39908	1.34858	3590	89	510	173	Mainland	2.38624
630	10492	Mainland	1356	9.51846	-73.5363	0.571413	1.05998	0.770517	1.36006	1195	9	41	76	Mainland	9.51846
631	10493	Mainland	5287	5.98736	-76.9711	0.770862	1.05726	2.11688	1.04536	4399	97	420	145	Mainland	5.98736
632	10494	Mainland	839	8.35056	-75.7996	0.596002	1.15733	0.993507	0.807919	756	0	16	51	Mainland	8.35056
633	10495	Mainland	5154	4.76467	-74.1257	0.590389	0.152738	0.911567	1.14781	4199	52	468	257	Mainland	4.76467
634	10496	Mainland	1523	2.70987	-68.824	0.893992	1.1036	1.55344	0.108609	1372	10	38	48	Mainland	2.70987
635	10497	Mainland	1129	1.8976	-72.1268	0.831377	1.13764	1.32866	-0.0591281	1035	4	28	37	Mainland	1.8976
636	10499	Mainland	1306	11.4566	-72.4552	0.545954	1.14652	-0.0661278	1.3674	1157	15	29	70	Mainland	11.4566
637	10500	Mainland	3406	10.1891	-74.2647	0.553322	1.05903	0.58629	1.38896	2995	30	104	161	Mainland	10.1891
638	10501	Mainland	3647	3.31879	-72.9661	0.957062	1.00286	1.29502	1.16281	3237	30	125	132	Mainland	3.31879
639	10502	Mainland	4463	1.56255	-77.8674	0.668913	0.485622	1.45337	1.26812	3576	90	475	169	Mainland	1.56255
640	10503	Mainland	2588	8.07747	-72.8893	0.569982	0.46646	0.936894	1.22733	2078	29	280	112	Mainland	8.07747
641	10504	Mainland	3118	0.45126	-75.8777	0.585383	0.872946	1.59788	1.10278	2640	40	225	109	Mainland	0.45126
642	10505	Mainland	1745	4.47823	-75.6902	-0.186467	0.173385	0.902547	1.05925	1496	29	92	86	Mainland	4.47823
643	10506	Mainland	2144	5.06808	-75.9214	0.0621192	0.239797	1.2259	1.20997	1743	49	181	85	Mainland	5.06808
644	10507	Mainland	5091	6.67539	-73.515	0.653181	0.66302	1.05785	1.22124	4192	53	472	203	Mainland	6.67539
645	10508	Mainland	383	9.06298	-75.1228	0.35091	1.26282	0.910437	-0.0330547	349	1	3	20	Mainland	9.06298
646	10509	Mainland	2215	4.04415	-75.2662	0.577643	0.35849	0.839182	1.30568	1911	42	118	80	Mainland	4.04415
647	10511	Mainland	2084	0.601072	-70.568	0.818706	1.05132	1.51314	-0.115508	1833	7	84	79	Mainland	0.601072
648	10512	Mainland	1125	4.68044	-69.4152	1.00582	1.19211	1.3467	-0.469434	1029	3	28	37	Mainland	4.68044
649	10567	Mainland	5717	33.8389	66.0265	1.54906	-0.449793	-1.33907	1.51317	4836	32	21	675	Mainland	33.8389
650	10571	Mainland	3553	32.7939	-86.8291	1.09041	0.0935737	0.597292	-0.00702037	2975	152	72	197	Mainland	32.7939
651	10572	Mainland	4028	41.1425	20.0684	0.637188	-0.499756	0.271644	0.881937	3170	94	66	594	Mainland	41.1425
652	10577	Mainland	1428	53.3999	127.725	1.38068	-2.23818	-0.580762	0.767988	1168	58	28	161	Mainland	53.3999
653	10579	Mainland	6641	-12.3358	17.5718	1.74233	0.586066	0.163975	0.859003	5780	76	244	243	Mainland	12.3358
654	10582	Mainland	2637	34.9008	-92.4424	1.09714	-0.045739	0.432883	0.0930081	2230	85	45	159	Mainland	34.9008
655	10587	Mainland	6369	25.4827	92.8519	1.1615	0.654947	1.26945	1.0493	5088	136	698	251	Mainland	25.4827
656	10593	Mainland	4350	23.833	90.2709	1.09984	1.00089	1.15059	0.220803	3657	73	271	216	Mainland	23.833
657	10594	Mainland	3322	9.64765	2.34326	1.0476	1.19922	0.177901	-0.053248	2970	15	62	108	Mainland	9.64765
658	10599	Mainland	2106	53.5402	28.047	1.21808	-1.11797	-0.439356	-0.540926	1555	69	49	366	Mainland	53.5402
659	10607	Mainland	1808	53.5545	109.503	1.3731	-2.325	-0.93699	0.966053	1445	60	28	251	Mainland	53.5545
660	10608	Mainland	4515	42.7614	25.2314	1.03425	-0.624836	-0.511633	0.929386	3604	97	70	640	Mainland	42.7614
661	10615	Mainland	931	-5.04123	12.4623	0.222726	0.92603	0.225886	0.116279	859	20	4	21	Mainland	5.04123
662	10619	Mainland	4771	12.714	104.921	1.1793	1.15923	0.846699	0.618967	3968	99	328	207	Mainland	12.714
663	10636	Mainland	9610	5.6858	12.7432	1.45435	0.890298	0.720912	1.15019	8169	129	538	257	Mainland	5.6858
664	10637	Mainland	2099	41.6257	-72.7276	0.401562	-0.750434	0.381904	0.00384249	1658	112	50	208	Mainland	41.6257
665	10641	Mainland	4741	-0.840075	15.2243	1.36609	0.914313	0.743626	0.211568	4160	86	190	114	Mainland	0.840075
666	10647	Mainland	600	-17.9203	23.257	0.532801	0.719493	-0.547061	-0.948074	553	1	5	27	Mainland	17.9203
667	10650	Mainland	1525	52.8407	116.201	1.43277	-2.28746	-0.961462	0.866477	1228	52	25	200	Mainland	52.8407
668	10654	Island	1970	35.043	33.2187	0.305536	0.214587	-0.752464	0.653355	1586	37	50	229	Non-oceanic	35.043
669	10656	Mainland	1928	38.9981	-75.5128	0.128829	-0.352185	0.286694	-0.966227	1567	98	47	144	Mainland	38.9981
670	10658	Mainland	800	11.7498	42.5779	0.551788	1.34003	-2.04662	0.724021	721	1	2	51	Mainland	11.7498
671	10665	Mainland	7645	27.7971	92.9109	1.08554	-0.435611	0.718624	1.57417	6020	287	791	329	Mainland	27.7971
672	10666	Mainland	3779	13.7361	-88.8656	0.539929	0.918164	0.872387	0.797514	3034	49	384	185	Mainland	13.7361
673	10667	Mainland	3265	1.56792	10.476	0.595686	0.811213	1.09756	0.330215	2814	66	196	70	Mainland	1.56792
674	10669	Mainland	6340	8.62614	39.616	1.71432	0.728502	-0.137454	1.24972	5571	3	218	295	Mainland	8.62614
675	10674	Island	483	62.0503	-6.86364	-0.20956	-1.1224	1.3899	0.0930081	302	18	10	137	Oceanic	62.0503
676	10679	Mainland	1043	13.4529	-15.3856	0.348382	1.2029	-0.148486	-1.36985	931	1	7	51	Mainland	13.4529
677	10680	Mainland	3605	32.6541	-83.4467	1.12735	0.145944	0.444081	0.506272	3015	168	77	195	Mainland	32.6541
678	10683	Mainland	4749	7.95964	-1.20705	1.25926	1.18699	0.371042	0.150498	4099	32	214	141	Mainland	7.95964
679	10690	Mainland	8729	15.7023	-90.3569	1.02888	0.751608	1.14216	1.18284	6985	125	952	365	Mainland	15.7023
680	10691	Mainland	4407	10.4385	-10.9418	1.26657	1.03607	0.860703	0.596947	3775	31	218	142	Mainland	10.4385
681	10697	Mainland	7103	14.8159	-86.6202	1.03728	0.800888	0.789372	0.913532	5825	96	623	311	Mainland	14.8159
682	10698	Mainland	2749	47.1665	19.4135	0.982292	-0.658139	-0.560671	0.215541	2111	60	57	431	Mainland	47.1665
683	10700	Mainland	2980	44.3967	-114.654	1.22991	-1.15407	-0.783001	1.07286	2370	90	33	404	Mainland	44.3967
684	10701	Mainland	2679	40.1211	-89.1547	1.12291	-0.570964	0.113898	-0.511812	2210	101	53	221	Mainland	40.1211
685	10702	Mainland	8269	21.7268	78.385	1.96715	1.07098	0.175277	0.887181	7095	33	459	393	Mainland	21.7268
686	10703	Mainland	2373	39.9138	-86.2854	0.987809	-0.580157	0.180703	-0.598806	1946	94	51	196	Mainland	39.9138
687	10704	Mainland	1893	42.0786	-93.4964	1.11316	-0.804616	-0.0713587	-0.491218	1559	62	34	172	Mainland	42.0786
688	10706	Mainland	1697	57.0967	106.358	1.60384	-2.27219	-0.978093	0.908245	1330	62	29	256	Mainland	57.0967
689	10707	Mainland	8136	32.5648	54.3014	1.82126	0.141955	-1.64298	1.38728	6961	59	52	935	Mainland	32.5648
690	10708	Mainland	3109	33.048	43.7722	1.43572	0.643288	-1.76956	1.08715	2597	20	29	409	Mainland	33.048
691	10710	Mainland	5273	7.63172	-5.55551	1.34609	1.08723	0.430146	0.601106	4495	52	275	145	Mainland	7.63172
692	10716	Mainland	2098	38.4836	-98.3693	1.22403	-0.410239	-0.290376	0.20288	1781	42	24	173	Mainland	38.4836
693	10726	Mainland	4149	45.2748	34.3248	0.604206	-0.585145	-0.789532	0.498877	3185	76	70	597	Mainland	45.2748
694	10731	Mainland	914	54.2851	-61.9585	1.31327	-2.13067	0.0125848	0.514444	603	70	22	199	Mainland	54.2851
695	10732	Mainland	10120	18.5024	103.763	1.24786	0.75152	0.893133	0.904375	7727	304	976	363	Mainland	18.5024
696	10733	Mainland	3677	6.44812	-9.30785	0.99172	1.01601	1.32566	0.446646	3115	50	246	80	Mainland	6.44812
697	10740	Mainland	2882	31.0758	-92.0196	1.05499	0.301311	0.621283	-0.739499	2427	96	61	155	Mainland	31.0758
698	10743	Mainland	1953	45.3959	-69.2276	0.952568	-1.25024	0.242298	0.535912	1499	118	55	219	Mainland	45.3959
699	10746	Mainland	2239	42.2586	-71.8091	0.54655	-0.841458	0.32925	0.261508	1769	116	53	225	Mainland	42.2586
700	10753	Mainland	2349	44.8805	-85.7362	1.27334	-1.05411	-0.108904	-0.158486	1871	97	65	241	Mainland	44.8805
701	10755	Mainland	2428	17.3504	-3.52435	1.7451	1.33492	-1.39083	0.350046	2137	10	23	121	Mainland	17.3504
702	10761	Mainland	5052	31.8841	-6.31755	1.41263	0.100277	-1.35955	1.18575	4094	112	48	624	Mainland	31.8841
703	10768	Mainland	2856	32.7558	-89.6733	1.06684	0.124692	0.613114	-0.68362	2394	118	63	153	Mainland	32.7558
704	10769	Mainland	2485	38.3744	-92.4905	1.17673	-0.401101	0.191306	-0.231602	2110	75	41	169	Mainland	38.3744
705	10770	Mainland	1024	20.2599	-10.3323	1.69018	1.25955	-2.90545	0.159868	903	3	0	93	Mainland	20.2599
706	10778	Mainland	11980	21.1404	96.5088	1.5608	0.761788	0.994857	1.39695	9669	464	969	401	Mainland	21.1404
707	10779	Mainland	3815	-22.2355	17.0719	1.61535	0.447457	-1.48438	0.847242	3461	2	23	162	Mainland	22.2355
708	10785	Mainland	1384	47.4475	-100.459	1.18019	-1.24285	-0.879911	0.0640028	1124	31	14	170	Mainland	47.4475
709	10786	Mainland	1744	41.5279	-99.7921	1.20719	-0.745373	-0.548165	0.420682	1440	35	23	189	Mainland	41.5279
710	10787	Mainland	6347	28.253	83.9385	1.11704	-0.278937	0.511961	1.67007	5184	104	493	346	Mainland	28.253
711	10788	Mainland	2264	52.2536	5.60098	0.702164	-0.722308	-0.145119	-0.491218	1742	47	51	376	Mainland	52.2536
712	10792	Mainland	5473	9.59362	8.10532	1.65099	1.14008	0.313673	0.813478	4738	57	310	150	Mainland	9.59362
713	10793	Mainland	1252	17.4263	9.39765	1.72817	1.20743	-2.2909	0.610466	1135	5	3	66	Mainland	17.4263
714	10797	Mainland	2158	64.4479	14.0751	1.34648	-1.62154	0.19873	0.82664	1656	66	39	351	Mainland	64.4479
715	10806	Mainland	1863	43.69	-71.5793	0.587404	-1.10295	0.272901	0.635659	1414	122	56	212	Mainland	43.69
716	10807	Mainland	2441	40.1892	-74.6626	0.529049	-0.524201	0.33494	-0.174593	1955	124	68	208	Mainland	40.1892
717	10816	Mainland	2780	35.5844	-97.5098	1.17791	-0.092041	-0.0231156	0.434267	2347	75	41	191	Mainland	35.5844
718	10817	Mainland	1329	20.6024	56.1101	1.33455	1.26022	-2.47875	0.954648	1173	4	10	99	Mainland	20.6024
719	10820	Mainland	4554	29.3566	68.7892	1.61185	0.697186	-1.46688	1.59493	3928	27	42	464	Mainland	29.3566
720	10824	Island	846	46.3962	-63.2449	0.178035	-1.18383	0.304037	-1.1179	601	63	38	119	Non-oceanic	46.3962
721	10825	Mainland	2621	40.8984	-77.8395	1.05463	-0.77379	0.21294	0.222765	2117	129	65	213	Mainland	40.8984
722	10830	Mainland	3120	52.1247	19.4009	1.33713	-0.918366	-0.516198	0.804281	2479	72	49	459	Mainland	52.1247
723	10832	Mainland	1932	45.1671	134.714	1.15041	-1.60627	-0.182294	0.674345	1589	63	40	218	Mainland	45.1671
724	10837	Mainland	1649	41.6839	-71.5599	-0.0530215	-0.723179	0.388504	-0.698415	1290	99	40	157	Mainland	41.6839
725	10844	Mainland	1714	58.7806	31.241	1.19983	-1.30966	-0.37009	-0.531084	1307	53	32	303	Mainland	58.7806
726	10845	Mainland	2945	-1.99799	29.9172	0.598603	0.282384	0.319755	1.06427	2395	7	273	126	Mainland	1.99799
727	10851	Mainland	3144	33.9176	-80.9004	0.9401	0.0824209	0.400492	0.311521	2606	159	73	170	Mainland	33.9176
728	10857	Mainland	2756	14.367	-14.4682	1.20113	1.2729	-0.391901	-0.0965433	2435	6	50	127	Mainland	14.367
729	10861	Mainland	3826	8.56035	-11.7921	0.909268	1.08156	1.36255	0.650554	3233	40	207	116	Mainland	8.56035
730	10862	Mainland	1580	29.7045	33.768	0.837114	0.358539	-3.50811	0.858225	1311	14	1	208	Mainland	29.7045
731	10866	Mainland	3368	6.06371	45.8626	1.54648	1.11219	-1.46154	0.81237	3092	9	13	165	Mainland	6.06371
732	10871	Mainland	4208	13.8872	30.0871	1.9482	1.15293	-0.975816	0.991097	3741	10	101	192	Mainland	13.8872
733	10888	Mainland	12800	15.1199	101.015	1.48319	1.10214	0.550181	0.854062	10097	298	1440	391	Mainland	15.1199
734	10890	Mainland	2598	8.53493	0.975834	0.839361	1.16079	0.343429	0.211568	2265	10	92	89	Mainland	8.53493
735	10897	Mainland	2854	34.1112	9.56156	1.13291	0.403799	-1.65197	0.514016	2292	66	40	350	Mainland	34.1112
736	10900	Mainland	1687	51.5795	94.7931	1.15874	-2.3058	-1.07218	1.03841	1371	38	19	233	Mainland	51.5795
737	10902	Mainland	4250	38.5278	71.0422	1.10728	-1.4888	-0.808528	1.54516	3594	20	11	545	Mainland	38.5278
738	10903	Mainland	5305	1.28008	32.3862	1.26296	0.6846	0.341425	1.19216	4556	15	333	195	Mainland	1.28008
739	10910	Mainland	1866	44.0825	-72.6598	0.593413	-1.15663	0.259322	0.381877	1439	111	59	203	Mainland	44.0825
740	10919	Mainland	1548	38.9116	-77.0096	-0.884917	-0.331705	0.215575	-1.00793	1255	76	36	120	Mainland	38.9116
741	10922	Mainland	2182	44.6422	-89.7384	1.15878	-1.08633	-0.120452	-0.278705	1747	85	58	227	Mainland	44.6422
742	10923	Mainland	404	24.6616	-13.1367	1.29401	0.704531	-3.96738	0.0328601	345	4	0	50	Mainland	24.6616
743	10925	Mainland	2184	38.6412	-80.612	0.865843	-0.597257	0.284894	0.437622	1774	110	52	166	Mainland	38.6412
744	10929	Mainland	3372	15.8369	47.5688	1.42467	1.0408	-2.5546	1.0864	2971	4	34	213	Mainland	15.8369
745	10932	Mainland	11439	-2.87623	23.6545	1.92685	0.822434	0.691625	1.28087	9792	157	637	292	Mainland	2.87623
746	10935	Mainland	4175	-9.30992	-70.4467	1.12786	0.953342	0.935952	-0.119795	3850	19	109	102	Mainland	9.30992
747	10936	Mainland	1881	-9.51555	-36.6232	0.627634	0.870852	0.250622	0.133601	1646	12	76	103	Mainland	9.51555
748	10937	Mainland	2694	1.44004	-51.961	1.10694	1.07129	1.24267	0.00653162	2394	11	120	97	Mainland	1.44004
749	10938	Mainland	8533	-4.18224	-64.6985	1.81155	1.09458	1.26864	0.883189	7496	62	469	270	Mainland	4.18224
750	10939	Mainland	9276	-12.4733	-41.7301	1.51074	0.783246	-0.0283372	0.6831	8063	49	491	358	Mainland	12.4733
751	10940	Mainland	2486	-5.09146	-39.6179	1.12023	1.04164	-0.0140474	0.311521	2222	7	82	118	Mainland	5.09146
752	10941	Mainland	3272	-15.7811	-47.7972	0.16849	0.516985	0.630524	-0.137212	2866	10	234	80	Mainland	15.7811
753	10943	Mainland	5730	-16.0444	-49.6233	1.36294	0.781482	0.676862	0.462505	5143	20	258	173	Mainland	16.0444
754	10944	Mainland	2827	-5.0687	-45.2874	1.35413	1.07167	0.642039	0.0834749	2551	17	117	83	Mainland	5.0687
755	10945	Mainland	5909	-12.9496	-55.9192	1.6497	0.944115	0.852818	0.250928	5255	26	298	176	Mainland	12.9496
756	10946	Mainland	3736	-20.3259	-54.8455	1.37697	0.820425	0.528236	0.196801	3431	17	76	113	Mainland	20.3259
757	10947	Mainland	11821	-18.458	-44.6577	1.52382	0.567949	0.429071	0.901214	10182	65	813	328	Mainland	18.458
758	10948	Mainland	6394	-3.97338	-53.0625	1.74419	1.05302	1.0512	0.231207	5612	32	387	205	Mainland	3.97338
759	10949	Mainland	1846	-7.14257	-36.8725	0.83552	0.878834	-0.138674	0.322911	1633	9	65	102	Mainland	7.14257
760	10950	Mainland	3281	-8.32604	-37.9989	0.998365	0.790224	-0.226473	0.333004	2812	15	193	163	Mainland	8.32604
761	10951	Mainland	1958	-7.38448	-42.9691	1.27371	1.0482	0.142027	0.10938	1809	6	19	74	Mainland	7.38448
762	10952	Mainland	7947	-22.1949	-42.6614	0.760681	0.566573	0.473534	0.897058	6501	44	755	309	Mainland	22.1949
763	10954	Mainland	3328	-10.8986	-62.8565	1.25598	0.98655	0.908428	0.272535	2992	24	149	92	Mainland	10.8986
764	10955	Mainland	3150	2.08469	-61.398	1.2407	1.10002	1.03138	0.76145	2636	31	279	109	Mainland	2.08469
765	10956	Mainland	8103	-22.2654	-48.7328	1.2696	0.513314	0.495443	0.905344	6712	36	764	260	Mainland	22.2654
766	10957	Mainland	1551	-10.5909	-37.4461	0.559801	0.902758	0.187088	0.00384249	1358	8	72	77	Mainland	10.5909
767	10958	Mainland	2292	-10.1502	-48.33	1.30317	0.998874	0.707374	0.278586	2034	10	111	85	Mainland	10.1502
768	10960	Mainland	2642	49.7391	15.3321	0.933269	-0.94818	-0.39424	0.490516	2033	78	65	412	Mainland	49.7391
769	10978	Mainland	2092	37.0702	-3.13627	-0.190468	-0.752222	-0.370427	0.98573	1638	60	48	298	Mainland	37.0702
770	11011	Mainland	965	-28.0005	131.5	1.23325	0.458529	-1.69957	0.375628	830	18	2	102	Mainland	28.0005
771	11012	Mainland	1051	-27.9994	137.499	1.33306	0.622572	-2.14017	-0.136111	893	12	0	129	Mainland	27.9994
772	11013	Mainland	523	-30.7948	130.975	0.885534	0.228332	-1.83892	-0.600966	428	15	2	68	Mainland	30.7948
773	11014	Mainland	885	-30.9167	135.667	0.987852	0.344326	-1.86929	-0.496774	753	19	7	86	Mainland	30.9167
774	11015	Mainland	1217	-31.3571	138.607	0.711176	0.187413	-1.47585	0.291122	936	39	73	127	Mainland	31.3571
775	11016	Mainland	673	-31.5912	140.068	0.843301	0.293457	-1.84833	0.12084	570	18	8	62	Mainland	31.5912
776	11017	Mainland	1522	-32.7584	135.505	0.968685	0.124499	-1.31905	0.187236	1153	67	90	172	Mainland	32.7584
777	11018	Mainland	1013	-33.7236	138.519	0.44104	-0.0388265	-0.853396	0.149772	729	50	85	110	Mainland	33.7236
778	11019	Mainland	1384	-34.2332	139.998	0.800665	0.057907	-1.32755	-0.0152816	1041	62	82	157	Mainland	34.2332
779	11020	Mainland	786	-34.4358	137.632	0.263908	0.0608424	-0.966963	-0.747483	577	35	64	90	Mainland	34.4358
780	11021	Mainland	1133	-35.0691	138.677	0.193803	-0.093779	-0.38794	-0.0189853	744	70	121	143	Mainland	35.0691
781	11022	Mainland	1327	-36.5635	140.32	0.648942	-0.140219	-0.586525	-0.627429	866	78	166	159	Mainland	36.5635
782	11026	Mainland	734	54.8056	45.3886	-0.633713	-1.31645	-0.653622	-1.17526	502	35	10	167	Mainland	54.8056
783	11029	Mainland	1924	45.7327	7.3935	-0.00109659	-1.58089	0.331313	1.21586	1468	60	38	319	Mainland	45.7327
784	11030	Mainland	3013	45.0615	7.92638	0.600774	-0.746362	0.00425465	1.22368	2332	82	57	475	Mainland	45.0615
785	11031	Mainland	2758	45.62	9.77056	0.582816	-0.702689	-0.0200331	1.13423	2114	78	57	445	Mainland	45.62
786	11033	Mainland	2858	45.6618	11.8458	0.498907	-0.572739	-0.0429174	0.997271	2191	84	56	463	Mainland	45.6618
787	11034	Mainland	2764	46.1545	13.0592	0.255328	-0.687856	0.538391	0.891643	2136	77	57	437	Mainland	46.1545
788	11035	Mainland	2571	44.2643	8.70522	0.150972	-0.468526	0.30473	0.730922	1988	85	57	380	Mainland	44.2643
789	11038	Mainland	2233	43.3659	13.1083	0.318954	-0.382658	-0.081719	0.821734	1747	60	59	322	Mainland	43.3659
790	11039	Mainland	2160	42.967	12.4909	0.278788	-0.392129	-0.255335	0.789821	1674	58	52	323	Mainland	42.967
791	11042	Mainland	2230	41.6849	14.5958	0.0894606	-0.372039	-0.508339	0.717686	1736	57	57	328	Mainland	41.6849
792	11043	Mainland	2286	40.86	14.8406	0.419067	-0.278886	-0.124732	0.690092	1780	61	62	319	Mainland	40.86
793	11044	Mainland	2079	40.9848	16.6203	0.521372	-0.0935389	-0.721991	0.291122	1616	54	59	295	Mainland	40.9848
794	11045	Mainland	2419	40.5007	16.0823	0.327795	-0.328989	-0.350414	0.74788	1892	54	66	349	Mainland	40.5007
795	11046	Mainland	2358	39.0681	16.3474	0.448553	-0.200524	-0.0514632	0.749401	1844	56	68	335	Mainland	39.0681
796	11047	Mainland	1470	54.1888	9.80583	0.459554	-0.847818	-0.138293	-0.71865	1082	50	30	297	Mainland	54.1888
797	11048	Mainland	1677	53.7531	12.5376	0.574924	-0.857969	-0.504219	-0.903004	1273	50	42	301	Mainland	53.7531
798	11050	Mainland	1233	53.5546	10.0272	-0.424736	-0.785616	-0.221515	-1.08215	893	51	18	262	Mainland	53.5546
799	11051	Mainland	1669	52.4733	13.3991	0.645073	-0.799993	-0.575385	-0.763734	1251	63	42	301	Mainland	52.4733
800	11052	Mainland	2015	52.0119	11.7055	0.54018	-0.785631	-0.561121	0.280391	1555	49	49	347	Mainland	52.0119
801	11054	Mainland	2025	50.6022	9.03944	0.545552	-0.839897	-0.156557	0.10938	1571	57	49	334	Mainland	50.6022
802	11055	Mainland	1990	50.903	11.0305	0.470667	-0.90134	-0.24713	0.100072	1542	57	53	325	Mainland	50.903
803	11056	Mainland	2032	49.9165	7.45364	0.529041	-0.811434	-0.136329	0.0189437	1586	49	48	334	Mainland	49.9165
804	11057	Mainland	3022	48.9462	11.4223	0.901095	-0.909551	0.00506783	0.907763	2418	91	57	427	Mainland	48.9462
805	11058	Mainland	2262	48.5419	9.05144	0.703815	-0.857937	0.108814	0.433787	1758	66	54	365	Mainland	48.5419
806	11059	Mainland	1379	49.3912	6.95721	-0.071515	-0.799572	0.0741483	-0.186333	1040	33	40	254	Mainland	49.3912
807	11060	Mainland	909	53.1121	8.78623	-0.682668	-0.773376	-0.327999	-1.55898	649	30	14	212	Mainland	53.1121
808	11061	Mainland	1161	52.4993	13.4088	-0.383093	-0.754059	-0.574764	-1.19038	848	42	23	239	Mainland	52.4993
809	11062	Mainland	379	-5.97412	38.7411	-0.300182	1.13583	0.201813	-0.515623	356	2	0	14	Mainland	5.97412
810	11066	Mainland	854	-15.2931	23.5894	1.12609	0.584914	-0.0612284	-0.585987	785	5	18	31	Mainland	15.2931
811	11067	Mainland	1353	-16.2859	26.6365	1.02181	0.574385	-0.161465	0.305174	1218	13	40	59	Mainland	16.2859
812	11068	Mainland	1679	-12.9978	26.1077	1.09071	0.390006	0.286313	-0.0152816	1415	22	151	40	Mainland	12.9978
813	11069	Mainland	1477	-14.066	29.5332	1.02482	0.53325	0.0535308	0.497125	1270	22	102	52	Mainland	14.066
814	11070	Mainland	2195	-10.3975	30.6604	1.18727	0.563476	0.343056	0.580831	1897	33	146	57	Mainland	10.3975
815	11071	Mainland	1350	-13.0881	32.1324	0.872764	0.702689	0.0573362	0.62409	1145	14	90	47	Mainland	13.0881
816	11072	Mainland	2030	-20.903	30.7657	0.982023	0.550219	-0.581446	0.447589	1820	10	70	76	Mainland	20.903
817	11073	Mainland	1875	-19.5659	27.73	0.979469	0.487032	-0.546869	0.246524	1689	7	50	81	Mainland	19.5659
818	11074	Mainland	2111	-18.6602	30.5995	0.884752	0.290886	-0.252609	0.227972	1819	11	129	82	Mainland	18.6602
819	11075	Mainland	3120	-19.2185	32.5954	0.565652	0.32429	-0.105825	0.798363	2656	20	229	111	Mainland	19.2185
820	11076	Mainland	2140	-17.1493	29.8977	1.04839	0.552631	-0.210641	0.460196	1894	15	91	91	Mainland	17.1493
821	11078	Mainland	1112	-25.5398	32.4527	0.576934	0.693069	-0.267421	0.0721833	995	2	23	61	Mainland	25.5398
822	11079	Mainland	982	-23.0795	33.6151	1.11082	0.826161	-0.373337	-0.191086	896	4	15	47	Mainland	23.0795
823	11081	Mainland	1150	-15.4846	32.759	0.999232	0.800702	-0.0566031	0.67941	1041	12	12	51	Mainland	15.4846
824	11082	Mainland	1468	-16.6555	36.9818	1.0122	0.87006	0.464613	0.771822	1308	13	57	53	Mainland	16.6555
825	11083	Mainland	1667	-13.4257	38.0186	1.31017	0.878422	0.238711	0.631343	1506	15	44	65	Mainland	13.4257
826	11085	Mainland	1148	-13.5744	33.9153	0.704221	0.567013	0.14221	0.564726	992	7	97	28	Mainland	13.5744
827	11086	Mainland	1783	-11.1736	33.9328	0.771488	0.554467	0.334691	0.712255	1452	10	231	39	Mainland	11.1736
828	11087	Mainland	781	-15.9333	35.6334	-0.582435	0.0278566	0.773779	0.763834	629	13	93	19	Mainland	15.9333
829	11089	Mainland	1716	47.5417	16.5238	0.0506404	-0.725423	-0.367708	0.0163028	1296	45	45	308	Mainland	47.5417
830	11090	Mainland	1473	48.2173	16.3821	-0.60236	-0.68714	-0.532724	-0.411214	1116	39	33	268	Mainland	48.2173
831	11091	Mainland	2343	48.2677	15.7442	0.522702	-0.865235	-0.277736	0.644564	1784	69	54	400	Mainland	48.2677
832	11092	Mainland	1873	48.1336	13.9531	0.382902	-0.954901	0.209954	0.853278	1407	67	48	330	Mainland	48.1336
833	11093	Mainland	2190	47.2647	15.0011	0.476256	-1.11362	0.307928	0.854844	1662	71	51	378	Mainland	47.2647
834	11094	Mainland	2069	46.7722	13.9054	0.310457	-1.19482	0.507827	1.02081	1568	71	46	358	Mainland	46.7722
835	11095	Mainland	1773	47.3854	13.071	0.219522	-1.31629	0.528166	0.999598	1327	68	41	314	Mainland	47.3854
836	11096	Mainland	1999	47.1951	11.499	0.396226	-1.45999	0.357793	1.0036	1518	67	45	343	Mainland	47.1951
837	11097	Mainland	1666	47.2438	9.89264	-0.0672969	-1.20307	0.560121	0.904375	1252	63	38	297	Mainland	47.2438
838	11098	Mainland	1997	46.6973	11.4168	0.239728	-1.41338	-0.0836401	1.08584	1511	67	48	343	Mainland	46.6973
839	11099	Mainland	1503	47.1438	9.55373	-0.883686	-1.05709	0.49837	0.704189	1126	60	40	257	Mainland	47.1438
840	11101	Mainland	2104	40.1343	127.163	1.06376	-1.0919	0.0816929	0.893124	1702	97	39	218	Mainland	40.1343
841	11103	Mainland	1088	21.9776	-102.384	0.136535	0.0687516	-0.64388	0.415765	947	33	4	48	Mainland	21.9776
842	11106	Mainland	2684	18.8289	-90.3071	0.841222	1.0618	0.395573	-0.37445	2329	24	110	136	Mainland	18.8289
843	11107	Mainland	10218	16.4909	-92.4754	0.913836	0.77916	0.940627	1.15997	8446	162	787	435	Mainland	16.4909
844	11108	Mainland	4531	28.8182	-106.454	1.26028	0.0309521	-0.795653	0.957349	3975	128	63	208	Mainland	28.8182
845	11109	Mainland	3391	27.2855	-102.097	1.13117	0.384076	-1.22895	1.0658	2928	108	36	177	Mainland	27.2855
846	11110	Mainland	2313	19.141	-103.921	0.157288	0.951435	0.0935625	1.18736	2043	40	41	117	Mainland	19.141
847	11111	Mainland	2366	19.2383	-99.0879	-0.209202	-0.190809	0.0173611	0.569084	1991	74	71	160	Mainland	19.2383
848	11112	Mainland	4293	24.9017	-104.986	1.067	0.0590046	-0.4014	0.988741	3770	123	81	183	Mainland	24.9017
849	11113	Mainland	5707	20.8981	-101.037	0.658521	0.153599	-0.505356	0.882188	4857	135	210	311	Mainland	20.8981
850	11114	Mainland	2942	17.6656	-99.8782	0.877079	0.866459	0.361092	1.06388	2552	78	40	156	Mainland	17.6656
851	11115	Mainland	6617	20.4837	-98.8576	0.565208	0.160675	-0.0198451	1.01609	5662	120	283	320	Mainland	20.4837
852	11116	Mainland	4437	20.5577	-103.627	0.923628	0.404925	0.0295551	1.18671	3781	122	101	271	Mainland	20.5577
853	11117	Mainland	6671	19.3407	-99.6272	0.574896	-0.098572	0.0851331	1.30106	5717	146	265	310	Mainland	19.3407
854	11118	Mainland	5843	19.1994	-101.885	0.849664	0.536735	0.0546392	1.11895	4971	128	249	296	Mainland	19.1994
855	11119	Mainland	3027	18.7325	-99.0067	0.129364	0.641077	0.0767606	1.07324	2546	47	165	171	Mainland	18.7325
856	11121	Mainland	3806	25.5801	-99.9973	0.877288	0.475025	-0.684832	1.07986	3256	132	63	207	Mainland	25.5801
857	11122	Mainland	10784	16.9556	-96.4378	0.975439	0.639356	0.495061	1.09638	9099	197	581	505	Mainland	16.9556
858	11123	Mainland	6347	19.0375	-97.8162	0.684198	0.21686	0.0909745	1.37258	5520	129	177	333	Mainland	19.0375
859	11124	Mainland	4326	20.8409	-99.8779	0.369647	0.188361	-0.496614	0.94785	3685	109	137	258	Mainland	20.8409
860	11125	Mainland	2444	19.6713	-88.1173	0.760721	1.039	0.361087	-0.678758	2114	26	105	117	Mainland	19.6713
861	11126	Mainland	6577	22.6059	-100.452	0.867732	0.323829	-0.515146	0.979668	5739	169	136	304	Mainland	22.6059
862	11127	Mainland	3589	24.9926	-107.493	0.819869	0.859146	-0.174001	0.904617	3177	86	57	162	Mainland	24.9926
863	11129	Mainland	3071	17.9322	-92.6188	0.582551	1.12708	1.05219	0.489187	2675	31	92	173	Mainland	17.9322
864	11130	Mainland	4550	24.3022	-98.6723	0.933854	0.738641	-0.251914	1.04338	3949	119	98	243	Mainland	24.3022
865	11131	Mainland	1060	19.4519	-98.0831	0.0710233	-0.336524	-0.196468	0.753944	908	43	10	66	Mainland	19.4519
866	11132	Mainland	9590	19.3537	-96.3787	0.894583	0.850136	0.794711	1.18591	8146	170	461	451	Mainland	19.3537
867	11133	Mainland	2384	20.7803	-88.9256	0.719695	1.04692	0.212151	-0.780379	2104	22	49	127	Mainland	20.7803
868	11134	Mainland	2627	23.2666	-102.709	0.922341	0.0576975	-0.80516	0.78233	2301	77	24	128	Mainland	23.2666
869	11135	Island	474	46.9298	-56.3058	-0.782791	-1.21795	0.547983	-0.814928	308	44	20	91	Non-oceanic	46.9298
870	11314	Island	428	43.6517	15.6605	-1.57293	-0.0556681	-0.341662	-1.1853	358	5	6	49	Non-oceanic	43.6517
871	11394	Mainland	1281	-17.3317	126.531	0.948841	1.17582	-0.281709	0.201534	1128	6	7	121	Mainland	17.3317
872	11395	Mainland	2626	-28.3294	114.857	0.733849	0.443647	-1.05616	-0.437999	1804	119	114	498	Mainland	28.3294
873	11396	Mainland	1722	-15.4314	126.263	0.957726	1.13178	0.20905	0.103966	1505	8	17	163	Mainland	15.4314
874	11397	Mainland	912	-18.3552	127.54	0.774852	1.22449	-0.639405	-0.214121	800	2	2	93	Mainland	18.3552
875	11398	Mainland	1405	-21.9149	118.519	1.16742	1.06294	-1.19458	0.355454	1220	11	2	144	Mainland	21.9149
876	11399	Mainland	1136	-15.8538	128.486	0.518088	1.2823	-0.139253	-0.0640669	998	5	5	110	Mainland	15.8538
877	11400	Mainland	3676	-31.1256	117.333	0.98771	0.21661	-1.15528	-0.391788	2544	175	162	662	Mainland	31.1256
878	11402	Mainland	3218	-33.3439	116.528	0.780865	-0.0232898	-0.269762	-0.0660523	2040	204	233	602	Mainland	33.3439
879	11403	Mainland	2805	-32.9669	120.285	0.891971	0.00893164	-1.17028	-0.244366	1932	168	134	460	Mainland	32.9669
880	11405	Mainland	1570	-34.546	116.255	0.351716	-0.082317	0.193563	-0.31058	1013	83	146	261	Mainland	34.546
881	11407	Mainland	1780	-27.7433	119.515	1.29867	0.535182	-1.59892	-0.153952	1458	49	24	213	Mainland	27.7433
882	11408	Mainland	1543	-28.3645	116.501	0.729395	0.493027	-1.45319	-0.161906	1193	43	32	234	Mainland	28.3645
883	11409	Mainland	846	-28.0459	125.551	1.22809	0.464229	-1.75837	-0.215355	716	22	4	85	Mainland	28.0459
884	11410	Mainland	666	-25.2416	128.009	0.804909	0.716703	-1.30171	-0.104908	572	10	1	74	Mainland	25.2416
885	11411	Mainland	1270	-24.2774	114.578	0.944028	0.884824	-1.56651	-0.383853	1059	17	3	161	Mainland	24.2774
886	11412	Mainland	588	-24.4181	125.955	1.12922	0.867672	-1.50248	-0.629681	499	11	1	70	Mainland	24.4181
887	11413	Mainland	1223	-18.1608	123.332	0.927189	1.25029	-0.451948	-0.458795	1050	6	2	144	Mainland	18.1608
888	11414	Mainland	1220	-24.7101	118.744	1.17827	0.815396	-1.55204	0.207572	1042	15	2	140	Mainland	24.7101
889	11415	Mainland	871	-23.9996	122.299	1.02853	0.8403	-1.58527	-0.133913	736	10	0	108	Mainland	23.9996
890	11416	Mainland	367	-19.8793	128.282	0.659565	1.10008	-0.90905	-0.366711	320	2	1	40	Mainland	19.8793
891	11418	Mainland	262	-31.9403	127.441	0.387609	0.151317	-1.5354	-1.06495	209	13	3	30	Mainland	31.9403
892	11420	Mainland	2863	-30.5737	152.445	0.826963	0.149738	0.384696	0.460196	2202	133	222	212	Mainland	30.5737
893	11421	Mainland	2320	-33.6797	150.797	0.490877	-0.00696363	0.169781	0.208906	1719	134	189	209	Mainland	33.6797
894	11422	Mainland	1832	-36.1965	149.957	0.37809	-0.157888	0.069711	0.381359	1338	122	160	158	Mainland	36.1965
895	11423	Mainland	1928	-30.4593	151.578	0.654926	-0.280295	0.0383558	0.422639	1455	107	158	153	Mainland	30.4593
896	11424	Mainland	2039	-33.6798	149.793	0.562897	-0.380171	-0.0380658	0.381877	1473	151	177	185	Mainland	33.6798
897	11425	Mainland	2014	-35.7263	149.059	0.728363	-0.540265	-0.0472939	0.705486	1445	146	179	180	Mainland	35.7263
898	11426	Mainland	1593	-30.6173	150.309	0.770195	0.0635311	-0.254288	0.325167	1289	69	56	137	Mainland	30.6173
899	11427	Mainland	1804	-33.0259	148.611	0.936034	0.00240072	-0.436776	0.42993	1404	99	100	157	Mainland	33.0259
900	11428	Mainland	978	-35.2574	147.311	0.657331	-0.116558	-0.404144	0.13731	711	58	75	109	Mainland	35.2574
901	11429	Mainland	1471	-30.3185	147.416	1.12812	0.364991	-0.845453	-0.243079	1241	41	15	142	Mainland	30.3185
902	11430	Mainland	1197	-33.8379	145.36	1.04533	0.122296	-1.03563	-0.235406	957	34	41	134	Mainland	33.8379
903	11431	Mainland	1004	-30.438	142.978	1.07198	0.430697	-1.56732	-0.385433	858	16	2	113	Mainland	30.438
904	11432	Mainland	808	-33.159	142.59	0.919229	0.232613	-1.43706	-0.496774	688	16	3	86	Mainland	33.159
905	11434	Mainland	881	42.5442	1.57606	-0.578449	-1.28891	0.463203	0.687769	664	42	0	162	Mainland	42.5442
906	11441	Mainland	927	50.6409	4.65879	0.657656	-0.723652	-0.0741833	0.10938	748	27	0	139	Mainland	50.6409
907	11443	Mainland	1549	44.1756	17.7888	0.80648	-0.770074	0.169933	0.78117	1213	59	0	253	Mainland	44.1756
908	11453	Island	1212	53.1785	-8.15533	0.90003	-0.726519	0.403834	0.221457	876	45	26	239	Non-oceanic	53.1785
909	11456	Mainland	1213	58.6721	25.5452	0.772501	-1.18317	-0.400037	-0.561043	913	50	1	223	Mainland	58.6721
910	11469	Mainland	1043	56.8528	24.9313	0.875796	-1.14374	-0.357861	-0.581766	772	48	0	208	Mainland	56.8528
911	11470	Mainland	1066	55.3349	23.905	0.87729	-1.08668	-0.382874	-0.581766	775	51	1	216	Mainland	55.3349
912	11471	Mainland	686	49.7741	6.09426	-0.070311	-0.817024	-0.0337508	-0.36364	537	29	0	113	Mainland	49.7741
913	11472	Mainland	1832	41.5929	21.692	0.59489	-0.68713	-0.451766	0.869035	1399	76	0	334	Mainland	41.5929
914	11474	Island	760	35.9232	14.399	-0.676753	0.268645	-0.648408	-0.728995	592	11	6	128	Oceanic	35.9232
915	11476	Mainland	1541	47.2017	28.4721	0.685522	-0.772672	-0.595149	-0.387016	1157	31	1	319	Mainland	47.2017
916	11478	Mainland	1514	42.7774	19.2371	0.412566	-0.855011	0.345489	0.826097	1184	66	0	237	Mainland	42.7774
917	11491	Mainland	1690	35.028	38.5324	1.18643	0.210249	-1.56861	0.857446	1460	38	1	128	Mainland	35.028
918	11496	Mainland	664	23.8589	54.1615	0.934732	1.30975	-2.81033	0.64066	575	3	1	66	Mainland	23.8589
919	11506	Mainland	2217	48.7095	19.4835	0.794903	-0.930974	-0.242921	0.824464	1724	59	1	391	Mainland	48.7095
920	11507	Mainland	2294	46.1245	14.8181	0.53119	-0.833191	0.573194	0.910172	1732	75	0	430	Mainland	46.1245
921	11664	Island	474	-46.9873	167.858	-0.1915	-0.711201	0.595237	0.171228	362	13	17	49	Non-oceanic	46.9873
922	11709	Island	251	-36.6161	175.796	-1.49517	-0.111288	0.738867	-0.820858	196	8	9	24	Non-oceanic	36.6161
923	11725	Island	284	-36.867	175.187	-1.52364	-0.148831	0.546324	-1.01976	229	7	10	23	Non-oceanic	36.867
924	11895	Mainland	1086	-36.6222	-71.9276	0.442908	-0.54968	0.306597	0.986161	891	25	28	92	Mainland	36.6222
925	11930	Mainland	1024	39.3408	45.5242	0.195226	-0.735636	-1.1251	1.01691	906	9	0	67	Mainland	39.3408
926	12051	Mainland	695	-20.1389	-69.4064	0.75995	-0.476301	-3.60316	1.42118	607	0	2	64	Mainland	20.1389
927	12053	Mainland	693	-40.0668	-72.5739	0.462981	-0.710647	0.952346	0.801188	558	26	16	67	Mainland	40.0668
928	12054	Mainland	589	-18.4305	-69.6221	0.446085	-0.815245	-2.03256	1.46754	513	0	2	50	Mainland	18.4305
929	12055	Mainland	1781	9.18481	-80.0386	0.0534633	1.07525	1.40187	0.442861	1561	18	94	58	Mainland	9.18481
930	12056	Mainland	3844	8.99815	-79.0793	0.356537	1.05672	1.19886	0.417244	3243	37	294	139	Mainland	8.99815
931	12057	Island	991	-43.9844	170.477	1.12512	-0.796164	0.884818	1.05224	768	29	29	99	Non-oceanic	43.9844
932	12063	Island	75	39.8221	26.0328	-1.29962	-0.0503423	-0.578443	-0.940945	70	1	0	2	Non-oceanic	39.8221
933	12067	Mainland	445	43.1038	41.1815	0.291042	-0.924467	0.67483	1.13022	371	23	0	45	Mainland	43.1038
934	12068	Mainland	372	41.6489	42.0819	-0.040694	-0.84297	0.606605	0.943739	312	15	0	37	Mainland	41.6489
935	12074	Mainland	682	54.7057	21.4533	0.417498	-0.993147	-0.295693	-0.68362	540	39	0	99	Mainland	54.7057
936	12165	Mainland	3619	-17.427	145.729	0.489617	0.724077	1.16857	0.526313	2974	49	235	249	Mainland	17.427
937	12200	Mainland	2390	44.0241	20.7904	0.968913	-0.693962	-0.292151	0.849348	1889	76	1	380	Mainland	44.0241
938	12585	Mainland	1603	53.1857	61.7674	1.47246	-1.46245	-1.15547	0.415271	1156	36	24	282	Mainland	53.1857
939	12586	Mainland	1410	61.4658	76.1225	1.87616	-2.09145	-0.688846	0.630982	1026	49	32	224	Mainland	61.4658
940	12587	Mainland	759	38.8305	64.6558	0.801644	-0.0176614	-2.19064	-0.153952	542	10	0	154	Mainland	38.8305
941	12589	Mainland	1840	46.6191	74.4118	1.57627	-1.12326	-1.65312	1.12865	1357	19	3	347	Mainland	46.6191
942	12590	Mainland	1830	45.615	80.2207	0.788549	-1.3926	-1.00753	1.17731	1448	20	10	225	Mainland	45.615
943	12591	Mainland	897	39.376	59.0945	1.40486	-0.0634436	-2.22778	0.767692	644	5	0	180	Mainland	39.376
944	12592	Mainland	865	42.8132	63.1847	1.33089	-0.425251	-2.34216	0.189297	629	7	1	168	Mainland	42.8132
945	12593	Mainland	1889	36.996	59.8548	0.764288	-0.0169848	-1.41204	0.925398	1508	8	7	236	Mainland	36.996
946	12607	Mainland	1930	47.5435	34.3809	1.13173	-0.797815	-0.762235	-0.116577	1428	38	10	346	Mainland	47.5435
947	12608	Mainland	1262	63.2544	48.2588	1.61623	-1.80458	-0.537696	0.325729	894	54	27	219	Mainland	63.2544
948	12609	Mainland	1172	65.2693	33.7749	1.27966	-1.74657	-0.599549	0.340752	844	50	22	194	Mainland	65.2693
949	12611	Mainland	1556	47.997	48.3015	1.28018	-0.8326	-1.59072	-0.903004	1139	23	3	292	Mainland	47.997
950	12616	Mainland	1195	48.9602	24.4292	0.880667	-1.01668	-0.130363	0.653355	951	33	1	163	Mainland	48.9602
951	12621	Mainland	2366	42.2147	47.7557	0.451194	-0.70846	-0.805568	1.09638	1823	46	25	338	Mainland	42.2147
952	12624	Mainland	1582	38.9312	48.5583	0.178957	-0.38884	-0.489052	0.834204	1227	30	17	206	Mainland	38.9312
953	12628	Mainland	830	52.7635	136.963	1.24873	-2.14953	-0.486099	0.776804	604	45	18	101	Mainland	52.7635

## Sheet: fig1b
	entity_ID	entity_class	sprich	latitude	longitude	area	temp	prec	elev_range	AM	EM	ORC	NM	entity_class2	abslatitude
1	10002	Mainland	1115	31.2493	36.7889	0.969799	0.25879	-2.60179	0.750008	961	21	0	111	Mainland	31.2493
2	10004	Mainland	1674	-12.8801	132.749	0.634351	1.21757	0.571363	-0.099668	1456	9	23	148	Mainland	12.8801
3	10007	Mainland	735	-26.76	-57.9024	0.367844	0.608204	0.554566	-1.0735	653	1	13	44	Mainland	26.76
4	10010	Mainland	1158	5.17231	-59.4874	-0.492259	0.8861	1.11876	0.189983	945	17	97	48	Mainland	5.17231
5	10013	Mainland	268	25.3128	51.1924	0.362094	1.13913	-2.95376	-1.08215	227	2	0	33	Mainland	25.3128
6	10014	Mainland	388	31.1201	77.4256	-0.46185	-0.13372	0.489163	0.692076	353	9	1	18	Mainland	31.1201
7	10015	Mainland	3183	45.4398	5.34322	0.768471	-0.795322	0.210574	1.25789	2490	83	84	478	Mainland	45.4398
8	10017	Mainland	2087	-19.4421	140.871	1.28446	1.04099	-0.488402	0.278586	1872	16	7	158	Mainland	19.4421
9	10018	Mainland	1831	-25.7173	151.272	0.661562	0.372137	-0.260802	0.260271	1571	57	46	101	Mainland	25.7173
10	10020	Mainland	2380	-27.6166	150.763	0.883989	0.288453	-0.409645	0.316099	1916	104	121	167	Mainland	27.6166
11	10021	Mainland	1122	-23.1056	140.427	1.23239	0.88082	-1.35624	-0.195872	981	6	0	116	Mainland	23.1056
12	10022	Mainland	836	-26.5097	141.671	1.08254	0.738546	-1.61552	-0.478427	720	7	1	101	Mainland	26.5097
13	10023	Mainland	2213	-24.0105	148.751	1.0691	0.558411	-0.377665	0.326854	1872	61	68	144	Mainland	24.0105
14	10024	Mainland	1478	-27.4071	147.94	1.0077	0.43655	-0.691939	0.24082	1265	40	15	127	Mainland	27.4071
15	10025	Mainland	1564	-23.3814	144.542	1.10815	0.768248	-0.852309	-0.0955048	1368	17	2	137	Mainland	23.3814
16	10028	Mainland	2359	-23.509	150.523	0.712845	0.59737	-0.0133232	0.192035	1991	59	76	161	Mainland	23.509
17	10029	Mainland	2481	-21.9132	146.998	0.940652	0.708273	-0.367133	0.361889	2159	34	55	159	Mainland	21.9132
18	10030	Mainland	1367	-27.059	145.127	1.11707	0.550279	-1.01374	0.298769	1186	25	2	123	Mainland	27.059
19	10031	Mainland	2175	-25.6362	152.388	0.52993	0.463778	0.232053	0.124618	1765	64	125	142	Mainland	25.6362
20	10032	Mainland	2147	51.0513	13.3541	0.507295	-0.870318	-0.309744	0.305754	1689	59	44	339	Mainland	51.0513
21	10034	Mainland	1777	42.7871	11.2424	0.0958065	-0.224972	-0.51672	0.577718	1375	47	57	267	Mainland	42.7871
22	10036	Mainland	6236	-0.622517	11.7851	1.2891	0.907538	0.883192	0.278586	5373	133	330	143	Mainland	0.622517
23	10039	Mainland	1085	45.0874	29.2463	0.0451474	-0.560451	-1.04097	-0.783193	813	19	13	221	Mainland	45.0874
24	10040	Mainland	822	0.229315	34.9363	-0.850128	0.343026	0.897223	-0.112311	691	0	78	29	Mainland	0.229315
25	10050	Mainland	205	-26.0869	-70.5907	-0.597329	0.0027209	-4.94666	0.127625	183	0	0	16	Mainland	26.0869
26	10051	Mainland	1539	-20.5898	-59.41	0.929702	1.02525	-0.192651	-0.188705	1366	6	25	84	Mainland	20.5898
27	10052	Mainland	795	-21.9042	-61.0582	0.968007	0.895405	-0.506631	-0.662007	707	4	7	47	Mainland	21.9042
28	10053	Mainland	1229	-23.6128	-58.686	0.911996	0.822476	0.110639	-1.00016	1107	3	17	61	Mainland	23.6128
29	10056	Mainland	4662	46.8028	8.23491	0.744588	-1.19684	0.409056	1.19915	3705	100	103	608	Mainland	46.8028
30	10057	Mainland	218	3.14466	-75.2062	-0.304065	1.17234	0.714982	-0.189894	201	0	0	10	Mainland	3.14466
31	10059	Mainland	2562	15.3649	18.6666	1.74922	1.17539	-1.32063	1.01876	2276	9	25	143	Mainland	15.3649
32	10063	Mainland	207	-37.1355	-70.0694	-0.700556	-1.26863	-0.600011	0.807081	174	0	0	17	Mainland	37.1355
33	10064	Mainland	1242	-37.2544	142.41	-0.194953	-0.418335	-0.192389	0.194763	869	77	123	120	Mainland	37.2544
34	10065	Mainland	728	-34.6845	141.479	0.20868	0.0664401	-1.36813	-1.22165	588	23	9	87	Mainland	34.6845
35	10066	Mainland	1063	-37.2554	148.443	-0.351229	-0.444169	-0.154885	0.358143	760	90	84	91	Mainland	37.2554
36	10072	Mainland	3339	39.6861	-7.96301	0.968402	-0.140545	0.00627312	0.677051	2616	94	58	438	Mainland	39.6861
37	10075	Mainland	1477	33.9211	35.898	0.34019	-0.108701	-0.125202	0.972675	1271	33	1	119	Mainland	33.9211
38	10078	Mainland	1004	30.0805	26.1909	1.25837	0.440749	-3.41975	-0.289626	826	13	0	143	Mainland	30.0805
39	10080	Mainland	1200	-24.1351	-55.406	-0.473083	0.663721	0.728144	-0.571326	1101	2	23	36	Mainland	24.1351
40	10081	Mainland	2071	12.2855	-1.7443	1.30017	1.29701	-0.218958	-0.137212	1853	6	27	91	Mainland	12.2855
41	10082	Mainland	3116	-22.1889	23.8143	1.51833	0.646647	-1.0707	0.177537	2798	4	30	144	Mainland	22.1889
42	10083	Mainland	5660	-32.142	26.4663	1.15985	-0.0134496	-0.529053	0.95352	4837	61	251	259	Mainland	32.142
43	10084	Mainland	2965	-28.6104	26.8659	1.08059	-0.0462763	-0.53417	0.720227	2542	21	82	136	Mainland	28.6104
44	10085	Mainland	2023	-26.1157	28.1353	0.481367	0.0355356	-0.334868	0.162013	1776	4	57	98	Mainland	26.1157
45	10086	Mainland	5929	-28.7101	30.7253	0.980638	0.200414	-0.0330426	1.02429	5049	43	264	229	Mainland	28.7101
46	10087	Mainland	2003	-29.5804	28.2536	0.65482	-0.5099	-0.207145	0.695042	1666	21	76	103	Mainland	29.5804
47	10088	Mainland	3705	-23.7461	29.3271	1.06479	0.455987	-0.520505	0.78262	3262	8	136	135	Mainland	23.7461
48	10089	Mainland	3933	-25.8639	30.2072	0.936016	0.0956867	-0.227922	0.737446	3437	17	163	142	Mainland	25.8639
49	10091	Mainland	4373	-29.5261	21.3464	1.38089	0.185406	-1.6111	0.70904	3931	8	30	203	Mainland	29.5261
50	10092	Mainland	1925	-26.3219	25.3396	1.04747	0.26722	-0.681785	0.105517	1723	2	27	87	Mainland	26.3219
51	10093	Mainland	3221	-26.5647	31.5015	0.488747	0.450914	-0.0780866	0.587015	2787	12	115	120	Mainland	26.5647
52	10094	Mainland	9465	-33.0126	20.6105	1.07936	0.0437552	-1.19767	0.773585	7458	678	252	806	Mainland	33.0126
53	10095	Mainland	641	-18.8223	34.5028	0.0344902	0.971196	0.183917	-0.538946	574	10	7	28	Mainland	18.8223
54	10101	Mainland	669	50.5812	6.42331	-0.998309	-0.883728	0.104566	-0.330731	504	28	6	126	Mainland	50.5812
55	10103	Mainland	639	-32.6943	-64.7701	0.316549	-0.110286	-0.275754	0.783199	578	1	6	26	Mainland	32.6943
56	10104	Mainland	2137	43.3665	1.16256	0.197594	-0.430677	-0.0233329	0.970915	1613	64	64	361	Mainland	43.3665
57	10106	Mainland	1732	-36.6835	-60.566	1.33268	-0.112472	-0.0548015	0.358143	1537	2	18	116	Mainland	36.6835
58	10107	Mainland	2083	-27.3322	-66.9524	1.00907	-0.543034	-1.69928	1.49758	1845	3	18	143	Mainland	27.3322
59	10108	Mainland	1754	-26.3874	-60.7667	1.00292	0.589761	0.0698194	-0.755561	1563	3	41	82	Mainland	26.3874
60	10109	Mainland	1186	-43.7896	-68.5232	1.24046	-0.663961	-1.47358	0.846715	995	18	13	106	Mainland	43.7896
61	10110	Mainland	2837	-28.7765	-57.8059	0.96934	0.471494	0.501491	-0.791704	2523	3	85	139	Mainland	28.7765
62	10112	Mainland	274	-34.6177	-58.4444	-0.803772	0.128013	0.242789	-1.25442	249	0	0	19	Mainland	34.6177
63	10113	Mainland	1910	-32.046	-59.2075	0.930201	0.22296	0.240489	-0.937408	1726	2	18	102	Mainland	32.046
64	10114	Mainland	1588	-24.8944	-59.9343	0.921531	0.707113	0.0727238	-0.814928	1406	3	28	89	Mainland	24.8944
65	10115	Mainland	3025	-23.3175	-65.7622	0.818454	-0.590051	-1.25245	1.3711	2620	7	66	207	Mainland	23.3175
66	10116	Mainland	746	-37.1303	-65.4483	1.10844	-0.0859838	-0.769637	0.38032	667	0	0	49	Mainland	37.1303
67	10117	Mainland	1484	-29.6799	-67.1783	0.975954	-0.0741391	-1.32924	1.48799	1294	0	5	126	Mainland	29.6799
68	10118	Mainland	1573	-34.6287	-68.5867	1.12009	-0.501053	-1.18853	1.48726	1352	3	4	139	Mainland	34.6287
69	10119	Mainland	3152	-26.8749	-54.6473	0.650222	0.415347	0.803138	0.0259371	2744	2	158	133	Mainland	26.8749
70	10121	Mainland	1367	-40.4068	-67.229	1.21069	-0.43953	-1.3859	1.01402	1150	19	16	122	Mainland	40.4068
71	10122	Mainland	3429	-24.2961	-64.8199	1.13285	0.0743549	-0.576226	1.48078	2994	10	74	221	Mainland	24.2961
72	10123	Mainland	914	-48.8127	-69.9414	1.26523	-0.888472	-1.58007	1.0681	758	9	13	96	Mainland	48.8127
73	10124	Mainland	920	-27.7822	-63.2585	1.09578	0.495918	-0.325261	0.0171842	822	0	6	65	Mainland	27.7822
74	10125	Mainland	1560	-30.7035	-60.9507	1.08749	0.275188	0.106246	-0.966227	1404	1	11	89	Mainland	30.7035
75	10126	Mainland	1361	-30.8642	-68.875	0.967083	-0.716756	-1.75628	1.46033	1174	1	6	123	Mainland	30.8642
76	10127	Mainland	1058	-33.7674	-66.0299	0.922507	0.0853421	-0.740733	0.665133	952	0	5	71	Mainland	33.7674
77	10129	Mainland	2555	-26.9438	-65.3657	0.566539	0.193008	-0.331077	1.33132	2230	5	47	193	Mainland	26.9438
78	10130	Mainland	7662	-24.6368	-51.6238	1.20572	0.287579	0.673526	0.624819	6231	23	810	252	Mainland	24.6368
79	10131	Mainland	5695	-29.7378	-53.3168	1.29654	0.270543	0.703217	0.426537	4691	15	472	252	Mainland	29.7378
80	10132	Mainland	6379	-27.2506	-50.4878	0.986732	0.0948139	0.757374	0.611952	5175	22	623	263	Mainland	27.2506
81	10134	Mainland	1058	-23.4566	-69.103	1.06617	-0.469782	-4.51291	1.50227	907	1	4	96	Mainland	23.4566
82	10136	Mainland	1566	-32.7055	-70.9597	0.461697	-0.539849	-1.2012	1.39505	1303	13	25	145	Mainland	32.7055
83	10137	Mainland	1277	-34.4291	-71.0651	0.460843	-0.424302	-0.36088	1.29723	1066	18	21	103	Mainland	34.4291
84	10138	Mainland	1508	-35.5762	-71.4165	0.641136	-0.593864	-0.0545541	1.15863	1221	29	32	126	Mainland	35.5762
85	10140	Mainland	1347	-38.6956	-72.2799	0.690701	-0.677954	0.735773	1.05008	1092	30	38	116	Mainland	38.6956
86	10144	Mainland	1620	-33.5854	-70.654	0.482015	-0.701731	-0.804133	1.46464	1354	11	21	141	Mainland	33.5854
87	10145	Mainland	1979	-22.8758	-56.0626	0.394456	0.71178	0.658553	-0.125191	1836	3	40	41	Mainland	22.8758
88	10146	Mainland	1212	-25.3881	-54.9532	0.429493	0.549932	0.762352	-0.482058	1081	2	45	43	Mainland	25.3881
89	10147	Mainland	865	-26.2349	-56.0589	0.314436	0.598867	0.665373	-0.417813	805	0	11	27	Mainland	26.2349
90	10149	Mainland	1174	-25.1867	-55.8827	0.402883	0.638589	0.682711	-0.511812	1084	1	23	26	Mainland	25.1867
91	10150	Mainland	1438	-25.5349	-57.4936	-0.0882752	0.683562	0.573583	-0.686064	1306	3	15	65	Mainland	25.5349
92	10151	Mainland	1722	-25.1919	-56.9458	0.112689	0.715704	0.615425	-0.414506	1586	2	27	56	Mainland	25.1919
93	10152	Mainland	1217	-22.8388	-57.1193	0.512896	0.814181	0.527516	-0.0690413	1127	4	11	37	Mainland	22.8388
94	10153	Mainland	1303	-25.823	-56.2954	0.0461483	0.617663	0.672024	-0.0134372	1183	0	36	45	Mainland	25.823
95	10154	Mainland	636	-26.8312	-55.747	0.466506	0.563979	0.709562	-0.398202	593	2	4	21	Mainland	26.8312
96	10155	Mainland	555	-26.9506	-57.0855	0.295394	0.594974	0.622063	-0.636481	525	0	5	10	Mainland	26.9506
97	10156	Mainland	1700	-26.0394	-57.1299	0.287917	0.627822	0.602661	-0.257371	1567	4	20	57	Mainland	26.0394
98	10157	Mainland	1120	-24.165	-56.6468	0.544213	0.780827	0.604236	-0.451793	1026	1	28	31	Mainland	24.165
99	10158	Mainland	632	-30.5468	-56.9509	0.31616	0.319609	0.594159	-0.583873	581	0	7	30	Mainland	30.5468
100	10159	Mainland	596	-34.5192	-55.9587	0.116009	0.0297262	0.288312	-1.08652	534	0	11	31	Mainland	34.5192
101	10160	Mainland	646	-32.4024	-54.3749	0.409285	0.144502	0.44666	-0.44314	585	0	18	27	Mainland	32.4024
102	10161	Mainland	505	-34.1122	-57.6785	0.195455	0.0967054	0.276801	-0.876668	456	0	9	27	Mainland	34.1122
103	10162	Mainland	213	-32.9353	-56.1079	0.391396	0.136304	0.391861	-0.708458	197	0	2	10	Mainland	32.9353
104	10163	Mainland	452	-33.7033	-55.9019	0.348768	0.0517774	0.411612	-0.636481	411	0	7	20	Mainland	33.7033
105	10164	Mainland	182	-33.5098	-56.936	0.133676	0.114761	0.416272	-0.981102	172	0	0	4	Mainland	33.5098
106	10165	Mainland	420	-33.8681	-55.0087	0.369618	0.00603023	0.433223	-0.439708	369	0	20	15	Mainland	33.8681
107	10166	Mainland	686	-34.547	-54.8619	0.129389	-0.0238447	0.311301	-0.257371	612	0	26	24	Mainland	34.547
108	10167	Mainland	1008	-34.8258	-56.2267	-0.566038	0.0154187	0.062705	-1.14598	895	0	22	50	Mainland	34.8258
109	10168	Mainland	615	-32.0325	-57.3795	0.412813	0.218773	0.43457	-0.567195	578	1	3	19	Mainland	32.0325
110	10169	Mainland	762	-31.6475	-55.0344	0.321962	0.212549	0.533182	-0.453537	699	0	16	22	Mainland	31.6475
111	10170	Mainland	584	-32.7173	-57.4664	0.291051	0.190631	0.384995	-0.870239	526	0	11	27	Mainland	32.7173
112	10171	Mainland	599	-33.9432	-54.023	0.353028	0.0307054	0.379057	-0.491218	534	0	11	36	Mainland	33.9432
113	10172	Mainland	603	-31.2372	-57.0495	0.463287	0.263936	0.521777	-0.455285	561	1	5	26	Mainland	31.2372
114	10173	Mainland	599	-34.274	-56.7457	0.151023	0.0618852	0.32485	-0.809048	532	0	16	27	Mainland	34.274
115	10174	Mainland	529	-33.4779	-57.7643	0.291199	0.131293	0.298832	-0.903004	480	0	8	23	Mainland	33.4779
116	10175	Mainland	746	-32.0394	-55.807	0.45996	0.185307	0.437	-0.489376	683	0	18	21	Mainland	32.0394
117	10176	Mainland	420	-33.0014	-54.3049	0.311635	0.07957	0.454909	-0.44314	374	0	11	23	Mainland	33.0014
118	10178	Mainland	6865	3.41241	-65.9369	1.18098	1.04449	1.42667	0.917351	5892	90	441	196	Mainland	3.41241
119	10179	Mainland	6757	6.21331	-63.4863	1.26037	0.992071	1.06327	0.866989	5580	99	578	234	Mainland	6.21331
120	10180	Mainland	5214	8.75975	-61.3299	0.734991	1.08804	0.823927	0.0302722	4479	18	360	174	Mainland	8.75975
121	10181	Mainland	6597	3.93045	-53.231	0.950017	1.02262	1.3582	0.0866673	5478	20	556	216	Mainland	3.93045
122	10183	Mainland	5897	4.13624	-55.916	1.11549	1.08903	1.08947	0.34787	4856	23	522	228	Mainland	4.13624
123	10184	Mainland	1222	43.8672	11.7791	-0.639646	-0.687242	0.645329	0.339651	936	42	44	181	Mainland	43.8672
124	10202	Mainland	506	-3.12459	30.3705	-0.542291	0.353554	0.204956	-0.303524	465	3	2	18	Mainland	3.12459
125	10207	Mainland	416	56.872	-157.811	-0.0855202	-1.52801	-0.521623	0.362423	284	28	8	89	Mainland	56.872
126	10209	Mainland	564	38.7227	-109.586	-0.691695	-0.46031	-1.60322	-0.270627	481	5	3	62	Mainland	38.7227
127	10215	Mainland	1278	36.1756	-112.669	0.11809	-0.333165	-1.34272	0.804281	1087	24	8	118	Mainland	36.1756
128	10216	Mainland	387	34.9478	-109.81	-0.850866	-0.414372	-1.63386	-0.933889	326	3	0	41	Mainland	34.9478
129	10221	Mainland	967	37.3022	-113.029	-0.52383	-0.637128	-0.952791	0.48963	828	21	6	90	Mainland	37.3022
130	10222	Mainland	437	43.686	-102.483	-0.352441	-0.818609	-0.956687	-0.634207	378	3	0	34	Mainland	43.686
131	10223	Mainland	1407	29.2896	-103.229	-0.00935752	0.398769	-1.25695	0.610466	1197	34	14	76	Mainland	29.2896
132	10224	Mainland	699	38.5459	-107.67	-0.927363	-1.13466	-1.16229	0.342402	528	15	2	91	Mainland	38.5459
133	10225	Mainland	734	37.5839	-112.183	-0.912303	-1.144	-1.11242	0.0285414	604	23	7	87	Mainland	37.5839
134	10226	Mainland	655	38.2433	-109.879	-0.262177	-0.478886	-1.65293	0.246524	560	11	2	61	Mainland	38.2433
135	10227	Mainland	872	38.1746	-111.176	-0.352368	-0.644025	-1.78571	0.517431	733	16	5	96	Mainland	38.1746
136	10228	Mainland	861	32.141	-104.554	-0.834132	-0.125379	-0.956361	0.113221	748	17	2	51	Mainland	32.141
137	10230	Mainland	790	42.9412	-122.133	-0.436707	-1.32229	0.568227	0.416751	616	68	14	78	Mainland	42.9412
138	10231	Mainland	877	41.2589	-81.5715	-0.934987	-0.708103	0.0826756	-0.876668	723	53	18	64	Mainland	41.2589
139	10232	Mainland	941	36.4839	-117.133	0.421703	0.0818924	-2.41482	1.04496	806	7	3	102	Mainland	36.4839
140	10233	Mainland	761	63.2877	-151.058	0.589687	-2.15974	-0.654193	1.4332	516	54	12	165	Mainland	63.2877
141	10234	Mainland	736	25.4706	-80.8778	0.0624905	0.865988	0.460615	-1.60395	623	6	33	48	Mainland	25.4706
142	10235	Mainland	591	67.684	-153.335	0.657568	-2.51998	-1.28713	0.793251	401	43	8	128	Mainland	67.684
143	10236	Mainland	598	58.8359	-136.87	0.348225	-1.63209	0.876441	1.23607	414	54	18	101	Mainland	58.8359
144	10237	Mainland	992	48.6832	-113.8	0.0648935	-1.54942	-0.254277	0.737755	751	55	18	153	Mainland	48.6832
145	10238	Mainland	1056	43.8178	-110.706	-0.280659	-1.62305	-0.416543	0.74788	813	48	15	162	Mainland	43.8178
146	10239	Mainland	657	38.9463	-114.258	-0.690126	-1.31663	-0.823921	0.68109	536	18	5	85	Mainland	38.9463
147	10240	Mainland	547	37.7678	-105.565	-0.894007	-1.10565	-1.4205	0.140263	430	23	3	74	Mainland	37.7678
148	10241	Mainland	1232	35.6021	-83.5071	-0.130737	-0.595021	0.705404	0.576547	1023	79	32	62	Mainland	35.6021
149	10242	Mainland	934	31.9234	-104.871	-0.688746	-0.226422	-0.950345	0.48741	814	13	7	52	Mainland	31.9234
150	10244	Mainland	666	33.9127	-115.838	-0.0087776	0.300175	-1.89667	0.518282	572	10	1	62	Mainland	33.9127
151	10245	Mainland	572	58.5774	-155.074	0.511508	-1.60183	-0.0185485	0.77505	391	44	8	120	Mainland	58.5774
152	10246	Mainland	546	59.8134	-150.13	-0.0711168	-1.7372	0.275214	0.686105	372	50	8	106	Mainland	59.8134
153	10247	Mainland	444	67.3534	-159.199	0.227209	-2.28012	-1.59562	0.434267	294	36	7	99	Mainland	67.3534
154	10248	Mainland	900	60.576	-153.566	0.46913	-1.86077	-0.354137	0.962273	629	59	13	184	Mainland	60.576
155	10249	Mainland	742	40.4935	-121.407	-0.590571	-1.23595	0.228344	0.495808	598	38	7	85	Mainland	40.4935
156	10250	Mainland	1167	37.1979	-86.131	-0.811908	-0.291235	0.462492	-1.03179	999	64	21	52	Mainland	37.1979
157	10251	Mainland	662	37.2384	-108.462	-0.797079	-0.874771	-0.785296	0.0101008	531	18	9	85	Mainland	37.2384
158	10252	Mainland	765	46.8606	-121.704	-0.361534	-1.37501	1.13073	1.11503	574	66	12	104	Mainland	46.8606
159	10253	Mainland	1045	48.7111	-121.206	-0.139616	-1.42914	0.637934	0.838488	790	73	18	152	Mainland	48.7111
160	10254	Mainland	933	47.7995	-123.655	0.0334103	-1.14153	1.35488	0.788099	707	64	13	133	Mainland	47.7995
161	10255	Mainland	504	36.49	-121.181	-1.00521	-0.200031	-0.805697	0.0319985	429	9	0	53	Mainland	36.49
162	10256	Mainland	791	41.1926	-123.974	-0.647354	-0.565469	0.718417	0.17614	656	55	10	62	Mainland	41.1926
163	10257	Mainland	900	40.3555	-105.697	-0.324656	-1.71744	-0.4607	0.674684	695	37	14	134	Mainland	40.3555
164	10258	Mainland	1165	32.2094	-110.762	-0.629784	0.0883257	-0.793107	0.656492	1023	27	8	55	Mainland	32.2094
165	10259	Mainland	1288	36.7117	-118.587	0.0203899	-1.43951	-0.307165	1.13769	1051	58	9	141	Mainland	36.7117
166	10260	Mainland	1047	38.4913	-78.4697	-0.415565	-0.641443	0.287317	0.223418	869	77	26	53	Mainland	38.4913
167	10261	Mainland	861	48.4836	-92.8378	-0.402763	-1.43896	-0.332847	-1.39683	652	51	26	120	Mainland	48.4836
168	10262	Mainland	562	43.5876	-103.44	-0.984711	-0.917371	-0.838423	-0.360582	463	16	6	57	Mainland	43.5876
169	10263	Mainland	1011	61.4028	-142.585	0.81523	-2.21438	0.097838	1.36143	703	68	16	202	Mainland	61.4028
170	10264	Mainland	1098	44.5962	-110.547	0.293809	-1.67777	-0.392135	0.62336	847	43	15	175	Mainland	44.5962
171	10265	Mainland	1330	37.8486	-119.557	-0.022636	-1.24343	-0.131043	1.03701	1082	57	12	149	Mainland	37.8486
172	10268	Mainland	1341	-4.25741	39.3879	-0.785923	0.91894	0.254555	-0.48388	1228	4	42	39	Mainland	4.25741
173	10270	Mainland	838	51.5441	-116.124	0.217276	-1.95214	-0.0898636	0.748793	610	62	12	145	Mainland	51.5441
174	10271	Mainland	881	45.1902	-81.481	-0.882744	-1.11272	-0.0674248	-1.31887	658	47	31	132	Mainland	45.1902
175	10272	Mainland	579	51.2701	-117.524	-0.257528	-1.79929	0.690003	0.83259	415	54	11	97	Mainland	51.2701
176	10273	Mainland	383	49.0845	-106.694	-0.621844	-1.28003	-1.14588	-0.848197	333	5	0	39	Mainland	49.0845
177	10274	Mainland	254	69.1036	-139.856	0.318996	-2.83472	-1.85844	0.580831	169	26	0	56	Mainland	69.1036
178	10275	Mainland	773	52.8515	-117.983	0.36288	-1.90281	-0.155776	0.87842	544	66	10	147	Mainland	52.8515
179	10276	Mainland	584	44.3698	-65.3004	-0.630311	-1.0681	0.537111	-1.26003	431	52	22	66	Mainland	44.3698
180	10277	Mainland	847	60.636	-139.195	0.561933	-2.35543	-0.0966211	1.36343	590	53	10	184	Mainland	60.636
181	10278	Mainland	632	50.9628	-116.041	-0.251819	-1.76213	-0.228767	0.814861	457	57	12	100	Mainland	50.9628
182	10279	Mainland	715	46.8233	-64.9378	-0.7666	-1.24024	0.356938	-1.84665	529	53	24	98	Mainland	46.8233
183	10280	Mainland	462	46.7884	-72.9671	-0.531835	-1.44749	0.232674	-0.494917	316	44	19	76	Mainland	46.7884
184	10283	Mainland	575	61.5274	-125.655	0.142951	-2.25957	-0.746891	0.775928	380	52	13	126	Mainland	61.5274
185	10284	Mainland	603	53.963	-106.37	0.0564464	-1.73072	-0.773285	-0.703418	427	36	19	112	Mainland	53.963
186	10285	Mainland	640	50.8296	-100.201	-0.0166194	-1.68624	-0.685016	-0.382277	472	38	14	105	Mainland	50.8296
187	10286	Mainland	226	68.7026	-121.063	0.577651	-2.86865	-1.72905	0.0914284	146	19	2	58	Mainland	68.7026
188	10287	Mainland	111	65.8968	-89.9001	0.488502	-3.19367	-1.48199	-0.133913	66	16	0	29	Mainland	65.8968
189	10288	Mainland	323	68.3935	-139.889	0.0860714	-2.82924	-1.6947	0.0985087	203	35	3	78	Mainland	68.3935
190	10289	Mainland	595	57.7926	-93.2742	0.345517	-2.47669	-0.985446	-1.43211	407	40	9	134	Mainland	57.7926
191	10290	Mainland	575	51.3846	-116.526	-0.273324	-1.88232	0.0982446	0.810704	412	55	11	92	Mainland	51.3846
192	10309	Mainland	1052	2.97782	16.1908	0.0110514	0.893778	0.706823	-0.464094	956	11	34	21	Mainland	2.97782
193	10310	Mainland	957	12.1626	-14.3443	0.444569	1.138	0.66728	-0.645654	856	4	15	51	Mainland	12.1626
194	10311	Mainland	895	12.2154	-15.6391	0.356677	1.11734	0.607359	-1.28882	812	3	13	38	Mainland	12.2154
195	10312	Mainland	866	11.4849	-15.0811	0.196048	1.19584	1.0737	-1.2324	792	4	11	33	Mainland	11.4849
196	10320	Mainland	344	30.5288	-115.975	-0.697493	-0.0118059	-1.88383	-0.688516	301	1	0	37	Mainland	30.5288
197	10321	Mainland	1376	0.419733	-79.7952	-0.298806	0.863647	0.755289	0.0250668	1169	12	91	55	Mainland	0.419733
198	10324	Mainland	738	52.5101	33.9687	-0.948601	-1.14474	-0.413123	-1.55033	505	38	20	149	Mainland	52.5101
199	10327	Mainland	1126	45.5101	17.6811	-0.635909	-0.722057	-0.0260852	0.0397142	868	35	31	178	Mainland	45.5101
200	10329	Mainland	1759	42.6976	74.8871	0.508143	-1.45726	-0.842901	1.17552	1435	13	4	237	Mainland	42.6976
201	10330	Mainland	1315	42.3838	77.5443	0.585561	-1.53851	-1.06974	1.09141	1052	12	7	182	Mainland	42.3838
202	10331	Mainland	351	41.9824	79.1107	0.350938	-2.48762	-1.26466	1.36492	282	5	0	42	Mainland	41.9824
203	10332	Mainland	1851	42.0944	72.1489	0.609787	-1.46387	-0.596094	1.11574	1536	9	1	207	Mainland	42.0944
204	10333	Mainland	2555	40.4462	72.2338	0.810345	-1.1705	-0.801212	1.33028	2107	14	3	293	Mainland	40.4462
205	10334	Mainland	1440	41.4152	75.6153	0.859216	-1.96906	-1.17056	1.24972	1189	9	0	180	Mainland	41.4152
206	10335	Mainland	623	39.5388	72.7477	0.231946	-2.00305	-0.883802	1.26439	517	3	1	77	Mainland	39.5388
207	10337	Mainland	3569	-13.8566	-65.1539	1.23461	1.07153	0.814245	0.559539	3265	17	54	127	Mainland	13.8566
208	10339	Mainland	2517	-20.0387	-64.2902	0.805338	0.269503	-0.446293	1.21308	2208	11	30	169	Mainland	20.0387
209	10340	Mainland	5483	-17.2322	-65.6329	0.824261	0.223933	0.779252	1.28757	4364	32	486	270	Mainland	17.2322
210	10341	Mainland	8888	-15.223	-68.1255	1.08309	0.09803	0.425678	1.45108	7265	63	703	415	Mainland	15.223
211	10342	Mainland	410	-18.6262	-67.6914	0.809941	-0.93376	-1.37678	0.979668	340	1	1	43	Mainland	18.6262
212	10343	Mainland	1961	-11.0913	-67.3177	0.870157	1.06645	0.790916	-0.690977	1819	14	18	63	Mainland	11.0913
213	10344	Mainland	947	-20.538	-66.7267	1.05572	-0.822677	-1.6853	1.20041	821	1	1	72	Mainland	20.538
214	10345	Mainland	7665	-17.2942	-61.461	1.37571	0.965927	0.310274	1.00444	6645	39	393	288	Mainland	17.2942
215	10346	Mainland	2494	-21.5926	-63.8831	0.714351	0.481056	-0.268742	1.20997	2192	10	43	155	Mainland	21.5926
216	10347	Mainland	8338	6.91042	-75.5917	0.868832	0.723877	1.42952	1.14166	6574	140	1053	283	Mainland	6.91042
217	10349	Mainland	2458	-3.01381	-79.1465	0.262895	-0.359621	-0.00369715	1.22581	1820	50	359	126	Mainland	3.01381
218	10350	Mainland	1239	-1.59054	-79.1023	0.0541645	-0.0708737	0.412683	1.22642	943	18	180	60	Mainland	1.59054
219	10351	Mainland	1064	-2.52946	-79.0244	0.00492679	-0.255227	0.249708	1.21986	836	31	110	50	Mainland	2.52946
220	10352	Mainland	2884	0.740405	-78.0486	0.0245838	-0.218362	0.552272	1.23862	2124	69	489	110	Mainland	0.740405
221	10353	Mainland	1996	-1.96848	-78.7159	0.201105	-0.71559	-0.0363779	1.43422	1632	26	156	114	Mainland	1.96848
222	10354	Mainland	1821	-0.861126	-78.855	0.178832	-0.392731	0.455699	1.39825	1396	34	224	97	Mainland	0.861126
223	10355	Mainland	1269	-3.50804	-79.8262	0.169187	0.70651	-0.275923	1.12987	939	26	194	69	Mainland	3.50804
224	10358	Mainland	723	-2.12346	-80.0135	0.533561	0.923767	0.1048	0.745133	615	7	38	35	Mainland	2.12346
225	10359	Mainland	2185	0.405882	-78.3559	0.112437	-0.177476	0.346304	1.26108	1535	43	419	108	Mainland	0.405882
226	10360	Mainland	2986	-4.08874	-79.6546	0.358972	0.369352	-0.0592158	1.09986	2159	61	504	137	Mainland	4.08874
227	10361	Mainland	1632	-1.34418	-79.4869	0.232744	0.931561	0.982859	0.733104	1344	17	128	79	Mainland	1.34418
228	10363	Mainland	3319	-2.56255	-78.0058	0.585626	0.463233	1.17896	1.30905	2241	77	765	99	Mainland	2.56255
229	10364	Mainland	5800	-0.732701	-76.9044	0.685755	0.588136	1.50064	1.36517	4529	80	767	199	Mainland	0.732701
230	10365	Mainland	3110	-1.70753	-76.8732	0.6477	0.908176	1.7205	0.954423	2437	38	418	107	Mainland	1.70753
231	10366	Mainland	4641	-0.153038	-78.7811	0.420165	0.0743351	0.859816	1.39624	3405	79	788	207	Mainland	0.153038
232	10367	Mainland	1849	-0.015341	-76.5629	0.501298	0.779949	1.51706	1.13907	1386	46	282	58	Mainland	0.015341
233	10368	Mainland	1993	-1.29087	-78.5047	0.00996015	-0.641256	0.121879	1.2782	1398	33	368	102	Mainland	1.29087
234	10369	Mainland	2696	-4.16932	-78.9022	0.344711	0.235383	0.449997	1.01938	1680	62	747	80	Mainland	4.16932
235	10371	Mainland	2246	9.21478	-82.5793	0.105083	0.606659	1.53245	1.02265	1948	35	89	88	Mainland	9.21478
236	10372	Mainland	2437	9.14582	-79.7933	-0.213694	1.12215	1.22339	-0.28278	2101	15	143	95	Mainland	9.14582
237	10373	Mainland	4177	8.48905	-82.3985	0.207289	0.861716	1.4963	1.04358	3237	69	557	152	Mainland	8.48905
238	10374	Mainland	2561	8.55745	-80.4262	0.119332	1.08858	1.2232	0.569478	2051	38	279	89	Mainland	8.55745
239	10376	Mainland	2526	8.17013	-77.9158	0.382338	1.02728	1.25642	0.624454	2197	39	108	79	Mainland	8.17013
240	10377	Mainland	465	7.85482	-80.7005	-0.0997045	1.07339	1.09006	0.243995	416	2	3	20	Mainland	7.85482
241	10378	Mainland	541	7.58248	-80.3927	0.0439335	1.0883	0.933716	0.463887	490	6	12	13	Mainland	7.58248
242	10380	Mainland	1408	9.1748	-78.3155	-0.077981	1.04745	1.29116	0.222765	1280	12	16	44	Mainland	9.1748
243	10407	Mainland	2507	40.0462	20.9849	0.22614	-0.61188	0.026379	0.826097	1991	55	66	351	Mainland	40.0462
244	10408	Mainland	2574	39.381	21.2127	0.365103	-0.369187	-0.0160055	0.797514	2058	51	65	350	Mainland	39.381
245	10410	Mainland	2993	38.517	22.4355	0.503903	-0.204142	-0.312629	0.825825	2402	55	69	404	Mainland	38.517
246	10411	Mainland	2029	39.3811	22.5964	0.232948	-0.171028	-0.652075	0.674345	1609	45	50	284	Mainland	39.3811
247	10412	Mainland	3034	40.4331	21.9984	0.463559	-0.466605	-0.574587	0.921623	2409	66	63	439	Mainland	40.4331
248	10413	Mainland	3132	40.9882	24.2885	0.608935	-0.348269	-0.641429	0.741147	2505	73	63	435	Mainland	40.9882
249	10417	Mainland	765	49.9967	36.2711	-0.709275	-0.958392	-0.551385	-1.24332	551	27	9	142	Mainland	49.9967
250	10418	Mainland	924	56.3834	36.1253	-0.364628	-1.30006	-0.444252	-1.57662	627	39	19	197	Mainland	56.3834
251	10419	Mainland	615	54.441	45.3445	-0.433821	-1.33626	-0.668509	-0.981102	441	20	7	127	Mainland	54.441
252	10420	Mainland	1520	53.9047	47.9631	0.710677	-1.29253	-0.707232	-0.536972	1064	39	23	286	Mainland	53.9047
253	10422	Mainland	1893	41.7876	13.8449	-0.552377	-1.01794	-0.150992	0.569478	1445	49	65	283	Mainland	41.7876
254	10429	Mainland	3282	31.4743	35.023	0.564741	0.359765	-1.32073	0.993658	2724	37	34	402	Mainland	31.4743
255	10430	Mainland	541	35.0467	-1.79014	-0.283567	0.137605	-1.02674	0.271927	437	21	16	52	Mainland	35.0467
256	10431	Mainland	2973	46.8364	103.067	1.81073	-1.76823	-1.84673	1.09986	2461	54	24	390	Mainland	46.8364
257	10448	Mainland	2281	40.1849	116.411	0.473349	-0.634384	-0.66357	0.758457	1929	70	33	183	Mainland	40.1849
258	10449	Mainland	1117	39.3104	117.333	0.374158	-0.455111	-0.603046	0.260271	950	23	15	103	Mainland	39.3104
259	10450	Mainland	2813	39.5457	116.13	1.18815	-0.73984	-0.754392	0.920676	2387	76	25	244	Mainland	39.5457
260	10451	Mainland	2696	37.5759	112.292	1.13495	-0.874413	-0.730382	0.912813	2330	63	37	191	Mainland	37.5759
261	10452	Mainland	3398	44.0864	113.914	1.7192	-1.38911	-1.36352	1.04119	2823	91	35	364	Mainland	44.0864
262	10453	Mainland	2304	41.2989	122.608	1.11425	-0.920729	-0.36248	0.516152	1903	91	24	209	Mainland	41.2989
263	10454	Mainland	2459	43.6644	126.194	1.19347	-1.29398	-0.458256	0.880432	2011	106	38	217	Mainland	43.6644
264	10455	Mainland	2064	47.8415	127.782	1.44799	-1.63333	-0.610702	0.554717	1689	84	28	202	Mainland	47.8415
265	10456	Mainland	1706	31.1966	121.455	0.218581	-0.0238743	0.146184	-0.662007	1491	54	13	117	Mainland	31.1966
266	10457	Mainland	2539	32.9734	119.456	1.00856	-0.144314	0.0217706	-0.0340029	2206	88	19	170	Mainland	32.9734
267	10458	Mainland	4374	29.1795	120.089	1.01168	-0.0351192	0.619379	0.667191	3792	153	78	222	Mainland	29.1795
268	10459	Mainland	3301	31.8258	117.226	1.10296	-0.0717728	0.292679	0.625547	2865	109	45	190	Mainland	31.8258
269	10460	Mainland	4445	26.0791	117.991	1.06268	0.206679	0.689567	0.73061	3803	161	117	210	Mainland	26.0791
270	10461	Mainland	4828	27.6137	115.721	1.15406	0.144068	0.724864	0.724336	4164	193	93	237	Mainland	27.6137
271	10462	Mainland	1619	36.352	118.151	1.13314	-0.342065	-0.3502	0.530921	1380	57	16	125	Mainland	36.352
272	10463	Mainland	3761	33.8826	113.614	1.15147	-0.196023	-0.187647	0.787525	3244	126	69	209	Mainland	33.8826
273	10464	Mainland	5032	30.976	112.269	1.1857	-0.108543	0.341864	0.995998	4369	182	104	224	Mainland	30.976
274	10465	Mainland	5558	27.607	111.708	1.22417	0.0564826	0.558115	0.700284	4778	244	103	226	Mainland	27.607
275	10466	Mainland	6788	23.3354	113.415	1.17244	0.52284	0.819551	0.646684	5792	260	197	277	Mainland	23.3354
276	10467	Mainland	8470	23.8274	108.787	1.25612	0.407189	0.669602	0.715774	7209	345	248	289	Mainland	23.8274
277	10469	Mainland	3946	30.0586	107.875	0.946966	-0.0870102	0.390859	0.877663	3465	125	51	154	Mainland	30.0586
278	10471	Mainland	7207	26.8152	106.874	1.16942	-0.136161	0.327811	0.881687	6194	279	226	230	Mainland	26.8152
279	10474	Mainland	4778	35.1952	108.871	1.21549	-0.65749	-0.416904	1.06925	4151	167	63	261	Mainland	35.1952
280	10475	Mainland	5205	37.8208	100.934	1.41409	-1.22205	-1.3153	1.33054	4491	154	82	321	Mainland	37.8208
281	10476	Mainland	4017	35.7493	96.0037	1.58098	-2.12156	-1.28445	1.31496	3427	101	65	314	Mainland	35.7493
282	10477	Mainland	1653	37.2709	106.165	0.81099	-0.922892	-1.34297	0.820639	1426	31	15	147	Mainland	37.2709
283	10478	Mainland	5340	41.112	85.2043	1.82232	-1.20999	-2.53734	1.67341	4417	77	32	662	Mainland	41.112
284	10483	Mainland	3760	-1.55439	-71.4918	1.02473	1.08375	1.45136	-0.536972	3475	21	67	88	Mainland	1.55439
285	10484	Mainland	771	10.7171	-74.9032	0.0882983	1.267	0.214156	-0.212889	705	3	6	38	Mainland	10.7171
286	10485	Mainland	550	6.54783	-70.9546	0.60087	1.00359	1.1168	1.3016	469	6	23	34	Mainland	6.54783
287	10486	Mainland	1271	8.71291	-74.5145	0.608827	1.15013	1.15433	0.760254	1164	10	14	50	Mainland	8.71291
288	10487	Mainland	3520	5.75953	-73.1218	0.577227	-0.0868643	0.837037	1.32345	2956	50	202	177	Mainland	5.75953
289	10488	Mainland	1932	5.33203	-75.339	0.245854	0.337822	1.13611	1.256	1667	31	73	87	Mainland	5.33203
290	10489	Mainland	3222	0.776007	-73.9861	0.97317	0.972665	1.35858	1.05731	2914	21	98	93	Mainland	0.776007
291	10490	Mainland	914	5.36856	-71.6229	0.766891	1.09439	1.30116	1.11485	830	4	10	39	Mainland	5.36856
292	10491	Mainland	4531	2.38624	-76.8572	0.642124	0.341381	1.39908	1.34858	3590	89	510	173	Mainland	2.38624
293	10492	Mainland	1356	9.51846	-73.5363	0.571413	1.05998	0.770517	1.36006	1195	9	41	76	Mainland	9.51846
294	10493	Mainland	5287	5.98736	-76.9711	0.770862	1.05726	2.11688	1.04536	4399	97	420	145	Mainland	5.98736
295	10494	Mainland	839	8.35056	-75.7996	0.596002	1.15733	0.993507	0.807919	756	0	16	51	Mainland	8.35056
296	10495	Mainland	5154	4.76467	-74.1257	0.590389	0.152738	0.911567	1.14781	4199	52	468	257	Mainland	4.76467
297	10496	Mainland	1523	2.70987	-68.824	0.893992	1.1036	1.55344	0.108609	1372	10	38	48	Mainland	2.70987
298	10497	Mainland	1129	1.8976	-72.1268	0.831377	1.13764	1.32866	-0.0591281	1035	4	28	37	Mainland	1.8976
299	10499	Mainland	1306	11.4566	-72.4552	0.545954	1.14652	-0.0661278	1.3674	1157	15	29	70	Mainland	11.4566
300	10500	Mainland	3406	10.1891	-74.2647	0.553322	1.05903	0.58629	1.38896	2995	30	104	161	Mainland	10.1891
301	10501	Mainland	3647	3.31879	-72.9661	0.957062	1.00286	1.29502	1.16281	3237	30	125	132	Mainland	3.31879
302	10502	Mainland	4463	1.56255	-77.8674	0.668913	0.485622	1.45337	1.26812	3576	90	475	169	Mainland	1.56255
303	10503	Mainland	2588	8.07747	-72.8893	0.569982	0.46646	0.936894	1.22733	2078	29	280	112	Mainland	8.07747
304	10504	Mainland	3118	0.45126	-75.8777	0.585383	0.872946	1.59788	1.10278	2640	40	225	109	Mainland	0.45126
305	10505	Mainland	1745	4.47823	-75.6902	-0.186467	0.173385	0.902547	1.05925	1496	29	92	86	Mainland	4.47823
306	10506	Mainland	2144	5.06808	-75.9214	0.0621192	0.239797	1.2259	1.20997	1743	49	181	85	Mainland	5.06808
307	10507	Mainland	5091	6.67539	-73.515	0.653181	0.66302	1.05785	1.22124	4192	53	472	203	Mainland	6.67539
308	10508	Mainland	383	9.06298	-75.1228	0.35091	1.26282	0.910437	-0.0330547	349	1	3	20	Mainland	9.06298
309	10509	Mainland	2215	4.04415	-75.2662	0.577643	0.35849	0.839182	1.30568	1911	42	118	80	Mainland	4.04415
310	10511	Mainland	2084	0.601072	-70.568	0.818706	1.05132	1.51314	-0.115508	1833	7	84	79	Mainland	0.601072
311	10512	Mainland	1125	4.68044	-69.4152	1.00582	1.19211	1.3467	-0.469434	1029	3	28	37	Mainland	4.68044
312	10567	Mainland	5717	33.8389	66.0265	1.54906	-0.449793	-1.33907	1.51317	4836	32	21	675	Mainland	33.8389
313	10571	Mainland	3553	32.7939	-86.8291	1.09041	0.0935737	0.597292	-0.00702037	2975	152	72	197	Mainland	32.7939
314	10572	Mainland	4028	41.1425	20.0684	0.637188	-0.499756	0.271644	0.881937	3170	94	66	594	Mainland	41.1425
315	10577	Mainland	1428	53.3999	127.725	1.38068	-2.23818	-0.580762	0.767988	1168	58	28	161	Mainland	53.3999
316	10579	Mainland	6641	-12.3358	17.5718	1.74233	0.586066	0.163975	0.859003	5780	76	244	243	Mainland	12.3358
317	10582	Mainland	2637	34.9008	-92.4424	1.09714	-0.045739	0.432883	0.0930081	2230	85	45	159	Mainland	34.9008
318	10587	Mainland	6369	25.4827	92.8519	1.1615	0.654947	1.26945	1.0493	5088	136	698	251	Mainland	25.4827
319	10593	Mainland	4350	23.833	90.2709	1.09984	1.00089	1.15059	0.220803	3657	73	271	216	Mainland	23.833
320	10594	Mainland	3322	9.64765	2.34326	1.0476	1.19922	0.177901	-0.053248	2970	15	62	108	Mainland	9.64765
321	10599	Mainland	2106	53.5402	28.047	1.21808	-1.11797	-0.439356	-0.540926	1555	69	49	366	Mainland	53.5402
322	10607	Mainland	1808	53.5545	109.503	1.3731	-2.325	-0.93699	0.966053	1445	60	28	251	Mainland	53.5545
323	10608	Mainland	4515	42.7614	25.2314	1.03425	-0.624836	-0.511633	0.929386	3604	97	70	640	Mainland	42.7614
324	10615	Mainland	931	-5.04123	12.4623	0.222726	0.92603	0.225886	0.116279	859	20	4	21	Mainland	5.04123
325	10619	Mainland	4771	12.714	104.921	1.1793	1.15923	0.846699	0.618967	3968	99	328	207	Mainland	12.714
326	10636	Mainland	9610	5.6858	12.7432	1.45435	0.890298	0.720912	1.15019	8169	129	538	257	Mainland	5.6858
327	10637	Mainland	2099	41.6257	-72.7276	0.401562	-0.750434	0.381904	0.00384249	1658	112	50	208	Mainland	41.6257
328	10641	Mainland	4741	-0.840075	15.2243	1.36609	0.914313	0.743626	0.211568	4160	86	190	114	Mainland	0.840075
329	10647	Mainland	600	-17.9203	23.257	0.532801	0.719493	-0.547061	-0.948074	553	1	5	27	Mainland	17.9203
330	10650	Mainland	1525	52.8407	116.201	1.43277	-2.28746	-0.961462	0.866477	1228	52	25	200	Mainland	52.8407
331	10656	Mainland	1928	38.9981	-75.5128	0.128829	-0.352185	0.286694	-0.966227	1567	98	47	144	Mainland	38.9981
332	10658	Mainland	800	11.7498	42.5779	0.551788	1.34003	-2.04662	0.724021	721	1	2	51	Mainland	11.7498
333	10665	Mainland	7645	27.7971	92.9109	1.08554	-0.435611	0.718624	1.57417	6020	287	791	329	Mainland	27.7971
334	10666	Mainland	3779	13.7361	-88.8656	0.539929	0.918164	0.872387	0.797514	3034	49	384	185	Mainland	13.7361
335	10667	Mainland	3265	1.56792	10.476	0.595686	0.811213	1.09756	0.330215	2814	66	196	70	Mainland	1.56792
336	10669	Mainland	6340	8.62614	39.616	1.71432	0.728502	-0.137454	1.24972	5571	3	218	295	Mainland	8.62614
337	10679	Mainland	1043	13.4529	-15.3856	0.348382	1.2029	-0.148486	-1.36985	931	1	7	51	Mainland	13.4529
338	10680	Mainland	3605	32.6541	-83.4467	1.12735	0.145944	0.444081	0.506272	3015	168	77	195	Mainland	32.6541
339	10683	Mainland	4749	7.95964	-1.20705	1.25926	1.18699	0.371042	0.150498	4099	32	214	141	Mainland	7.95964
340	10690	Mainland	8729	15.7023	-90.3569	1.02888	0.751608	1.14216	1.18284	6985	125	952	365	Mainland	15.7023
341	10691	Mainland	4407	10.4385	-10.9418	1.26657	1.03607	0.860703	0.596947	3775	31	218	142	Mainland	10.4385
342	10697	Mainland	7103	14.8159	-86.6202	1.03728	0.800888	0.789372	0.913532	5825	96	623	311	Mainland	14.8159
343	10698	Mainland	2749	47.1665	19.4135	0.982292	-0.658139	-0.560671	0.215541	2111	60	57	431	Mainland	47.1665
344	10700	Mainland	2980	44.3967	-114.654	1.22991	-1.15407	-0.783001	1.07286	2370	90	33	404	Mainland	44.3967
345	10701	Mainland	2679	40.1211	-89.1547	1.12291	-0.570964	0.113898	-0.511812	2210	101	53	221	Mainland	40.1211
346	10702	Mainland	8269	21.7268	78.385	1.96715	1.07098	0.175277	0.887181	7095	33	459	393	Mainland	21.7268
347	10703	Mainland	2373	39.9138	-86.2854	0.987809	-0.580157	0.180703	-0.598806	1946	94	51	196	Mainland	39.9138
348	10704	Mainland	1893	42.0786	-93.4964	1.11316	-0.804616	-0.0713587	-0.491218	1559	62	34	172	Mainland	42.0786
349	10706	Mainland	1697	57.0967	106.358	1.60384	-2.27219	-0.978093	0.908245	1330	62	29	256	Mainland	57.0967
350	10707	Mainland	8136	32.5648	54.3014	1.82126	0.141955	-1.64298	1.38728	6961	59	52	935	Mainland	32.5648
351	10708	Mainland	3109	33.048	43.7722	1.43572	0.643288	-1.76956	1.08715	2597	20	29	409	Mainland	33.048
352	10710	Mainland	5273	7.63172	-5.55551	1.34609	1.08723	0.430146	0.601106	4495	52	275	145	Mainland	7.63172
353	10716	Mainland	2098	38.4836	-98.3693	1.22403	-0.410239	-0.290376	0.20288	1781	42	24	173	Mainland	38.4836
354	10726	Mainland	4149	45.2748	34.3248	0.604206	-0.585145	-0.789532	0.498877	3185	76	70	597	Mainland	45.2748
355	10731	Mainland	914	54.2851	-61.9585	1.31327	-2.13067	0.0125848	0.514444	603	70	22	199	Mainland	54.2851
356	10733	Mainland	3677	6.44812	-9.30785	0.99172	1.01601	1.32566	0.446646	3115	50	246	80	Mainland	6.44812
357	10740	Mainland	2882	31.0758	-92.0196	1.05499	0.301311	0.621283	-0.739499	2427	96	61	155	Mainland	31.0758
358	10743	Mainland	1953	45.3959	-69.2276	0.952568	-1.25024	0.242298	0.535912	1499	118	55	219	Mainland	45.3959
359	10746	Mainland	2239	42.2586	-71.8091	0.54655	-0.841458	0.32925	0.261508	1769	116	53	225	Mainland	42.2586
360	10753	Mainland	2349	44.8805	-85.7362	1.27334	-1.05411	-0.108904	-0.158486	1871	97	65	241	Mainland	44.8805
361	10755	Mainland	2428	17.3504	-3.52435	1.7451	1.33492	-1.39083	0.350046	2137	10	23	121	Mainland	17.3504
362	10761	Mainland	5052	31.8841	-6.31755	1.41263	0.100277	-1.35955	1.18575	4094	112	48	624	Mainland	31.8841
363	10768	Mainland	2856	32.7558	-89.6733	1.06684	0.124692	0.613114	-0.68362	2394	118	63	153	Mainland	32.7558
364	10769	Mainland	2485	38.3744	-92.4905	1.17673	-0.401101	0.191306	-0.231602	2110	75	41	169	Mainland	38.3744
365	10770	Mainland	1024	20.2599	-10.3323	1.69018	1.25955	-2.90545	0.159868	903	3	0	93	Mainland	20.2599
366	10779	Mainland	3815	-22.2355	17.0719	1.61535	0.447457	-1.48438	0.847242	3461	2	23	162	Mainland	22.2355
367	10785	Mainland	1384	47.4475	-100.459	1.18019	-1.24285	-0.879911	0.0640028	1124	31	14	170	Mainland	47.4475
368	10786	Mainland	1744	41.5279	-99.7921	1.20719	-0.745373	-0.548165	0.420682	1440	35	23	189	Mainland	41.5279
369	10787	Mainland	6347	28.253	83.9385	1.11704	-0.278937	0.511961	1.67007	5184	104	493	346	Mainland	28.253
370	10788	Mainland	2264	52.2536	5.60098	0.702164	-0.722308	-0.145119	-0.491218	1742	47	51	376	Mainland	52.2536
371	10792	Mainland	5473	9.59362	8.10532	1.65099	1.14008	0.313673	0.813478	4738	57	310	150	Mainland	9.59362
372	10793	Mainland	1252	17.4263	9.39765	1.72817	1.20743	-2.2909	0.610466	1135	5	3	66	Mainland	17.4263
373	10797	Mainland	2158	64.4479	14.0751	1.34648	-1.62154	0.19873	0.82664	1656	66	39	351	Mainland	64.4479
374	10806	Mainland	1863	43.69	-71.5793	0.587404	-1.10295	0.272901	0.635659	1414	122	56	212	Mainland	43.69
375	10807	Mainland	2441	40.1892	-74.6626	0.529049	-0.524201	0.33494	-0.174593	1955	124	68	208	Mainland	40.1892
376	10816	Mainland	2780	35.5844	-97.5098	1.17791	-0.092041	-0.0231156	0.434267	2347	75	41	191	Mainland	35.5844
377	10817	Mainland	1329	20.6024	56.1101	1.33455	1.26022	-2.47875	0.954648	1173	4	10	99	Mainland	20.6024
378	10820	Mainland	4554	29.3566	68.7892	1.61185	0.697186	-1.46688	1.59493	3928	27	42	464	Mainland	29.3566
379	10825	Mainland	2621	40.8984	-77.8395	1.05463	-0.77379	0.21294	0.222765	2117	129	65	213	Mainland	40.8984
380	10830	Mainland	3120	52.1247	19.4009	1.33713	-0.918366	-0.516198	0.804281	2479	72	49	459	Mainland	52.1247
381	10832	Mainland	1932	45.1671	134.714	1.15041	-1.60627	-0.182294	0.674345	1589	63	40	218	Mainland	45.1671
382	10837	Mainland	1649	41.6839	-71.5599	-0.0530215	-0.723179	0.388504	-0.698415	1290	99	40	157	Mainland	41.6839
383	10844	Mainland	1714	58.7806	31.241	1.19983	-1.30966	-0.37009	-0.531084	1307	53	32	303	Mainland	58.7806
384	10845	Mainland	2945	-1.99799	29.9172	0.598603	0.282384	0.319755	1.06427	2395	7	273	126	Mainland	1.99799
385	10851	Mainland	3144	33.9176	-80.9004	0.9401	0.0824209	0.400492	0.311521	2606	159	73	170	Mainland	33.9176
386	10857	Mainland	2756	14.367	-14.4682	1.20113	1.2729	-0.391901	-0.0965433	2435	6	50	127	Mainland	14.367
387	10861	Mainland	3826	8.56035	-11.7921	0.909268	1.08156	1.36255	0.650554	3233	40	207	116	Mainland	8.56035
388	10862	Mainland	1580	29.7045	33.768	0.837114	0.358539	-3.50811	0.858225	1311	14	1	208	Mainland	29.7045
389	10866	Mainland	3368	6.06371	45.8626	1.54648	1.11219	-1.46154	0.81237	3092	9	13	165	Mainland	6.06371
390	10871	Mainland	4208	13.8872	30.0871	1.9482	1.15293	-0.975816	0.991097	3741	10	101	192	Mainland	13.8872
391	10890	Mainland	2598	8.53493	0.975834	0.839361	1.16079	0.343429	0.211568	2265	10	92	89	Mainland	8.53493
392	10897	Mainland	2854	34.1112	9.56156	1.13291	0.403799	-1.65197	0.514016	2292	66	40	350	Mainland	34.1112
393	10900	Mainland	1687	51.5795	94.7931	1.15874	-2.3058	-1.07218	1.03841	1371	38	19	233	Mainland	51.5795
394	10902	Mainland	4250	38.5278	71.0422	1.10728	-1.4888	-0.808528	1.54516	3594	20	11	545	Mainland	38.5278
395	10903	Mainland	5305	1.28008	32.3862	1.26296	0.6846	0.341425	1.19216	4556	15	333	195	Mainland	1.28008
396	10910	Mainland	1866	44.0825	-72.6598	0.593413	-1.15663	0.259322	0.381877	1439	111	59	203	Mainland	44.0825
397	10919	Mainland	1548	38.9116	-77.0096	-0.884917	-0.331705	0.215575	-1.00793	1255	76	36	120	Mainland	38.9116
398	10922	Mainland	2182	44.6422	-89.7384	1.15878	-1.08633	-0.120452	-0.278705	1747	85	58	227	Mainland	44.6422
399	10923	Mainland	404	24.6616	-13.1367	1.29401	0.704531	-3.96738	0.0328601	345	4	0	50	Mainland	24.6616
400	10925	Mainland	2184	38.6412	-80.612	0.865843	-0.597257	0.284894	0.437622	1774	110	52	166	Mainland	38.6412
401	10929	Mainland	3372	15.8369	47.5688	1.42467	1.0408	-2.5546	1.0864	2971	4	34	213	Mainland	15.8369
402	10935	Mainland	4175	-9.30992	-70.4467	1.12786	0.953342	0.935952	-0.119795	3850	19	109	102	Mainland	9.30992
403	10936	Mainland	1881	-9.51555	-36.6232	0.627634	0.870852	0.250622	0.133601	1646	12	76	103	Mainland	9.51555
404	10937	Mainland	2694	1.44004	-51.961	1.10694	1.07129	1.24267	0.00653162	2394	11	120	97	Mainland	1.44004
405	10938	Mainland	8533	-4.18224	-64.6985	1.81155	1.09458	1.26864	0.883189	7496	62	469	270	Mainland	4.18224
406	10939	Mainland	9276	-12.4733	-41.7301	1.51074	0.783246	-0.0283372	0.6831	8063	49	491	358	Mainland	12.4733
407	10940	Mainland	2486	-5.09146	-39.6179	1.12023	1.04164	-0.0140474	0.311521	2222	7	82	118	Mainland	5.09146
408	10941	Mainland	3272	-15.7811	-47.7972	0.16849	0.516985	0.630524	-0.137212	2866	10	234	80	Mainland	15.7811
409	10943	Mainland	5730	-16.0444	-49.6233	1.36294	0.781482	0.676862	0.462505	5143	20	258	173	Mainland	16.0444
410	10944	Mainland	2827	-5.0687	-45.2874	1.35413	1.07167	0.642039	0.0834749	2551	17	117	83	Mainland	5.0687
411	10945	Mainland	5909	-12.9496	-55.9192	1.6497	0.944115	0.852818	0.250928	5255	26	298	176	Mainland	12.9496
412	10946	Mainland	3736	-20.3259	-54.8455	1.37697	0.820425	0.528236	0.196801	3431	17	76	113	Mainland	20.3259
413	10948	Mainland	6394	-3.97338	-53.0625	1.74419	1.05302	1.0512	0.231207	5612	32	387	205	Mainland	3.97338
414	10949	Mainland	1846	-7.14257	-36.8725	0.83552	0.878834	-0.138674	0.322911	1633	9	65	102	Mainland	7.14257
415	10950	Mainland	3281	-8.32604	-37.9989	0.998365	0.790224	-0.226473	0.333004	2812	15	193	163	Mainland	8.32604
416	10951	Mainland	1958	-7.38448	-42.9691	1.27371	1.0482	0.142027	0.10938	1809	6	19	74	Mainland	7.38448
417	10952	Mainland	7947	-22.1949	-42.6614	0.760681	0.566573	0.473534	0.897058	6501	44	755	309	Mainland	22.1949
418	10954	Mainland	3328	-10.8986	-62.8565	1.25598	0.98655	0.908428	0.272535	2992	24	149	92	Mainland	10.8986
419	10955	Mainland	3150	2.08469	-61.398	1.2407	1.10002	1.03138	0.76145	2636	31	279	109	Mainland	2.08469
420	10956	Mainland	8103	-22.2654	-48.7328	1.2696	0.513314	0.495443	0.905344	6712	36	764	260	Mainland	22.2654
421	10957	Mainland	1551	-10.5909	-37.4461	0.559801	0.902758	0.187088	0.00384249	1358	8	72	77	Mainland	10.5909
422	10958	Mainland	2292	-10.1502	-48.33	1.30317	0.998874	0.707374	0.278586	2034	10	111	85	Mainland	10.1502
423	10960	Mainland	2642	49.7391	15.3321	0.933269	-0.94818	-0.39424	0.490516	2033	78	65	412	Mainland	49.7391
424	10978	Mainland	2092	37.0702	-3.13627	-0.190468	-0.752222	-0.370427	0.98573	1638	60	48	298	Mainland	37.0702
425	11011	Mainland	965	-28.0005	131.5	1.23325	0.458529	-1.69957	0.375628	830	18	2	102	Mainland	28.0005
426	11012	Mainland	1051	-27.9994	137.499	1.33306	0.622572	-2.14017	-0.136111	893	12	0	129	Mainland	27.9994
427	11013	Mainland	523	-30.7948	130.975	0.885534	0.228332	-1.83892	-0.600966	428	15	2	68	Mainland	30.7948
428	11014	Mainland	885	-30.9167	135.667	0.987852	0.344326	-1.86929	-0.496774	753	19	7	86	Mainland	30.9167
429	11015	Mainland	1217	-31.3571	138.607	0.711176	0.187413	-1.47585	0.291122	936	39	73	127	Mainland	31.3571
430	11016	Mainland	673	-31.5912	140.068	0.843301	0.293457	-1.84833	0.12084	570	18	8	62	Mainland	31.5912
431	11017	Mainland	1522	-32.7584	135.505	0.968685	0.124499	-1.31905	0.187236	1153	67	90	172	Mainland	32.7584
432	11018	Mainland	1013	-33.7236	138.519	0.44104	-0.0388265	-0.853396	0.149772	729	50	85	110	Mainland	33.7236
433	11019	Mainland	1384	-34.2332	139.998	0.800665	0.057907	-1.32755	-0.0152816	1041	62	82	157	Mainland	34.2332
434	11020	Mainland	786	-34.4358	137.632	0.263908	0.0608424	-0.966963	-0.747483	577	35	64	90	Mainland	34.4358
435	11021	Mainland	1133	-35.0691	138.677	0.193803	-0.093779	-0.38794	-0.0189853	744	70	121	143	Mainland	35.0691
436	11022	Mainland	1327	-36.5635	140.32	0.648942	-0.140219	-0.586525	-0.627429	866	78	166	159	Mainland	36.5635
437	11026	Mainland	734	54.8056	45.3886	-0.633713	-1.31645	-0.653622	-1.17526	502	35	10	167	Mainland	54.8056
438	11029	Mainland	1924	45.7327	7.3935	-0.00109659	-1.58089	0.331313	1.21586	1468	60	38	319	Mainland	45.7327
439	11030	Mainland	3013	45.0615	7.92638	0.600774	-0.746362	0.00425465	1.22368	2332	82	57	475	Mainland	45.0615
440	11031	Mainland	2758	45.62	9.77056	0.582816	-0.702689	-0.0200331	1.13423	2114	78	57	445	Mainland	45.62
441	11033	Mainland	2858	45.6618	11.8458	0.498907	-0.572739	-0.0429174	0.997271	2191	84	56	463	Mainland	45.6618
442	11034	Mainland	2764	46.1545	13.0592	0.255328	-0.687856	0.538391	0.891643	2136	77	57	437	Mainland	46.1545
443	11035	Mainland	2571	44.2643	8.70522	0.150972	-0.468526	0.30473	0.730922	1988	85	57	380	Mainland	44.2643
444	11038	Mainland	2233	43.3659	13.1083	0.318954	-0.382658	-0.081719	0.821734	1747	60	59	322	Mainland	43.3659
445	11039	Mainland	2160	42.967	12.4909	0.278788	-0.392129	-0.255335	0.789821	1674	58	52	323	Mainland	42.967
446	11042	Mainland	2230	41.6849	14.5958	0.0894606	-0.372039	-0.508339	0.717686	1736	57	57	328	Mainland	41.6849
447	11043	Mainland	2286	40.86	14.8406	0.419067	-0.278886	-0.124732	0.690092	1780	61	62	319	Mainland	40.86
448	11044	Mainland	2079	40.9848	16.6203	0.521372	-0.0935389	-0.721991	0.291122	1616	54	59	295	Mainland	40.9848
449	11045	Mainland	2419	40.5007	16.0823	0.327795	-0.328989	-0.350414	0.74788	1892	54	66	349	Mainland	40.5007
450	11046	Mainland	2358	39.0681	16.3474	0.448553	-0.200524	-0.0514632	0.749401	1844	56	68	335	Mainland	39.0681
451	11047	Mainland	1470	54.1888	9.80583	0.459554	-0.847818	-0.138293	-0.71865	1082	50	30	297	Mainland	54.1888
452	11048	Mainland	1677	53.7531	12.5376	0.574924	-0.857969	-0.504219	-0.903004	1273	50	42	301	Mainland	53.7531
453	11050	Mainland	1233	53.5546	10.0272	-0.424736	-0.785616	-0.221515	-1.08215	893	51	18	262	Mainland	53.5546
454	11051	Mainland	1669	52.4733	13.3991	0.645073	-0.799993	-0.575385	-0.763734	1251	63	42	301	Mainland	52.4733
455	11052	Mainland	2015	52.0119	11.7055	0.54018	-0.785631	-0.561121	0.280391	1555	49	49	347	Mainland	52.0119
456	11054	Mainland	2025	50.6022	9.03944	0.545552	-0.839897	-0.156557	0.10938	1571	57	49	334	Mainland	50.6022
457	11055	Mainland	1990	50.903	11.0305	0.470667	-0.90134	-0.24713	0.100072	1542	57	53	325	Mainland	50.903
458	11056	Mainland	2032	49.9165	7.45364	0.529041	-0.811434	-0.136329	0.0189437	1586	49	48	334	Mainland	49.9165
459	11057	Mainland	3022	48.9462	11.4223	0.901095	-0.909551	0.00506783	0.907763	2418	91	57	427	Mainland	48.9462
460	11058	Mainland	2262	48.5419	9.05144	0.703815	-0.857937	0.108814	0.433787	1758	66	54	365	Mainland	48.5419
461	11059	Mainland	1379	49.3912	6.95721	-0.071515	-0.799572	0.0741483	-0.186333	1040	33	40	254	Mainland	49.3912
462	11060	Mainland	909	53.1121	8.78623	-0.682668	-0.773376	-0.327999	-1.55898	649	30	14	212	Mainland	53.1121
463	11061	Mainland	1161	52.4993	13.4088	-0.383093	-0.754059	-0.574764	-1.19038	848	42	23	239	Mainland	52.4993
464	11062	Mainland	379	-5.97412	38.7411	-0.300182	1.13583	0.201813	-0.515623	356	2	0	14	Mainland	5.97412
465	11066	Mainland	854	-15.2931	23.5894	1.12609	0.584914	-0.0612284	-0.585987	785	5	18	31	Mainland	15.2931
466	11067	Mainland	1353	-16.2859	26.6365	1.02181	0.574385	-0.161465	0.305174	1218	13	40	59	Mainland	16.2859
467	11068	Mainland	1679	-12.9978	26.1077	1.09071	0.390006	0.286313	-0.0152816	1415	22	151	40	Mainland	12.9978
468	11069	Mainland	1477	-14.066	29.5332	1.02482	0.53325	0.0535308	0.497125	1270	22	102	52	Mainland	14.066
469	11070	Mainland	2195	-10.3975	30.6604	1.18727	0.563476	0.343056	0.580831	1897	33	146	57	Mainland	10.3975
470	11071	Mainland	1350	-13.0881	32.1324	0.872764	0.702689	0.0573362	0.62409	1145	14	90	47	Mainland	13.0881
471	11072	Mainland	2030	-20.903	30.7657	0.982023	0.550219	-0.581446	0.447589	1820	10	70	76	Mainland	20.903
472	11073	Mainland	1875	-19.5659	27.73	0.979469	0.487032	-0.546869	0.246524	1689	7	50	81	Mainland	19.5659
473	11074	Mainland	2111	-18.6602	30.5995	0.884752	0.290886	-0.252609	0.227972	1819	11	129	82	Mainland	18.6602
474	11075	Mainland	3120	-19.2185	32.5954	0.565652	0.32429	-0.105825	0.798363	2656	20	229	111	Mainland	19.2185
475	11076	Mainland	2140	-17.1493	29.8977	1.04839	0.552631	-0.210641	0.460196	1894	15	91	91	Mainland	17.1493
476	11078	Mainland	1112	-25.5398	32.4527	0.576934	0.693069	-0.267421	0.0721833	995	2	23	61	Mainland	25.5398
477	11079	Mainland	982	-23.0795	33.6151	1.11082	0.826161	-0.373337	-0.191086	896	4	15	47	Mainland	23.0795
478	11081	Mainland	1150	-15.4846	32.759	0.999232	0.800702	-0.0566031	0.67941	1041	12	12	51	Mainland	15.4846
479	11082	Mainland	1468	-16.6555	36.9818	1.0122	0.87006	0.464613	0.771822	1308	13	57	53	Mainland	16.6555
480	11083	Mainland	1667	-13.4257	38.0186	1.31017	0.878422	0.238711	0.631343	1506	15	44	65	Mainland	13.4257
481	11085	Mainland	1148	-13.5744	33.9153	0.704221	0.567013	0.14221	0.564726	992	7	97	28	Mainland	13.5744
482	11086	Mainland	1783	-11.1736	33.9328	0.771488	0.554467	0.334691	0.712255	1452	10	231	39	Mainland	11.1736
483	11087	Mainland	781	-15.9333	35.6334	-0.582435	0.0278566	0.773779	0.763834	629	13	93	19	Mainland	15.9333
484	11089	Mainland	1716	47.5417	16.5238	0.0506404	-0.725423	-0.367708	0.0163028	1296	45	45	308	Mainland	47.5417
485	11090	Mainland	1473	48.2173	16.3821	-0.60236	-0.68714	-0.532724	-0.411214	1116	39	33	268	Mainland	48.2173
486	11091	Mainland	2343	48.2677	15.7442	0.522702	-0.865235	-0.277736	0.644564	1784	69	54	400	Mainland	48.2677
487	11092	Mainland	1873	48.1336	13.9531	0.382902	-0.954901	0.209954	0.853278	1407	67	48	330	Mainland	48.1336
488	11093	Mainland	2190	47.2647	15.0011	0.476256	-1.11362	0.307928	0.854844	1662	71	51	378	Mainland	47.2647
489	11094	Mainland	2069	46.7722	13.9054	0.310457	-1.19482	0.507827	1.02081	1568	71	46	358	Mainland	46.7722
490	11095	Mainland	1773	47.3854	13.071	0.219522	-1.31629	0.528166	0.999598	1327	68	41	314	Mainland	47.3854
491	11096	Mainland	1999	47.1951	11.499	0.396226	-1.45999	0.357793	1.0036	1518	67	45	343	Mainland	47.1951
492	11097	Mainland	1666	47.2438	9.89264	-0.0672969	-1.20307	0.560121	0.904375	1252	63	38	297	Mainland	47.2438
493	11098	Mainland	1997	46.6973	11.4168	0.239728	-1.41338	-0.0836401	1.08584	1511	67	48	343	Mainland	46.6973
494	11099	Mainland	1503	47.1438	9.55373	-0.883686	-1.05709	0.49837	0.704189	1126	60	40	257	Mainland	47.1438
495	11101	Mainland	2104	40.1343	127.163	1.06376	-1.0919	0.0816929	0.893124	1702	97	39	218	Mainland	40.1343
496	11103	Mainland	1088	21.9776	-102.384	0.136535	0.0687516	-0.64388	0.415765	947	33	4	48	Mainland	21.9776
497	11106	Mainland	2684	18.8289	-90.3071	0.841222	1.0618	0.395573	-0.37445	2329	24	110	136	Mainland	18.8289
498	11108	Mainland	4531	28.8182	-106.454	1.26028	0.0309521	-0.795653	0.957349	3975	128	63	208	Mainland	28.8182
499	11109	Mainland	3391	27.2855	-102.097	1.13117	0.384076	-1.22895	1.0658	2928	108	36	177	Mainland	27.2855
500	11110	Mainland	2313	19.141	-103.921	0.157288	0.951435	0.0935625	1.18736	2043	40	41	117	Mainland	19.141
501	11111	Mainland	2366	19.2383	-99.0879	-0.209202	-0.190809	0.0173611	0.569084	1991	74	71	160	Mainland	19.2383
502	11112	Mainland	4293	24.9017	-104.986	1.067	0.0590046	-0.4014	0.988741	3770	123	81	183	Mainland	24.9017
503	11113	Mainland	5707	20.8981	-101.037	0.658521	0.153599	-0.505356	0.882188	4857	135	210	311	Mainland	20.8981
504	11114	Mainland	2942	17.6656	-99.8782	0.877079	0.866459	0.361092	1.06388	2552	78	40	156	Mainland	17.6656
505	11115	Mainland	6617	20.4837	-98.8576	0.565208	0.160675	-0.0198451	1.01609	5662	120	283	320	Mainland	20.4837
506	11116	Mainland	4437	20.5577	-103.627	0.923628	0.404925	0.0295551	1.18671	3781	122	101	271	Mainland	20.5577
507	11117	Mainland	6671	19.3407	-99.6272	0.574896	-0.098572	0.0851331	1.30106	5717	146	265	310	Mainland	19.3407
508	11118	Mainland	5843	19.1994	-101.885	0.849664	0.536735	0.0546392	1.11895	4971	128	249	296	Mainland	19.1994
509	11119	Mainland	3027	18.7325	-99.0067	0.129364	0.641077	0.0767606	1.07324	2546	47	165	171	Mainland	18.7325
510	11121	Mainland	3806	25.5801	-99.9973	0.877288	0.475025	-0.684832	1.07986	3256	132	63	207	Mainland	25.5801
511	11123	Mainland	6347	19.0375	-97.8162	0.684198	0.21686	0.0909745	1.37258	5520	129	177	333	Mainland	19.0375
512	11124	Mainland	4326	20.8409	-99.8779	0.369647	0.188361	-0.496614	0.94785	3685	109	137	258	Mainland	20.8409
513	11125	Mainland	2444	19.6713	-88.1173	0.760721	1.039	0.361087	-0.678758	2114	26	105	117	Mainland	19.6713
514	11126	Mainland	6577	22.6059	-100.452	0.867732	0.323829	-0.515146	0.979668	5739	169	136	304	Mainland	22.6059
515	11127	Mainland	3589	24.9926	-107.493	0.819869	0.859146	-0.174001	0.904617	3177	86	57	162	Mainland	24.9926
516	11129	Mainland	3071	17.9322	-92.6188	0.582551	1.12708	1.05219	0.489187	2675	31	92	173	Mainland	17.9322
517	11130	Mainland	4550	24.3022	-98.6723	0.933854	0.738641	-0.251914	1.04338	3949	119	98	243	Mainland	24.3022
518	11131	Mainland	1060	19.4519	-98.0831	0.0710233	-0.336524	-0.196468	0.753944	908	43	10	66	Mainland	19.4519
519	11132	Mainland	9590	19.3537	-96.3787	0.894583	0.850136	0.794711	1.18591	8146	170	461	451	Mainland	19.3537
520	11133	Mainland	2384	20.7803	-88.9256	0.719695	1.04692	0.212151	-0.780379	2104	22	49	127	Mainland	20.7803
521	11134	Mainland	2627	23.2666	-102.709	0.922341	0.0576975	-0.80516	0.78233	2301	77	24	128	Mainland	23.2666
522	11394	Mainland	1281	-17.3317	126.531	0.948841	1.17582	-0.281709	0.201534	1128	6	7	121	Mainland	17.3317
523	11395	Mainland	2626	-28.3294	114.857	0.733849	0.443647	-1.05616	-0.437999	1804	119	114	498	Mainland	28.3294
524	11396	Mainland	1722	-15.4314	126.263	0.957726	1.13178	0.20905	0.103966	1505	8	17	163	Mainland	15.4314
525	11397	Mainland	912	-18.3552	127.54	0.774852	1.22449	-0.639405	-0.214121	800	2	2	93	Mainland	18.3552
526	11398	Mainland	1405	-21.9149	118.519	1.16742	1.06294	-1.19458	0.355454	1220	11	2	144	Mainland	21.9149
527	11399	Mainland	1136	-15.8538	128.486	0.518088	1.2823	-0.139253	-0.0640669	998	5	5	110	Mainland	15.8538
528	11400	Mainland	3676	-31.1256	117.333	0.98771	0.21661	-1.15528	-0.391788	2544	175	162	662	Mainland	31.1256
529	11402	Mainland	3218	-33.3439	116.528	0.780865	-0.0232898	-0.269762	-0.0660523	2040	204	233	602	Mainland	33.3439
530	11403	Mainland	2805	-32.9669	120.285	0.891971	0.00893164	-1.17028	-0.244366	1932	168	134	460	Mainland	32.9669
531	11405	Mainland	1570	-34.546	116.255	0.351716	-0.082317	0.193563	-0.31058	1013	83	146	261	Mainland	34.546
532	11407	Mainland	1780	-27.7433	119.515	1.29867	0.535182	-1.59892	-0.153952	1458	49	24	213	Mainland	27.7433
533	11408	Mainland	1543	-28.3645	116.501	0.729395	0.493027	-1.45319	-0.161906	1193	43	32	234	Mainland	28.3645
534	11409	Mainland	846	-28.0459	125.551	1.22809	0.464229	-1.75837	-0.215355	716	22	4	85	Mainland	28.0459
535	11410	Mainland	666	-25.2416	128.009	0.804909	0.716703	-1.30171	-0.104908	572	10	1	74	Mainland	25.2416
536	11411	Mainland	1270	-24.2774	114.578	0.944028	0.884824	-1.56651	-0.383853	1059	17	3	161	Mainland	24.2774
537	11412	Mainland	588	-24.4181	125.955	1.12922	0.867672	-1.50248	-0.629681	499	11	1	70	Mainland	24.4181
538	11413	Mainland	1223	-18.1608	123.332	0.927189	1.25029	-0.451948	-0.458795	1050	6	2	144	Mainland	18.1608
539	11414	Mainland	1220	-24.7101	118.744	1.17827	0.815396	-1.55204	0.207572	1042	15	2	140	Mainland	24.7101
540	11415	Mainland	871	-23.9996	122.299	1.02853	0.8403	-1.58527	-0.133913	736	10	0	108	Mainland	23.9996
541	11416	Mainland	367	-19.8793	128.282	0.659565	1.10008	-0.90905	-0.366711	320	2	1	40	Mainland	19.8793
542	11418	Mainland	262	-31.9403	127.441	0.387609	0.151317	-1.5354	-1.06495	209	13	3	30	Mainland	31.9403
543	11420	Mainland	2863	-30.5737	152.445	0.826963	0.149738	0.384696	0.460196	2202	133	222	212	Mainland	30.5737
544	11421	Mainland	2320	-33.6797	150.797	0.490877	-0.00696363	0.169781	0.208906	1719	134	189	209	Mainland	33.6797
545	11422	Mainland	1832	-36.1965	149.957	0.37809	-0.157888	0.069711	0.381359	1338	122	160	158	Mainland	36.1965
546	11423	Mainland	1928	-30.4593	151.578	0.654926	-0.280295	0.0383558	0.422639	1455	107	158	153	Mainland	30.4593
547	11424	Mainland	2039	-33.6798	149.793	0.562897	-0.380171	-0.0380658	0.381877	1473	151	177	185	Mainland	33.6798
548	11425	Mainland	2014	-35.7263	149.059	0.728363	-0.540265	-0.0472939	0.705486	1445	146	179	180	Mainland	35.7263
549	11426	Mainland	1593	-30.6173	150.309	0.770195	0.0635311	-0.254288	0.325167	1289	69	56	137	Mainland	30.6173
550	11427	Mainland	1804	-33.0259	148.611	0.936034	0.00240072	-0.436776	0.42993	1404	99	100	157	Mainland	33.0259
551	11428	Mainland	978	-35.2574	147.311	0.657331	-0.116558	-0.404144	0.13731	711	58	75	109	Mainland	35.2574
552	11429	Mainland	1471	-30.3185	147.416	1.12812	0.364991	-0.845453	-0.243079	1241	41	15	142	Mainland	30.3185
553	11430	Mainland	1197	-33.8379	145.36	1.04533	0.122296	-1.03563	-0.235406	957	34	41	134	Mainland	33.8379
554	11431	Mainland	1004	-30.438	142.978	1.07198	0.430697	-1.56732	-0.385433	858	16	2	113	Mainland	30.438
555	11432	Mainland	808	-33.159	142.59	0.919229	0.232613	-1.43706	-0.496774	688	16	3	86	Mainland	33.159
556	11434	Mainland	881	42.5442	1.57606	-0.578449	-1.28891	0.463203	0.687769	664	42	0	162	Mainland	42.5442
557	11441	Mainland	927	50.6409	4.65879	0.657656	-0.723652	-0.0741833	0.10938	748	27	0	139	Mainland	50.6409
558	11443	Mainland	1549	44.1756	17.7888	0.80648	-0.770074	0.169933	0.78117	1213	59	0	253	Mainland	44.1756
559	11456	Mainland	1213	58.6721	25.5452	0.772501	-1.18317	-0.400037	-0.561043	913	50	1	223	Mainland	58.6721
560	11469	Mainland	1043	56.8528	24.9313	0.875796	-1.14374	-0.357861	-0.581766	772	48	0	208	Mainland	56.8528
561	11470	Mainland	1066	55.3349	23.905	0.87729	-1.08668	-0.382874	-0.581766	775	51	1	216	Mainland	55.3349
562	11471	Mainland	686	49.7741	6.09426	-0.070311	-0.817024	-0.0337508	-0.36364	537	29	0	113	Mainland	49.7741
563	11472	Mainland	1832	41.5929	21.692	0.59489	-0.68713	-0.451766	0.869035	1399	76	0	334	Mainland	41.5929
564	11476	Mainland	1541	47.2017	28.4721	0.685522	-0.772672	-0.595149	-0.387016	1157	31	1	319	Mainland	47.2017
565	11478	Mainland	1514	42.7774	19.2371	0.412566	-0.855011	0.345489	0.826097	1184	66	0	237	Mainland	42.7774
566	11491	Mainland	1690	35.028	38.5324	1.18643	0.210249	-1.56861	0.857446	1460	38	1	128	Mainland	35.028
567	11496	Mainland	664	23.8589	54.1615	0.934732	1.30975	-2.81033	0.64066	575	3	1	66	Mainland	23.8589
568	11506	Mainland	2217	48.7095	19.4835	0.794903	-0.930974	-0.242921	0.824464	1724	59	1	391	Mainland	48.7095
569	11507	Mainland	2294	46.1245	14.8181	0.53119	-0.833191	0.573194	0.910172	1732	75	0	430	Mainland	46.1245
570	11895	Mainland	1086	-36.6222	-71.9276	0.442908	-0.54968	0.306597	0.986161	891	25	28	92	Mainland	36.6222
571	11930	Mainland	1024	39.3408	45.5242	0.195226	-0.735636	-1.1251	1.01691	906	9	0	67	Mainland	39.3408
572	12051	Mainland	695	-20.1389	-69.4064	0.75995	-0.476301	-3.60316	1.42118	607	0	2	64	Mainland	20.1389
573	12053	Mainland	693	-40.0668	-72.5739	0.462981	-0.710647	0.952346	0.801188	558	26	16	67	Mainland	40.0668
574	12054	Mainland	589	-18.4305	-69.6221	0.446085	-0.815245	-2.03256	1.46754	513	0	2	50	Mainland	18.4305
575	12055	Mainland	1781	9.18481	-80.0386	0.0534633	1.07525	1.40187	0.442861	1561	18	94	58	Mainland	9.18481
576	12056	Mainland	3844	8.99815	-79.0793	0.356537	1.05672	1.19886	0.417244	3243	37	294	139	Mainland	8.99815
577	12067	Mainland	445	43.1038	41.1815	0.291042	-0.924467	0.67483	1.13022	371	23	0	45	Mainland	43.1038
578	12068	Mainland	372	41.6489	42.0819	-0.040694	-0.84297	0.606605	0.943739	312	15	0	37	Mainland	41.6489
579	12074	Mainland	682	54.7057	21.4533	0.417498	-0.993147	-0.295693	-0.68362	540	39	0	99	Mainland	54.7057
580	12165	Mainland	3619	-17.427	145.729	0.489617	0.724077	1.16857	0.526313	2974	49	235	249	Mainland	17.427
581	12200	Mainland	2390	44.0241	20.7904	0.968913	-0.693962	-0.292151	0.849348	1889	76	1	380	Mainland	44.0241
582	12585	Mainland	1603	53.1857	61.7674	1.47246	-1.46245	-1.15547	0.415271	1156	36	24	282	Mainland	53.1857
583	12586	Mainland	1410	61.4658	76.1225	1.87616	-2.09145	-0.688846	0.630982	1026	49	32	224	Mainland	61.4658
584	12587	Mainland	759	38.8305	64.6558	0.801644	-0.0176614	-2.19064	-0.153952	542	10	0	154	Mainland	38.8305
585	12589	Mainland	1840	46.6191	74.4118	1.57627	-1.12326	-1.65312	1.12865	1357	19	3	347	Mainland	46.6191
586	12590	Mainland	1830	45.615	80.2207	0.788549	-1.3926	-1.00753	1.17731	1448	20	10	225	Mainland	45.615
587	12591	Mainland	897	39.376	59.0945	1.40486	-0.0634436	-2.22778	0.767692	644	5	0	180	Mainland	39.376
588	12592	Mainland	865	42.8132	63.1847	1.33089	-0.425251	-2.34216	0.189297	629	7	1	168	Mainland	42.8132
589	12593	Mainland	1889	36.996	59.8548	0.764288	-0.0169848	-1.41204	0.925398	1508	8	7	236	Mainland	36.996
590	12607	Mainland	1930	47.5435	34.3809	1.13173	-0.797815	-0.762235	-0.116577	1428	38	10	346	Mainland	47.5435
591	12608	Mainland	1262	63.2544	48.2588	1.61623	-1.80458	-0.537696	0.325729	894	54	27	219	Mainland	63.2544
592	12609	Mainland	1172	65.2693	33.7749	1.27966	-1.74657	-0.599549	0.340752	844	50	22	194	Mainland	65.2693
593	12611	Mainland	1556	47.997	48.3015	1.28018	-0.8326	-1.59072	-0.903004	1139	23	3	292	Mainland	47.997
594	12616	Mainland	1195	48.9602	24.4292	0.880667	-1.01668	-0.130363	0.653355	951	33	1	163	Mainland	48.9602
595	12621	Mainland	2366	42.2147	47.7557	0.451194	-0.70846	-0.805568	1.09638	1823	46	25	338	Mainland	42.2147
596	12624	Mainland	1582	38.9312	48.5583	0.178957	-0.38884	-0.489052	0.834204	1227	30	17	206	Mainland	38.9312
597	12628	Mainland	830	52.7635	136.963	1.24873	-2.14953	-0.486099	0.776804	604	45	18	101	Mainland	52.7635
598	3	Island	281	-10.4853	105.637	-0.924942	0.848236	0.985565	-0.502375	246	1	12	9	Oceanic	10.4853
599	125	Island	65	-12.1636	96.8733	-1.48608	1.14918	0.996208	-2.24829	53	1	0	8	Oceanic	12.1636
600	127	Island	337	-31.553	159.077	-1.53458	0.31082	0.721365	-0.332193	272	3	12	24	Oceanic	31.553
601	128	Island	203	-29.0326	167.952	-1.30758	0.327598	0.455396	-0.598806	165	0	10	17	Oceanic	29.0326
602	129	Island	80	-54.6284	158.864	-0.936305	-1.33918	0.142207	-0.431204	61	0	3	13	Oceanic	54.6284
603	131	Island	188	39.6991	-31.1052	-1.54052	0.0894212	0.553478	-0.0464508	145	5	2	31	Oceanic	39.6991
604	132	Island	235	39.4419	-31.2025	-0.922072	0.0676551	0.746025	0.127625	182	6	2	39	Oceanic	39.4419
605	133	Island	262	38.5782	-28.7013	-0.861884	0.0882479	0.476599	0.222765	207	7	3	36	Oceanic	38.5782
606	134	Island	265	38.4695	-28.3336	-0.584902	0.0532544	0.508431	0.766804	210	7	3	37	Oceanic	38.4695
607	135	Island	154	39.0523	-28.0113	-1.1693	0.120522	0.288415	-0.432897	122	4	1	22	Oceanic	39.0523
608	136	Island	241	38.6372	-28.0292	-0.761426	0.0704534	0.47133	0.226674	187	7	3	39	Oceanic	38.6372
609	137	Island	273	38.7239	-27.2123	-0.615748	0.120413	0.359898	0.212895	215	6	3	39	Oceanic	38.7239
610	138	Island	296	37.7954	-25.4819	-0.433825	0.050649	0.218515	0.250928	231	7	3	46	Oceanic	37.7954
611	139	Island	219	36.9713	-25.0998	-1.03208	0.108661	-0.107522	-0.188705	175	5	3	31	Oceanic	36.9713
612	145	Island	703	27.7465	-18.0066	-0.727656	0.207401	-1.36203	0.468017	562	15	5	76	Oceanic	27.7465
613	146	Island	884	28.6899	-17.8583	-0.445175	0.00112217	-0.989889	0.806242	707	16	6	102	Oceanic	28.6899
614	147	Island	892	28.1174	-17.2326	-0.637286	0.18156	-1.30969	0.463887	726	19	3	90	Oceanic	28.1174
615	148	Island	1375	28.2911	-16.5563	-0.13819	-0.0187349	-1.12812	1.08863	1100	27	7	160	Oceanic	28.2911
616	149	Island	1196	27.9548	-15.5932	-0.21478	0.201051	-1.50088	0.649852	939	29	6	149	Oceanic	27.9548
617	150	Island	750	28.4061	-14.0365	-0.196938	0.419415	-2.38862	0.0590474	619	9	0	90	Oceanic	28.4061
618	151	Island	710	29.0245	-13.6418	-0.406088	0.361055	-2.23249	-0.0474177	566	8	3	97	Oceanic	29.0245
619	155	Island	107	-1.3784	-89.6787	-1.15321	0.792786	-0.669693	-0.883158	96	0	0	7	Oceanic	1.3784
620	156	Island	178	-0.385734	-91.5129	-0.474137	0.772378	-1.35978	0.458807	157	0	3	13	Oceanic	0.385734
621	157	Island	245	-1.2936	-90.4353	-0.853632	0.737854	-0.834183	-0.187518	212	0	4	21	Oceanic	1.2936
622	158	Island	56	0.325229	-89.9568	-1.5718	0.881434	-1.38346	-1.57662	49	0	0	6	Oceanic	0.325229
623	159	Island	371	-0.559293	-91.1843	0.108287	0.74227	-1.32585	0.56034	320	1	11	30	Oceanic	0.559293
624	160	Island	57	0.332085	-90.4757	-0.941547	0.886765	-1.07007	-0.561043	53	0	0	4	Oceanic	0.332085
625	161	Island	182	0.586845	-90.757	-1.17105	0.827877	-0.858194	-0.114441	157	0	7	11	Oceanic	0.586845
626	162	Island	116	-0.610811	-90.6658	-1.52462	0.729675	-1.84765	-0.349987	101	0	1	10	Oceanic	0.610811
627	163	Island	299	-0.826798	-89.4306	-0.517465	0.786414	-0.585378	-0.0283328	265	0	4	22	Oceanic	0.826798
628	164	Island	423	-0.627248	-90.3584	-0.35117	0.75975	-1.55092	0.088258	367	1	12	33	Oceanic	0.627248
629	165	Island	82	-0.818429	-90.0588	-1.42765	0.788992	-1.05976	-0.723803	74	0	0	4	Oceanic	0.818429
630	166	Island	300	-0.266245	-90.7125	-0.50863	0.812821	-1.69655	0.123864	258	0	7	26	Oceanic	0.266245
631	171	Island	596	19.5981	-155.518	0.341243	0.0777848	0.826495	1.17911	544	1	3	26	Oceanic	19.5981
632	172	Island	668	22.0584	-159.524	-0.239788	0.540615	0.823431	0.506272	609	1	8	26	Oceanic	22.0584
633	173	Island	69	20.5476	-156.609	-0.977626	0.767891	0.226736	-0.35149	65	0	0	4	Oceanic	20.5476
634	176	Island	398	20.835	-156.927	-0.641735	0.690261	0.386494	0.209573	359	1	3	17	Oceanic	20.835
635	180	Island	676	20.7904	-156.337	-0.159977	0.416247	0.760327	0.960486	617	2	7	26	Oceanic	20.7904
636	181	Island	31	28.2081	-177.367	-1.82728	0.715615	0.559625	-2.18058	24	0	0	7	Oceanic	28.2081
637	183	Island	525	21.1332	-157.015	-0.460315	0.683133	0.61019	0.476201	475	1	7	20	Oceanic	21.1332
638	186	Island	100	21.8966	-160.152	-0.823464	0.775675	-0.393402	-0.424476	89	0	1	10	Oceanic	21.8966
639	187	Island	628	21.4587	-157.973	-0.216872	0.738332	0.757429	0.359215	571	1	10	23	Oceanic	21.4587
640	189	Island	925	64.9907	-18.5941	1.01054	-1.67556	0.180205	0.698323	693	29	11	171	Oceanic	64.9907
641	202	Island	1589	-21.1333	55.5327	-0.077076	0.157433	0.6927	0.957349	1195	5	243	48	Oceanic	21.1333
642	203	Island	60	-7.99629	-140.687	-1.28388	1.04953	0.36647	-0.192279	54	1	0	2	Oceanic	7.99629
643	206	Island	36	-7.91764	-140.57	-1.74879	1.10427	-0.0549173	-0.266624	32	1	0	3	Oceanic	7.91764
644	207	Island	300	-9.77478	-139.014	-0.682176	0.924127	0.833066	0.357606	271	2	3	7	Oceanic	9.77478
645	211	Island	326	-8.86624	-140.139	-0.658179	0.936819	0.769143	0.338547	284	3	5	11	Oceanic	8.86624
646	212	Island	192	-9.94499	-139.089	-1.11956	0.983017	0.715251	0.111687	176	2	3	7	Oceanic	9.94499
647	213	Island	210	-8.90932	-139.552	-1.04846	1.02865	0.731489	0.112455	189	2	2	9	Oceanic	8.90932
648	214	Island	210	-9.39786	-140.074	-0.998112	1.01778	0.792987	0.151948	189	2	4	5	Oceanic	9.39786
649	217	Island	92	-24.3767	-128.323	-1.25997	0.735601	0.551665	-2.01012	81	1	0	5	Oceanic	24.3767
650	220	Island	27	11.2942	166.876	-1.66063	1.26802	0.955933	-2.47026	23	1	0	3	Oceanic	11.2942
651	237	Island	649	29.9723	129.923	-1.59269	0.32852	1.4319	-0.133913	558	7	30	41	Oceanic	29.9723
652	238	Island	783	29.8488	129.871	-1.32505	0.247434	1.46454	0.161299	666	8	40	53	Oceanic	29.8488
653	241	Island	417	29.6412	129.713	-1.37776	0.354785	1.451	0.0268063	362	8	18	25	Oceanic	29.6412
654	242	Island	557	29.4594	129.602	-1.76325	0.400042	1.41392	-0.181613	482	5	28	34	Oceanic	29.4594
655	244	Island	674	29.1466	129.208	-1.78606	0.501754	1.29943	-0.652615	575	5	31	52	Oceanic	29.1466
656	247	Island	708	28.323	129.972	-1.17514	0.646023	1.31351	-0.876668	626	3	8	59	Oceanic	28.323
657	277	Island	274	-9.42548	46.3688	-0.877304	1.13203	0.112592	-2.29743	237	1	4	19	Oceanic	9.42548
658	278	Island	143	-9.73086	46.5115	-1.64273	1.13965	0.0768285	-2.15942	127	1	0	8	Oceanic	9.73086
659	279	Island	136	-9.72632	47.5732	-1.83466	1.15113	0.271798	-2.57625	119	1	0	11	Oceanic	9.72632
660	280	Island	142	-10.0866	47.7417	-1.67126	1.14121	0.0693138	-1.97737	127	1	0	7	Oceanic	10.0866
661	283	Island	81	-10.1593	51.1656	-1.7247	1.11498	0.26988	-2.35036	70	0	1	6	Oceanic	10.1593
662	285	Island	26	-16.6031	59.5873	-1.81032	1.03481	0.147004	-2.24829	22	1	0	2	Oceanic	16.6031
663	289	Island	82	-7.12964	56.28	-1.69852	1.15403	0.919113	-2.35036	73	0	0	8	Oceanic	7.12964
664	296	Island	1272	24.2598	-76.6441	0.4135	0.987544	0.261517	-1.17029	1096	9	62	70	Oceanic	24.2598
665	327	Island	644	17.6315	-63.2375	-1.59212	0.957588	0.306905	0.0498688	575	4	13	29	Oceanic	17.6315
666	331	Island	560	17.4908	-62.9763	-1.44835	1.10039	0.32775	-0.144974	493	5	18	23	Oceanic	17.4908
667	334	Island	1523	13.8984	-60.9668	-0.490366	1.10127	1.03376	0.154839	1323	9	66	73	Oceanic	13.8984
668	335	Island	627	18.0617	-63.0627	-1.04684	1.12082	0.159335	-0.390193	562	5	7	34	Oceanic	18.0617
669	348	Island	161	18.7918	-110.975	-0.932636	0.819963	-1.129	0.21488	145	0	4	4	Oceanic	18.7918
670	349	Island	11	19.31	-110.803	-1.71384	0.928328	-1.30639	-4.5583	10	0	0	0	Oceanic	19.31
671	350	Island	45	18.3568	-114.724	-1.48381	0.864525	-2.21362	-0.657295	40	0	0	2	Oceanic	18.3568
672	351	Island	159	29.0398	-118.285	-0.753194	0.155836	-2.2446	0.369321	129	3	0	18	Oceanic	29.0398
673	352	Island	88	-49.6862	178.774	-1.45486	-0.927612	-0.0868905	-0.493065	61	0	4	13	Oceanic	49.6862
674	354	Island	26	3.85111	-159.297	-1.36454	1.20854	0.772245	-2.20242	21	1	0	4	Oceanic	3.85111
675	355	Island	79	8.62158	150.926	-1.74773	1.24677	1.54201	-2.35036	72	1	0	2	Oceanic	8.62158
676	356	Island	100	-40.3188	-9.94232	-1.11875	-0.650587	1.56277	0.131366	90	1	0	5	Oceanic	40.3188
677	358	Island	23	-9.95743	-150.211	-1.77788	1.29389	0.312753	-2.29743	20	1	0	2	Oceanic	9.95743
678	359	Island	311	-19.0524	-169.859	-0.7351	0.937646	1.12637	-1.41778	259	1	32	9	Oceanic	19.0524
679	361	Island	241	5.52886	-87.0619	-1.43054	0.897763	1.45937	-0.18515	215	0	5	11	Oceanic	5.52886
680	362	Island	195	-29.3809	-177.987	-1.33567	0.496595	0.882478	-0.220313	161	0	6	10	Oceanic	29.3809
681	363	Island	577	1.61539	7.39705	-0.917571	0.921717	1.08096	0.149045	466	2	69	9	Oceanic	1.61539
682	364	Island	1151	0.238989	6.60226	-0.393385	0.696826	1.26523	0.657535	947	3	123	27	Oceanic	0.238989
683	365	Island	400	-1.43572	5.62983	-1.37097	0.292053	0.989638	-0.137212	341	0	28	10	Oceanic	1.43572
684	366	Island	24	-46.6358	37.9408	-1.24767	-1.21507	1.19043	-0.090336	20	0	0	4	Oceanic	46.6358
685	367	Island	33	-46.907	37.7404	-0.702963	-1.325	1.21574	0.33189	27	0	0	5	Oceanic	46.907
686	368	Island	301	-21.2346	-159.778	-1.13121	0.815604	0.980579	-0.225308	254	2	18	11	Oceanic	21.2346
687	370	Island	56	-7.94351	-14.367	-1.02471	0.445999	-1.89879	0.0786583	47	0	0	3	Oceanic	7.94351
688	375	Island	41	19.2921	166.635	-1.7444	1.17556	-0.0708453	-2.70161	31	1	0	6	Oceanic	19.2921
689	377	Island	407	12.1845	-68.2896	-0.722226	1.2904	-0.681778	-0.835912	370	4	2	24	Oceanic	12.1845
690	378	Island	577	12.1941	-68.9726	-0.590793	1.25596	-0.59198	-0.441422	526	4	3	32	Oceanic	12.1941
691	379	Island	61	-18.8668	-159.776	-1.48865	1.0333	1.02076	-1.30669	50	1	1	7	Oceanic	18.8668
692	380	Island	131	-19.9957	-158.114	-1.38112	0.95978	0.982786	-1.50862	115	1	4	8	Oceanic	19.9957
693	381	Island	153	-21.9281	-157.919	-1.23482	0.805361	0.954631	-1.00404	133	1	8	7	Oceanic	21.9281
694	382	Island	32	-10.4199	-161.001	-1.76419	1.29027	1.1323	-2.24829	26	1	0	4	Oceanic	10.4199
695	383	Island	41	-19.2688	-158.937	-1.78368	1.01831	0.97921	-2.29743	36	0	0	4	Oceanic	19.2688
696	384	Island	109	-20.1612	-157.341	-1.48877	0.961545	0.946385	-2.06239	95	1	3	8	Oceanic	20.1612
697	385	Island	113	-19.8671	-157.702	-1.43301	0.983555	0.981917	-1.88752	98	1	4	8	Oceanic	19.8671
698	392	Island	33	-8.98802	-157.981	-1.53179	1.29226	0.639943	-2.35036	26	1	0	5	Oceanic	8.98802
699	394	Island	112	-37.1124	-12.2851	-1.02857	-0.521485	0.968467	0.677725	101	1	1	5	Oceanic	37.1124
700	395	Island	96	-37.3005	-12.6781	-1.58504	-0.30893	0.886843	-0.183969	85	1	0	6	Oceanic	37.3005
701	399	Island	45	-49.3013	69.4849	0.237944	-1.45064	-0.103714	0.583543	37	0	0	7	Oceanic	49.3013
702	401	Island	11	-53.0932	73.5169	-0.647103	-2.16422	-0.14464	0.882939	9	0	0	2	Oceanic	53.0932
703	402	Island	107	71.0147	-8.38644	-0.62662	-2.08396	0.0669724	0.739607	67	8	1	29	Oceanic	71.0147
704	404	Island	53	-20.5082	-29.3033	-1.64945	0.84623	0.0826102	-0.159624	47	0	1	4	Oceanic	20.5082
705	405	Island	310	45.9057	149.949	-0.243828	-1.52795	0.50425	0.42993	230	17	11	39	Oceanic	45.9057
706	406	Island	249	46.948	151.996	-0.664385	-1.56532	0.653481	0.473938	184	17	8	33	Oceanic	46.948
707	407	Island	225	47.337	152.478	-1.12147	-1.61577	0.647843	0.280391	157	17	8	33	Oceanic	47.337
708	409	Island	218	47.746	153.013	-1.15924	-1.60872	0.625097	0.148318	156	16	6	31	Oceanic	47.746
709	410	Island	134	48.0805	153.216	-1.21459	-1.63424	0.603354	0.437622	101	8	1	20	Oceanic	48.0805
710	411	Island	56	7.11907	171.216	-1.46322	1.25219	1.59097	-2.11895	46	2	0	6	Oceanic	7.11907
711	413	Island	106	46.5209	150.869	-1.48818	-1.51125	0.559446	-0.0690413	77	11	6	4	Oceanic	46.5209
712	414	Island	911	32.7463	-16.9991	-0.43532	-0.100951	-0.280972	0.59884	732	9	5	116	Oceanic	32.7463
713	415	Island	221	32.5076	-16.5088	-1.59998	0.215187	-0.623793	-0.313423	186	0	1	25	Oceanic	32.5076
714	416	Island	409	33.0692	-16.3422	-1.28916	0.229958	-0.901173	-0.266624	333	3	1	58	Oceanic	33.0692
715	418	Island	177	17.0565	-25.1701	-0.415845	0.502912	-1.37923	0.662035	151	1	0	15	Oceanic	17.0565
716	419	Island	128	16.8455	-24.9678	-0.783249	0.803375	-2.42373	-0.0302177	115	0	0	6	Oceanic	16.8455
717	421	Island	131	16.5985	-24.2562	-0.655633	0.641449	-1.87699	0.381877	113	0	0	9	Oceanic	16.5985
718	422	Island	72	16.7372	-22.9314	-0.787109	0.764655	-3.14597	-0.450054	63	0	0	6	Oceanic	16.7372
719	423	Island	95	16.0983	-22.814	-0.483488	0.786201	-3.11459	-0.462323	85	0	0	7	Oceanic	16.0983
720	424	Island	84	15.218	-23.1606	-0.729155	0.886605	-2.13442	-0.411214	76	0	0	5	Oceanic	15.218
721	425	Island	152	15.0837	-23.6248	-0.344564	0.747609	-1.48718	0.406823	135	0	0	10	Oceanic	15.0837
722	426	Island	138	14.9283	-24.3843	-0.565979	0.333033	-1.13444	0.89534	115	1	1	10	Oceanic	14.9283
723	427	Island	92	14.8516	-24.7055	-1.14853	0.466188	-1.44977	0.169113	80	1	1	6	Oceanic	14.8516
724	428	Island	235	32.3094	-64.7672	-1.13568	0.657203	0.634802	-1.51676	210	1	1	19	Oceanic	32.3094
725	429	Island	48	16.7665	-24.745	-1.33331	0.749324	-2.25971	-0.489376	44	1	0	1	Oceanic	16.7665
726	431	Island	48	16.6182	-24.5878	-1.84349	0.760196	-2.18518	-1.15077	44	0	0	3	Oceanic	16.6182
727	451	Island	191	-16.494	-151.739	-1.35027	1.08129	0.897349	-0.221559	173	1	4	8	Oceanic	16.494
728	460	Island	235	-16.7465	-151.003	-1.08084	1.02711	0.893866	-0.103857	204	1	9	12	Oceanic	16.7465
729	465	Island	27	-17.6571	-150.629	-1.61911	1.01904	0.925951	-1.1318	22	1	0	4	Oceanic	17.6571
730	479	Island	186	-16.4422	-152.265	-1.61085	1.10898	0.925669	-0.48388	164	1	5	12	Oceanic	16.4422
731	481	Island	351	-17.5291	-149.834	-0.936145	0.895677	0.855172	0.305174	296	3	21	12	Oceanic	17.5291
732	494	Island	397	-16.822	-151.437	-0.860993	0.989821	0.975123	0.185169	337	4	25	14	Oceanic	16.822
733	496	Island	35	-15.1437	-147.57	-1.02646	1.14321	0.769945	-2.35036	28	1	0	5	Oceanic	15.1437
734	499	Island	13	-16.0685	-142.416	-1.37057	1.13149	0.62929	-2.37843	8	1	0	3	Oceanic	16.0685
735	505	Island	208	-16.623	-151.494	-1.03816	1.03871	0.895527	-0.201901	178	1	11	8	Oceanic	16.623
736	507	Island	674	-17.6775	-149.401	-0.332173	0.745877	0.956997	0.568689	582	4	36	15	Oceanic	17.6775
737	509	Island	31	-14.6287	-145.206	-1.51122	1.18813	0.668722	-2.24829	24	1	1	4	Oceanic	14.6287
738	521	Island	57	-17.0045	-149.567	-1.83597	1.0377	0.886286	-2.15942	48	1	1	7	Oceanic	17.0045
739	528	Island	50	-16.262	-151.816	-1.66618	1.13054	0.913234	-2.47026	40	1	0	8	Oceanic	16.262
740	537	Island	1	-57.0778	-26.6822	-1.65948	-1.82136	0.836321	-4.5583	1	0	0	0	Oceanic	57.0778
741	555	Island	322	53.6664	-166.895	-0.050269	-1.40416	0.683345	0.598462	227	15	11	55	Oceanic	53.6664
742	558	Island	146	-33.6478	-78.849	-1.21021	-0.224445	0.128577	0.0371519	130	1	1	8	Oceanic	33.6478
743	559	Island	115	-33.7675	-80.792	-1.18914	-0.412008	0.202364	0.406823	103	1	2	7	Oceanic	33.7675
744	566	Island	418	-14.3003	-170.718	-0.918155	1.08992	1.64693	-0.156215	326	2	60	13	Oceanic	14.3003
745	568	Island	227	-14.1722	-169.664	-1.77333	1.08677	1.68286	-0.224056	183	1	24	9	Oceanic	14.1722
746	569	Island	231	-14.1786	-169.62	-1.79147	1.1234	1.61075	-0.206763	181	1	28	8	Oceanic	14.1786
747	570	Island	407	-14.242	-169.468	-1.17454	1.00992	1.71984	0.21488	316	1	53	10	Oceanic	14.242
748	574	Island	14	10.3029	-109.217	-1.69521	1.35132	3.09982	-2.85501	11	0	0	3	Oceanic	10.3029
749	575	Island	36	-7.33933	72.4343	-1.31194	1.21832	1.29353	-1.88752	27	2	0	6	Oceanic	7.33933
750	577	Island	100	0.284458	174.113	-0.650497	1.28848	0.766926	-2.13889	86	0	0	12	Oceanic	0.284458
751	578	Island	323	-13.7667	-177.105	-0.892866	1.13568	1.45457	-0.183969	266	0	36	12	Oceanic	13.7667
752	593	Island	180	49.1207	154.526	-1.09641	-1.6449	0.538251	0.283986	130	9	3	33	Oceanic	49.1207
753	594	Island	38	1.85074	-157.353	-0.569497	1.25278	1.15463	-2.04452	28	1	0	8	Oceanic	1.85074
754	597	Island	908	45.076	147.877	-0.00835517	-1.42855	0.340523	0.523787	661	61	35	120	Oceanic	45.076
755	600	Island	143	50.8624	155.57	-0.896619	-1.859	0.275786	0.760852	115	9	1	13	Oceanic	50.8624
756	604	Island	86	-0.52847	166.934	-1.4649	1.25127	0.997934	-1.43939	78	1	0	6	Oceanic	0.52847
757	606	Island	301	-12.5032	177.08	-1.24298	1.1952	1.59223	-0.769238	271	2	5	11	Oceanic	12.5032
758	627	Island	593	-43.9385	-176.525	-0.405752	-0.52521	0.178766	-0.590233	429	13	47	56	Oceanic	43.9385
759	678	Island	177	52.3558	175.919	-1.50472	-1.44362	0.0418836	-0.100713	137	9	4	24	Oceanic	52.3558
760	680	Island	137	18.1164	145.767	-1.23788	1.12324	0.826974	-0.21783	124	0	2	8	Oceanic	18.1164
761	694	Island	37	17.3682	-87.8571	-0.945694	1.14479	0.800236	-2.24829	32	1	0	4	Oceanic	17.3682
762	695	Island	60	17.3498	-87.5378	-1.80521	1.17167	0.854811	-2.85501	49	2	0	8	Oceanic	17.3498
763	700	Island	279	19.6846	-80.0403	-1.32407	1.15647	0.386427	-2.47026	232	2	4	25	Oceanic	19.6846
764	706	Island	26	4.6838	-160.38	-1.58507	1.20935	1.25367	-2.11895	20	1	0	5	Oceanic	4.6838
765	742	Island	114	18.7722	145.668	-1.24489	0.964203	0.830932	0.161299	102	0	6	4	Oceanic	18.7722
766	743	Island	55	14.8525	145.559	-1.78029	1.23611	1.01473	-1.01976	48	2	0	3	Oceanic	14.8525
767	747	Island	121	17.5996	145.833	-1.60238	1.08877	0.86692	-0.0397201	104	2	6	7	Oceanic	17.5996
768	748	Island	101	16.3522	145.677	-1.32965	1.11433	1.00841	0.0268063	93	0	3	5	Oceanic	16.3522
769	753	Island	62	19.6831	145.419	-1.51229	1.06804	0.69866	0.085073	53	1	2	4	Oceanic	19.6831
770	780	Island	488	13.4435	144.777	-0.523054	1.22164	1.13018	-0.437999	420	2	26	27	Oceanic	13.4435
771	844	Island	284	14.1574	145.214	-1.05475	1.20125	1.07261	-0.291003	247	2	15	13	Oceanic	14.1574
772	845	Island	253	15.1891	145.754	-0.963192	1.22795	1.01677	-0.329272	224	2	6	16	Oceanic	15.1891
773	854	Island	184	15.0134	145.632	-1.01236	1.24431	1.01506	-0.962558	163	2	4	12	Oceanic	15.0134
774	903	Island	24	-2.81264	-171.673	-1.63778	1.3162	-0.393196	-2.91482	18	1	0	5	Oceanic	2.81264
775	905	Island	23	-4.51477	-172.183	-1.75982	1.34206	0.291359	-2.53908	18	1	0	4	Oceanic	4.51477
776	908	Island	19	-3.12749	-171.085	-1.82143	1.32777	0.00182665	-2.79999	13	1	0	5	Oceanic	3.12749
777	910	Island	18	-4.4554	-171.244	-1.7279	1.34615	0.191478	-2.50381	13	1	0	4	Oceanic	4.4554
778	921	Island	474	36.588	27.1683	-1.28444	0.230591	-0.272729	-0.0630763	398	9	5	52	Oceanic	36.588
779	925	Island	82	28.6372	-112.83	-1.31222	0.481699	-2.62519	-0.309163	75	0	0	5	Oceanic	28.6372
780	927	Island	125	28.702	-112.578	-1.28745	0.511944	-2.49109	-0.297931	115	0	0	8	Oceanic	28.702
781	930	Island	76	27.4416	-111.88	-1.65909	0.722947	-2.13573	-0.896325	71	0	0	3	Oceanic	27.4416
782	931	Island	138	27.2186	-112.074	-1.37991	0.705062	-2.15301	-0.739499	130	0	0	5	Oceanic	27.2186
783	933	Island	122	26.1199	-111.274	-1.77921	0.651153	-1.84676	-0.654951	111	0	0	7	Oceanic	26.1199
784	936	Island	123	25.6833	-111.035	-1.5102	0.704842	-1.78553	-0.857557	113	0	0	7	Oceanic	25.6833
785	971	Island	18	-46.0981	50.2346	-1.12651	-1.26771	1.21018	0.0738078	14	0	0	4	Oceanic	46.0981
786	972	Island	19	-46.4118	51.7591	-0.891005	-1.30614	1.21607	0.1934	15	0	0	4	Oceanic	46.4118
787	973	Island	32	-37.8363	77.5566	-1.19804	-0.378495	0.410141	0.099291	29	0	0	2	Oceanic	37.8363
788	974	Island	12	-38.7222	77.523	-1.71956	-0.287537	0.270533	-0.698415	11	0	0	0	Oceanic	38.7222
789	975	Island	161	-52.5436	169.162	-0.986283	-1.05654	0.512267	-0.148327	128	3	8	14	Oceanic	52.5436
790	982	Island	134	49.4235	154.759	-0.593187	-1.67044	0.526255	0.369321	106	12	2	9	Oceanic	49.4235
791	983	Island	112	48.8219	154.109	-0.9704	-1.66169	0.573198	0.143203	78	13	1	14	Oceanic	48.8219
792	984	Island	4338	-21.3066	165.7	0.513718	0.67027	0.850246	0.538394	3592	44	321	146	Oceanic	21.3066
793	1032	Island	2591	12.2967	92.7856	0.172547	1.16652	1.40125	-0.0079334	2198	17	177	100	Oceanic	12.2967
794	1034	Island	1816	-4.92375	150.62	0.794582	0.960746	1.6128	0.79268	1439	14	261	43	Oceanic	4.92375
795	1048	Island	1053	-20.2836	57.572	-0.16398	0.671256	0.789481	0.0866673	848	1	92	41	Oceanic	20.2836
796	1054	Island	1803	7.52546	93.5991	-0.187107	1.18455	1.31894	-0.115508	1566	4	96	64	Oceanic	7.52546
797	1059	Island	286	-19.7167	63.4213	-0.990579	0.854537	0.28258	-0.462323	243	1	9	13	Oceanic	19.7167
798	1061	Island	271	-10.9397	166.248	-0.380588	1.18782	1.95114	0.0515468	220	1	41	5	Oceanic	10.9397
799	1063	Island	2486	-8.14116	158.307	0.711738	1.05499	1.58094	0.886683	1972	9	362	56	Oceanic	8.14116
800	1067	Island	407	21.758	-71.8243	-0.349879	1.10116	-0.185527	-1.69316	358	7	7	25	Oceanic	21.758
801	1071	Island	1228	-16.2122	167.723	0.3902	0.943719	1.46055	0.628451	947	7	194	30	Oceanic	16.2122
802	1075	Island	717	-12.824	45.1439	-0.637903	0.978801	0.541024	-0.101759	620	1	37	26	Oceanic	12.824
803	1312	Island	73	-27.1198	-109.355	-0.869687	0.457097	0.347307	-0.267956	65	0	0	4	Oceanic	27.1198
804	1313	Island	35	-26.3235	-79.9752	-1.76876	-0.0431885	-1.90743	-0.31771	32	0	0	3	Oceanic	26.3235
805	1500	Island	302	12.9519	-81.5232	-1.21259	1.17071	0.799862	-0.506134	275	1	4	14	Oceanic	12.9519
806	10128	Island	524	-54.332	-67.4014	0.544669	-1.23542	-0.779337	0.464807	431	8	8	52	Oceanic	54.332
807	10674	Island	483	62.0503	-6.86364	-0.20956	-1.1224	1.3899	0.0930081	302	18	10	137	Oceanic	62.0503
808	11474	Island	760	35.9232	14.399	-0.676753	0.268645	-0.648408	-0.728995	592	11	6	128	Oceanic	35.9232
