# Supplementary material for: Mutualisms weaken the latitudinal diversity gradient among oceanic islands
Source: Nature. 2024 Feb 28;627(8003):335–9. doi: 10.1038/s41586-024-07110-y (PMC10937366; doi:10.1038/s41586-024-07110-y)
Supplement: Supplementary file 3 — Source Data Fig. 2 [file 41586_2024_7110_MOESM3_ESM.xlsx]

## Sheet: fig2a
	entity_ID	entity_class	sprich	latitude	longitude	temp	prec	elev_range	AM	EM	ORC	NM	entity_class2	abslatitude	sprich_exp	AM_exp	EM_exp	ORC_exp	NM_exp	propAM_exp	propEM_exp	propORC_exp	AMdiff	EMdiff	ORCdiff	NMdiff	sprichdiff	AMdebt	EMdebt	ORCdebt	NMdebt	Tdebt	C_AMdebt	C_EMdebt	C_ORCdebt	C_NMdebt	dist	area	area.unscaled	dist.unscaled	elev_range.unscaled	temp.unscaled	prec.unscaled	mlis.ratio	lg.mlis.ratio
1	3	Island	268	-10.4853	105.637	0.848236	0.985565	-0.502375	246	1	12	9	Oceanic	10.4853	3383	2983	40	223	137	0.881762	0.0118238	0.0659178	2737	39	211	128	3115	0.917533	0.975	0.946188	0.934307	0.92078	0.878652	0.0125201	0.0677368	0.0410915	1.34276	-0.924942	139.61	1309.62	367	23.9649	2000.99	0.0792196	-1.10117
2	125	Island	62	-12.1636	96.8733	1.14918	0.996208	-2.24829	53	1	0	8	Oceanic	12.1636	3421	3025	42	210	144	0.884244	0.0122771	0.0613856	2972	41	210	136	3359	0.982479	0.97619	1	0.944444	0.981877	0.884787	0.012206	0.0625186	0.0404882	1.38492	-1.48608	20.6073	1648.2	29	26.7094	2018.4	0.0181234	-1.74176
3	127	Island	311	-31.553	159.077	0.31082	0.721365	-0.332193	272	3	12	24	Oceanic	31.553	2154	1869	57	66	162	0.867688	0.0264624	0.0306407	1597	54	54	138	1843	0.854468	0.947368	0.818182	0.851852	0.855617	0.866522	0.0293001	0.0293001	0.0748779	1.19036	-1.53458	17.4658	570.358	470	19.0638	1613.67	0.144383	-0.840485
4	128	Island	192	-29.0326	167.952	0.327598	0.455396	-0.598806	165	0	10	17	Oceanic	29.0326	2396	2102	56	79	159	0.877295	0.0233723	0.0329716	1937	56	69	142	2204	0.921503	1	0.873418	0.893082	0.919866	0.878857	0.0254083	0.0313067	0.0644283	1.35409	-1.30758	37.8766	1393.07	319	19.2168	1299.45	0.0801336	-1.09619
5	129	Island	77	-54.6284	158.864	-1.33918	0.142207	-0.431204	61	0	3	13	Oceanic	54.6284	1221	929	50	19	223	0.760852	0.04095	0.015561	868	50	16	210	1144	0.934338	1	0.842105	0.941704	0.936937	0.758741	0.0437063	0.013986	0.183566	1.41556	-0.936305	134.305	1947.99	407	4.01632	1006.95	0.0630631	-1.20022
6	131	Island	183	39.6991	-31.1052	0.0894212	0.553478	-0.0464508	145	5	2	31	Oceanic	39.6991	1776	1476	57	39	204	0.831081	0.0320946	0.0219595	1331	52	37	173	1593	0.901762	0.912281	0.948718	0.848039	0.896959	0.83553	0.0326428	0.0232266	0.1086	1.40641	-1.54052	17.1153	1853.13	712	17.0447	1407.49	0.103041	-0.986992
7	132	Island	229	39.4419	-31.2025	0.0676551	0.746025	0.127625	182	6	2	39	Oceanic	39.4419	1779	1481	57	39	202	0.83249	0.0320405	0.0219224	1299	51	37	163	1550	0.87711	0.894737	0.948718	0.806931	0.871276	0.838065	0.0329032	0.023871	0.105161	1.40762	-0.922072	140.982	1865.37	917	16.8462	1646.4	0.128724	-0.89034
8	133	Island	253	38.5782	-28.7013	0.0882479	0.476599	0.222765	207	7	3	36	Oceanic	38.5782	1793	1500	57	41	195	0.836587	0.0317903	0.0228667	1293	50	38	159	1540	0.862	0.877193	0.926829	0.815385	0.858896	0.83961	0.0324675	0.0246753	0.103247	1.3861	-0.861884	173.091	1658.81	1053	17.034	1322.08	0.141104	-0.85046
9	134	Island	257	38.4695	-28.3336	0.0532544	0.508431	0.766804	210	7	3	37	Oceanic	38.4695	1795	1502	57	42	194	0.836769	0.0317549	0.0233983	1292	50	39	157	1538	0.860186	0.877193	0.928571	0.809278	0.856825	0.840052	0.0325098	0.0253576	0.102081	1.38084	-0.584902	444.974	1611.87	2322	16.7149	1356.8	0.143175	-0.844131
10	135	Island	149	39.0523	-28.0113	0.120522	0.288415	-0.432897	122	4	1	22	Oceanic	39.0523	1785	1489	57	40	199	0.834174	0.0319328	0.022409	1367	53	39	177	1636	0.918066	0.929825	0.975	0.889447	0.916527	0.835575	0.0323961	0.0238386	0.108191	1.37923	-1.1693	60.6915	1597.82	406	17.3284	1134.26	0.0834734	-1.07845
11	136	Island	236	38.6372	-28.0292	0.0704534	0.47133	0.226674	187	7	3	39	Oceanic	38.6372	1791	1498	57	41	195	0.836404	0.0318258	0.0228922	1311	50	38	156	1555	0.875167	0.877193	0.926829	0.8	0.86823	0.843087	0.0321543	0.0244373	0.100322	1.3779	-0.761426	243.781	1586.21	1059	16.8717	1316.42	0.13177	-0.880184
12	137	Island	263	38.7239	-27.2123	0.120413	0.359898	0.212895	215	6	3	39	Oceanic	38.7239	1790	1496	57	41	196	0.835754	0.0318436	0.022905	1281	51	38	157	1527	0.856283	0.894737	0.926829	0.80102	0.853073	0.8389	0.0333988	0.0248854	0.102816	1.37039	-0.615748	400.562	1522.6	1038	17.3274	1202.24	0.146927	-0.832897
13	138	Island	287	37.7954	-25.4819	0.050649	0.218515	0.250928	231	7	3	46	Oceanic	37.7954	1809	1520	57	43	189	0.840243	0.0315091	0.02377	1289	50	40	143	1522	0.848026	0.877193	0.930233	0.756614	0.841349	0.846912	0.0328515	0.0262812	0.0939553	1.35103	-0.433825	744.721	1370.04	1097	16.6911	1071.5	0.158651	-0.799557
14	139	Island	214	36.9713	-25.0998	0.108661	-0.107522	-0.188705	175	5	3	31	Oceanic	36.9713	1831	1546	57	45	183	0.844347	0.0311305	0.0245767	1371	52	42	152	1617	0.886805	0.912281	0.933333	0.830601	0.883124	0.847866	0.0321583	0.025974	0.0940012	1.35214	-1.03208	96.8918	1378.31	579	17.2202	821.667	0.116876	-0.932275
15	145	Island	658	27.7465	-18.0066	0.207401	-1.36203	0.468017	562	15	5	76	Oceanic	27.7465	2530	2230	55	87	158	0.881423	0.0217391	0.0343874	1668	40	82	82	1872	0.747982	0.727273	0.942529	0.518987	0.739921	0.891026	0.0213675	0.0438034	0.0438034	1.11738	-0.727656	273.524	383.073	1504	18.1207	295.842	0.260079	-0.584895
16	146	Island	831	28.6899	-17.8583	0.00112217	-0.989889	0.806242	707	16	6	102	Oceanic	28.6899	2431	2136	56	81	158	0.878651	0.0230358	0.0333196	1429	40	75	56	1600	0.669007	0.714286	0.925926	0.35443	0.658165	0.893125	0.025	0.046875	0.035	1.13291	-0.445175	716.459	416.923	2459	16.2395	400.555	0.341835	-0.466184
17	147	Island	838	28.1174	-17.2326	0.18156	-1.30969	0.463887	726	19	3	90	Oceanic	28.1174	2492	2193	56	85	158	0.880016	0.0224719	0.0341091	1467	37	82	68	1654	0.668947	0.660714	0.964706	0.43038	0.663724	0.886941	0.02237	0.0495768	0.0411125	1.09287	-0.637286	372.206	335.136	1495	17.885	308.723	0.336276	-0.473304
18	148	Island	1294	28.2911	-16.5563	-0.0187349	-1.12812	1.08863	1100	27	7	160	Oceanic	28.2911	2474	2176	56	84	158	0.879547	0.0226354	0.0339531	1076	29	77	-2	1180	0.494485	0.517857	0.916667	0	0.47696	0.911864	0.0245763	0.0652542	0	1.06539	-0.13819	2040.14	288.476	3707	16.0584	357.913	0.52304	-0.281465
19	149	Island	1123	27.9548	-15.5932	0.201051	-1.50088	0.649852	939	29	6	149	Oceanic	27.9548	2508	2209	55	86	158	0.880781	0.0219298	0.0342903	1270	26	80	9	1385	0.574921	0.472727	0.930233	0.056962	0.552233	0.916968	0.0187726	0.0577617	0.00649819	0.994863	-0.21478	1571.35	196.361	1959	18.0628	264.213	0.447767	-0.348948
20	150	Island	718	28.4061	-14.0365	0.419415	-2.38862	0.0590474	619	9	0	90	Oceanic	28.4061	2461	2164	56	83	158	0.879317	0.022755	0.0337261	1545	47	83	68	1743	0.713956	0.839286	1	0.43038	0.708249	0.886403	0.026965	0.047619	0.0390132	0.864687	-0.196938	1669.88	96.535	830	20.0542	128.236	0.291751	-0.534987
21	151	Island	674	29.0245	-13.6418	0.361055	-2.23249	-0.0474177	566	8	3	97	Oceanic	29.0245	2397	2103	56	79	159	0.877347	0.0233625	0.0329579	1537	48	76	62	1723	0.730861	0.857143	0.962025	0.389937	0.718815	0.892049	0.0278584	0.0441091	0.0359837	0.914139	-0.406088	818.571	126.425	711	19.522	145.622	0.281185	-0.551008
22	155	Island	103	-1.3784	-89.6787	0.792786	-0.669693	-0.883158	96	0	0	7	Oceanic	1.3784	3035	2597	35	296	107	0.855684	0.0115321	0.0975288	2501	35	296	100	2932	0.963034	1	1	0.934579	0.966063	0.853001	0.0119372	0.100955	0.0341064	1.28611	-1.15321	64.1142	961.519	211	23.4592	519.869	0.0339374	-1.46932
23	156	Island	173	-0.385734	-91.5129	0.772378	-1.35978	0.458807	157	0	3	13	Oceanic	0.385734	3000	2556	34	305	105	0.852	0.0113333	0.101667	2399	34	302	92	2827	0.938576	1	0.990164	0.87619	0.942333	0.848603	0.0120269	0.106827	0.0325433	1.32163	-0.474137	649.106	1167.04	1484	23.2731	296.383	0.0576667	-1.23908
24	157	Island	237	-1.2936	-90.4353	0.737854	-0.834183	-0.187518	212	0	4	21	Oceanic	1.2936	3032	2593	35	297	107	0.855211	0.0115435	0.0979551	2381	35	293	86	2795	0.918241	1	0.986532	0.803738	0.921834	0.851878	0.0125224	0.10483	0.0307692	1.3012	-0.853632	178.029	1044	580	22.9582	454.7	0.0781662	-1.10698
25	158	Island	55	0.325229	-89.9568	0.881434	-1.38346	-1.57662	49	0	0	6	Oceanic	0.325229	2998	2553	34	306	105	0.851568	0.0113409	0.102068	2504	34	306	99	2943	0.980807	1	1	0.942857	0.981654	0.850832	0.0115528	0.103976	0.0336391	1.29619	-1.5718	15.3832	1015.83	77	24.2676	290.725	0.0183456	-1.73647
26	159	Island	362	-0.559293	-91.1843	0.74227	-1.32585	0.56034	320	1	11	30	Oceanic	0.559293	3007	2563	35	303	106	0.852345	0.0116395	0.100765	2243	34	292	76	2645	0.875146	0.971429	0.963696	0.716981	0.879614	0.848015	0.0128544	0.110397	0.0287335	1.3105	0.108287	4726.57	1098.3	1720	22.9985	304.687	0.120386	-0.919425
27	160	Island	57	0.332085	-90.4757	0.886765	-1.07007	-0.561043	53	0	0	4	Oceanic	0.332085	2998	2553	34	306	105	0.851568	0.0113409	0.102068	2500	34	306	101	2941	0.97924	1	1	0.961905	0.980987	0.850051	0.0115607	0.104046	0.0343421	1.30522	-0.941547	131.926	1067.1	337	24.3163	375.239	0.0190127	-1.72096
28	161	Island	175	0.586845	-90.757	0.827877	-0.858194	-0.114441	157	0	7	11	Oceanic	0.586845	3008	2564	35	303	106	0.852394	0.0116356	0.100731	2407	35	296	95	2833	0.938768	1	0.976898	0.896226	0.941822	0.849629	0.0123544	0.104483	0.0335334	1.31177	-1.17105	60.3308	1105.93	645	23.7792	445.897	0.0581782	-1.23524
29	162	Island	112	-0.610811	-90.6658	0.729675	-1.84765	-0.349987	101	0	1	10	Oceanic	0.610811	3009	2565	35	303	106	0.852443	0.0116318	0.100698	2464	35	302	96	2897	0.960624	1	0.9967	0.90566	0.962778	0.850535	0.0120815	0.104246	0.0331377	1.30811	-1.52462	18.0692	1084.08	458	22.8836	199.216	0.0372217	-1.4292
30	163	Island	291	-0.826798	-89.4306	0.786414	-0.585378	-0.0283328	265	0	4	22	Oceanic	0.826798	3016	2574	35	301	106	0.853448	0.0116048	0.0998011	2309	35	297	84	2725	0.897047	1	0.986711	0.792453	0.903515	0.847339	0.012844	0.108991	0.0308257	1.27955	-0.517465	559.978	927.687	731	23.4011	556.815	0.0964854	-1.01554
31	164	Island	413	-0.627248	-90.3584	0.75975	-1.55092	0.088258	367	1	12	33	Oceanic	0.627248	3009	2565	35	303	106	0.852443	0.0116318	0.100698	2198	34	291	73	2596	0.85692	0.971429	0.960396	0.688679	0.862745	0.846687	0.0130971	0.112096	0.0281202	1.29902	-0.35117	987.094	1031.63	866	23.1579	253.664	0.137255	-0.862472
32	165	Island	78	-0.818429	-90.0588	0.788992	-1.05976	-0.723803	74	0	0	4	Oceanic	0.818429	3015	2573	35	301	106	0.8534	0.0116086	0.0998342	2499	35	301	102	2937	0.97124	1	1	0.962264	0.974129	0.850868	0.0119169	0.102486	0.0347293	1.29591	-1.42765	25.1516	1014.28	266	23.4246	378.403	0.0258706	-1.58719
33	166	Island	291	-0.266245	-90.7125	0.812821	-1.69655	0.123864	258	0	7	26	Oceanic	0.266245	2996	2551	34	306	105	0.851469	0.0113485	0.102136	2293	34	299	79	2705	0.898863	1	0.977124	0.752381	0.90287	0.847689	0.0125693	0.110536	0.0292052	1.30665	-0.50863	577.1	1075.45	912	23.6419	225.298	0.0971295	-1.01265
34	171	Island	574	19.5981	-155.518	0.0777848	0.826495	1.17911	544	1	3	26	Oceanic	19.5981	3241	2888	48	149	156	0.891083	0.0148102	0.0459735	2344	47	146	130	2667	0.811634	0.979167	0.979866	0.833333	0.822894	0.87889	0.0176228	0.0547432	0.0487439	1.53193	0.341243	10457.2	3674.69	4228	16.9386	1757.89	0.177106	-0.751767
35	172	Island	644	22.0584	-159.524	0.540615	0.823431	0.506272	609	1	8	26	Oceanic	22.0584	3069	2733	51	129	156	0.890518	0.0166178	0.0420332	2124	50	121	130	2425	0.777168	0.980392	0.937984	0.833333	0.79016	0.875876	0.0206186	0.0498969	0.0536082	1.52966	-0.239788	1442.95	3629.56	1590	21.1595	1753.51	0.20984	-0.678111
36	173	Island	69	20.5476	-156.609	0.767891	0.226736	-0.35149	65	0	0	4	Oceanic	20.5476	3180	2834	49	141	156	0.891195	0.0154088	0.0443396	2769	49	141	152	3111	0.977064	1	1	0.974359	0.978302	0.890068	0.0157506	0.045323	0.0488589	1.53501	-0.977626	116.659	3736.85	457	23.2322	1078.7	0.0216981	-1.66358
37	176	Island	380	20.835	-156.927	0.690261	0.386494	0.209573	359	1	3	17	Oceanic	20.835	3161	2816	50	139	156	0.890857	0.0158178	0.0439734	2457	49	136	139	2781	0.872514	0.98	0.978417	0.891026	0.879785	0.883495	0.0176196	0.0489033	0.049982	1.53517	-0.641735	366.604	3740.26	1033	22.5242	1228.56	0.120215	-0.920041
38	180	Island	652	20.7904	-156.337	0.416247	0.760327	0.960486	617	2	7	26	Oceanic	20.7904	3164	2819	50	139	156	0.890961	0.0158028	0.0439317	2202	48	132	130	2512	0.781128	0.96	0.94964	0.833333	0.793932	0.876592	0.0191083	0.0525478	0.0517516	1.53213	-0.159977	1894.11	3678.73	3077	20.0253	1665.69	0.206068	-0.685989
39	181	Island	31	28.2081	-177.367	0.715615	0.559625	-2.18058	24	0	0	7	Oceanic	28.2081	2482	2184	56	84	158	0.879936	0.0225624	0.0338437	2160	56	84	151	2451	0.989011	1	1	0.955696	0.98751	0.881273	0.0228478	0.0342717	0.0616075	1.50433	-1.82728	6.43352	3161.19	32	22.7554	1414.55	0.0124899	-1.90344
40	183	Island	503	21.1332	-157.015	0.683133	0.61019	0.476201	475	1	7	20	Oceanic	21.1332	3139	2797	50	136	156	0.891048	0.0159286	0.0433259	2322	49	129	136	2636	0.830175	0.98	0.948529	0.871795	0.839758	0.88088	0.0185888	0.0489378	0.0515933	1.53366	-0.460315	680.422	3709.53	1522	22.4592	1474.01	0.160242	-0.795223
41	186	Island	100	21.8966	-160.152	0.775675	-0.393402	-0.424476	89	0	1	10	Oceanic	21.8966	3082	2745	51	130	156	0.890655	0.0165477	0.0421804	2656	51	129	146	2982	0.967577	1	0.992308	0.935897	0.967554	0.890677	0.0171026	0.0432596	0.0489604	1.53071	-0.823464	197.313	3650.3	411	23.3032	651.028	0.0324465	-1.48883
42	187	Island	605	21.4587	-157.973	0.738332	0.757429	0.359215	571	1	10	23	Oceanic	21.4587	3115	2775	50	134	156	0.890851	0.0160514	0.0430177	2204	49	124	133	2510	0.794234	0.98	0.925373	0.852564	0.805778	0.878088	0.0195219	0.0494024	0.052988	1.53318	-0.216872	1560.18	3699.82	1284	22.9626	1661.76	0.194222	-0.711703
43	202	Island	1491	-21.1333	55.5327	0.157433	0.6927	0.957349	1195	5	243	48	Oceanic	21.1333	3139	2797	50	136	156	0.891048	0.0159286	0.0433259	1602	45	-107	108	1648	0.572757	0.9	0	0.692308	0.525008	0.972087	0.0273058	0	0.065534	1.38676	-0.077076	2512.65	1664.74	3063	17.665	1576.44	0.474992	-0.323314
44	203	Island	57	-7.99629	-140.687	1.04953	0.36647	-0.192279	54	1	0	2	Oceanic	7.99629	3297	2889	38	242	128	0.876251	0.0115256	0.0734001	2835	37	242	126	3240	0.981308	0.973684	1	0.984375	0.982712	0.875	0.0114198	0.0746914	0.0388889	1.57945	-1.28388	41.0649	4762.04	576	25.8006	1208.69	0.0172884	-1.76224
45	206	Island	36	-7.91764	-140.57	1.10427	-0.0549173	-0.266624	32	1	0	3	Oceanic	7.91764	3293	2885	38	243	127	0.876101	0.0115396	0.0737929	2853	37	243	124	3257	0.988908	0.973684	1	0.976378	0.989068	0.875959	0.0113601	0.0746085	0.0380718	1.57903	-1.74879	8.41008	4750.99	517	26.2998	857.628	0.0109323	-1.96129
46	207	Island	283	-9.77478	-139.014	0.924127	0.833066	0.357606	271	2	3	7	Oceanic	9.77478	3362	2959	40	228	135	0.880131	0.0118977	0.0678168	2688	38	225	128	3079	0.908415	0.95	0.986842	0.948148	0.915824	0.873011	0.0123417	0.0730757	0.0415719	1.58028	-0.682176	319.394	4783.63	1281	24.657	1767.32	0.0841761	-1.07481
47	211	Island	303	-8.86624	-140.139	0.936819	0.769143	0.338547	284	3	5	11	Oceanic	8.86624	3330	2925	39	235	131	0.878378	0.0117117	0.0705706	2641	36	230	120	3027	0.902906	0.923077	0.978723	0.916031	0.909009	0.872481	0.011893	0.0759828	0.0396432	1.58053	-0.658179	346.619	4789.95	1246	24.7727	1677.69	0.090991	-1.041
48	212	Island	188	-9.94499	-139.089	0.983017	0.715251	0.111687	176	2	3	7	Oceanic	9.94499	3367	2965	40	227	135	0.880606	0.01188	0.0674191	2789	38	224	128	3179	0.940641	0.95	0.986784	0.948148	0.944164	0.87732	0.0119534	0.0704624	0.0402642	1.58148	-1.11956	71.9068	4815.02	896	25.1941	1605.66	0.0558361	-1.25309
49	213	Island	202	-8.90932	-139.552	1.02865	0.731489	0.112455	189	2	2	9	Oceanic	8.90932	3331	2926	39	235	131	0.878415	0.0117082	0.0705494	2737	37	233	122	3129	0.935407	0.948718	0.991489	0.931298	0.939358	0.87472	0.0118249	0.0744647	0.0389901	1.57949	-1.04846	91.6311	4762.98	897	25.6102	1627.03	0.0606424	-1.21722
50	214	Island	200	-9.39786	-140.074	1.01778	0.792987	0.151948	189	2	4	5	Oceanic	9.39786	3348	2945	39	231	133	0.87963	0.0116487	0.0689964	2756	37	227	128	3148	0.935823	0.948718	0.982684	0.962406	0.940263	0.875476	0.0117535	0.0721093	0.0406607	1.58239	-0.998112	108.789	4838.96	950	25.5111	1710.58	0.0597372	-1.22376
51	217	Island	87	-24.3767	-128.323	0.735601	0.551665	-2.01012	81	1	0	5	Oceanic	24.3767	2868	2548	53	111	156	0.888424	0.0184798	0.0387029	2467	52	111	151	2781	0.96821	0.981132	1	0.967949	0.969665	0.887091	0.0186983	0.0399137	0.054297	1.59742	-1.25997	44.5528	5252.13	41	22.9377	1405.41	0.0303347	-1.51806
52	220	Island	27	11.2942	166.876	1.26802	0.955933	-2.47026	23	1	0	3	Oceanic	11.2942	3405	3006	41	217	141	0.882819	0.0120411	0.0637298	2983	40	217	138	3378	0.992349	0.97561	1	0.978723	0.99207	0.883067	0.0118413	0.0642392	0.0408526	1.52824	-1.66063	11.3617	3601.57	21	27.7932	1953.28	0.00792952	-2.10075
53	237	Island	636	29.9723	129.923	0.32852	1.4319	-0.133913	558	7	30	41	Oceanic	29.9723	2302	2012	56	74	160	0.874023	0.0243267	0.032146	1454	49	44	119	1666	0.722664	0.875	0.594595	0.74375	0.723719	0.872749	0.0294118	0.0264106	0.0714286	1.18216	-1.59269	14.3254	545.412	627	19.2252	2877.94	0.276281	-0.558648
54	238	Island	767	29.8488	129.871	0.247434	1.46454	0.161299	666	8	40	53	Oceanic	29.8488	2314	2023	56	75	160	0.874244	0.0242005	0.0324114	1357	48	35	107	1547	0.670786	0.857143	0.466667	0.66875	0.668539	0.877182	0.0310278	0.0226244	0.0691661	1.1861	-1.32505	35.6869	557.249	963	18.4858	2955.44	0.331461	-0.479568
55	241	Island	413	29.6412	129.713	0.354785	1.451	0.0268063	362	8	18	25	Oceanic	29.6412	2334	2043	56	76	159	0.875321	0.0239931	0.0325621	1681	48	58	134	1921	0.82281	0.857143	0.763158	0.842767	0.823051	0.875065	0.024987	0.0301926	0.0697553	1.19183	-1.37776	29.816	574.931	792	19.4648	2923.04	0.176949	-0.752151
56	242	Island	549	29.4594	129.602	0.400042	1.41392	-0.181613	482	5	28	34	Oceanic	29.4594	2353	2061	56	77	159	0.875903	0.0237994	0.0327242	1579	51	49	125	1804	0.766133	0.910714	0.636364	0.786164	0.766681	0.875277	0.0282705	0.0271619	0.0692905	1.19679	-1.76325	8.00516	590.693	585	19.8775	2836.1	0.233319	-0.63205
57	244	Island	663	29.1466	129.208	0.501754	1.29943	-0.652615	575	5	31	52	Oceanic	29.1466	2385	2091	56	79	159	0.87673	0.0234801	0.0331237	1516	51	48	107	1722	0.725012	0.910714	0.607595	0.672956	0.722013	0.880372	0.0296167	0.0278746	0.062137	1.20321	-1.78606	7.4056	611.772	295	20.8051	2583.66	0.277987	-0.555975
58	247	Island	696	28.323	129.972	0.646023	1.31351	-0.876668	626	3	8	59	Oceanic	28.323	2470	2172	56	84	158	0.879352	0.0226721	0.0340081	1546	53	76	99	1774	0.711786	0.946429	0.904762	0.626582	0.718219	0.871477	0.029876	0.042841	0.0558061	1.23282	-1.17514	59.4947	718.997	213	22.1208	2613.45	0.281781	-0.550088
59	277	Island	261	-9.42548	46.3688	1.13203	0.112592	-2.29743	237	1	4	19	Oceanic	9.42548	3349	2946	39	231	133	0.879666	0.0116453	0.0689758	2709	38	227	114	3088	0.919552	0.974359	0.982684	0.857143	0.922066	0.877267	0.0123057	0.0735104	0.0369171	1.20749	-0.877304	164.227	626.196	27	26.553	982.959	0.0779337	-1.10827
60	278	Island	136	-9.73086	46.5115	1.13965	0.0768285	-2.15942	127	1	0	8	Oceanic	9.73086	3361	2957	40	229	135	0.879798	0.0119012	0.0681345	2830	39	229	127	3225	0.957051	0.975	1	0.940741	0.959536	0.877519	0.012093	0.0710078	0.0393798	1.21416	-1.64273	12.0771	649.418	33	26.6225	954.747	0.0404641	-1.39293
61	279	Island	131	-9.72632	47.5732	1.15113	0.271798	-2.57625	119	1	0	11	Oceanic	9.72632	3361	2957	40	229	135	0.879798	0.0119012	0.0681345	2838	39	229	124	3230	0.959757	0.975	1	0.918519	0.961024	0.878638	0.0120743	0.0708978	0.0383901	1.24294	-1.83466	6.27332	759.776	18	26.7272	1119.01	0.0389765	-1.4092
62	280	Island	135	-10.0866	47.7417	1.14121	0.0693138	-1.97737	127	1	0	7	Oceanic	10.0866	3372	2970	40	226	136	0.880783	0.0118624	0.0670225	2843	39	226	129	3237	0.957239	0.975	1	0.948529	0.959964	0.878282	0.0120482	0.0698177	0.0398517	1.24729	-1.67126	10.9571	778.004	43	26.6367	948.922	0.0400356	-1.39755
63	283	Island	77	-10.1593	51.1656	1.11498	0.26988	-2.35036	70	0	1	6	Oceanic	10.1593	3374	2972	40	226	136	0.880854	0.0118554	0.0669828	2902	40	225	130	3297	0.976447	1	0.995575	0.955882	0.977178	0.880194	0.0121322	0.0682439	0.0394298	1.31731	-1.7247	9.13084	1139.85	25	26.3975	1117.27	0.0228216	-1.64165
64	285	Island	25	-16.6031	59.5873	1.03481	0.147004	-2.24829	22	1	0	2	Oceanic	16.6031	3383	3009	46	174	154	0.889447	0.0135974	0.0514336	2987	45	174	152	3358	0.992689	0.978261	1	0.987013	0.99261	0.889518	0.0134008	0.0518166	0.045265	1.42124	-1.81032	6.8169	2009.21	29	25.6664	1010.89	0.00738989	-2.13136
65	289	Island	81	-7.12964	56.28	1.15403	0.919113	-2.35036	73	0	0	8	Oceanic	7.12964	3263	2851	38	249	125	0.873736	0.0116457	0.0763101	2778	38	249	117	3182	0.974395	1	1	0.936	0.975176	0.873036	0.0119422	0.0782527	0.0367693	1.37376	-1.69852	9.98386	1550.8	25	26.7537	1895.59	0.0248238	-1.60513
66	296	Island	1237	24.2598	-76.6441	0.987544	0.261517	-1.17029	1096	9	62	70	Oceanic	24.2598	2879	2558	53	112	156	0.888503	0.0184092	0.0389024	1462	44	50	86	1642	0.57154	0.830189	0.446429	0.551282	0.570337	0.890378	0.0267966	0.0304507	0.0523752	0.836439	0.4135	13377.8	82.75	139	25.2353	1109.68	0.429663	-0.366872
67	327	Island	621	17.6315	-63.2375	0.957588	0.306905	0.0498688	575	4	13	29	Oceanic	17.6315	3345	2977	47	166	155	0.889985	0.0140508	0.0496263	2402	43	153	126	2724	0.806853	0.914894	0.921687	0.812903	0.81435	0.881791	0.0157856	0.0561674	0.0462555	1.24292	-1.59212	14.3533	759.705	819	24.9622	1151.46	0.18565	-0.731305
68	331	Island	539	17.4908	-62.9763	1.10039	0.32775	-0.144974	493	5	18	23	Oceanic	17.4908	3350	2982	46	167	155	0.890149	0.0137313	0.0498507	2489	41	149	132	2811	0.834675	0.891304	0.892216	0.851613	0.839104	0.88545	0.0145856	0.053006	0.0469584	1.23848	-1.44835	23.4369	741.527	617	26.2645	1171.17	0.160896	-0.793456
69	334	Island	1471	13.8984	-60.9668	1.10127	1.03376	0.154839	1323	9	66	73	Oceanic	13.8984	3430	3042	43	196	149	0.88688	0.0125364	0.0571429	1719	34	130	76	1959	0.565089	0.790698	0.663265	0.510067	0.571137	0.877489	0.0173558	0.0663604	0.0387953	1.09654	-0.490366	614.172	341.907	954	26.2724	2081.07	0.428863	-0.367681
70	335	Island	608	18.0617	-63.0627	1.12082	0.159335	-0.390193	562	5	7	34	Oceanic	18.0617	3324	2960	47	162	155	0.890493	0.0141396	0.0487365	2398	42	155	121	2716	0.810135	0.893617	0.95679	0.780645	0.817088	0.882916	0.0154639	0.0570692	0.0445508	1.25278	-1.04684	92.1374	801.671	432	26.4508	1021.09	0.182912	-0.737757
71	348	Island	153	18.7918	-110.975	0.819963	-1.129	0.21488	145	0	4	4	Oceanic	18.7918	3289	2929	48	156	156	0.890544	0.0145941	0.0474308	2784	48	152	152	3136	0.950495	1	0.974359	0.974359	0.953481	0.887755	0.0153061	0.0484694	0.0484694	1.14929	-0.932636	135.996	455.897	1041	23.707	357.657	0.0465187	-1.33237
72	349	Island	10	19.31	-110.803	0.928328	-1.30639	-4.5583	10	0	0	0	Oceanic	19.31	3258	2903	48	151	156	0.891037	0.014733	0.0463475	2893	48	151	156	3248	0.996555	1	1	1	0.996931	0.890702	0.0147783	0.0464901	0.0480296	1.12574	-1.71384	9.47559	400.934	1	24.6953	309.554	0.00306937	-2.51295
73	350	Island	42	18.3568	-114.724	0.864525	-2.21362	-0.657295	40	0	0	2	Oceanic	18.3568	3310	2948	47	159	156	0.890634	0.0141994	0.0480363	2908	47	159	154	3268	0.986431	1	1	0.987179	0.987311	0.889841	0.0143819	0.0486536	0.0471236	1.22766	-1.48381	20.7677	699.026	293	24.1134	147.877	0.0126888	-1.89658
74	351	Island	150	29.0398	-118.285	0.155836	-2.2446	0.369321	129	3	0	18	Oceanic	29.0398	2396	2102	56	79	159	0.877295	0.0233723	0.0329716	1973	53	79	141	2246	0.93863	0.946429	1	0.886792	0.937396	0.878451	0.0235975	0.0351736	0.0627783	1.04032	-0.753194	250.719	251.611	1303	17.6504	144.192	0.0626043	-1.2034
75	352	Island	78	-49.6862	178.774	-0.927612	-0.0868905	-0.493065	61	0	4	13	Oceanic	49.6862	1504	1175	53	24	252	0.78125	0.0352394	0.0159574	1114	53	20	239	1426	0.948085	1	0.833333	0.948413	0.948138	0.781206	0.0371669	0.0140252	0.167602	1.4728	-1.45486	22.9229	2661.73	372	7.7697	835.588	0.0518617	-1.28515
76	354	Island	26	3.85111	-159.297	1.20854	0.772245	-2.20242	21	1	0	4	Oceanic	3.85111	3128	2703	36	275	114	0.86413	0.011509	0.0879156	2682	35	275	110	3102	0.992231	0.972222	1	0.964912	0.991688	0.864603	0.011283	0.0886525	0.035461	1.59683	-1.36454	31.1908	5235.29	31	27.2507	1681.93	0.00831202	-2.08029
77	355	Island	75	8.62158	150.926	1.24677	1.54201	-2.35036	72	1	0	2	Oceanic	8.62158	3321	2915	39	237	130	0.877748	0.0117435	0.071364	2843	38	237	128	3246	0.9753	0.974359	1	0.984615	0.977416	0.875847	0.0117067	0.0730129	0.0394331	1.44379	-1.74773	8.44061	2272.24	25	27.5994	3147.88	0.0225836	-1.64621
78	356	Island	96	-40.3188	-9.94232	-0.650587	1.56277	0.131366	90	1	0	5	Oceanic	40.3188	1770	1465	57	38	210	0.827684	0.0322034	0.0214689	1375	56	38	205	1674	0.938567	0.982456	1	0.97619	0.945763	0.821386	0.0334528	0.0227001	0.122461	1.4672	-1.11875	72.1057	2581.65	922	10.2961	3201.54	0.0542373	-1.2657
79	358	Island	23	-9.95743	-150.211	1.29389	0.312753	-2.29743	20	1	0	2	Oceanic	9.95743	3367	2965	40	227	135	0.880606	0.01188	0.0674191	2945	39	227	133	3344	0.993255	0.975	1	0.985185	0.993169	0.880682	0.0116627	0.0678828	0.0397727	1.61021	-1.77788	7.61515	5631.73	27	28.0292	1156.96	0.00683101	-2.16552
80	359	Island	301	-19.0524	-169.859	0.937646	1.12637	-1.41778	259	1	32	9	Oceanic	19.0524	3274	2916	48	154	156	0.890654	0.014661	0.0470373	2657	47	122	147	2973	0.91118	0.979167	0.792208	0.942308	0.908064	0.89371	0.0158089	0.041036	0.049445	1.54	-0.7351	266.67	3839.99	97	24.7803	2244.06	0.0919365	-1.03651
81	361	Island	231	5.52886	-87.0619	0.897763	1.45937	-0.18515	215	0	5	11	Oceanic	5.52886	3196	2779	37	261	119	0.869524	0.011577	0.0816646	2564	37	256	108	2965	0.922634	1	0.980843	0.907563	0.927722	0.864755	0.0124789	0.0863406	0.036425	1.16287	-1.43054	24.905	490.924	582	24.4166	2943.02	0.0722778	-1.14099
82	362	Island	177	-29.3809	-177.987	0.496595	0.882478	-0.220313	161	0	6	10	Oceanic	29.3809	2360	2068	56	77	159	0.876271	0.0237288	0.0326271	1907	56	71	149	2183	0.922147	1	0.922078	0.937107	0.925	0.873568	0.0256528	0.032524	0.0682547	1.47305	-1.33567	34.4167	2665.31	553	20.758	1839.88	0.075	-1.12494
83	363	Island	546	1.61539	7.39705	0.921717	1.08096	0.149045	466	2	69	9	Oceanic	1.61539	3044	2607	35	294	108	0.856439	0.011498	0.0965834	2141	33	225	99	2498	0.82125	0.942857	0.765306	0.916667	0.820631	0.857086	0.0132106	0.0900721	0.0396317	1.01136	-0.917571	143.162	214.851	946	24.635	2162.61	0.179369	-0.746252
84	364	Island	1100	0.238989	6.60226	0.696826	1.26523	0.657535	947	3	123	27	Oceanic	0.238989	2994	2549	34	306	105	0.851369	0.011356	0.102204	1602	31	183	78	1894	0.628482	0.911765	0.598039	0.742857	0.632599	0.845829	0.0163675	0.0966209	0.0411827	1.05275	-0.393385	854.797	269.258	1981	22.5841	2512.7	0.367401	-0.434859
85	365	Island	379	-1.43572	5.62983	0.292053	0.989638	-0.137212	341	0	28	10	Oceanic	1.43572	3037	2599	35	295	108	0.855779	0.0115245	0.0971353	2258	35	267	98	2658	0.868796	1	0.905085	0.907407	0.875206	0.849511	0.0131678	0.100451	0.0368698	1.10492	-1.37097	30.5147	357.898	624	18.8927	2007.63	0.124794	-0.903806
86	366	Island	24	-46.6358	37.9408	-1.21507	1.19043	-0.090336	20	0	0	4	Oceanic	46.6358	1645	1308	55	28	254	0.795137	0.0334347	0.0170213	1288	55	28	250	1621	0.984709	1	1	0.984252	0.98541	0.794571	0.0339297	0.0172733	0.154226	1.39227	-1.24767	46.4608	1715.54	668	5.14817	2364.23	0.0145897	-1.83595
87	367	Island	32	-46.907	37.7404	-1.325	1.21574	0.33189	27	0	0	5	Oceanic	46.907	1635	1298	55	28	254	0.793884	0.0336391	0.0171254	1271	55	28	249	1603	0.979199	1	1	0.980315	0.980428	0.792888	0.0343107	0.0174672	0.155334	1.3934	-0.702963	297.544	1726.18	1234	4.14563	2413.46	0.0195719	-1.70837
88	368	Island	285	-21.2346	-159.778	0.815604	0.980579	-0.225308	254	2	18	11	Oceanic	21.2346	3131	2790	50	135	156	0.891089	0.0159693	0.0431172	2536	48	117	145	2846	0.908961	0.96	0.866667	0.929487	0.908975	0.891075	0.0168658	0.0411103	0.0509487	1.57866	-1.13121	69.1072	4741.41	549	23.6673	1992.88	0.0910252	-1.04084
89	370	Island	50	-7.94351	-14.367	0.445999	-1.89879	0.0786583	47	0	0	3	Oceanic	7.94351	3295	2887	38	242	128	0.876176	0.0115326	0.0734446	2840	38	242	125	3245	0.98372	1	1	0.976562	0.984825	0.875193	0.0117103	0.0745763	0.0385208	1.37207	-1.02471	99.3573	1536.58	854	20.2966	191.09	0.0151745	-1.81889
90	375	Island	38	19.2921	166.635	1.17556	-0.0708453	-2.70161	31	1	0	6	Oceanic	19.2921	3260	2904	48	152	156	0.890798	0.0147239	0.0466258	2873	47	152	150	3222	0.989325	0.979167	1	0.961538	0.988344	0.891682	0.0145872	0.0471757	0.0465549	1.52859	-1.7444	8.53699	3608.37	15	26.95	846.576	0.0116564	-1.93343
91	377	Island	400	12.1845	-68.2896	1.2904	-0.681778	-0.835912	370	4	2	24	Oceanic	12.1845	3421	3025	42	210	144	0.884244	0.0122771	0.0613856	2655	38	208	120	3021	0.877686	0.904762	0.990476	0.833333	0.883075	0.878848	0.0125786	0.0688514	0.0397219	0.846357	-0.722226	278.634	87.35	226	27.9973	514.779	0.116925	-0.932093
92	378	Island	565	12.1941	-68.9726	1.25596	-0.59198	-0.441422	526	4	3	32	Oceanic	12.1941	3421	3025	42	210	144	0.884244	0.0122771	0.0613856	2499	38	207	112	2856	0.826116	0.904762	0.985714	0.777778	0.834844	0.875	0.0133053	0.072479	0.0392157	0.792037	-0.590793	436.128	64.95	401	27.6832	553.83	0.165156	-0.782105
93	379	Island	59	-18.8668	-159.776	1.0333	1.02076	-1.30669	50	1	1	7	Oceanic	18.8668	3284	2925	48	155	156	0.890682	0.0146163	0.0471985	2875	47	154	149	3225	0.982906	0.979167	0.993548	0.955128	0.982034	0.891473	0.0145736	0.0477519	0.0462016	1.58213	-1.48865	20.4276	4831.91	114	25.6527	2059.15	0.0179659	-1.74555
94	380	Island	128	-19.9957	-158.114	0.95978	0.982786	-1.50862	115	1	4	8	Oceanic	19.9957	3217	2866	49	146	156	0.890892	0.0152316	0.0453839	2751	48	142	148	3089	0.959874	0.979592	0.972603	0.948718	0.960211	0.890579	0.015539	0.0459696	0.0479119	1.58669	-1.38112	29.4758	4953.83	85	24.9821	1996.46	0.0397886	-1.40024
95	381	Island	149	-21.9281	-157.919	0.805361	0.954631	-1.00404	133	1	8	7	Oceanic	21.9281	3079	2742	51	130	156	0.890549	0.0165638	0.0422215	2609	50	122	149	2930	0.951495	0.980392	0.938462	0.955128	0.951608	0.890444	0.0170648	0.0416382	0.0508532	1.58463	-1.23482	48.5409	4898.34	177	23.5739	1951.21	0.0483923	-1.31522
96	382	Island	31	-10.4199	-161.001	1.29027	1.1323	-2.24829	26	1	0	4	Oceanic	10.4199	3382	2981	40	224	137	0.881431	0.0118273	0.066233	2955	39	224	133	3351	0.991278	0.975	1	0.970803	0.990834	0.881826	0.0116383	0.0668457	0.0396896	1.59222	-1.76419	7.97959	5105.39	29	27.9961	2254.93	0.00916617	-2.03781
97	383	Island	40	-19.2688	-158.937	1.01831	0.97921	-2.29743	36	0	0	4	Oceanic	19.2688	3261	2905	48	152	156	0.890831	0.0147194	0.0466115	2869	48	152	152	3221	0.987608	1	1	0.974359	0.987734	0.890717	0.0149022	0.0471903	0.0471903	1.58477	-1.78368	7.46602	4902.08	27	25.5159	1990.66	0.0122662	-1.91129
98	384	Island	107	-20.1612	-157.341	0.961545	0.946385	-2.06239	95	1	3	8	Oceanic	20.1612	3206	2857	49	144	156	0.891142	0.0152838	0.0449158	2762	48	141	148	3099	0.966748	0.979592	0.979167	0.948718	0.966625	0.891255	0.0154889	0.0454985	0.0477573	1.58926	-1.48877	20.4195	5023.58	38	24.9982	1938.16	0.0333749	-1.47658
99	385	Island	111	-19.8671	-157.702	0.983555	0.981917	-1.88752	98	1	4	8	Oceanic	19.8671	3225	2873	49	147	156	0.890853	0.0151938	0.0455814	2775	48	143	148	3114	0.965889	0.979592	0.972789	0.948718	0.965581	0.891137	0.0154143	0.0459216	0.0475273	1.58838	-1.43301	24.6957	4999.53	49	25.199	1995.05	0.0344186	-1.46321
100	392	Island	32	-8.98802	-157.981	1.29226	0.639943	-2.35036	26	1	0	5	Oceanic	8.98802	3334	2929	39	234	132	0.878524	0.0116977	0.070186	2903	38	234	127	3302	0.991123	0.974359	1	0.962121	0.990402	0.879164	0.0115082	0.0708661	0.0384615	1.60488	-1.53179	17.6329	5470.3	25	28.0143	1510.16	0.00959808	-2.01782
101	394	Island	108	-37.1124	-12.2851	-0.521485	0.968467	0.677725	101	1	1	5	Oceanic	37.1124	1827	1541	57	45	184	0.843459	0.0311987	0.0246305	1440	56	44	179	1719	0.934458	0.982456	0.977778	0.972826	0.940887	0.837696	0.0325771	0.0255963	0.10413	1.48014	-1.02857	98.0587	2770.36	2040	11.4734	1973.32	0.0591133	-1.22831
102	395	Island	92	-37.3005	-12.6781	-0.30893	0.886843	-0.183969	85	1	0	6	Oceanic	37.3005	1822	1535	57	45	185	0.842481	0.0312843	0.0246981	1450	56	45	179	1730	0.944625	0.982456	1	0.967568	0.949506	0.83815	0.0323699	0.0260116	0.103468	1.48264	-1.58504	14.7043	2808.44	583	13.4119	1846.43	0.050494	-1.29676
103	399	Island	44	-49.3013	69.4849	-1.45064	-0.103714	0.583543	37	0	0	7	Oceanic	49.3013	1524	1193	53	25	253	0.782808	0.0347769	0.0164042	1156	53	25	246	1480	0.968986	1	1	0.972332	0.971129	0.781081	0.0358108	0.0168919	0.166216	1.53619	0.237944	7353.45	3761.01	1779	2.99982	824.219	0.0288714	-1.53953
104	401	Island	11	-53.0932	73.5169	-2.16422	-0.14464	0.882939	9	0	0	2	Oceanic	53.0932	1311	1005	51	21	234	0.76659	0.0389016	0.0160183	996	51	21	232	1300	0.991045	1	1	0.991453	0.991609	0.766154	0.0392308	0.0161538	0.178462	1.54019	-0.647103	359.957	3843.93	2749	-3.50775	797.205	0.00839054	-2.07621
105	402	Island	105	71.0147	-8.38644	-2.08396	0.0669724	0.739607	67	8	1	29	Oceanic	71.0147	477	328	41	8	100	0.687631	0.0859539	0.0167715	261	33	7	71	372	0.795732	0.804878	0.875	0.71	0.779874	0.701613	0.0887097	0.0188172	0.19086	1.28454	-0.62662	385.988	953.287	2232	-2.77588	947.115	0.220126	-0.657329
106	404	Island	52	-20.5082	-29.3033	0.84623	0.0826102	-0.159624	47	0	1	4	Oceanic	20.5082	3182	2836	49	141	156	0.891263	0.0153991	0.0443118	2789	49	140	152	3130	0.983427	1	0.992908	0.974359	0.983658	0.891054	0.015655	0.0447284	0.0485623	1.3067	-1.64945	11.8036	1075.74	604	23.9466	959.252	0.0163419	-1.7867
107	405	Island	297	45.9057	149.949	-1.52795	0.50425	0.42993	230	17	11	39	Oceanic	45.9057	1670	1335	55	29	251	0.799401	0.0329341	0.0173653	1105	38	18	212	1373	0.827715	0.690909	0.62069	0.844622	0.822156	0.804807	0.0276766	0.01311	0.154406	1.22361	-0.243828	1423.22	683.739	1423	2.29476	1352.19	0.177844	-0.74996
108	406	Island	242	46.948	151.996	-1.56532	0.653481	0.473938	184	17	8	33	Oceanic	46.948	1633	1296	55	28	254	0.793631	0.0336803	0.0171464	1112	38	20	221	1391	0.858025	0.690909	0.714286	0.870079	0.851806	0.799425	0.0273185	0.0143781	0.158879	1.17415	-0.664385	339.364	522.091	1517	1.95399	1526.9	0.148194	-0.829171
109	407	Island	215	47.337	152.478	-1.61577	0.647843	0.280391	157	17	8	33	Oceanic	47.337	1617	1281	54	27	255	0.792208	0.0333952	0.0166976	1124	37	19	222	1402	0.87744	0.685185	0.703704	0.870588	0.867038	0.801712	0.0263909	0.0135521	0.158345	1.16346	-1.12147	71.4407	492.506	1145	1.49391	1519.9	0.132962	-0.876272
110	409	Island	209	47.746	153.013	-1.60872	0.625097	0.148318	156	16	6	31	Oceanic	47.746	1600	1264	54	27	255	0.79	0.03375	0.016875	1108	38	21	224	1391	0.876582	0.703704	0.777778	0.878431	0.869375	0.796549	0.0273185	0.0150971	0.161035	1.13855	-1.15924	62.81	429.952	945	1.55816	1492.01	0.130625	-0.883974
111	410	Island	130	48.0805	153.216	-1.63424	0.603354	0.437622	101	8	1	20	Oceanic	48.0805	1584	1249	54	26	255	0.78851	0.0340909	0.0164141	1148	46	25	235	1454	0.919135	0.851852	0.961538	0.921569	0.917929	0.789546	0.0316369	0.0171939	0.161623	1.12274	-1.21459	52.0083	394.425	1439	1.32545	1465.83	0.0820707	-1.08581
112	411	Island	54	7.11907	171.216	1.25219	1.59097	-2.11895	46	2	0	6	Oceanic	7.11907	3263	2851	38	249	125	0.873736	0.0116457	0.0763101	2805	36	249	119	3209	0.983865	0.947368	1	0.952	0.983451	0.874104	0.0112184	0.0775943	0.0370832	1.53413	-1.46322	22.2784	3719.14	35	27.6488	3275.91	0.0165492	-1.78122
113	413	Island	98	46.5209	150.869	-1.51125	0.559446	-0.0690413	77	11	6	4	Oceanic	46.5209	1649	1313	55	28	253	0.79624	0.0333535	0.01698	1236	44	22	249	1551	0.941356	0.8	0.785714	0.98419	0.94057	0.796905	0.0283688	0.0141844	0.160542	1.21151	-1.48818	20.4606	640.077	689	2.44707	1414.35	0.05943	-1.22599
114	414	Island	862	32.7463	-16.9991	-0.100951	-0.280972	0.59884	732	9	5	116	Oceanic	32.7463	2055	1773	57	60	165	0.862774	0.0277372	0.0291971	1041	48	55	49	1193	0.58714	0.842105	0.916667	0.29697	0.580535	0.87259	0.0402347	0.0461023	0.0410729	1.21182	-0.43532	740.938	641.173	1819	15.3086	713.442	0.419465	-0.377305
115	415	Island	212	32.5076	-16.5088	0.215187	-0.623793	-0.313423	186	0	1	25	Oceanic	32.5076	2074	1792	57	61	164	0.864031	0.0274831	0.0294118	1606	57	60	139	1862	0.896205	1	0.983607	0.847561	0.897782	0.862513	0.0306122	0.0322234	0.0746509	1.19953	-1.59998	13.9736	599.597	483	18.1917	539.668	0.102218	-0.990473
116	416	Island	395	33.0692	-16.3422	0.229958	-0.901173	-0.266624	333	3	1	58	Oceanic	33.0692	2031	1750	57	59	165	0.861645	0.028065	0.0290497	1417	54	58	107	1636	0.809714	0.947368	0.983051	0.648485	0.805515	0.866137	0.0330073	0.0354523	0.0654034	1.21016	-1.28916	40.3315	635.393	517	18.3264	430.561	0.194485	-0.711113
117	418	Island	167	17.0565	-25.1701	0.502912	-1.37923	0.662035	151	1	0	15	Oceanic	17.0565	3367	2996	46	170	155	0.889813	0.013662	0.0504901	2845	45	170	140	3200	0.949599	0.978261	1	0.903226	0.950401	0.889062	0.0140625	0.053125	0.04375	1.26067	-0.415845	791.795	836.939	1994	20.8156	291.726	0.049599	-1.30453
118	419	Island	121	16.8455	-24.9678	0.803375	-2.42373	-0.0302177	115	0	0	6	Oceanic	16.8455	3374	3002	46	172	154	0.889745	0.0136337	0.0509781	2887	46	172	148	3253	0.961692	1	1	0.961039	0.964138	0.887488	0.0141408	0.0528743	0.0454965	1.25654	-0.783249	226.303	818.299	729	23.5558	124.622	0.0358625	-1.44536
119	421	Island	122	16.5985	-24.2562	0.641449	-1.87699	0.381877	113	0	0	9	Oceanic	16.5985	3383	3009	46	174	154	0.889447	0.0135974	0.0514336	2896	46	174	145	3261	0.962446	1	1	0.941558	0.963937	0.888071	0.0141061	0.0533579	0.0444649	1.23387	-0.655633	349.64	723.112	1327	22.0791	194.512	0.0360627	-1.44294
120	422	Island	69	16.7372	-22.9314	0.764655	-3.14597	-0.450054	63	0	0	6	Oceanic	16.7372	3378	3005	46	173	154	0.88958	0.0136175	0.0512137	2942	46	173	148	3309	0.979035	1	1	0.961039	0.979574	0.88909	0.0139015	0.0522817	0.0447265	1.2025	-0.787109	223.345	609.398	396	23.2027	69.2092	0.0204263	-1.68981
121	423	Island	92	16.0983	-22.814	0.786201	-3.11459	-0.462323	85	0	0	7	Oceanic	16.0983	3397	3021	45	178	153	0.889314	0.013247	0.0523992	2936	45	178	146	3305	0.971864	1	1	0.954248	0.972917	0.888351	0.0136157	0.0538578	0.0441755	1.19047	-0.483488	628.741	570.692	389	23.3991	71.0006	0.0270827	-1.56731
122	424	Island	81	15.218	-23.1606	0.886605	-2.13442	-0.411214	76	0	0	5	Oceanic	15.218	3418	3036	44	186	152	0.888239	0.012873	0.0544178	2960	44	186	147	3337	0.974967	1	1	0.967105	0.976302	0.887024	0.0131855	0.0557387	0.0440515	1.19952	-0.729155	272.13	599.567	419	24.3148	157.727	0.0236981	-1.62529
123	425	Island	145	15.0837	-23.6248	0.747609	-1.48718	0.406823	135	0	0	10	Oceanic	15.0837	3420	3037	44	187	152	0.888012	0.0128655	0.0546784	2902	44	187	142	3275	0.955548	1	1	0.934211	0.957602	0.886107	0.0134351	0.0570992	0.0433588	1.21014	-0.344564	1009.57	635.307	1376	23.0472	267.179	0.0423977	-1.37266
124	426	Island	127	14.9283	-24.3843	0.333033	-1.13444	0.89534	115	1	1	10	Oceanic	14.9283	3422	3039	44	188	151	0.888077	0.012858	0.0549386	2924	43	187	141	3295	0.962159	0.977273	0.994681	0.933775	0.962887	0.887405	0.0130501	0.0567527	0.0427921	1.23469	-0.565979	474.623	726.37	2799	19.2664	356.078	0.0371128	-1.43048
125	427	Island	88	14.8516	-24.7055	0.466188	-1.44977	0.169113	80	1	1	6	Oceanic	14.8516	3423	3039	44	189	151	0.887818	0.0128542	0.0552147	2959	43	188	145	3335	0.973676	0.977273	0.994709	0.960265	0.974292	0.887256	0.0128936	0.0563718	0.0434783	1.24491	-1.14853	65.1444	768.001	974	20.4807	275.441	0.0257084	-1.58992
126	428	Island	231	32.3094	-64.7672	0.657203	0.634802	-1.51676	210	1	1	19	Oceanic	32.3094	2090	1807	57	62	164	0.864593	0.0272727	0.0296651	1597	56	61	145	1859	0.883785	0.982456	0.983871	0.884146	0.889474	0.859064	0.0301237	0.0328133	0.0779989	1.30331	-1.13568	68.0624	1056.03	84	22.2227	1503.85	0.110526	-0.956534
127	429	Island	46	16.7665	-24.745	0.749324	-2.25971	-0.489376	44	1	0	1	Oceanic	16.7665	3378	3005	46	173	154	0.88958	0.0136175	0.0512137	2961	45	173	153	3332	0.985358	0.978261	1	0.993506	0.986382	0.888655	0.0135054	0.0519208	0.0459184	1.25191	-1.33331	34.6948	797.899	374	23.0628	142.429	0.0136175	-1.8659
128	431	Island	47	16.6182	-24.5878	0.760196	-2.18518	-1.15077	44	0	0	3	Oceanic	16.6182	3383	3009	46	174	154	0.889447	0.0135974	0.0514336	2965	46	174	151	3336	0.985377	1	1	0.980519	0.986107	0.888789	0.013789	0.0521583	0.0452638	1.24841	-1.84349	6.08709	782.808	143	23.162	151.342	0.013893	-1.8572
129	451	Island	186	-16.494	-151.739	1.08129	0.897349	-0.221559	173	1	4	8	Oceanic	16.494	3386	3012	45	175	154	0.889545	0.01329	0.0516834	2839	44	171	146	3200	0.942563	0.977778	0.977143	0.948052	0.945068	0.887188	0.01375	0.0534375	0.045625	1.61316	-1.35027	32.7462	5722.99	552	26.0903	1862.29	0.0549321	-1.26017
130	460	Island	226	-16.7465	-151.003	1.02711	0.893866	-0.103857	204	1	9	12	Oceanic	16.7465	3378	3005	46	173	154	0.88958	0.0136175	0.0512137	2801	45	164	142	3152	0.932113	0.978261	0.947977	0.922078	0.933097	0.888642	0.0142766	0.0520305	0.0450508	1.61508	-1.08084	82.0543	5783.22	655	25.5962	1857.02	0.0669035	-1.17455
131	465	Island	27	-17.6571	-150.629	1.01904	0.925951	-1.1318	22	1	0	4	Oceanic	17.6571	3343	2976	47	165	155	0.890218	0.0140592	0.0493569	2954	46	165	151	3316	0.992608	0.978723	1	0.974194	0.991923	0.890832	0.0138721	0.0497587	0.0455368	1.61506	-1.61911	13.0907	5782.61	147	25.5226	1906.18	0.00807658	-2.09277
132	479	Island	182	-16.4422	-152.265	1.10898	0.925669	-0.48388	164	1	5	12	Oceanic	16.4422	3388	3013	45	176	154	0.889315	0.0132822	0.0519481	2849	44	171	142	3206	0.945569	0.977778	0.971591	0.922078	0.946281	0.888646	0.0137243	0.0533375	0.044292	1.61161	-1.61085	13.4648	5674.81	377	26.3428	1905.74	0.053719	-1.26987
133	481	Island	332	-17.5291	-149.834	0.895677	0.855172	0.305174	296	3	21	12	Oceanic	17.5291	3348	2981	46	166	155	0.890382	0.0137395	0.0495818	2685	43	145	143	3016	0.900704	0.934783	0.873494	0.922581	0.900836	0.890252	0.0142573	0.0480769	0.0474138	1.61753	-0.936145	134.379	5861.03	1187	24.3975	1799.42	0.0991637	-1.00365
134	494	Island	380	-16.822	-151.437	0.989821	0.975123	0.185169	337	4	25	14	Oceanic	16.822	3375	3003	46	172	154	0.889778	0.0136296	0.050963	2666	42	147	140	2995	0.887779	0.913043	0.854651	0.909091	0.887407	0.89015	0.0140234	0.0490818	0.0467446	1.61356	-0.860993	173.617	5735.52	997	25.2561	1984.04	0.112593	-0.94849
135	496	Island	34	-15.1437	-147.57	1.14321	0.769945	-2.35036	28	1	0	5	Oceanic	15.1437	3418	3036	44	186	152	0.888239	0.012873	0.0544178	3008	43	186	147	3384	0.990777	0.977273	1	0.967105	0.990053	0.888889	0.0127069	0.0549645	0.0434397	1.61688	-1.02646	98.7694	5840.44	25	26.6549	1678.78	0.00994734	-2.00229
136	499	Island	12	-16.0685	-142.416	1.13149	0.62929	-2.37843	8	1	0	3	Oceanic	16.0685	3399	3022	45	179	153	0.889085	0.0132392	0.0526625	3014	44	179	150	3387	0.997353	0.977778	1	0.980392	0.99647	0.889873	0.0129908	0.0528491	0.044287	1.60762	-1.37057	30.5558	5552.81	24	26.548	1497.11	0.00353045	-2.45217
137	505	Island	198	-16.623	-151.494	1.03871	0.895527	-0.201901	178	1	11	8	Oceanic	16.623	3383	3009	46	174	154	0.889447	0.0135974	0.0514336	2831	45	163	146	3185	0.940844	0.978261	0.936782	0.948052	0.941472	0.888854	0.0141287	0.0511774	0.0458399	1.61368	-1.03816	94.905	5739.2	568	25.7019	1859.53	0.0585279	-1.23264
138	507	Island	637	-17.6775	-149.401	0.745877	0.956997	0.568689	582	4	36	15	Oceanic	17.6775	3342	2975	47	165	155	0.890186	0.0140634	0.0493716	2393	43	129	140	2705	0.80437	0.914894	0.781818	0.903226	0.809396	0.884658	0.0158965	0.0476895	0.051756	1.61825	-0.332173	1053.13	5884.29	1741	23.0314	1954.98	0.190604	-0.719867
139	509	Island	30	-14.6287	-145.206	1.18813	0.668722	-2.24829	24	1	1	4	Oceanic	14.6287	3427	3041	44	191	151	0.887365	0.0128392	0.0557339	3017	43	190	147	3397	0.992108	0.977273	0.994764	0.97351	0.991246	0.888137	0.0126582	0.0559317	0.0432735	1.6104	-1.51122	18.9142	5637.6	29	27.0646	1545.96	0.00875401	-2.05779
140	521	Island	57	-17.0045	-149.567	1.0377	0.886286	-2.15942	48	1	1	7	Oceanic	17.0045	3370	2998	46	171	155	0.889614	0.0136499	0.0507418	2950	45	170	148	3313	0.983989	0.978261	0.994152	0.954839	0.983086	0.890432	0.0135829	0.051313	0.0446725	1.61917	-1.83597	6.24546	5913.65	33	25.6927	1845.59	0.0169139	-1.77176
141	528	Island	49	-16.262	-151.816	1.13054	0.913234	-2.47026	40	1	0	8	Oceanic	16.262	3393	3017	45	177	154	0.889184	0.0132626	0.0521662	2977	44	177	146	3344	0.986742	0.977778	1	0.948052	0.985559	0.890251	0.0131579	0.0529306	0.0436603	1.61332	-1.66618	11.1487	5728.07	21	26.5395	1886.54	0.0144415	-1.84039
142	537	Island	1	-57.0778	-26.6822	-1.82136	0.836321	-4.5583	1	0	0	0	Oceanic	57.0778	1081	812	49	17	203	0.751156	0.0453284	0.0157262	811	49	17	203	1080	0.998768	1	1	1	0.999075	0.750926	0.0453704	0.0157407	0.187963	1.47476	-1.65948	11.4067	2690.35	1	-0.38099	1772.01	0.000925069	-3.03383
143	555	Island	308	53.6664	-166.895	-1.40416	0.683345	0.598462	227	15	11	55	Oceanic	53.6664	1277	976	51	20	230	0.764291	0.0399374	0.0156617	749	36	9	175	969	0.767418	0.705882	0.45	0.76087	0.75881	0.772962	0.0371517	0.00928793	0.180599	1.0064	-0.050269	2753.07	209.115	1818	3.42377	1564.48	0.24119	-0.61764
144	558	Island	140	-33.6478	-78.849	-0.224445	0.128577	0.0371519	130	1	1	8	Oceanic	33.6478	1991	1710	57	57	167	0.858865	0.0286288	0.0286288	1580	56	56	159	1851	0.923977	0.982456	0.982456	0.952096	0.929684	0.853593	0.0302539	0.0302539	0.0858995	1.20015	-1.21021	52.7901	601.632	804	14.1824	995.836	0.0703164	-1.15294
145	559	Island	113	-33.7675	-80.792	-0.412008	0.202364	0.406823	103	1	2	7	Oceanic	33.7675	1983	1702	57	56	168	0.858296	0.0287443	0.02824	1599	56	54	161	1870	0.939483	0.982456	0.964286	0.958333	0.943016	0.85508	0.0299465	0.028877	0.0860963	1.23978	-1.18914	56.7228	746.797	1376	12.4718	1057.5	0.0569844	-1.24424
146	566	Island	401	-14.3003	-170.718	1.08992	1.64693	-0.156215	326	2	60	13	Oceanic	14.3003	3428	3042	43	193	150	0.887398	0.0125438	0.0563011	2716	41	133	137	3027	0.892834	0.953488	0.689119	0.913333	0.883022	0.897258	0.0135448	0.0439379	0.0452593	1.54554	-0.918155	142.877	3957.93	607	26.169	3428.63	0.116978	-0.931896
147	568	Island	217	-14.1722	-169.664	1.08677	1.68286	-0.224056	183	1	24	9	Oceanic	14.1722	3429	3042	43	194	150	0.887139	0.0125401	0.0565763	2859	42	170	141	3212	0.939842	0.976744	0.876289	0.94	0.936716	0.8901	0.013076	0.0529265	0.0438979	1.55108	-1.77333	7.73429	4079.24	550	26.1402	3530.42	0.0632838	-1.19871
148	569	Island	218	-14.1786	-169.62	1.1234	1.61075	-0.206763	181	1	28	8	Oceanic	14.1786	3429	3042	43	194	150	0.887139	0.0125401	0.0565763	2861	42	166	142	3211	0.9405	0.976744	0.85567	0.946667	0.936425	0.891	0.01308	0.0516973	0.044223	1.55116	-1.79147	7.27012	4081.13	564	26.4743	3329.1	0.0635754	-1.19671
149	570	Island	380	-14.242	-169.468	1.00992	1.71984	0.21488	316	1	53	10	Oceanic	14.242	3429	3042	43	194	150	0.887139	0.0125401	0.0565763	2726	42	141	140	3049	0.896121	0.976744	0.726804	0.933333	0.889181	0.894064	0.013775	0.0462447	0.0459167	1.55154	-1.17454	59.6163	4089.43	1041	25.4394	3638.35	0.110819	-0.955384
150	574	Island	14	10.3029	-109.217	1.35132	3.09982	-2.85501	11	0	0	3	Oceanic	10.3029	3378	2977	40	224	137	0.881291	0.0118413	0.0663114	2966	40	224	134	3364	0.996305	1	1	0.978102	0.995856	0.881688	0.0118906	0.0665874	0.0398335	1.30735	-1.69521	10.0972	1079.57	12	28.5529	11191.9	0.00414446	-2.38253
151	575	Island	35	-7.33933	72.4343	1.21832	1.29353	-1.88752	27	2	0	6	Oceanic	7.33933	3270	2860	38	247	125	0.874618	0.0116208	0.0755352	2833	36	247	119	3235	0.990559	0.947368	1	0.952	0.989297	0.875734	0.0111283	0.0763524	0.0367852	1.39921	-1.31194	37.3178	1781.8	49	27.34	2571.27	0.0107034	-1.97048
152	577	Island	98	0.284458	174.113	1.28848	0.766926	-2.13889	86	0	0	12	Oceanic	0.284458	2996	2551	34	306	105	0.851469	0.0113485	0.102136	2465	34	306	93	2898	0.966288	1	1	0.885714	0.96729	0.850587	0.0117322	0.10559	0.0320911	1.5229	-0.650497	355.816	3498.11	34	27.9798	1674.66	0.0327103	-1.48532
153	578	Island	314	-13.7667	-177.105	1.13568	1.45457	-0.183969	266	0	36	12	Oceanic	13.7667	3431	3042	43	197	149	0.886622	0.0125328	0.0574177	2776	43	161	137	3117	0.912558	1	0.817259	0.919463	0.908481	0.8906	0.0137953	0.0516522	0.0439525	1.50939	-0.892866	155.742	3249.66	583	26.5863	2931.55	0.0915185	-1.03849
154	593	Island	175	49.1207	154.526	-1.6449	0.538251	0.283986	130	9	3	33	Oceanic	49.1207	1534	1202	53	25	254	0.783572	0.0345502	0.0162973	1072	44	22	221	1359	0.891847	0.830189	0.88	0.870079	0.885919	0.788815	0.0323767	0.0161884	0.16262	1.03407	-1.09641	77.8118	243.18	1151	1.22823	1390.15	0.114081	-0.942787
155	594	Island	37	1.85074	-157.353	1.25278	1.15463	-2.04452	28	1	0	8	Oceanic	1.85074	3053	2617	35	292	109	0.85719	0.0114641	0.0956436	2589	34	292	101	3016	0.989301	0.971429	1	0.926606	0.987881	0.858422	0.0112732	0.096817	0.0334881	1.59694	-0.569497	468.966	5238.66	39	27.6543	2296.3	0.0121192	-1.91653
156	597	Island	877	45.076	147.877	-1.42855	0.340523	0.523787	661	61	35	120	Oceanic	45.076	1695	1362	55	30	248	0.80354	0.0324484	0.0176991	701	-6	-5	128	818	0.514684	0	0	0.516129	0.482596	0.856968	0	0	0.156479	1.2188	-0.00835517	3175.91	666.063	1631	3.20127	1183.42	0.517404	-0.28617
157	600	Island	138	50.8624	155.57	-1.859	0.275786	0.760852	115	9	1	13	Oceanic	50.8624	1440	1117	53	23	247	0.775694	0.0368056	0.0159722	1002	44	22	234	1302	0.897046	0.830189	0.956522	0.947368	0.904167	0.769585	0.0337942	0.0168971	0.179724	0.802287	-0.896619	153.762	68.685	2302	-0.72431	1122.65	0.0958333	-1.01848
158	604	Island	85	-0.52847	166.934	1.25127	0.997934	-1.43939	78	1	0	6	Oceanic	0.52847	3005	2561	35	304	105	0.852246	0.0116473	0.101165	2483	34	304	99	2920	0.969543	0.971429	1	0.942857	0.971714	0.850342	0.0116438	0.10411	0.0339041	1.48579	-1.4649	22.1509	2857.12	94	27.6404	2021.24	0.0282862	-1.54843
159	606	Island	289	-12.5032	177.08	1.1952	1.59223	-0.769238	271	2	5	11	Oceanic	12.5032	3424	3030	42	207	145	0.88493	0.0122664	0.0604556	2759	40	202	134	3135	0.910561	0.952381	0.975845	0.924138	0.915596	0.880064	0.0127592	0.0644338	0.0427432	1.48803	-1.24298	47.2097	2892.27	249	27.1291	3279.27	0.0844042	-1.07364
160	627	Island	545	-43.9385	-176.525	-0.52521	0.178766	-0.590233	429	13	47	56	Oceanic	43.9385	1722	1393	56	32	241	0.808943	0.0325203	0.018583	964	43	-15	185	1177	0.692032	0.767857	0	0.767635	0.683508	0.819031	0.0365336	0	0.157179	1.48624	-0.405752	819.511	2864.14	323	11.4395	1037.38	0.316492	-0.499637
161	678	Island	174	52.3558	175.919	-1.44362	0.0418836	-0.100713	137	9	4	24	Oceanic	52.3558	1355	1042	52	22	239	0.769004	0.0383764	0.0162362	905	43	18	215	1181	0.868522	0.826923	0.818182	0.899582	0.871587	0.7663	0.0364098	0.0152413	0.182049	1.27568	-1.50472	19.3382	908.346	658	3.06385	927.963	0.128413	-0.89139
162	680	Island	134	18.1164	145.767	1.12324	0.826974	-0.21783	124	0	2	8	Oceanic	18.1164	3322	2958	47	162	155	0.890427	0.0141481	0.0487658	2834	47	160	147	3188	0.95808	1	0.987654	0.948387	0.959663	0.888959	0.0147428	0.0501882	0.0461104	1.46095	-1.23788	48.0369	2495.12	555	26.4728	1758.58	0.0403371	-1.39429
163	694	Island	37	17.3682	-87.8571	1.14479	0.800236	-2.24829	32	1	0	4	Oceanic	17.3682	3355	2986	46	168	155	0.890015	0.0137109	0.0500745	2954	45	168	151	3318	0.989283	0.978261	1	0.974194	0.988972	0.890295	0.0135624	0.0506329	0.0455093	0.649352	-0.945694	130.074	29.821	29	26.6694	1720.7	0.0110283	-1.95749
164	695	Island	59	17.3498	-87.5378	1.17167	0.854811	-2.85501	49	2	0	8	Oceanic	17.3498	3356	2987	46	168	155	0.890048	0.0137068	0.0500596	2938	44	168	147	3297	0.983596	0.956522	1	0.948387	0.98242	0.891113	0.0133455	0.0509554	0.044586	0.803009	-1.80521	6.93702	68.956	12	26.9145	1798.89	0.0175805	-1.75497
165	700	Island	263	19.6846	-80.0403	1.15647	0.386427	-2.47026	232	2	4	25	Oceanic	19.6846	3236	2883	49	148	156	0.890915	0.0151422	0.0457355	2651	47	144	131	2973	0.919528	0.959184	0.972973	0.839744	0.918727	0.891692	0.0158089	0.0484359	0.0440632	1.19933	-1.32407	35.8054	598.951	21	26.7759	1228.49	0.0812732	-1.09005
166	706	Island	26	4.6838	-160.38	1.20935	1.25367	-2.11895	20	1	0	5	Oceanic	4.6838	3162	2741	37	268	116	0.866856	0.0117015	0.0847565	2721	36	268	111	3136	0.992703	0.972973	1	0.956897	0.991777	0.867666	0.0114796	0.0854592	0.0353954	1.59765	-1.58507	14.7026	5258.94	35	27.2582	2489.17	0.00822264	-2.08499
167	742	Island	112	18.7722	145.668	0.964203	0.830932	0.161299	102	0	6	4	Oceanic	18.7722	3290	2930	48	156	156	0.890578	0.0145897	0.0474164	2828	48	150	152	3178	0.965188	1	0.961538	0.974359	0.965957	0.889868	0.0151038	0.0471995	0.0478288	1.45623	-1.24489	46.9023	2431.68	963	25.0225	1764.25	0.0340426	-1.46798
168	743	Island	53	14.8525	145.559	1.23611	1.01473	-1.01976	48	2	0	3	Oceanic	14.8525	3423	3039	44	189	151	0.887818	0.0128542	0.0552147	2991	42	189	148	3370	0.984205	0.954545	1	0.980132	0.984517	0.887537	0.0124629	0.0560831	0.0439169	1.48073	-1.78029	7.55292	2779.42	173	27.5022	2049.08	0.0154835	-1.81013
169	747	Island	119	17.5996	145.833	1.08877	0.86692	-0.0397201	104	2	6	7	Oceanic	17.5996	3345	2978	46	166	155	0.890284	0.0137519	0.0496263	2874	44	160	148	3226	0.965077	0.956522	0.963855	0.954839	0.964425	0.890887	0.0136392	0.049597	0.0458772	1.4647	-1.60238	13.8598	2546.71	719	26.1585	1816.72	0.0355755	-1.44885
170	748	Island	101	16.3522	145.677	1.11433	1.00841	0.0268063	93	0	3	5	Oceanic	16.3522	3390	3015	45	176	154	0.889381	0.0132743	0.0519174	2922	45	173	149	3289	0.969154	1	0.982955	0.967532	0.970206	0.888416	0.013682	0.0525996	0.0453025	1.47175	-1.32965	35.1311	2646.46	792	26.3916	2038.56	0.0297935	-1.52588
171	753	Island	60	19.6831	145.419	1.06804	0.69866	0.085073	53	1	2	4	Oceanic	19.6831	3237	2884	49	148	156	0.890948	0.0151375	0.0457213	2831	48	146	152	3177	0.981623	0.979592	0.986486	0.974359	0.981464	0.891092	0.0151086	0.0459553	0.0478439	1.44902	-1.51229	18.8456	2337.93	862	25.9694	1584.11	0.0185357	-1.73199
172	780	Island	475	13.4435	144.777	1.22164	1.13018	-0.437999	420	2	26	27	Oceanic	13.4435	3431	3040	43	200	148	0.886039	0.0125328	0.058292	2620	41	174	121	2956	0.861842	0.953488	0.87	0.817568	0.861556	0.886333	0.0138701	0.0588633	0.0409337	1.47252	-0.523054	549.411	2657.71	403	27.3702	2251.05	0.138444	-0.858727
173	844	Island	277	14.1574	145.214	1.20125	1.07261	-0.291003	247	2	15	13	Oceanic	14.1574	3429	3042	43	194	150	0.887139	0.0125401	0.0565763	2795	41	179	137	3152	0.918803	0.953488	0.92268	0.913333	0.919218	0.886739	0.0130076	0.0567893	0.0434645	1.4793	-1.05475	89.6881	2757.83	499	27.1843	2147.96	0.0807816	-1.09269
174	845	Island	248	15.1891	145.754	1.22795	1.01677	-0.329272	224	2	6	16	Oceanic	15.1891	3418	3036	44	186	152	0.888239	0.012873	0.0544178	2812	42	180	136	3170	0.926219	0.954545	0.967742	0.894737	0.927443	0.887066	0.0132492	0.0567823	0.0429022	1.47913	-0.963192	122.542	2755.26	472	27.4278	2052.47	0.0725571	-1.13932
175	854	Island	181	15.0134	145.632	1.24431	1.01506	-0.962558	163	2	4	12	Oceanic	15.0134	3421	3038	44	187	152	0.888044	0.0128617	0.0546624	2875	42	183	140	3240	0.946346	0.954545	0.97861	0.921053	0.947091	0.887346	0.012963	0.0564815	0.0432099	1.47963	-1.01236	103.633	2762.67	188	27.577	2049.62	0.0529085	-1.27647
176	903	Island	24	-2.81264	-171.673	1.3162	-0.393196	-2.91482	18	1	0	5	Oceanic	2.81264	3088	2658	36	283	111	0.860751	0.011658	0.0916451	2640	35	283	106	3064	0.993228	0.972222	1	0.954955	0.992228	0.861619	0.011423	0.0923629	0.0345953	1.57032	-1.63778	12.2831	4530.56	11	28.2326	651.138	0.00777202	-2.10947
177	905	Island	23	-4.51477	-172.183	1.34206	0.291359	-2.53908	18	1	0	4	Oceanic	4.51477	3154	2733	36	269	116	0.866519	0.0114141	0.0852885	2715	35	269	112	3131	0.993414	0.972222	1	0.965517	0.992708	0.867135	0.0111785	0.085915	0.0357713	1.56389	-1.75982	8.09945	4374.47	19	28.4684	1136.98	0.00729233	-2.13713
178	908	Island	19	-3.12749	-171.085	1.32777	0.00182665	-2.79999	13	1	0	5	Oceanic	3.12749	3101	2672	36	281	112	0.861658	0.0116092	0.0906159	2659	35	281	107	3082	0.995135	0.972222	1	0.955357	0.993873	0.862751	0.0113563	0.0911746	0.0347177	1.57172	-1.82143	6.56324	4565.4	13	28.3381	898.184	0.00612706	-2.21275
179	910	Island	18	-4.4554	-171.244	1.34615	0.191478	-2.50381	13	1	0	4	Oceanic	4.4554	3152	2730	36	270	116	0.866117	0.0114213	0.0856599	2717	35	270	112	3134	0.995238	0.972222	1	0.965517	0.994289	0.866943	0.0111678	0.0861519	0.0357371	1.56769	-1.7279	9.03162	4466.04	20	28.5057	1048.17	0.00571066	-2.24331
180	921	Island	464	36.588	27.1683	0.230591	-0.272729	-0.0630763	398	9	5	52	Oceanic	36.588	1845	1560	57	47	181	0.845528	0.0308943	0.0254743	1162	48	42	129	1381	0.744872	0.842105	0.893617	0.712707	0.748509	0.841419	0.0347574	0.0304127	0.0934106	0.545849	-1.28444	40.9868	16.953	695	18.3322	718.247	0.251491	-0.599478
181	925	Island	80	28.6372	-112.83	0.481699	-2.62519	-0.309163	75	0	0	5	Oceanic	28.6372	2437	2141	56	82	158	0.878539	0.0229791	0.0336479	2066	56	82	153	2357	0.96497	1	1	0.968354	0.967173	0.876538	0.023759	0.03479	0.064913	0.538629	-1.31222	37.2821	16.298	486	20.6222	105.766	0.0328272	-1.48377
182	927	Island	123	28.702	-112.578	0.511944	-2.49109	-0.297931	115	0	0	8	Oceanic	28.702	2430	2135	56	81	158	0.878601	0.0230453	0.0333333	2020	56	81	150	2307	0.946136	1	1	0.949367	0.949383	0.875596	0.0242739	0.0351105	0.0650195	0.67685	-1.28745	40.5675	34.648	494	20.898	117.97	0.0506173	-1.2957
183	930	Island	74	27.4416	-111.88	0.722947	-2.13573	-0.896325	71	0	0	3	Oceanic	27.4416	2561	2260	55	89	157	0.882468	0.021476	0.034752	2189	55	89	154	2487	0.968584	1	1	0.980892	0.971105	0.880177	0.022115	0.0357861	0.061922	0.681643	-1.65909	11.4217	35.566	207	22.8223	157.56	0.028895	-1.53918
184	931	Island	135	27.2186	-112.074	0.705062	-2.15301	-0.739499	130	0	0	5	Oceanic	27.2186	2585	2282	55	91	157	0.882785	0.0212766	0.0352031	2152	55	91	152	2450	0.943032	1	1	0.968153	0.947776	0.878367	0.022449	0.0371429	0.0620408	0.315682	-1.37991	29.5984	4.824	260	22.6592	155.358	0.0522244	-1.28213
185	933	Island	118	26.1199	-111.274	0.651153	-1.84676	-0.654951	111	0	0	7	Oceanic	26.1199	2698	2389	54	98	157	0.885471	0.0200148	0.0363232	2278	54	98	150	2580	0.953537	1	1	0.955414	0.956264	0.882946	0.0209302	0.0379845	0.0581395	0.205745	-1.77921	7.58073	2.644	294	22.1675	199.36	0.0437361	-1.35916
186	936	Island	120	25.6833	-111.035	0.704842	-1.78553	-0.857557	113	0	0	7	Oceanic	25.6833	2741	2430	54	101	156	0.886538	0.0197008	0.0368479	2317	54	101	149	2621	0.953498	1	1	0.955128	0.95622	0.884014	0.0206028	0.0385349	0.0568485	0.506344	-1.5102	18.9801	13.665	219	22.6572	209.552	0.0437796	-1.35873
187	971	Island	18	-46.0981	50.2346	-1.26771	1.21018	0.0738078	14	0	0	4	Oceanic	46.0981	1664	1328	55	29	252	0.798077	0.0330529	0.0174279	1314	55	29	248	1646	0.989458	1	1	0.984127	0.989183	0.798299	0.0334143	0.0176185	0.150668	1.45217	-1.12651	70.2229	2378.51	848	4.66807	2402.56	0.0108173	-1.96588
188	972	Island	19	-46.4118	51.7591	-1.30614	1.21607	0.1934	15	0	0	4	Oceanic	46.4118	1653	1317	55	28	253	0.796733	0.0332728	0.0169389	1302	55	28	249	1634	0.98861	1	1	0.98419	0.988506	0.796818	0.0336597	0.0171359	0.152387	1.46082	-0.891005	156.733	2493.36	1009	4.31763	2414.12	0.0114943	-1.93952
189	973	Island	31	-37.8363	77.5566	-0.378495	0.410141	0.099291	29	0	0	2	Oceanic	37.8363	1808	1519	57	43	189	0.840155	0.0315265	0.0237832	1490	57	43	187	1777	0.980908	1	1	0.989418	0.982854	0.838492	0.0320765	0.0241981	0.105234	1.5162	-1.19804	55.0271	3372.64	880	12.7775	1252.44	0.017146	-1.76584
190	974	Island	11	-38.7222	77.523	-0.287537	0.270533	-0.698415	11	0	0	0	Oceanic	38.7222	1790	1496	57	41	196	0.835754	0.0318436	0.022905	1485	57	41	196	1779	0.992647	1	1	1	0.993855	0.834739	0.0320405	0.0230467	0.110174	1.51609	-1.71956	9.29228	3370.5	276	13.607	1117.86	0.00614525	-2.21146
191	975	Island	153	-52.5436	169.162	-1.05654	0.512267	-0.148327	128	3	8	14	Oceanic	52.5436	1344	1033	52	21	238	0.768601	0.0386905	0.015625	905	49	13	224	1191	0.876089	0.942308	0.619048	0.941176	0.886161	0.759866	0.0411419	0.0109152	0.188077	1.44046	-0.986283	113.266	2231.24	614	6.59389	1361.04	0.113839	-0.943708
192	982	Island	129	49.4235	154.759	-1.67044	0.526255	0.369321	106	12	2	9	Oceanic	49.4235	1518	1187	53	25	253	0.78195	0.0349144	0.016469	1081	41	23	244	1389	0.910699	0.773585	0.92	0.964427	0.91502	0.778258	0.0295176	0.0165587	0.175666	0.985999	-0.593187	432.583	187.093	1303	0.99532	1376.63	0.0849802	-1.07068
193	983	Island	106	48.8219	154.109	-1.66169	0.573198	0.143203	78	13	1	14	Oceanic	48.8219	1549	1216	54	25	254	0.785023	0.0348612	0.0161394	1138	41	24	240	1443	0.935855	0.759259	0.96	0.944882	0.931569	0.788635	0.028413	0.016632	0.16632	1.06062	-0.9704	119.568	281.066	938	1.0751	1430.27	0.0684312	-1.16475
194	1032	Island	2492	12.2967	92.7856	1.16652	1.40125	-0.0079334	2198	17	177	100	Oceanic	12.2967	3422	3027	42	209	144	0.88457	0.0122735	0.0610754	829	25	32	44	930	0.273869	0.595238	0.15311	0.305556	0.271771	0.891398	0.0268817	0.0344086	0.0473118	0.918596	0.172547	5884.06	129.536	753	26.8676	2807	0.728229	-0.137732
195	1034	Island	1757	-4.92375	150.62	0.960746	1.6128	0.79268	1439	14	261	43	Oceanic	4.92375	3171	2751	37	266	117	0.86755	0.0116682	0.0838852	1312	23	5	74	1414	0.476917	0.621622	0.018797	0.632479	0.445916	0.927864	0.0162659	0.00353607	0.0523338	1.24484	0.794582	49039.1	767.679	2411	24.991	3334.66	0.554084	-0.256424
196	1048	Island	982	-20.2836	57.572	0.671256	0.789481	0.0866673	848	1	92	41	Oceanic	20.2836	3197	2849	49	143	156	0.891148	0.0153269	0.0447294	2001	48	51	115	2215	0.702352	0.979592	0.356643	0.737179	0.692837	0.903386	0.0216704	0.0230248	0.0519187	1.4064	-0.16398	1868.44	1853.01	864	22.3509	1705.7	0.307163	-0.512631
197	1054	Island	1730	7.52546	93.5991	1.18455	1.31894	-0.115508	1566	4	96	64	Oceanic	7.52546	3279	2869	38	246	126	0.874962	0.0115889	0.0750229	1303	34	150	62	1549	0.454165	0.894737	0.609756	0.492063	0.4724	0.841188	0.0219496	0.0968367	0.0400258	1.1649	-0.187107	1726.8	496.414	644	27.032	2625.04	0.5276	-0.277695
198	1059	Island	266	-19.7167	63.4213	0.854537	0.28258	-0.462323	243	1	9	13	Oceanic	19.7167	3235	2882	49	148	156	0.890881	0.0151468	0.0457496	2639	48	139	143	2969	0.915684	0.979592	0.939189	0.916667	0.917774	0.888851	0.0161671	0.0468171	0.0481644	1.45764	-0.990579	111.619	2450.52	389	24.0223	1128.88	0.0822257	-1.08499
199	1061	Island	267	-10.9397	166.248	1.18782	1.95114	0.0515468	220	1	41	5	Oceanic	10.9397	3396	2996	41	220	139	0.882214	0.012073	0.0647821	2776	40	179	134	3129	0.926569	0.97561	0.813636	0.964029	0.921378	0.887184	0.0127836	0.0572068	0.0428252	1.42499	-0.380588	892.91	2050.76	821	27.0618	4392.37	0.0786219	-1.10446
200	1063	Island	2399	-8.14116	158.307	1.05499	1.58094	0.886683	1972	9	362	56	Oceanic	8.14116	3303	2895	39	241	128	0.876476	0.0118074	0.072964	923	30	-121	72	904	0.318826	0.769231	0	0.5625	0.273691	1	0.0331858	0	0.079646	1.35365	0.711738	36974.3	1389.74	2764	25.8504	3249.27	0.726309	-0.138878
201	1067	Island	397	21.758	-71.8243	1.10116	-0.185527	-1.69316	358	7	7	25	Oceanic	21.758	3092	2754	51	131	156	0.890686	0.0164942	0.0423674	2396	44	124	131	2695	0.870007	0.862745	0.946565	0.839744	0.871604	0.889054	0.0163265	0.0460111	0.0486085	1.27346	-0.349879	991.45	897.409	65	26.2715	771.101	0.128396	-0.891449
202	1071	Island	1178	-16.2122	167.723	0.943719	1.46055	0.628451	947	7	194	30	Oceanic	16.2122	3395	3019	45	177	154	0.889249	0.0132548	0.0521355	2072	38	-17	124	2217	0.68632	0.844444	0	0.805195	0.653019	0.934596	0.0171403	0	0.0559314	1.39974	0.3902	12356.4	1786.87	1899	24.8357	2945.85	0.346981	-0.459694
203	1075	Island	684	-12.824	45.1439	0.978801	0.541024	-0.101759	620	1	37	26	Oceanic	12.824	3428	3035	42	205	146	0.885356	0.012252	0.0598016	2415	41	168	120	2744	0.795717	0.97619	0.819512	0.821918	0.800467	0.880102	0.0149417	0.0612245	0.0437318	1.15828	-0.637903	371.424	478.8	657	25.1556	1393.29	0.199533	-0.699985
204	1312	Island	69	-27.1198	-109.355	0.457097	0.347307	-0.267956	65	0	0	4	Oceanic	27.1198	2594	2291	55	91	157	0.883192	0.0212028	0.035081	2226	55	91	153	2525	0.971628	1	1	0.974522	0.9734	0.881584	0.0217822	0.0360396	0.0605941	1.52367	-0.869687	168.547	3512.74	516	20.3978	1189.97	0.0265998	-1.57512
205	1313	Island	35	-26.3235	-79.9752	-0.0431885	-1.90743	-0.31771	32	0	0	3	Oceanic	26.3235	2677	2369	54	97	157	0.884946	0.0201718	0.0362346	2337	54	97	154	2642	0.986492	1	1	0.980892	0.986926	0.884557	0.0204391	0.0367146	0.0582892	1.26804	-1.76876	7.85601	871.235	480	15.8354	189.751	0.0130743	-1.88358
206	1500	Island	294	12.9519	-81.5232	1.17071	0.799862	-0.506134	275	1	4	14	Oceanic	12.9519	3428	3036	42	204	146	0.885648	0.012252	0.0595099	2761	41	200	132	3134	0.90942	0.97619	0.980392	0.90411	0.914236	0.880983	0.0130823	0.0638162	0.0421187	0.980131	-1.21259	52.3637	181.2	365	26.9058	1720.18	0.0857643	-1.06669
207	10128	Island	499	-54.332	-67.4014	-1.23542	-0.779337	0.464807	431	8	8	52	Oceanic	54.332	1240	944	51	20	225	0.76129	0.041129	0.016129	513	43	12	173	741	0.543432	0.843137	0.6	0.768889	0.597581	0.692308	0.0580297	0.0161943	0.233468	0.615738	0.544669	20920.4	24.824	1497	4.9626	475.467	0.402419	-0.395321
208	10674	Island	467	62.0503	-6.86364	-1.1224	1.3899	0.0930081	302	18	10	137	Oceanic	62.0503	820	600	46	13	161	0.731707	0.0560976	0.0158537	298	28	3	24	353	0.496667	0.608696	0.230769	0.149068	0.430488	0.844193	0.0793201	0.00849858	0.0679887	1.19857	-0.20956	1599.56	596.457	872	5.99329	2781.17	0.569512	-0.244497
209	11474	Island	737	35.9232	14.399	0.268645	-0.648408	-0.728995	592	11	6	128	Oceanic	35.9232	1869	1586	57	49	177	0.848582	0.0304976	0.0262172	994	46	43	49	1132	0.626734	0.807018	0.877551	0.276836	0.605671	0.878092	0.040636	0.0379859	0.0432862	1.03371	-0.676753	325.353	242.702	264	18.6792	528.958	0.394329	-0.404142

## Sheet: fig2b
	entity_ID	sprich	latitude	longitude	abslatitude	dist	area	elev_range	temp	prec	myctype	diff	exp	obs	debt	debt.c	sprichdiff	debt.weights	debt.c.weights
1	3	268	-10.4853	105.637	10.4853	1.34276	-0.924942	-0.502375	0.848236	0.985565	AM	2737	2983	246	0.917533	0.878652	3115	2983	3115
2	125	62	-12.1636	96.8733	12.1636	1.38492	-1.48608	-2.24829	1.14918	0.996208	AM	2972	3025	53	0.982479	0.884787	3359	3025	3359
3	127	311	-31.553	159.077	31.553	1.19036	-1.53458	-0.332193	0.31082	0.721365	AM	1597	1869	272	0.854468	0.866522	1843	1869	1843
4	128	192	-29.0326	167.952	29.0326	1.35409	-1.30758	-0.598806	0.327598	0.455396	AM	1937	2102	165	0.921503	0.878857	2204	2102	2204
5	129	77	-54.6284	158.864	54.6284	1.41556	-0.936305	-0.431204	-1.33918	0.142207	AM	868	929	61	0.934338	0.758741	1144	929	1144
6	131	183	39.6991	-31.1052	39.6991	1.40641	-1.54052	-0.0464508	0.0894212	0.553478	AM	1331	1476	145	0.901762	0.83553	1593	1476	1593
7	132	229	39.4419	-31.2025	39.4419	1.40762	-0.922072	0.127625	0.0676551	0.746025	AM	1299	1481	182	0.87711	0.838065	1550	1481	1550
8	133	253	38.5782	-28.7013	38.5782	1.3861	-0.861884	0.222765	0.0882479	0.476599	AM	1293	1500	207	0.862	0.83961	1540	1500	1540
9	134	257	38.4695	-28.3336	38.4695	1.38084	-0.584902	0.766804	0.0532544	0.508431	AM	1292	1502	210	0.860186	0.840052	1538	1502	1538
10	135	149	39.0523	-28.0113	39.0523	1.37923	-1.1693	-0.432897	0.120522	0.288415	AM	1367	1489	122	0.918066	0.835575	1636	1489	1636
11	136	236	38.6372	-28.0292	38.6372	1.3779	-0.761426	0.226674	0.0704534	0.47133	AM	1311	1498	187	0.875167	0.843087	1555	1498	1555
12	137	263	38.7239	-27.2123	38.7239	1.37039	-0.615748	0.212895	0.120413	0.359898	AM	1281	1496	215	0.856283	0.8389	1527	1496	1527
13	138	287	37.7954	-25.4819	37.7954	1.35103	-0.433825	0.250928	0.050649	0.218515	AM	1289	1520	231	0.848026	0.846912	1522	1520	1522
14	139	214	36.9713	-25.0998	36.9713	1.35214	-1.03208	-0.188705	0.108661	-0.107522	AM	1371	1546	175	0.886805	0.847866	1617	1546	1617
15	145	658	27.7465	-18.0066	27.7465	1.11738	-0.727656	0.468017	0.207401	-1.36203	AM	1668	2230	562	0.747982	0.891026	1872	2230	1872
16	146	831	28.6899	-17.8583	28.6899	1.13291	-0.445175	0.806242	0.00112217	-0.989889	AM	1429	2136	707	0.669007	0.893125	1600	2136	1600
17	147	838	28.1174	-17.2326	28.1174	1.09287	-0.637286	0.463887	0.18156	-1.30969	AM	1467	2193	726	0.668947	0.886941	1654	2193	1654
18	148	1294	28.2911	-16.5563	28.2911	1.06539	-0.13819	1.08863	-0.0187349	-1.12812	AM	1076	2176	1100	0.494485	0.911864	1180	2176	1180
19	149	1123	27.9548	-15.5932	27.9548	0.994863	-0.21478	0.649852	0.201051	-1.50088	AM	1270	2209	939	0.574921	0.916968	1385	2209	1385
20	150	718	28.4061	-14.0365	28.4061	0.864687	-0.196938	0.0590474	0.419415	-2.38862	AM	1545	2164	619	0.713956	0.886403	1743	2164	1743
21	151	674	29.0245	-13.6418	29.0245	0.914139	-0.406088	-0.0474177	0.361055	-2.23249	AM	1537	2103	566	0.730861	0.892049	1723	2103	1723
22	155	103	-1.3784	-89.6787	1.3784	1.28611	-1.15321	-0.883158	0.792786	-0.669693	AM	2501	2597	96	0.963034	0.853001	2932	2597	2932
23	156	173	-0.385734	-91.5129	0.385734	1.32163	-0.474137	0.458807	0.772378	-1.35978	AM	2399	2556	157	0.938576	0.848603	2827	2556	2827
24	157	237	-1.2936	-90.4353	1.2936	1.3012	-0.853632	-0.187518	0.737854	-0.834183	AM	2381	2593	212	0.918241	0.851878	2795	2593	2795
25	158	55	0.325229	-89.9568	0.325229	1.29619	-1.5718	-1.57662	0.881434	-1.38346	AM	2504	2553	49	0.980807	0.850832	2943	2553	2943
26	159	362	-0.559293	-91.1843	0.559293	1.3105	0.108287	0.56034	0.74227	-1.32585	AM	2243	2563	320	0.875146	0.848015	2645	2563	2645
27	160	57	0.332085	-90.4757	0.332085	1.30522	-0.941547	-0.561043	0.886765	-1.07007	AM	2500	2553	53	0.97924	0.850051	2941	2553	2941
28	161	175	0.586845	-90.757	0.586845	1.31177	-1.17105	-0.114441	0.827877	-0.858194	AM	2407	2564	157	0.938768	0.849629	2833	2564	2833
29	162	112	-0.610811	-90.6658	0.610811	1.30811	-1.52462	-0.349987	0.729675	-1.84765	AM	2464	2565	101	0.960624	0.850535	2897	2565	2897
30	163	291	-0.826798	-89.4306	0.826798	1.27955	-0.517465	-0.0283328	0.786414	-0.585378	AM	2309	2574	265	0.897047	0.847339	2725	2574	2725
31	164	413	-0.627248	-90.3584	0.627248	1.29902	-0.35117	0.088258	0.75975	-1.55092	AM	2198	2565	367	0.85692	0.846687	2596	2565	2596
32	165	78	-0.818429	-90.0588	0.818429	1.29591	-1.42765	-0.723803	0.788992	-1.05976	AM	2499	2573	74	0.97124	0.850868	2937	2573	2937
33	166	291	-0.266245	-90.7125	0.266245	1.30665	-0.50863	0.123864	0.812821	-1.69655	AM	2293	2551	258	0.898863	0.847689	2705	2551	2705
34	171	574	19.5981	-155.518	19.5981	1.53193	0.341243	1.17911	0.0777848	0.826495	AM	2344	2888	544	0.811634	0.87889	2667	2888	2667
35	172	644	22.0584	-159.524	22.0584	1.52966	-0.239788	0.506272	0.540615	0.823431	AM	2124	2733	609	0.777168	0.875876	2425	2733	2425
36	173	69	20.5476	-156.609	20.5476	1.53501	-0.977626	-0.35149	0.767891	0.226736	AM	2769	2834	65	0.977064	0.890068	3111	2834	3111
37	176	380	20.835	-156.927	20.835	1.53517	-0.641735	0.209573	0.690261	0.386494	AM	2457	2816	359	0.872514	0.883495	2781	2816	2781
38	180	652	20.7904	-156.337	20.7904	1.53213	-0.159977	0.960486	0.416247	0.760327	AM	2202	2819	617	0.781128	0.876592	2512	2819	2512
39	181	31	28.2081	-177.367	28.2081	1.50433	-1.82728	-2.18058	0.715615	0.559625	AM	2160	2184	24	0.989011	0.881273	2451	2184	2451
40	183	503	21.1332	-157.015	21.1332	1.53366	-0.460315	0.476201	0.683133	0.61019	AM	2322	2797	475	0.830175	0.88088	2636	2797	2636
41	186	100	21.8966	-160.152	21.8966	1.53071	-0.823464	-0.424476	0.775675	-0.393402	AM	2656	2745	89	0.967577	0.890677	2982	2745	2982
42	187	605	21.4587	-157.973	21.4587	1.53318	-0.216872	0.359215	0.738332	0.757429	AM	2204	2775	571	0.794234	0.878088	2510	2775	2510
43	189	904	64.9907	-18.5941	64.9907	1.28807	1.01054	0.698323	-1.67556	0.180205	AM	-198	495	693	0	0.92093	-215	495	215
44	202	1491	-21.1333	55.5327	21.1333	1.38676	-0.077076	0.957349	0.157433	0.6927	AM	1602	2797	1195	0.572757	0.972087	1648	2797	1648
45	203	57	-7.99629	-140.687	7.99629	1.57945	-1.28388	-0.192279	1.04953	0.36647	AM	2835	2889	54	0.981308	0.875	3240	2889	3240
46	206	36	-7.91764	-140.57	7.91764	1.57903	-1.74879	-0.266624	1.10427	-0.0549173	AM	2853	2885	32	0.988908	0.875959	3257	2885	3257
47	207	283	-9.77478	-139.014	9.77478	1.58028	-0.682176	0.357606	0.924127	0.833066	AM	2688	2959	271	0.908415	0.873011	3079	2959	3079
48	211	303	-8.86624	-140.139	8.86624	1.58053	-0.658179	0.338547	0.936819	0.769143	AM	2641	2925	284	0.902906	0.872481	3027	2925	3027
49	212	188	-9.94499	-139.089	9.94499	1.58148	-1.11956	0.111687	0.983017	0.715251	AM	2789	2965	176	0.940641	0.87732	3179	2965	3179
50	213	202	-8.90932	-139.552	8.90932	1.57949	-1.04846	0.112455	1.02865	0.731489	AM	2737	2926	189	0.935407	0.87472	3129	2926	3129
51	214	200	-9.39786	-140.074	9.39786	1.58239	-0.998112	0.151948	1.01778	0.792987	AM	2756	2945	189	0.935823	0.875476	3148	2945	3148
52	217	87	-24.3767	-128.323	24.3767	1.59742	-1.25997	-2.01012	0.735601	0.551665	AM	2467	2548	81	0.96821	0.887091	2781	2548	2781
53	220	27	11.2942	166.876	11.2942	1.52824	-1.66063	-2.47026	1.26802	0.955933	AM	2983	3006	23	0.992349	0.883067	3378	3006	3378
54	237	636	29.9723	129.923	29.9723	1.18216	-1.59269	-0.133913	0.32852	1.4319	AM	1454	2012	558	0.722664	0.872749	1666	2012	1666
55	238	767	29.8488	129.871	29.8488	1.1861	-1.32505	0.161299	0.247434	1.46454	AM	1357	2023	666	0.670786	0.877182	1547	2023	1547
56	241	413	29.6412	129.713	29.6412	1.19183	-1.37776	0.0268063	0.354785	1.451	AM	1681	2043	362	0.82281	0.875065	1921	2043	1921
57	242	549	29.4594	129.602	29.4594	1.19679	-1.76325	-0.181613	0.400042	1.41392	AM	1579	2061	482	0.766133	0.875277	1804	2061	1804
58	244	663	29.1466	129.208	29.1466	1.20321	-1.78606	-0.652615	0.501754	1.29943	AM	1516	2091	575	0.725012	0.880372	1722	2091	1722
59	247	696	28.323	129.972	28.323	1.23282	-1.17514	-0.876668	0.646023	1.31351	AM	1546	2172	626	0.711786	0.871477	1774	2172	1774
60	277	261	-9.42548	46.3688	9.42548	1.20749	-0.877304	-2.29743	1.13203	0.112592	AM	2709	2946	237	0.919552	0.877267	3088	2946	3088
61	278	136	-9.73086	46.5115	9.73086	1.21416	-1.64273	-2.15942	1.13965	0.0768285	AM	2830	2957	127	0.957051	0.877519	3225	2957	3225
62	279	131	-9.72632	47.5732	9.72632	1.24294	-1.83466	-2.57625	1.15113	0.271798	AM	2838	2957	119	0.959757	0.878638	3230	2957	3230
63	280	135	-10.0866	47.7417	10.0866	1.24729	-1.67126	-1.97737	1.14121	0.0693138	AM	2843	2970	127	0.957239	0.878282	3237	2970	3237
64	283	77	-10.1593	51.1656	10.1593	1.31731	-1.7247	-2.35036	1.11498	0.26988	AM	2902	2972	70	0.976447	0.880194	3297	2972	3297
65	285	25	-16.6031	59.5873	16.6031	1.42124	-1.81032	-2.24829	1.03481	0.147004	AM	2987	3009	22	0.992689	0.889518	3358	3009	3358
66	289	81	-7.12964	56.28	7.12964	1.37376	-1.69852	-2.35036	1.15403	0.919113	AM	2778	2851	73	0.974395	0.873036	3182	2851	3182
67	296	1237	24.2598	-76.6441	24.2598	0.836439	0.4135	-1.17029	0.987544	0.261517	AM	1462	2558	1096	0.57154	0.890378	1642	2558	1642
68	327	621	17.6315	-63.2375	17.6315	1.24292	-1.59212	0.0498688	0.957588	0.306905	AM	2402	2977	575	0.806853	0.881791	2724	2977	2724
69	331	539	17.4908	-62.9763	17.4908	1.23848	-1.44835	-0.144974	1.10039	0.32775	AM	2489	2982	493	0.834675	0.88545	2811	2982	2811
70	334	1471	13.8984	-60.9668	13.8984	1.09654	-0.490366	0.154839	1.10127	1.03376	AM	1719	3042	1323	0.565089	0.877489	1959	3042	1959
71	335	608	18.0617	-63.0627	18.0617	1.25278	-1.04684	-0.390193	1.12082	0.159335	AM	2398	2960	562	0.810135	0.882916	2716	2960	2716
72	348	153	18.7918	-110.975	18.7918	1.14929	-0.932636	0.21488	0.819963	-1.129	AM	2784	2929	145	0.950495	0.887755	3136	2929	3136
73	349	10	19.31	-110.803	19.31	1.12574	-1.71384	-4.5583	0.928328	-1.30639	AM	2893	2903	10	0.996555	0.890702	3248	2903	3248
74	350	42	18.3568	-114.724	18.3568	1.22766	-1.48381	-0.657295	0.864525	-2.21362	AM	2908	2948	40	0.986431	0.889841	3268	2948	3268
75	351	150	29.0398	-118.285	29.0398	1.04032	-0.753194	0.369321	0.155836	-2.2446	AM	1973	2102	129	0.93863	0.878451	2246	2102	2246
76	352	78	-49.6862	178.774	49.6862	1.4728	-1.45486	-0.493065	-0.927612	-0.0868905	AM	1114	1175	61	0.948085	0.781206	1426	1175	1426
77	354	26	3.85111	-159.297	3.85111	1.59683	-1.36454	-2.20242	1.20854	0.772245	AM	2682	2703	21	0.992231	0.864603	3102	2703	3102
78	355	75	8.62158	150.926	8.62158	1.44379	-1.74773	-2.35036	1.24677	1.54201	AM	2843	2915	72	0.9753	0.875847	3246	2915	3246
79	356	96	-40.3188	-9.94232	40.3188	1.4672	-1.11875	0.131366	-0.650587	1.56277	AM	1375	1465	90	0.938567	0.821386	1674	1465	1674
80	358	23	-9.95743	-150.211	9.95743	1.61021	-1.77788	-2.29743	1.29389	0.312753	AM	2945	2965	20	0.993255	0.880682	3344	2965	3344
81	359	301	-19.0524	-169.859	19.0524	1.54	-0.7351	-1.41778	0.937646	1.12637	AM	2657	2916	259	0.91118	0.89371	2973	2916	2973
82	361	231	5.52886	-87.0619	5.52886	1.16287	-1.43054	-0.18515	0.897763	1.45937	AM	2564	2779	215	0.922634	0.864755	2965	2779	2965
83	362	177	-29.3809	-177.987	29.3809	1.47305	-1.33567	-0.220313	0.496595	0.882478	AM	1907	2068	161	0.922147	0.873568	2183	2068	2183
84	363	546	1.61539	7.39705	1.61539	1.01136	-0.917571	0.149045	0.921717	1.08096	AM	2141	2607	466	0.82125	0.857086	2498	2607	2498
85	364	1100	0.238989	6.60226	0.238989	1.05275	-0.393385	0.657535	0.696826	1.26523	AM	1602	2549	947	0.628482	0.845829	1894	2549	1894
86	365	379	-1.43572	5.62983	1.43572	1.10492	-1.37097	-0.137212	0.292053	0.989638	AM	2258	2599	341	0.868796	0.849511	2658	2599	2658
87	366	24	-46.6358	37.9408	46.6358	1.39227	-1.24767	-0.090336	-1.21507	1.19043	AM	1288	1308	20	0.984709	0.794571	1621	1308	1621
88	367	32	-46.907	37.7404	46.907	1.3934	-0.702963	0.33189	-1.325	1.21574	AM	1271	1298	27	0.979199	0.792888	1603	1298	1603
89	368	285	-21.2346	-159.778	21.2346	1.57866	-1.13121	-0.225308	0.815604	0.980579	AM	2536	2790	254	0.908961	0.891075	2846	2790	2846
90	370	50	-7.94351	-14.367	7.94351	1.37207	-1.02471	0.0786583	0.445999	-1.89879	AM	2840	2887	47	0.98372	0.875193	3245	2887	3245
91	375	38	19.2921	166.635	19.2921	1.52859	-1.7444	-2.70161	1.17556	-0.0708453	AM	2873	2904	31	0.989325	0.891682	3222	2904	3222
92	377	400	12.1845	-68.2896	12.1845	0.846357	-0.722226	-0.835912	1.2904	-0.681778	AM	2655	3025	370	0.877686	0.878848	3021	3025	3021
93	378	565	12.1941	-68.9726	12.1941	0.792037	-0.590793	-0.441422	1.25596	-0.59198	AM	2499	3025	526	0.826116	0.875	2856	3025	2856
94	379	59	-18.8668	-159.776	18.8668	1.58213	-1.48865	-1.30669	1.0333	1.02076	AM	2875	2925	50	0.982906	0.891473	3225	2925	3225
95	380	128	-19.9957	-158.114	19.9957	1.58669	-1.38112	-1.50862	0.95978	0.982786	AM	2751	2866	115	0.959874	0.890579	3089	2866	3089
96	381	149	-21.9281	-157.919	21.9281	1.58463	-1.23482	-1.00404	0.805361	0.954631	AM	2609	2742	133	0.951495	0.890444	2930	2742	2930
97	382	31	-10.4199	-161.001	10.4199	1.59222	-1.76419	-2.24829	1.29027	1.1323	AM	2955	2981	26	0.991278	0.881826	3351	2981	3351
98	383	40	-19.2688	-158.937	19.2688	1.58477	-1.78368	-2.29743	1.01831	0.97921	AM	2869	2905	36	0.987608	0.890717	3221	2905	3221
99	384	107	-20.1612	-157.341	20.1612	1.58926	-1.48877	-2.06239	0.961545	0.946385	AM	2762	2857	95	0.966748	0.891255	3099	2857	3099
100	385	111	-19.8671	-157.702	19.8671	1.58838	-1.43301	-1.88752	0.983555	0.981917	AM	2775	2873	98	0.965889	0.891137	3114	2873	3114
101	392	32	-8.98802	-157.981	8.98802	1.60488	-1.53179	-2.35036	1.29226	0.639943	AM	2903	2929	26	0.991123	0.879164	3302	2929	3302
102	394	108	-37.1124	-12.2851	37.1124	1.48014	-1.02857	0.677725	-0.521485	0.968467	AM	1440	1541	101	0.934458	0.837696	1719	1541	1719
103	395	92	-37.3005	-12.6781	37.3005	1.48264	-1.58504	-0.183969	-0.30893	0.886843	AM	1450	1535	85	0.944625	0.83815	1730	1535	1730
104	399	44	-49.3013	69.4849	49.3013	1.53619	0.237944	0.583543	-1.45064	-0.103714	AM	1156	1193	37	0.968986	0.781081	1480	1193	1480
105	401	11	-53.0932	73.5169	53.0932	1.54019	-0.647103	0.882939	-2.16422	-0.14464	AM	996	1005	9	0.991045	0.766154	1300	1005	1300
106	402	105	71.0147	-8.38644	71.0147	1.28454	-0.62662	0.739607	-2.08396	0.0669724	AM	261	328	67	0.795732	0.701613	372	328	372
107	404	52	-20.5082	-29.3033	20.5082	1.3067	-1.64945	-0.159624	0.84623	0.0826102	AM	2789	2836	47	0.983427	0.891054	3130	2836	3130
108	405	297	45.9057	149.949	45.9057	1.22361	-0.243828	0.42993	-1.52795	0.50425	AM	1105	1335	230	0.827715	0.804807	1373	1335	1373
109	406	242	46.948	151.996	46.948	1.17415	-0.664385	0.473938	-1.56532	0.653481	AM	1112	1296	184	0.858025	0.799425	1391	1296	1391
110	407	215	47.337	152.478	47.337	1.16346	-1.12147	0.280391	-1.61577	0.647843	AM	1124	1281	157	0.87744	0.801712	1402	1281	1402
111	409	209	47.746	153.013	47.746	1.13855	-1.15924	0.148318	-1.60872	0.625097	AM	1108	1264	156	0.876582	0.796549	1391	1264	1391
112	410	130	48.0805	153.216	48.0805	1.12274	-1.21459	0.437622	-1.63424	0.603354	AM	1148	1249	101	0.919135	0.789546	1454	1249	1454
113	411	54	7.11907	171.216	7.11907	1.53413	-1.46322	-2.11895	1.25219	1.59097	AM	2805	2851	46	0.983865	0.874104	3209	2851	3209
114	413	98	46.5209	150.869	46.5209	1.21151	-1.48818	-0.0690413	-1.51125	0.559446	AM	1236	1313	77	0.941356	0.796905	1551	1313	1551
115	414	862	32.7463	-16.9991	32.7463	1.21182	-0.43532	0.59884	-0.100951	-0.280972	AM	1041	1773	732	0.58714	0.87259	1193	1773	1193
116	415	212	32.5076	-16.5088	32.5076	1.19953	-1.59998	-0.313423	0.215187	-0.623793	AM	1606	1792	186	0.896205	0.862513	1862	1792	1862
117	416	395	33.0692	-16.3422	33.0692	1.21016	-1.28916	-0.266624	0.229958	-0.901173	AM	1417	1750	333	0.809714	0.866137	1636	1750	1636
118	418	167	17.0565	-25.1701	17.0565	1.26067	-0.415845	0.662035	0.502912	-1.37923	AM	2845	2996	151	0.949599	0.889062	3200	2996	3200
119	419	121	16.8455	-24.9678	16.8455	1.25654	-0.783249	-0.0302177	0.803375	-2.42373	AM	2887	3002	115	0.961692	0.887488	3253	3002	3253
120	421	122	16.5985	-24.2562	16.5985	1.23387	-0.655633	0.381877	0.641449	-1.87699	AM	2896	3009	113	0.962446	0.888071	3261	3009	3261
121	422	69	16.7372	-22.9314	16.7372	1.2025	-0.787109	-0.450054	0.764655	-3.14597	AM	2942	3005	63	0.979035	0.88909	3309	3005	3309
122	423	92	16.0983	-22.814	16.0983	1.19047	-0.483488	-0.462323	0.786201	-3.11459	AM	2936	3021	85	0.971864	0.888351	3305	3021	3305
123	424	81	15.218	-23.1606	15.218	1.19952	-0.729155	-0.411214	0.886605	-2.13442	AM	2960	3036	76	0.974967	0.887024	3337	3036	3337
124	425	145	15.0837	-23.6248	15.0837	1.21014	-0.344564	0.406823	0.747609	-1.48718	AM	2902	3037	135	0.955548	0.886107	3275	3037	3275
125	426	127	14.9283	-24.3843	14.9283	1.23469	-0.565979	0.89534	0.333033	-1.13444	AM	2924	3039	115	0.962159	0.887405	3295	3039	3295
126	427	88	14.8516	-24.7055	14.8516	1.24491	-1.14853	0.169113	0.466188	-1.44977	AM	2959	3039	80	0.973676	0.887256	3335	3039	3335
127	428	231	32.3094	-64.7672	32.3094	1.30331	-1.13568	-1.51676	0.657203	0.634802	AM	1597	1807	210	0.883785	0.859064	1859	1807	1859
128	429	46	16.7665	-24.745	16.7665	1.25191	-1.33331	-0.489376	0.749324	-2.25971	AM	2961	3005	44	0.985358	0.888655	3332	3005	3332
129	431	47	16.6182	-24.5878	16.6182	1.24841	-1.84349	-1.15077	0.760196	-2.18518	AM	2965	3009	44	0.985377	0.888789	3336	3009	3336
130	451	186	-16.494	-151.739	16.494	1.61316	-1.35027	-0.221559	1.08129	0.897349	AM	2839	3012	173	0.942563	0.887188	3200	3012	3200
131	460	226	-16.7465	-151.003	16.7465	1.61508	-1.08084	-0.103857	1.02711	0.893866	AM	2801	3005	204	0.932113	0.888642	3152	3005	3152
132	465	27	-17.6571	-150.629	17.6571	1.61506	-1.61911	-1.1318	1.01904	0.925951	AM	2954	2976	22	0.992608	0.890832	3316	2976	3316
133	479	182	-16.4422	-152.265	16.4422	1.61161	-1.61085	-0.48388	1.10898	0.925669	AM	2849	3013	164	0.945569	0.888646	3206	3013	3206
134	481	332	-17.5291	-149.834	17.5291	1.61753	-0.936145	0.305174	0.895677	0.855172	AM	2685	2981	296	0.900704	0.890252	3016	2981	3016
135	494	380	-16.822	-151.437	16.822	1.61356	-0.860993	0.185169	0.989821	0.975123	AM	2666	3003	337	0.887779	0.89015	2995	3003	2995
136	496	34	-15.1437	-147.57	15.1437	1.61688	-1.02646	-2.35036	1.14321	0.769945	AM	3008	3036	28	0.990777	0.888889	3384	3036	3384
137	499	12	-16.0685	-142.416	16.0685	1.60762	-1.37057	-2.37843	1.13149	0.62929	AM	3014	3022	8	0.997353	0.889873	3387	3022	3387
138	505	198	-16.623	-151.494	16.623	1.61368	-1.03816	-0.201901	1.03871	0.895527	AM	2831	3009	178	0.940844	0.888854	3185	3009	3185
139	507	637	-17.6775	-149.401	17.6775	1.61825	-0.332173	0.568689	0.745877	0.956997	AM	2393	2975	582	0.80437	0.884658	2705	2975	2705
140	509	30	-14.6287	-145.206	14.6287	1.6104	-1.51122	-2.24829	1.18813	0.668722	AM	3017	3041	24	0.992108	0.888137	3397	3041	3397
141	521	57	-17.0045	-149.567	17.0045	1.61917	-1.83597	-2.15942	1.0377	0.886286	AM	2950	2998	48	0.983989	0.890432	3313	2998	3313
142	528	49	-16.262	-151.816	16.262	1.61332	-1.66618	-2.47026	1.13054	0.913234	AM	2977	3017	40	0.986742	0.890251	3344	3017	3344
143	537	1	-57.0778	-26.6822	57.0778	1.47476	-1.65948	-4.5583	-1.82136	0.836321	AM	811	812	1	0.998768	0.750926	1080	812	1080
144	555	308	53.6664	-166.895	53.6664	1.0064	-0.050269	0.598462	-1.40416	0.683345	AM	749	976	227	0.767418	0.772962	969	976	969
145	558	140	-33.6478	-78.849	33.6478	1.20015	-1.21021	0.0371519	-0.224445	0.128577	AM	1580	1710	130	0.923977	0.853593	1851	1710	1851
146	559	113	-33.7675	-80.792	33.7675	1.23978	-1.18914	0.406823	-0.412008	0.202364	AM	1599	1702	103	0.939483	0.85508	1870	1702	1870
147	566	401	-14.3003	-170.718	14.3003	1.54554	-0.918155	-0.156215	1.08992	1.64693	AM	2716	3042	326	0.892834	0.897258	3027	3042	3027
148	568	217	-14.1722	-169.664	14.1722	1.55108	-1.77333	-0.224056	1.08677	1.68286	AM	2859	3042	183	0.939842	0.8901	3212	3042	3212
149	569	218	-14.1786	-169.62	14.1786	1.55116	-1.79147	-0.206763	1.1234	1.61075	AM	2861	3042	181	0.9405	0.891	3211	3042	3211
150	570	380	-14.242	-169.468	14.242	1.55154	-1.17454	0.21488	1.00992	1.71984	AM	2726	3042	316	0.896121	0.894064	3049	3042	3049
151	574	14	10.3029	-109.217	10.3029	1.30735	-1.69521	-2.85501	1.35132	3.09982	AM	2966	2977	11	0.996305	0.881688	3364	2977	3364
152	575	35	-7.33933	72.4343	7.33933	1.39921	-1.31194	-1.88752	1.21832	1.29353	AM	2833	2860	27	0.990559	0.875734	3235	2860	3235
153	577	98	0.284458	174.113	0.284458	1.5229	-0.650497	-2.13889	1.28848	0.766926	AM	2465	2551	86	0.966288	0.850587	2898	2551	2898
154	578	314	-13.7667	-177.105	13.7667	1.50939	-0.892866	-0.183969	1.13568	1.45457	AM	2776	3042	266	0.912558	0.8906	3117	3042	3117
155	593	175	49.1207	154.526	49.1207	1.03407	-1.09641	0.283986	-1.6449	0.538251	AM	1072	1202	130	0.891847	0.788815	1359	1202	1359
156	594	37	1.85074	-157.353	1.85074	1.59694	-0.569497	-2.04452	1.25278	1.15463	AM	2589	2617	28	0.989301	0.858422	3016	2617	3016
157	597	877	45.076	147.877	45.076	1.2188	-0.00835517	0.523787	-1.42855	0.340523	AM	701	1362	661	0.514684	0.856968	818	1362	818
158	600	138	50.8624	155.57	50.8624	0.802287	-0.896619	0.760852	-1.859	0.275786	AM	1002	1117	115	0.897046	0.769585	1302	1117	1302
159	604	85	-0.52847	166.934	0.52847	1.48579	-1.4649	-1.43939	1.25127	0.997934	AM	2483	2561	78	0.969543	0.850342	2920	2561	2920
160	606	289	-12.5032	177.08	12.5032	1.48803	-1.24298	-0.769238	1.1952	1.59223	AM	2759	3030	271	0.910561	0.880064	3135	3030	3135
161	627	545	-43.9385	-176.525	43.9385	1.48624	-0.405752	-0.590233	-0.52521	0.178766	AM	964	1393	429	0.692032	0.819031	1177	1393	1177
162	678	174	52.3558	175.919	52.3558	1.27568	-1.50472	-0.100713	-1.44362	0.0418836	AM	905	1042	137	0.868522	0.7663	1181	1042	1181
163	680	134	18.1164	145.767	18.1164	1.46095	-1.23788	-0.21783	1.12324	0.826974	AM	2834	2958	124	0.95808	0.888959	3188	2958	3188
164	694	37	17.3682	-87.8571	17.3682	0.649352	-0.945694	-2.24829	1.14479	0.800236	AM	2954	2986	32	0.989283	0.890295	3318	2986	3318
165	695	59	17.3498	-87.5378	17.3498	0.803009	-1.80521	-2.85501	1.17167	0.854811	AM	2938	2987	49	0.983596	0.891113	3297	2987	3297
166	700	263	19.6846	-80.0403	19.6846	1.19933	-1.32407	-2.47026	1.15647	0.386427	AM	2651	2883	232	0.919528	0.891692	2973	2883	2973
167	706	26	4.6838	-160.38	4.6838	1.59765	-1.58507	-2.11895	1.20935	1.25367	AM	2721	2741	20	0.992703	0.867666	3136	2741	3136
168	742	112	18.7722	145.668	18.7722	1.45623	-1.24489	0.161299	0.964203	0.830932	AM	2828	2930	102	0.965188	0.889868	3178	2930	3178
169	743	53	14.8525	145.559	14.8525	1.48073	-1.78029	-1.01976	1.23611	1.01473	AM	2991	3039	48	0.984205	0.887537	3370	3039	3370
170	747	119	17.5996	145.833	17.5996	1.4647	-1.60238	-0.0397201	1.08877	0.86692	AM	2874	2978	104	0.965077	0.890887	3226	2978	3226
171	748	101	16.3522	145.677	16.3522	1.47175	-1.32965	0.0268063	1.11433	1.00841	AM	2922	3015	93	0.969154	0.888416	3289	3015	3289
172	753	60	19.6831	145.419	19.6831	1.44902	-1.51229	0.085073	1.06804	0.69866	AM	2831	2884	53	0.981623	0.891092	3177	2884	3177
173	780	475	13.4435	144.777	13.4435	1.47252	-0.523054	-0.437999	1.22164	1.13018	AM	2620	3040	420	0.861842	0.886333	2956	3040	2956
174	844	277	14.1574	145.214	14.1574	1.4793	-1.05475	-0.291003	1.20125	1.07261	AM	2795	3042	247	0.918803	0.886739	3152	3042	3152
175	845	248	15.1891	145.754	15.1891	1.47913	-0.963192	-0.329272	1.22795	1.01677	AM	2812	3036	224	0.926219	0.887066	3170	3036	3170
176	854	181	15.0134	145.632	15.0134	1.47963	-1.01236	-0.962558	1.24431	1.01506	AM	2875	3038	163	0.946346	0.887346	3240	3038	3240
177	903	24	-2.81264	-171.673	2.81264	1.57032	-1.63778	-2.91482	1.3162	-0.393196	AM	2640	2658	18	0.993228	0.861619	3064	2658	3064
178	905	23	-4.51477	-172.183	4.51477	1.56389	-1.75982	-2.53908	1.34206	0.291359	AM	2715	2733	18	0.993414	0.867135	3131	2733	3131
179	908	19	-3.12749	-171.085	3.12749	1.57172	-1.82143	-2.79999	1.32777	0.00182665	AM	2659	2672	13	0.995135	0.862751	3082	2672	3082
180	910	18	-4.4554	-171.244	4.4554	1.56769	-1.7279	-2.50381	1.34615	0.191478	AM	2717	2730	13	0.995238	0.866943	3134	2730	3134
181	921	464	36.588	27.1683	36.588	0.545849	-1.28444	-0.0630763	0.230591	-0.272729	AM	1162	1560	398	0.744872	0.841419	1381	1560	1381
182	925	80	28.6372	-112.83	28.6372	0.538629	-1.31222	-0.309163	0.481699	-2.62519	AM	2066	2141	75	0.96497	0.876538	2357	2141	2357
183	927	123	28.702	-112.578	28.702	0.67685	-1.28745	-0.297931	0.511944	-2.49109	AM	2020	2135	115	0.946136	0.875596	2307	2135	2307
184	930	74	27.4416	-111.88	27.4416	0.681643	-1.65909	-0.896325	0.722947	-2.13573	AM	2189	2260	71	0.968584	0.880177	2487	2260	2487
185	931	135	27.2186	-112.074	27.2186	0.315682	-1.37991	-0.739499	0.705062	-2.15301	AM	2152	2282	130	0.943032	0.878367	2450	2282	2450
186	933	118	26.1199	-111.274	26.1199	0.205745	-1.77921	-0.654951	0.651153	-1.84676	AM	2278	2389	111	0.953537	0.882946	2580	2389	2580
187	936	120	25.6833	-111.035	25.6833	0.506344	-1.5102	-0.857557	0.704842	-1.78553	AM	2317	2430	113	0.953498	0.884014	2621	2430	2621
188	971	18	-46.0981	50.2346	46.0981	1.45217	-1.12651	0.0738078	-1.26771	1.21018	AM	1314	1328	14	0.989458	0.798299	1646	1328	1646
189	972	19	-46.4118	51.7591	46.4118	1.46082	-0.891005	0.1934	-1.30614	1.21607	AM	1302	1317	15	0.98861	0.796818	1634	1317	1634
190	973	31	-37.8363	77.5566	37.8363	1.5162	-1.19804	0.099291	-0.378495	0.410141	AM	1490	1519	29	0.980908	0.838492	1777	1519	1777
191	974	11	-38.7222	77.523	38.7222	1.51609	-1.71956	-0.698415	-0.287537	0.270533	AM	1485	1496	11	0.992647	0.834739	1779	1496	1779
192	975	153	-52.5436	169.162	52.5436	1.44046	-0.986283	-0.148327	-1.05654	0.512267	AM	905	1033	128	0.876089	0.759866	1191	1033	1191
193	982	129	49.4235	154.759	49.4235	0.985999	-0.593187	0.369321	-1.67044	0.526255	AM	1081	1187	106	0.910699	0.778258	1389	1187	1389
194	983	106	48.8219	154.109	48.8219	1.06062	-0.9704	0.143203	-1.66169	0.573198	AM	1138	1216	78	0.935855	0.788635	1443	1216	1443
195	984	4103	-21.3066	165.7	21.3066	1.25575	0.513718	0.538394	0.67027	0.850246	AM	-807	2785	3592	0	0.825998	-977	2785	977
196	1032	2492	12.2967	92.7856	12.2967	0.918596	0.172547	-0.0079334	1.16652	1.40125	AM	829	3027	2198	0.273869	0.891398	930	3027	930
197	1034	1757	-4.92375	150.62	4.92375	1.24484	0.794582	0.79268	0.960746	1.6128	AM	1312	2751	1439	0.476917	0.927864	1414	2751	1414
198	1048	982	-20.2836	57.572	20.2836	1.4064	-0.16398	0.0866673	0.671256	0.789481	AM	2001	2849	848	0.702352	0.903386	2215	2849	2215
199	1054	1730	7.52546	93.5991	7.52546	1.1649	-0.187107	-0.115508	1.18455	1.31894	AM	1303	2869	1566	0.454165	0.841188	1549	2869	1549
200	1058	11986	11.7364	122.866	11.7364	1.17087	1.3218	0.972675	1.06249	1.2708	AM	-7017	3016	10033	0	0.818404	-8574	3016	8574
201	1059	266	-19.7167	63.4213	19.7167	1.45764	-0.990579	-0.462323	0.854537	0.28258	AM	2639	2882	243	0.915684	0.888851	2969	2882	2969
202	1061	267	-10.9397	166.248	10.9397	1.42499	-0.380588	0.0515468	1.18782	1.95114	AM	2776	2996	220	0.926569	0.887184	3129	2996	3129
203	1063	2399	-8.14116	158.307	8.14116	1.35365	0.711738	0.886683	1.05499	1.58094	AM	923	2895	1972	0.318826	1	904	2895	904
204	1067	397	21.758	-71.8243	21.758	1.27346	-0.349879	-1.69316	1.10116	-0.185527	AM	2396	2754	358	0.870007	0.889054	2695	2754	2695
205	1071	1178	-16.2122	167.723	16.2122	1.39974	0.3902	0.628451	0.943719	1.46055	AM	2072	3019	947	0.68632	0.934596	2217	3019	2217
206	1075	684	-12.824	45.1439	12.824	1.15828	-0.637903	-0.101759	0.978801	0.541024	AM	2415	3035	620	0.795717	0.880102	2744	3035	2744
207	1312	69	-27.1198	-109.355	27.1198	1.52367	-0.869687	-0.267956	0.457097	0.347307	AM	2226	2291	65	0.971628	0.881584	2525	2291	2525
208	1313	35	-26.3235	-79.9752	26.3235	1.26804	-1.76876	-0.31771	-0.0431885	-1.90743	AM	2337	2369	32	0.986492	0.884557	2642	2369	2642
209	1500	294	12.9519	-81.5232	12.9519	0.980131	-1.21259	-0.506134	1.17071	0.799862	AM	2761	3036	275	0.90942	0.880983	3134	3036	3134
210	10128	499	-54.332	-67.4014	54.332	0.615738	0.544669	0.464807	-1.23542	-0.779337	AM	513	944	431	0.543432	0.692308	741	944	741
211	10674	467	62.0503	-6.86364	62.0503	1.19857	-0.20956	0.0930081	-1.1224	1.3899	AM	298	600	302	0.496667	0.844193	353	600	353
212	11474	737	35.9232	14.399	35.9232	1.03371	-0.676753	-0.728995	0.268645	-0.648408	AM	994	1586	592	0.626734	0.878092	1132	1586	1132
213	3	268	-10.4853	105.637	10.4853	1.34276	-0.924942	-0.502375	0.848236	0.985565	EM	39	40	1	0.975	0.0125201	3115	40	3115
214	125	62	-12.1636	96.8733	12.1636	1.38492	-1.48608	-2.24829	1.14918	0.996208	EM	41	42	1	0.97619	0.012206	3359	42	3359
215	127	311	-31.553	159.077	31.553	1.19036	-1.53458	-0.332193	0.31082	0.721365	EM	54	57	3	0.947368	0.0293001	1843	57	1843
216	128	192	-29.0326	167.952	29.0326	1.35409	-1.30758	-0.598806	0.327598	0.455396	EM	56	56	0	1	0.0254083	2204	56	2204
217	129	77	-54.6284	158.864	54.6284	1.41556	-0.936305	-0.431204	-1.33918	0.142207	EM	50	50	0	1	0.0437063	1144	50	1144
218	131	183	39.6991	-31.1052	39.6991	1.40641	-1.54052	-0.0464508	0.0894212	0.553478	EM	52	57	5	0.912281	0.0326428	1593	57	1593
219	132	229	39.4419	-31.2025	39.4419	1.40762	-0.922072	0.127625	0.0676551	0.746025	EM	51	57	6	0.894737	0.0329032	1550	57	1550
220	133	253	38.5782	-28.7013	38.5782	1.3861	-0.861884	0.222765	0.0882479	0.476599	EM	50	57	7	0.877193	0.0324675	1540	57	1540
221	134	257	38.4695	-28.3336	38.4695	1.38084	-0.584902	0.766804	0.0532544	0.508431	EM	50	57	7	0.877193	0.0325098	1538	57	1538
222	135	149	39.0523	-28.0113	39.0523	1.37923	-1.1693	-0.432897	0.120522	0.288415	EM	53	57	4	0.929825	0.0323961	1636	57	1636
223	136	236	38.6372	-28.0292	38.6372	1.3779	-0.761426	0.226674	0.0704534	0.47133	EM	50	57	7	0.877193	0.0321543	1555	57	1555
224	137	263	38.7239	-27.2123	38.7239	1.37039	-0.615748	0.212895	0.120413	0.359898	EM	51	57	6	0.894737	0.0333988	1527	57	1527
225	138	287	37.7954	-25.4819	37.7954	1.35103	-0.433825	0.250928	0.050649	0.218515	EM	50	57	7	0.877193	0.0328515	1522	57	1522
226	139	214	36.9713	-25.0998	36.9713	1.35214	-1.03208	-0.188705	0.108661	-0.107522	EM	52	57	5	0.912281	0.0321583	1617	57	1617
227	145	658	27.7465	-18.0066	27.7465	1.11738	-0.727656	0.468017	0.207401	-1.36203	EM	40	55	15	0.727273	0.0213675	1872	55	1872
228	146	831	28.6899	-17.8583	28.6899	1.13291	-0.445175	0.806242	0.00112217	-0.989889	EM	40	56	16	0.714286	0.025	1600	56	1600
229	147	838	28.1174	-17.2326	28.1174	1.09287	-0.637286	0.463887	0.18156	-1.30969	EM	37	56	19	0.660714	0.02237	1654	56	1654
230	148	1294	28.2911	-16.5563	28.2911	1.06539	-0.13819	1.08863	-0.0187349	-1.12812	EM	29	56	27	0.517857	0.0245763	1180	56	1180
231	149	1123	27.9548	-15.5932	27.9548	0.994863	-0.21478	0.649852	0.201051	-1.50088	EM	26	55	29	0.472727	0.0187726	1385	55	1385
232	150	718	28.4061	-14.0365	28.4061	0.864687	-0.196938	0.0590474	0.419415	-2.38862	EM	47	56	9	0.839286	0.026965	1743	56	1743
233	151	674	29.0245	-13.6418	29.0245	0.914139	-0.406088	-0.0474177	0.361055	-2.23249	EM	48	56	8	0.857143	0.0278584	1723	56	1723
234	155	103	-1.3784	-89.6787	1.3784	1.28611	-1.15321	-0.883158	0.792786	-0.669693	EM	35	35	0	1	0.0119372	2932	35	2932
235	156	173	-0.385734	-91.5129	0.385734	1.32163	-0.474137	0.458807	0.772378	-1.35978	EM	34	34	0	1	0.0120269	2827	34	2827
236	157	237	-1.2936	-90.4353	1.2936	1.3012	-0.853632	-0.187518	0.737854	-0.834183	EM	35	35	0	1	0.0125224	2795	35	2795
237	158	55	0.325229	-89.9568	0.325229	1.29619	-1.5718	-1.57662	0.881434	-1.38346	EM	34	34	0	1	0.0115528	2943	34	2943
238	159	362	-0.559293	-91.1843	0.559293	1.3105	0.108287	0.56034	0.74227	-1.32585	EM	34	35	1	0.971429	0.0128544	2645	35	2645
239	160	57	0.332085	-90.4757	0.332085	1.30522	-0.941547	-0.561043	0.886765	-1.07007	EM	34	34	0	1	0.0115607	2941	34	2941
240	161	175	0.586845	-90.757	0.586845	1.31177	-1.17105	-0.114441	0.827877	-0.858194	EM	35	35	0	1	0.0123544	2833	35	2833
241	162	112	-0.610811	-90.6658	0.610811	1.30811	-1.52462	-0.349987	0.729675	-1.84765	EM	35	35	0	1	0.0120815	2897	35	2897
242	163	291	-0.826798	-89.4306	0.826798	1.27955	-0.517465	-0.0283328	0.786414	-0.585378	EM	35	35	0	1	0.012844	2725	35	2725
243	164	413	-0.627248	-90.3584	0.627248	1.29902	-0.35117	0.088258	0.75975	-1.55092	EM	34	35	1	0.971429	0.0130971	2596	35	2596
244	165	78	-0.818429	-90.0588	0.818429	1.29591	-1.42765	-0.723803	0.788992	-1.05976	EM	35	35	0	1	0.0119169	2937	35	2937
245	166	291	-0.266245	-90.7125	0.266245	1.30665	-0.50863	0.123864	0.812821	-1.69655	EM	34	34	0	1	0.0125693	2705	34	2705
246	171	574	19.5981	-155.518	19.5981	1.53193	0.341243	1.17911	0.0777848	0.826495	EM	47	48	1	0.979167	0.0176228	2667	48	2667
247	172	644	22.0584	-159.524	22.0584	1.52966	-0.239788	0.506272	0.540615	0.823431	EM	50	51	1	0.980392	0.0206186	2425	51	2425
248	173	69	20.5476	-156.609	20.5476	1.53501	-0.977626	-0.35149	0.767891	0.226736	EM	49	49	0	1	0.0157506	3111	49	3111
249	176	380	20.835	-156.927	20.835	1.53517	-0.641735	0.209573	0.690261	0.386494	EM	49	50	1	0.98	0.0176196	2781	50	2781
250	180	652	20.7904	-156.337	20.7904	1.53213	-0.159977	0.960486	0.416247	0.760327	EM	48	50	2	0.96	0.0191083	2512	50	2512
251	181	31	28.2081	-177.367	28.2081	1.50433	-1.82728	-2.18058	0.715615	0.559625	EM	56	56	0	1	0.0228478	2451	56	2451
252	183	503	21.1332	-157.015	21.1332	1.53366	-0.460315	0.476201	0.683133	0.61019	EM	49	50	1	0.98	0.0185888	2636	50	2636
253	186	100	21.8966	-160.152	21.8966	1.53071	-0.823464	-0.424476	0.775675	-0.393402	EM	51	51	0	1	0.0171026	2982	51	2982
254	187	605	21.4587	-157.973	21.4587	1.53318	-0.216872	0.359215	0.738332	0.757429	EM	49	50	1	0.98	0.0195219	2510	50	2510
255	189	904	64.9907	-18.5941	64.9907	1.28807	1.01054	0.698323	-1.67556	0.180205	EM	15	44	29	0.340909	0	-215	44	215
256	202	1491	-21.1333	55.5327	21.1333	1.38676	-0.077076	0.957349	0.157433	0.6927	EM	45	50	5	0.9	0.0273058	1648	50	1648
257	203	57	-7.99629	-140.687	7.99629	1.57945	-1.28388	-0.192279	1.04953	0.36647	EM	37	38	1	0.973684	0.0114198	3240	38	3240
258	206	36	-7.91764	-140.57	7.91764	1.57903	-1.74879	-0.266624	1.10427	-0.0549173	EM	37	38	1	0.973684	0.0113601	3257	38	3257
259	207	283	-9.77478	-139.014	9.77478	1.58028	-0.682176	0.357606	0.924127	0.833066	EM	38	40	2	0.95	0.0123417	3079	40	3079
260	211	303	-8.86624	-140.139	8.86624	1.58053	-0.658179	0.338547	0.936819	0.769143	EM	36	39	3	0.923077	0.011893	3027	39	3027
261	212	188	-9.94499	-139.089	9.94499	1.58148	-1.11956	0.111687	0.983017	0.715251	EM	38	40	2	0.95	0.0119534	3179	40	3179
262	213	202	-8.90932	-139.552	8.90932	1.57949	-1.04846	0.112455	1.02865	0.731489	EM	37	39	2	0.948718	0.0118249	3129	39	3129
263	214	200	-9.39786	-140.074	9.39786	1.58239	-0.998112	0.151948	1.01778	0.792987	EM	37	39	2	0.948718	0.0117535	3148	39	3148
264	217	87	-24.3767	-128.323	24.3767	1.59742	-1.25997	-2.01012	0.735601	0.551665	EM	52	53	1	0.981132	0.0186983	2781	53	2781
265	220	27	11.2942	166.876	11.2942	1.52824	-1.66063	-2.47026	1.26802	0.955933	EM	40	41	1	0.97561	0.0118413	3378	41	3378
266	237	636	29.9723	129.923	29.9723	1.18216	-1.59269	-0.133913	0.32852	1.4319	EM	49	56	7	0.875	0.0294118	1666	56	1666
267	238	767	29.8488	129.871	29.8488	1.1861	-1.32505	0.161299	0.247434	1.46454	EM	48	56	8	0.857143	0.0310278	1547	56	1547
268	241	413	29.6412	129.713	29.6412	1.19183	-1.37776	0.0268063	0.354785	1.451	EM	48	56	8	0.857143	0.024987	1921	56	1921
269	242	549	29.4594	129.602	29.4594	1.19679	-1.76325	-0.181613	0.400042	1.41392	EM	51	56	5	0.910714	0.0282705	1804	56	1804
270	244	663	29.1466	129.208	29.1466	1.20321	-1.78606	-0.652615	0.501754	1.29943	EM	51	56	5	0.910714	0.0296167	1722	56	1722
271	247	696	28.323	129.972	28.323	1.23282	-1.17514	-0.876668	0.646023	1.31351	EM	53	56	3	0.946429	0.029876	1774	56	1774
272	277	261	-9.42548	46.3688	9.42548	1.20749	-0.877304	-2.29743	1.13203	0.112592	EM	38	39	1	0.974359	0.0123057	3088	39	3088
273	278	136	-9.73086	46.5115	9.73086	1.21416	-1.64273	-2.15942	1.13965	0.0768285	EM	39	40	1	0.975	0.012093	3225	40	3225
274	279	131	-9.72632	47.5732	9.72632	1.24294	-1.83466	-2.57625	1.15113	0.271798	EM	39	40	1	0.975	0.0120743	3230	40	3230
275	280	135	-10.0866	47.7417	10.0866	1.24729	-1.67126	-1.97737	1.14121	0.0693138	EM	39	40	1	0.975	0.0120482	3237	40	3237
276	283	77	-10.1593	51.1656	10.1593	1.31731	-1.7247	-2.35036	1.11498	0.26988	EM	40	40	0	1	0.0121322	3297	40	3297
277	285	25	-16.6031	59.5873	16.6031	1.42124	-1.81032	-2.24829	1.03481	0.147004	EM	45	46	1	0.978261	0.0134008	3358	46	3358
278	289	81	-7.12964	56.28	7.12964	1.37376	-1.69852	-2.35036	1.15403	0.919113	EM	38	38	0	1	0.0119422	3182	38	3182
279	296	1237	24.2598	-76.6441	24.2598	0.836439	0.4135	-1.17029	0.987544	0.261517	EM	44	53	9	0.830189	0.0267966	1642	53	1642
280	327	621	17.6315	-63.2375	17.6315	1.24292	-1.59212	0.0498688	0.957588	0.306905	EM	43	47	4	0.914894	0.0157856	2724	47	2724
281	331	539	17.4908	-62.9763	17.4908	1.23848	-1.44835	-0.144974	1.10039	0.32775	EM	41	46	5	0.891304	0.0145856	2811	46	2811
282	334	1471	13.8984	-60.9668	13.8984	1.09654	-0.490366	0.154839	1.10127	1.03376	EM	34	43	9	0.790698	0.0173558	1959	43	1959
283	335	608	18.0617	-63.0627	18.0617	1.25278	-1.04684	-0.390193	1.12082	0.159335	EM	42	47	5	0.893617	0.0154639	2716	47	2716
284	348	153	18.7918	-110.975	18.7918	1.14929	-0.932636	0.21488	0.819963	-1.129	EM	48	48	0	1	0.0153061	3136	48	3136
285	349	10	19.31	-110.803	19.31	1.12574	-1.71384	-4.5583	0.928328	-1.30639	EM	48	48	0	1	0.0147783	3248	48	3248
286	350	42	18.3568	-114.724	18.3568	1.22766	-1.48381	-0.657295	0.864525	-2.21362	EM	47	47	0	1	0.0143819	3268	47	3268
287	351	150	29.0398	-118.285	29.0398	1.04032	-0.753194	0.369321	0.155836	-2.2446	EM	53	56	3	0.946429	0.0235975	2246	56	2246
288	352	78	-49.6862	178.774	49.6862	1.4728	-1.45486	-0.493065	-0.927612	-0.0868905	EM	53	53	0	1	0.0371669	1426	53	1426
289	354	26	3.85111	-159.297	3.85111	1.59683	-1.36454	-2.20242	1.20854	0.772245	EM	35	36	1	0.972222	0.011283	3102	36	3102
290	355	75	8.62158	150.926	8.62158	1.44379	-1.74773	-2.35036	1.24677	1.54201	EM	38	39	1	0.974359	0.0117067	3246	39	3246
291	356	96	-40.3188	-9.94232	40.3188	1.4672	-1.11875	0.131366	-0.650587	1.56277	EM	56	57	1	0.982456	0.0334528	1674	57	1674
292	358	23	-9.95743	-150.211	9.95743	1.61021	-1.77788	-2.29743	1.29389	0.312753	EM	39	40	1	0.975	0.0116627	3344	40	3344
293	359	301	-19.0524	-169.859	19.0524	1.54	-0.7351	-1.41778	0.937646	1.12637	EM	47	48	1	0.979167	0.0158089	2973	48	2973
294	361	231	5.52886	-87.0619	5.52886	1.16287	-1.43054	-0.18515	0.897763	1.45937	EM	37	37	0	1	0.0124789	2965	37	2965
295	362	177	-29.3809	-177.987	29.3809	1.47305	-1.33567	-0.220313	0.496595	0.882478	EM	56	56	0	1	0.0256528	2183	56	2183
296	363	546	1.61539	7.39705	1.61539	1.01136	-0.917571	0.149045	0.921717	1.08096	EM	33	35	2	0.942857	0.0132106	2498	35	2498
297	364	1100	0.238989	6.60226	0.238989	1.05275	-0.393385	0.657535	0.696826	1.26523	EM	31	34	3	0.911765	0.0163675	1894	34	1894
298	365	379	-1.43572	5.62983	1.43572	1.10492	-1.37097	-0.137212	0.292053	0.989638	EM	35	35	0	1	0.0131678	2658	35	2658
299	366	24	-46.6358	37.9408	46.6358	1.39227	-1.24767	-0.090336	-1.21507	1.19043	EM	55	55	0	1	0.0339297	1621	55	1621
300	367	32	-46.907	37.7404	46.907	1.3934	-0.702963	0.33189	-1.325	1.21574	EM	55	55	0	1	0.0343107	1603	55	1603
301	368	285	-21.2346	-159.778	21.2346	1.57866	-1.13121	-0.225308	0.815604	0.980579	EM	48	50	2	0.96	0.0168658	2846	50	2846
302	370	50	-7.94351	-14.367	7.94351	1.37207	-1.02471	0.0786583	0.445999	-1.89879	EM	38	38	0	1	0.0117103	3245	38	3245
303	375	38	19.2921	166.635	19.2921	1.52859	-1.7444	-2.70161	1.17556	-0.0708453	EM	47	48	1	0.979167	0.0145872	3222	48	3222
304	377	400	12.1845	-68.2896	12.1845	0.846357	-0.722226	-0.835912	1.2904	-0.681778	EM	38	42	4	0.904762	0.0125786	3021	42	3021
305	378	565	12.1941	-68.9726	12.1941	0.792037	-0.590793	-0.441422	1.25596	-0.59198	EM	38	42	4	0.904762	0.0133053	2856	42	2856
306	379	59	-18.8668	-159.776	18.8668	1.58213	-1.48865	-1.30669	1.0333	1.02076	EM	47	48	1	0.979167	0.0145736	3225	48	3225
307	380	128	-19.9957	-158.114	19.9957	1.58669	-1.38112	-1.50862	0.95978	0.982786	EM	48	49	1	0.979592	0.015539	3089	49	3089
308	381	149	-21.9281	-157.919	21.9281	1.58463	-1.23482	-1.00404	0.805361	0.954631	EM	50	51	1	0.980392	0.0170648	2930	51	2930
309	382	31	-10.4199	-161.001	10.4199	1.59222	-1.76419	-2.24829	1.29027	1.1323	EM	39	40	1	0.975	0.0116383	3351	40	3351
310	383	40	-19.2688	-158.937	19.2688	1.58477	-1.78368	-2.29743	1.01831	0.97921	EM	48	48	0	1	0.0149022	3221	48	3221
311	384	107	-20.1612	-157.341	20.1612	1.58926	-1.48877	-2.06239	0.961545	0.946385	EM	48	49	1	0.979592	0.0154889	3099	49	3099
312	385	111	-19.8671	-157.702	19.8671	1.58838	-1.43301	-1.88752	0.983555	0.981917	EM	48	49	1	0.979592	0.0154143	3114	49	3114
313	392	32	-8.98802	-157.981	8.98802	1.60488	-1.53179	-2.35036	1.29226	0.639943	EM	38	39	1	0.974359	0.0115082	3302	39	3302
314	394	108	-37.1124	-12.2851	37.1124	1.48014	-1.02857	0.677725	-0.521485	0.968467	EM	56	57	1	0.982456	0.0325771	1719	57	1719
315	395	92	-37.3005	-12.6781	37.3005	1.48264	-1.58504	-0.183969	-0.30893	0.886843	EM	56	57	1	0.982456	0.0323699	1730	57	1730
316	399	44	-49.3013	69.4849	49.3013	1.53619	0.237944	0.583543	-1.45064	-0.103714	EM	53	53	0	1	0.0358108	1480	53	1480
317	401	11	-53.0932	73.5169	53.0932	1.54019	-0.647103	0.882939	-2.16422	-0.14464	EM	51	51	0	1	0.0392308	1300	51	1300
318	402	105	71.0147	-8.38644	71.0147	1.28454	-0.62662	0.739607	-2.08396	0.0669724	EM	33	41	8	0.804878	0.0887097	372	41	372
319	404	52	-20.5082	-29.3033	20.5082	1.3067	-1.64945	-0.159624	0.84623	0.0826102	EM	49	49	0	1	0.015655	3130	49	3130
320	405	297	45.9057	149.949	45.9057	1.22361	-0.243828	0.42993	-1.52795	0.50425	EM	38	55	17	0.690909	0.0276766	1373	55	1373
321	406	242	46.948	151.996	46.948	1.17415	-0.664385	0.473938	-1.56532	0.653481	EM	38	55	17	0.690909	0.0273185	1391	55	1391
322	407	215	47.337	152.478	47.337	1.16346	-1.12147	0.280391	-1.61577	0.647843	EM	37	54	17	0.685185	0.0263909	1402	54	1402
323	409	209	47.746	153.013	47.746	1.13855	-1.15924	0.148318	-1.60872	0.625097	EM	38	54	16	0.703704	0.0273185	1391	54	1391
324	410	130	48.0805	153.216	48.0805	1.12274	-1.21459	0.437622	-1.63424	0.603354	EM	46	54	8	0.851852	0.0316369	1454	54	1454
325	411	54	7.11907	171.216	7.11907	1.53413	-1.46322	-2.11895	1.25219	1.59097	EM	36	38	2	0.947368	0.0112184	3209	38	3209
326	413	98	46.5209	150.869	46.5209	1.21151	-1.48818	-0.0690413	-1.51125	0.559446	EM	44	55	11	0.8	0.0283688	1551	55	1551
327	414	862	32.7463	-16.9991	32.7463	1.21182	-0.43532	0.59884	-0.100951	-0.280972	EM	48	57	9	0.842105	0.0402347	1193	57	1193
328	415	212	32.5076	-16.5088	32.5076	1.19953	-1.59998	-0.313423	0.215187	-0.623793	EM	57	57	0	1	0.0306122	1862	57	1862
329	416	395	33.0692	-16.3422	33.0692	1.21016	-1.28916	-0.266624	0.229958	-0.901173	EM	54	57	3	0.947368	0.0330073	1636	57	1636
330	418	167	17.0565	-25.1701	17.0565	1.26067	-0.415845	0.662035	0.502912	-1.37923	EM	45	46	1	0.978261	0.0140625	3200	46	3200
331	419	121	16.8455	-24.9678	16.8455	1.25654	-0.783249	-0.0302177	0.803375	-2.42373	EM	46	46	0	1	0.0141408	3253	46	3253
332	421	122	16.5985	-24.2562	16.5985	1.23387	-0.655633	0.381877	0.641449	-1.87699	EM	46	46	0	1	0.0141061	3261	46	3261
333	422	69	16.7372	-22.9314	16.7372	1.2025	-0.787109	-0.450054	0.764655	-3.14597	EM	46	46	0	1	0.0139015	3309	46	3309
334	423	92	16.0983	-22.814	16.0983	1.19047	-0.483488	-0.462323	0.786201	-3.11459	EM	45	45	0	1	0.0136157	3305	45	3305
335	424	81	15.218	-23.1606	15.218	1.19952	-0.729155	-0.411214	0.886605	-2.13442	EM	44	44	0	1	0.0131855	3337	44	3337
336	425	145	15.0837	-23.6248	15.0837	1.21014	-0.344564	0.406823	0.747609	-1.48718	EM	44	44	0	1	0.0134351	3275	44	3275
337	426	127	14.9283	-24.3843	14.9283	1.23469	-0.565979	0.89534	0.333033	-1.13444	EM	43	44	1	0.977273	0.0130501	3295	44	3295
338	427	88	14.8516	-24.7055	14.8516	1.24491	-1.14853	0.169113	0.466188	-1.44977	EM	43	44	1	0.977273	0.0128936	3335	44	3335
339	428	231	32.3094	-64.7672	32.3094	1.30331	-1.13568	-1.51676	0.657203	0.634802	EM	56	57	1	0.982456	0.0301237	1859	57	1859
340	429	46	16.7665	-24.745	16.7665	1.25191	-1.33331	-0.489376	0.749324	-2.25971	EM	45	46	1	0.978261	0.0135054	3332	46	3332
341	431	47	16.6182	-24.5878	16.6182	1.24841	-1.84349	-1.15077	0.760196	-2.18518	EM	46	46	0	1	0.013789	3336	46	3336
342	451	186	-16.494	-151.739	16.494	1.61316	-1.35027	-0.221559	1.08129	0.897349	EM	44	45	1	0.977778	0.01375	3200	45	3200
343	460	226	-16.7465	-151.003	16.7465	1.61508	-1.08084	-0.103857	1.02711	0.893866	EM	45	46	1	0.978261	0.0142766	3152	46	3152
344	465	27	-17.6571	-150.629	17.6571	1.61506	-1.61911	-1.1318	1.01904	0.925951	EM	46	47	1	0.978723	0.0138721	3316	47	3316
345	479	182	-16.4422	-152.265	16.4422	1.61161	-1.61085	-0.48388	1.10898	0.925669	EM	44	45	1	0.977778	0.0137243	3206	45	3206
346	481	332	-17.5291	-149.834	17.5291	1.61753	-0.936145	0.305174	0.895677	0.855172	EM	43	46	3	0.934783	0.0142573	3016	46	3016
347	494	380	-16.822	-151.437	16.822	1.61356	-0.860993	0.185169	0.989821	0.975123	EM	42	46	4	0.913043	0.0140234	2995	46	2995
348	496	34	-15.1437	-147.57	15.1437	1.61688	-1.02646	-2.35036	1.14321	0.769945	EM	43	44	1	0.977273	0.0127069	3384	44	3384
349	499	12	-16.0685	-142.416	16.0685	1.60762	-1.37057	-2.37843	1.13149	0.62929	EM	44	45	1	0.977778	0.0129908	3387	45	3387
350	505	198	-16.623	-151.494	16.623	1.61368	-1.03816	-0.201901	1.03871	0.895527	EM	45	46	1	0.978261	0.0141287	3185	46	3185
351	507	637	-17.6775	-149.401	17.6775	1.61825	-0.332173	0.568689	0.745877	0.956997	EM	43	47	4	0.914894	0.0158965	2705	47	2705
352	509	30	-14.6287	-145.206	14.6287	1.6104	-1.51122	-2.24829	1.18813	0.668722	EM	43	44	1	0.977273	0.0126582	3397	44	3397
353	521	57	-17.0045	-149.567	17.0045	1.61917	-1.83597	-2.15942	1.0377	0.886286	EM	45	46	1	0.978261	0.0135829	3313	46	3313
354	528	49	-16.262	-151.816	16.262	1.61332	-1.66618	-2.47026	1.13054	0.913234	EM	44	45	1	0.977778	0.0131579	3344	45	3344
355	537	1	-57.0778	-26.6822	57.0778	1.47476	-1.65948	-4.5583	-1.82136	0.836321	EM	49	49	0	1	0.0453704	1080	49	1080
356	555	308	53.6664	-166.895	53.6664	1.0064	-0.050269	0.598462	-1.40416	0.683345	EM	36	51	15	0.705882	0.0371517	969	51	969
357	558	140	-33.6478	-78.849	33.6478	1.20015	-1.21021	0.0371519	-0.224445	0.128577	EM	56	57	1	0.982456	0.0302539	1851	57	1851
358	559	113	-33.7675	-80.792	33.7675	1.23978	-1.18914	0.406823	-0.412008	0.202364	EM	56	57	1	0.982456	0.0299465	1870	57	1870
359	566	401	-14.3003	-170.718	14.3003	1.54554	-0.918155	-0.156215	1.08992	1.64693	EM	41	43	2	0.953488	0.0135448	3027	43	3027
360	568	217	-14.1722	-169.664	14.1722	1.55108	-1.77333	-0.224056	1.08677	1.68286	EM	42	43	1	0.976744	0.013076	3212	43	3212
361	569	218	-14.1786	-169.62	14.1786	1.55116	-1.79147	-0.206763	1.1234	1.61075	EM	42	43	1	0.976744	0.01308	3211	43	3211
362	570	380	-14.242	-169.468	14.242	1.55154	-1.17454	0.21488	1.00992	1.71984	EM	42	43	1	0.976744	0.013775	3049	43	3049
363	574	14	10.3029	-109.217	10.3029	1.30735	-1.69521	-2.85501	1.35132	3.09982	EM	40	40	0	1	0.0118906	3364	40	3364
364	575	35	-7.33933	72.4343	7.33933	1.39921	-1.31194	-1.88752	1.21832	1.29353	EM	36	38	2	0.947368	0.0111283	3235	38	3235
365	577	98	0.284458	174.113	0.284458	1.5229	-0.650497	-2.13889	1.28848	0.766926	EM	34	34	0	1	0.0117322	2898	34	2898
366	578	314	-13.7667	-177.105	13.7667	1.50939	-0.892866	-0.183969	1.13568	1.45457	EM	43	43	0	1	0.0137953	3117	43	3117
367	593	175	49.1207	154.526	49.1207	1.03407	-1.09641	0.283986	-1.6449	0.538251	EM	44	53	9	0.830189	0.0323767	1359	53	1359
368	594	37	1.85074	-157.353	1.85074	1.59694	-0.569497	-2.04452	1.25278	1.15463	EM	34	35	1	0.971429	0.0112732	3016	35	3016
369	597	877	45.076	147.877	45.076	1.2188	-0.00835517	0.523787	-1.42855	0.340523	EM	-6	55	61	0	0	818	55	818
370	600	138	50.8624	155.57	50.8624	0.802287	-0.896619	0.760852	-1.859	0.275786	EM	44	53	9	0.830189	0.0337942	1302	53	1302
371	604	85	-0.52847	166.934	0.52847	1.48579	-1.4649	-1.43939	1.25127	0.997934	EM	34	35	1	0.971429	0.0116438	2920	35	2920
372	606	289	-12.5032	177.08	12.5032	1.48803	-1.24298	-0.769238	1.1952	1.59223	EM	40	42	2	0.952381	0.0127592	3135	42	3135
373	627	545	-43.9385	-176.525	43.9385	1.48624	-0.405752	-0.590233	-0.52521	0.178766	EM	43	56	13	0.767857	0.0365336	1177	56	1177
374	678	174	52.3558	175.919	52.3558	1.27568	-1.50472	-0.100713	-1.44362	0.0418836	EM	43	52	9	0.826923	0.0364098	1181	52	1181
375	680	134	18.1164	145.767	18.1164	1.46095	-1.23788	-0.21783	1.12324	0.826974	EM	47	47	0	1	0.0147428	3188	47	3188
376	694	37	17.3682	-87.8571	17.3682	0.649352	-0.945694	-2.24829	1.14479	0.800236	EM	45	46	1	0.978261	0.0135624	3318	46	3318
377	695	59	17.3498	-87.5378	17.3498	0.803009	-1.80521	-2.85501	1.17167	0.854811	EM	44	46	2	0.956522	0.0133455	3297	46	3297
378	700	263	19.6846	-80.0403	19.6846	1.19933	-1.32407	-2.47026	1.15647	0.386427	EM	47	49	2	0.959184	0.0158089	2973	49	2973
379	706	26	4.6838	-160.38	4.6838	1.59765	-1.58507	-2.11895	1.20935	1.25367	EM	36	37	1	0.972973	0.0114796	3136	37	3136
380	742	112	18.7722	145.668	18.7722	1.45623	-1.24489	0.161299	0.964203	0.830932	EM	48	48	0	1	0.0151038	3178	48	3178
381	743	53	14.8525	145.559	14.8525	1.48073	-1.78029	-1.01976	1.23611	1.01473	EM	42	44	2	0.954545	0.0124629	3370	44	3370
382	747	119	17.5996	145.833	17.5996	1.4647	-1.60238	-0.0397201	1.08877	0.86692	EM	44	46	2	0.956522	0.0136392	3226	46	3226
383	748	101	16.3522	145.677	16.3522	1.47175	-1.32965	0.0268063	1.11433	1.00841	EM	45	45	0	1	0.013682	3289	45	3289
384	753	60	19.6831	145.419	19.6831	1.44902	-1.51229	0.085073	1.06804	0.69866	EM	48	49	1	0.979592	0.0151086	3177	49	3177
385	780	475	13.4435	144.777	13.4435	1.47252	-0.523054	-0.437999	1.22164	1.13018	EM	41	43	2	0.953488	0.0138701	2956	43	2956
386	844	277	14.1574	145.214	14.1574	1.4793	-1.05475	-0.291003	1.20125	1.07261	EM	41	43	2	0.953488	0.0130076	3152	43	3152
387	845	248	15.1891	145.754	15.1891	1.47913	-0.963192	-0.329272	1.22795	1.01677	EM	42	44	2	0.954545	0.0132492	3170	44	3170
388	854	181	15.0134	145.632	15.0134	1.47963	-1.01236	-0.962558	1.24431	1.01506	EM	42	44	2	0.954545	0.012963	3240	44	3240
389	903	24	-2.81264	-171.673	2.81264	1.57032	-1.63778	-2.91482	1.3162	-0.393196	EM	35	36	1	0.972222	0.011423	3064	36	3064
390	905	23	-4.51477	-172.183	4.51477	1.56389	-1.75982	-2.53908	1.34206	0.291359	EM	35	36	1	0.972222	0.0111785	3131	36	3131
391	908	19	-3.12749	-171.085	3.12749	1.57172	-1.82143	-2.79999	1.32777	0.00182665	EM	35	36	1	0.972222	0.0113563	3082	36	3082
392	910	18	-4.4554	-171.244	4.4554	1.56769	-1.7279	-2.50381	1.34615	0.191478	EM	35	36	1	0.972222	0.0111678	3134	36	3134
393	921	464	36.588	27.1683	36.588	0.545849	-1.28444	-0.0630763	0.230591	-0.272729	EM	48	57	9	0.842105	0.0347574	1381	57	1381
394	925	80	28.6372	-112.83	28.6372	0.538629	-1.31222	-0.309163	0.481699	-2.62519	EM	56	56	0	1	0.023759	2357	56	2357
395	927	123	28.702	-112.578	28.702	0.67685	-1.28745	-0.297931	0.511944	-2.49109	EM	56	56	0	1	0.0242739	2307	56	2307
396	930	74	27.4416	-111.88	27.4416	0.681643	-1.65909	-0.896325	0.722947	-2.13573	EM	55	55	0	1	0.022115	2487	55	2487
397	931	135	27.2186	-112.074	27.2186	0.315682	-1.37991	-0.739499	0.705062	-2.15301	EM	55	55	0	1	0.022449	2450	55	2450
398	933	118	26.1199	-111.274	26.1199	0.205745	-1.77921	-0.654951	0.651153	-1.84676	EM	54	54	0	1	0.0209302	2580	54	2580
399	936	120	25.6833	-111.035	25.6833	0.506344	-1.5102	-0.857557	0.704842	-1.78553	EM	54	54	0	1	0.0206028	2621	54	2621
400	971	18	-46.0981	50.2346	46.0981	1.45217	-1.12651	0.0738078	-1.26771	1.21018	EM	55	55	0	1	0.0334143	1646	55	1646
401	972	19	-46.4118	51.7591	46.4118	1.46082	-0.891005	0.1934	-1.30614	1.21607	EM	55	55	0	1	0.0336597	1634	55	1634
402	973	31	-37.8363	77.5566	37.8363	1.5162	-1.19804	0.099291	-0.378495	0.410141	EM	57	57	0	1	0.0320765	1777	57	1777
403	974	11	-38.7222	77.523	38.7222	1.51609	-1.71956	-0.698415	-0.287537	0.270533	EM	57	57	0	1	0.0320405	1779	57	1779
404	975	153	-52.5436	169.162	52.5436	1.44046	-0.986283	-0.148327	-1.05654	0.512267	EM	49	52	3	0.942308	0.0411419	1191	52	1191
405	982	129	49.4235	154.759	49.4235	0.985999	-0.593187	0.369321	-1.67044	0.526255	EM	41	53	12	0.773585	0.0295176	1389	53	1389
406	983	106	48.8219	154.109	48.8219	1.06062	-0.9704	0.143203	-1.66169	0.573198	EM	41	54	13	0.759259	0.028413	1443	54	1443
407	984	4103	-21.3066	165.7	21.3066	1.25575	0.513718	0.538394	0.67027	0.850246	EM	6	50	44	0.12	0	-977	50	977
408	1032	2492	12.2967	92.7856	12.2967	0.918596	0.172547	-0.0079334	1.16652	1.40125	EM	25	42	17	0.595238	0.0268817	930	42	930
409	1034	1757	-4.92375	150.62	4.92375	1.24484	0.794582	0.79268	0.960746	1.6128	EM	23	37	14	0.621622	0.0162659	1414	37	1414
410	1048	982	-20.2836	57.572	20.2836	1.4064	-0.16398	0.0866673	0.671256	0.789481	EM	48	49	1	0.979592	0.0216704	2215	49	2215
411	1054	1730	7.52546	93.5991	7.52546	1.1649	-0.187107	-0.115508	1.18455	1.31894	EM	34	38	4	0.894737	0.0219496	1549	38	1549
412	1058	11986	11.7364	122.866	11.7364	1.17087	1.3218	0.972675	1.06249	1.2708	EM	-169	41	210	0	0.0197108	-8574	41	8574
413	1059	266	-19.7167	63.4213	19.7167	1.45764	-0.990579	-0.462323	0.854537	0.28258	EM	48	49	1	0.979592	0.0161671	2969	49	2969
414	1061	267	-10.9397	166.248	10.9397	1.42499	-0.380588	0.0515468	1.18782	1.95114	EM	40	41	1	0.97561	0.0127836	3129	41	3129
415	1063	2399	-8.14116	158.307	8.14116	1.35365	0.711738	0.886683	1.05499	1.58094	EM	30	39	9	0.769231	0.0331858	904	39	904
416	1067	397	21.758	-71.8243	21.758	1.27346	-0.349879	-1.69316	1.10116	-0.185527	EM	44	51	7	0.862745	0.0163265	2695	51	2695
417	1071	1178	-16.2122	167.723	16.2122	1.39974	0.3902	0.628451	0.943719	1.46055	EM	38	45	7	0.844444	0.0171403	2217	45	2217
418	1075	684	-12.824	45.1439	12.824	1.15828	-0.637903	-0.101759	0.978801	0.541024	EM	41	42	1	0.97619	0.0149417	2744	42	2744
419	1312	69	-27.1198	-109.355	27.1198	1.52367	-0.869687	-0.267956	0.457097	0.347307	EM	55	55	0	1	0.0217822	2525	55	2525
420	1313	35	-26.3235	-79.9752	26.3235	1.26804	-1.76876	-0.31771	-0.0431885	-1.90743	EM	54	54	0	1	0.0204391	2642	54	2642
421	1500	294	12.9519	-81.5232	12.9519	0.980131	-1.21259	-0.506134	1.17071	0.799862	EM	41	42	1	0.97619	0.0130823	3134	42	3134
422	10128	499	-54.332	-67.4014	54.332	0.615738	0.544669	0.464807	-1.23542	-0.779337	EM	43	51	8	0.843137	0.0580297	741	51	741
423	10674	467	62.0503	-6.86364	62.0503	1.19857	-0.20956	0.0930081	-1.1224	1.3899	EM	28	46	18	0.608696	0.0793201	353	46	353
424	11474	737	35.9232	14.399	35.9232	1.03371	-0.676753	-0.728995	0.268645	-0.648408	EM	46	57	11	0.807018	0.040636	1132	57	1132
425	3	268	-10.4853	105.637	10.4853	1.34276	-0.924942	-0.502375	0.848236	0.985565	ORC	211	223	12	0.946188	0.0677368	3115	223	3115
426	125	62	-12.1636	96.8733	12.1636	1.38492	-1.48608	-2.24829	1.14918	0.996208	ORC	210	210	0	1	0.0625186	3359	210	3359
427	127	311	-31.553	159.077	31.553	1.19036	-1.53458	-0.332193	0.31082	0.721365	ORC	54	66	12	0.818182	0.0293001	1843	66	1843
428	128	192	-29.0326	167.952	29.0326	1.35409	-1.30758	-0.598806	0.327598	0.455396	ORC	69	79	10	0.873418	0.0313067	2204	79	2204
429	129	77	-54.6284	158.864	54.6284	1.41556	-0.936305	-0.431204	-1.33918	0.142207	ORC	16	19	3	0.842105	0.013986	1144	19	1144
430	131	183	39.6991	-31.1052	39.6991	1.40641	-1.54052	-0.0464508	0.0894212	0.553478	ORC	37	39	2	0.948718	0.0232266	1593	39	1593
431	132	229	39.4419	-31.2025	39.4419	1.40762	-0.922072	0.127625	0.0676551	0.746025	ORC	37	39	2	0.948718	0.023871	1550	39	1550
432	133	253	38.5782	-28.7013	38.5782	1.3861	-0.861884	0.222765	0.0882479	0.476599	ORC	38	41	3	0.926829	0.0246753	1540	41	1540
433	134	257	38.4695	-28.3336	38.4695	1.38084	-0.584902	0.766804	0.0532544	0.508431	ORC	39	42	3	0.928571	0.0253576	1538	42	1538
434	135	149	39.0523	-28.0113	39.0523	1.37923	-1.1693	-0.432897	0.120522	0.288415	ORC	39	40	1	0.975	0.0238386	1636	40	1636
435	136	236	38.6372	-28.0292	38.6372	1.3779	-0.761426	0.226674	0.0704534	0.47133	ORC	38	41	3	0.926829	0.0244373	1555	41	1555
436	137	263	38.7239	-27.2123	38.7239	1.37039	-0.615748	0.212895	0.120413	0.359898	ORC	38	41	3	0.926829	0.0248854	1527	41	1527
437	138	287	37.7954	-25.4819	37.7954	1.35103	-0.433825	0.250928	0.050649	0.218515	ORC	40	43	3	0.930233	0.0262812	1522	43	1522
438	139	214	36.9713	-25.0998	36.9713	1.35214	-1.03208	-0.188705	0.108661	-0.107522	ORC	42	45	3	0.933333	0.025974	1617	45	1617
439	145	658	27.7465	-18.0066	27.7465	1.11738	-0.727656	0.468017	0.207401	-1.36203	ORC	82	87	5	0.942529	0.0438034	1872	87	1872
440	146	831	28.6899	-17.8583	28.6899	1.13291	-0.445175	0.806242	0.00112217	-0.989889	ORC	75	81	6	0.925926	0.046875	1600	81	1600
441	147	838	28.1174	-17.2326	28.1174	1.09287	-0.637286	0.463887	0.18156	-1.30969	ORC	82	85	3	0.964706	0.0495768	1654	85	1654
442	148	1294	28.2911	-16.5563	28.2911	1.06539	-0.13819	1.08863	-0.0187349	-1.12812	ORC	77	84	7	0.916667	0.0652542	1180	84	1180
443	149	1123	27.9548	-15.5932	27.9548	0.994863	-0.21478	0.649852	0.201051	-1.50088	ORC	80	86	6	0.930233	0.0577617	1385	86	1385
444	150	718	28.4061	-14.0365	28.4061	0.864687	-0.196938	0.0590474	0.419415	-2.38862	ORC	83	83	0	1	0.047619	1743	83	1743
445	151	674	29.0245	-13.6418	29.0245	0.914139	-0.406088	-0.0474177	0.361055	-2.23249	ORC	76	79	3	0.962025	0.0441091	1723	79	1723
446	155	103	-1.3784	-89.6787	1.3784	1.28611	-1.15321	-0.883158	0.792786	-0.669693	ORC	296	296	0	1	0.100955	2932	296	2932
447	156	173	-0.385734	-91.5129	0.385734	1.32163	-0.474137	0.458807	0.772378	-1.35978	ORC	302	305	3	0.990164	0.106827	2827	305	2827
448	157	237	-1.2936	-90.4353	1.2936	1.3012	-0.853632	-0.187518	0.737854	-0.834183	ORC	293	297	4	0.986532	0.10483	2795	297	2795
449	158	55	0.325229	-89.9568	0.325229	1.29619	-1.5718	-1.57662	0.881434	-1.38346	ORC	306	306	0	1	0.103976	2943	306	2943
450	159	362	-0.559293	-91.1843	0.559293	1.3105	0.108287	0.56034	0.74227	-1.32585	ORC	292	303	11	0.963696	0.110397	2645	303	2645
451	160	57	0.332085	-90.4757	0.332085	1.30522	-0.941547	-0.561043	0.886765	-1.07007	ORC	306	306	0	1	0.104046	2941	306	2941
452	161	175	0.586845	-90.757	0.586845	1.31177	-1.17105	-0.114441	0.827877	-0.858194	ORC	296	303	7	0.976898	0.104483	2833	303	2833
453	162	112	-0.610811	-90.6658	0.610811	1.30811	-1.52462	-0.349987	0.729675	-1.84765	ORC	302	303	1	0.9967	0.104246	2897	303	2897
454	163	291	-0.826798	-89.4306	0.826798	1.27955	-0.517465	-0.0283328	0.786414	-0.585378	ORC	297	301	4	0.986711	0.108991	2725	301	2725
455	164	413	-0.627248	-90.3584	0.627248	1.29902	-0.35117	0.088258	0.75975	-1.55092	ORC	291	303	12	0.960396	0.112096	2596	303	2596
456	165	78	-0.818429	-90.0588	0.818429	1.29591	-1.42765	-0.723803	0.788992	-1.05976	ORC	301	301	0	1	0.102486	2937	301	2937
457	166	291	-0.266245	-90.7125	0.266245	1.30665	-0.50863	0.123864	0.812821	-1.69655	ORC	299	306	7	0.977124	0.110536	2705	306	2705
458	171	574	19.5981	-155.518	19.5981	1.53193	0.341243	1.17911	0.0777848	0.826495	ORC	146	149	3	0.979866	0.0547432	2667	149	2667
459	172	644	22.0584	-159.524	22.0584	1.52966	-0.239788	0.506272	0.540615	0.823431	ORC	121	129	8	0.937984	0.0498969	2425	129	2425
460	173	69	20.5476	-156.609	20.5476	1.53501	-0.977626	-0.35149	0.767891	0.226736	ORC	141	141	0	1	0.045323	3111	141	3111
461	176	380	20.835	-156.927	20.835	1.53517	-0.641735	0.209573	0.690261	0.386494	ORC	136	139	3	0.978417	0.0489033	2781	139	2781
462	180	652	20.7904	-156.337	20.7904	1.53213	-0.159977	0.960486	0.416247	0.760327	ORC	132	139	7	0.94964	0.0525478	2512	139	2512
463	181	31	28.2081	-177.367	28.2081	1.50433	-1.82728	-2.18058	0.715615	0.559625	ORC	84	84	0	1	0.0342717	2451	84	2451
464	183	503	21.1332	-157.015	21.1332	1.53366	-0.460315	0.476201	0.683133	0.61019	ORC	129	136	7	0.948529	0.0489378	2636	136	2636
465	186	100	21.8966	-160.152	21.8966	1.53071	-0.823464	-0.424476	0.775675	-0.393402	ORC	129	130	1	0.992308	0.0432596	2982	130	2982
466	187	605	21.4587	-157.973	21.4587	1.53318	-0.216872	0.359215	0.738332	0.757429	ORC	124	134	10	0.925373	0.0494024	2510	134	2510
467	189	904	64.9907	-18.5941	64.9907	1.28807	1.01054	0.698323	-1.67556	0.180205	ORC	0	11	11	0	0	-215	11	215
468	202	1491	-21.1333	55.5327	21.1333	1.38676	-0.077076	0.957349	0.157433	0.6927	ORC	-107	136	243	0	0	1648	136	1648
469	203	57	-7.99629	-140.687	7.99629	1.57945	-1.28388	-0.192279	1.04953	0.36647	ORC	242	242	0	1	0.0746914	3240	242	3240
470	206	36	-7.91764	-140.57	7.91764	1.57903	-1.74879	-0.266624	1.10427	-0.0549173	ORC	243	243	0	1	0.0746085	3257	243	3257
471	207	283	-9.77478	-139.014	9.77478	1.58028	-0.682176	0.357606	0.924127	0.833066	ORC	225	228	3	0.986842	0.0730757	3079	228	3079
472	211	303	-8.86624	-140.139	8.86624	1.58053	-0.658179	0.338547	0.936819	0.769143	ORC	230	235	5	0.978723	0.0759828	3027	235	3027
473	212	188	-9.94499	-139.089	9.94499	1.58148	-1.11956	0.111687	0.983017	0.715251	ORC	224	227	3	0.986784	0.0704624	3179	227	3179
474	213	202	-8.90932	-139.552	8.90932	1.57949	-1.04846	0.112455	1.02865	0.731489	ORC	233	235	2	0.991489	0.0744647	3129	235	3129
475	214	200	-9.39786	-140.074	9.39786	1.58239	-0.998112	0.151948	1.01778	0.792987	ORC	227	231	4	0.982684	0.0721093	3148	231	3148
476	217	87	-24.3767	-128.323	24.3767	1.59742	-1.25997	-2.01012	0.735601	0.551665	ORC	111	111	0	1	0.0399137	2781	111	2781
477	220	27	11.2942	166.876	11.2942	1.52824	-1.66063	-2.47026	1.26802	0.955933	ORC	217	217	0	1	0.0642392	3378	217	3378
478	237	636	29.9723	129.923	29.9723	1.18216	-1.59269	-0.133913	0.32852	1.4319	ORC	44	74	30	0.594595	0.0264106	1666	74	1666
479	238	767	29.8488	129.871	29.8488	1.1861	-1.32505	0.161299	0.247434	1.46454	ORC	35	75	40	0.466667	0.0226244	1547	75	1547
480	241	413	29.6412	129.713	29.6412	1.19183	-1.37776	0.0268063	0.354785	1.451	ORC	58	76	18	0.763158	0.0301926	1921	76	1921
481	242	549	29.4594	129.602	29.4594	1.19679	-1.76325	-0.181613	0.400042	1.41392	ORC	49	77	28	0.636364	0.0271619	1804	77	1804
482	244	663	29.1466	129.208	29.1466	1.20321	-1.78606	-0.652615	0.501754	1.29943	ORC	48	79	31	0.607595	0.0278746	1722	79	1722
483	247	696	28.323	129.972	28.323	1.23282	-1.17514	-0.876668	0.646023	1.31351	ORC	76	84	8	0.904762	0.042841	1774	84	1774
484	277	261	-9.42548	46.3688	9.42548	1.20749	-0.877304	-2.29743	1.13203	0.112592	ORC	227	231	4	0.982684	0.0735104	3088	231	3088
485	278	136	-9.73086	46.5115	9.73086	1.21416	-1.64273	-2.15942	1.13965	0.0768285	ORC	229	229	0	1	0.0710078	3225	229	3225
486	279	131	-9.72632	47.5732	9.72632	1.24294	-1.83466	-2.57625	1.15113	0.271798	ORC	229	229	0	1	0.0708978	3230	229	3230
487	280	135	-10.0866	47.7417	10.0866	1.24729	-1.67126	-1.97737	1.14121	0.0693138	ORC	226	226	0	1	0.0698177	3237	226	3237
488	283	77	-10.1593	51.1656	10.1593	1.31731	-1.7247	-2.35036	1.11498	0.26988	ORC	225	226	1	0.995575	0.0682439	3297	226	3297
489	285	25	-16.6031	59.5873	16.6031	1.42124	-1.81032	-2.24829	1.03481	0.147004	ORC	174	174	0	1	0.0518166	3358	174	3358
490	289	81	-7.12964	56.28	7.12964	1.37376	-1.69852	-2.35036	1.15403	0.919113	ORC	249	249	0	1	0.0782527	3182	249	3182
491	296	1237	24.2598	-76.6441	24.2598	0.836439	0.4135	-1.17029	0.987544	0.261517	ORC	50	112	62	0.446429	0.0304507	1642	112	1642
492	327	621	17.6315	-63.2375	17.6315	1.24292	-1.59212	0.0498688	0.957588	0.306905	ORC	153	166	13	0.921687	0.0561674	2724	166	2724
493	331	539	17.4908	-62.9763	17.4908	1.23848	-1.44835	-0.144974	1.10039	0.32775	ORC	149	167	18	0.892216	0.053006	2811	167	2811
494	334	1471	13.8984	-60.9668	13.8984	1.09654	-0.490366	0.154839	1.10127	1.03376	ORC	130	196	66	0.663265	0.0663604	1959	196	1959
495	335	608	18.0617	-63.0627	18.0617	1.25278	-1.04684	-0.390193	1.12082	0.159335	ORC	155	162	7	0.95679	0.0570692	2716	162	2716
496	348	153	18.7918	-110.975	18.7918	1.14929	-0.932636	0.21488	0.819963	-1.129	ORC	152	156	4	0.974359	0.0484694	3136	156	3136
497	349	10	19.31	-110.803	19.31	1.12574	-1.71384	-4.5583	0.928328	-1.30639	ORC	151	151	0	1	0.0464901	3248	151	3248
498	350	42	18.3568	-114.724	18.3568	1.22766	-1.48381	-0.657295	0.864525	-2.21362	ORC	159	159	0	1	0.0486536	3268	159	3268
499	351	150	29.0398	-118.285	29.0398	1.04032	-0.753194	0.369321	0.155836	-2.2446	ORC	79	79	0	1	0.0351736	2246	79	2246
500	352	78	-49.6862	178.774	49.6862	1.4728	-1.45486	-0.493065	-0.927612	-0.0868905	ORC	20	24	4	0.833333	0.0140252	1426	24	1426
501	354	26	3.85111	-159.297	3.85111	1.59683	-1.36454	-2.20242	1.20854	0.772245	ORC	275	275	0	1	0.0886525	3102	275	3102
502	355	75	8.62158	150.926	8.62158	1.44379	-1.74773	-2.35036	1.24677	1.54201	ORC	237	237	0	1	0.0730129	3246	237	3246
503	356	96	-40.3188	-9.94232	40.3188	1.4672	-1.11875	0.131366	-0.650587	1.56277	ORC	38	38	0	1	0.0227001	1674	38	1674
504	358	23	-9.95743	-150.211	9.95743	1.61021	-1.77788	-2.29743	1.29389	0.312753	ORC	227	227	0	1	0.0678828	3344	227	3344
505	359	301	-19.0524	-169.859	19.0524	1.54	-0.7351	-1.41778	0.937646	1.12637	ORC	122	154	32	0.792208	0.041036	2973	154	2973
506	361	231	5.52886	-87.0619	5.52886	1.16287	-1.43054	-0.18515	0.897763	1.45937	ORC	256	261	5	0.980843	0.0863406	2965	261	2965
507	362	177	-29.3809	-177.987	29.3809	1.47305	-1.33567	-0.220313	0.496595	0.882478	ORC	71	77	6	0.922078	0.032524	2183	77	2183
508	363	546	1.61539	7.39705	1.61539	1.01136	-0.917571	0.149045	0.921717	1.08096	ORC	225	294	69	0.765306	0.0900721	2498	294	2498
509	364	1100	0.238989	6.60226	0.238989	1.05275	-0.393385	0.657535	0.696826	1.26523	ORC	183	306	123	0.598039	0.0966209	1894	306	1894
510	365	379	-1.43572	5.62983	1.43572	1.10492	-1.37097	-0.137212	0.292053	0.989638	ORC	267	295	28	0.905085	0.100451	2658	295	2658
511	366	24	-46.6358	37.9408	46.6358	1.39227	-1.24767	-0.090336	-1.21507	1.19043	ORC	28	28	0	1	0.0172733	1621	28	1621
512	367	32	-46.907	37.7404	46.907	1.3934	-0.702963	0.33189	-1.325	1.21574	ORC	28	28	0	1	0.0174672	1603	28	1603
513	368	285	-21.2346	-159.778	21.2346	1.57866	-1.13121	-0.225308	0.815604	0.980579	ORC	117	135	18	0.866667	0.0411103	2846	135	2846
514	370	50	-7.94351	-14.367	7.94351	1.37207	-1.02471	0.0786583	0.445999	-1.89879	ORC	242	242	0	1	0.0745763	3245	242	3245
515	375	38	19.2921	166.635	19.2921	1.52859	-1.7444	-2.70161	1.17556	-0.0708453	ORC	152	152	0	1	0.0471757	3222	152	3222
516	377	400	12.1845	-68.2896	12.1845	0.846357	-0.722226	-0.835912	1.2904	-0.681778	ORC	208	210	2	0.990476	0.0688514	3021	210	3021
517	378	565	12.1941	-68.9726	12.1941	0.792037	-0.590793	-0.441422	1.25596	-0.59198	ORC	207	210	3	0.985714	0.072479	2856	210	2856
518	379	59	-18.8668	-159.776	18.8668	1.58213	-1.48865	-1.30669	1.0333	1.02076	ORC	154	155	1	0.993548	0.0477519	3225	155	3225
519	380	128	-19.9957	-158.114	19.9957	1.58669	-1.38112	-1.50862	0.95978	0.982786	ORC	142	146	4	0.972603	0.0459696	3089	146	3089
520	381	149	-21.9281	-157.919	21.9281	1.58463	-1.23482	-1.00404	0.805361	0.954631	ORC	122	130	8	0.938462	0.0416382	2930	130	2930
521	382	31	-10.4199	-161.001	10.4199	1.59222	-1.76419	-2.24829	1.29027	1.1323	ORC	224	224	0	1	0.0668457	3351	224	3351
522	383	40	-19.2688	-158.937	19.2688	1.58477	-1.78368	-2.29743	1.01831	0.97921	ORC	152	152	0	1	0.0471903	3221	152	3221
523	384	107	-20.1612	-157.341	20.1612	1.58926	-1.48877	-2.06239	0.961545	0.946385	ORC	141	144	3	0.979167	0.0454985	3099	144	3099
524	385	111	-19.8671	-157.702	19.8671	1.58838	-1.43301	-1.88752	0.983555	0.981917	ORC	143	147	4	0.972789	0.0459216	3114	147	3114
525	392	32	-8.98802	-157.981	8.98802	1.60488	-1.53179	-2.35036	1.29226	0.639943	ORC	234	234	0	1	0.0708661	3302	234	3302
526	394	108	-37.1124	-12.2851	37.1124	1.48014	-1.02857	0.677725	-0.521485	0.968467	ORC	44	45	1	0.977778	0.0255963	1719	45	1719
527	395	92	-37.3005	-12.6781	37.3005	1.48264	-1.58504	-0.183969	-0.30893	0.886843	ORC	45	45	0	1	0.0260116	1730	45	1730
528	399	44	-49.3013	69.4849	49.3013	1.53619	0.237944	0.583543	-1.45064	-0.103714	ORC	25	25	0	1	0.0168919	1480	25	1480
529	401	11	-53.0932	73.5169	53.0932	1.54019	-0.647103	0.882939	-2.16422	-0.14464	ORC	21	21	0	1	0.0161538	1300	21	1300
530	402	105	71.0147	-8.38644	71.0147	1.28454	-0.62662	0.739607	-2.08396	0.0669724	ORC	7	8	1	0.875	0.0188172	372	8	372
531	404	52	-20.5082	-29.3033	20.5082	1.3067	-1.64945	-0.159624	0.84623	0.0826102	ORC	140	141	1	0.992908	0.0447284	3130	141	3130
532	405	297	45.9057	149.949	45.9057	1.22361	-0.243828	0.42993	-1.52795	0.50425	ORC	18	29	11	0.62069	0.01311	1373	29	1373
533	406	242	46.948	151.996	46.948	1.17415	-0.664385	0.473938	-1.56532	0.653481	ORC	20	28	8	0.714286	0.0143781	1391	28	1391
534	407	215	47.337	152.478	47.337	1.16346	-1.12147	0.280391	-1.61577	0.647843	ORC	19	27	8	0.703704	0.0135521	1402	27	1402
535	409	209	47.746	153.013	47.746	1.13855	-1.15924	0.148318	-1.60872	0.625097	ORC	21	27	6	0.777778	0.0150971	1391	27	1391
536	410	130	48.0805	153.216	48.0805	1.12274	-1.21459	0.437622	-1.63424	0.603354	ORC	25	26	1	0.961538	0.0171939	1454	26	1454
537	411	54	7.11907	171.216	7.11907	1.53413	-1.46322	-2.11895	1.25219	1.59097	ORC	249	249	0	1	0.0775943	3209	249	3209
538	413	98	46.5209	150.869	46.5209	1.21151	-1.48818	-0.0690413	-1.51125	0.559446	ORC	22	28	6	0.785714	0.0141844	1551	28	1551
539	414	862	32.7463	-16.9991	32.7463	1.21182	-0.43532	0.59884	-0.100951	-0.280972	ORC	55	60	5	0.916667	0.0461023	1193	60	1193
540	415	212	32.5076	-16.5088	32.5076	1.19953	-1.59998	-0.313423	0.215187	-0.623793	ORC	60	61	1	0.983607	0.0322234	1862	61	1862
541	416	395	33.0692	-16.3422	33.0692	1.21016	-1.28916	-0.266624	0.229958	-0.901173	ORC	58	59	1	0.983051	0.0354523	1636	59	1636
542	418	167	17.0565	-25.1701	17.0565	1.26067	-0.415845	0.662035	0.502912	-1.37923	ORC	170	170	0	1	0.053125	3200	170	3200
543	419	121	16.8455	-24.9678	16.8455	1.25654	-0.783249	-0.0302177	0.803375	-2.42373	ORC	172	172	0	1	0.0528743	3253	172	3253
544	421	122	16.5985	-24.2562	16.5985	1.23387	-0.655633	0.381877	0.641449	-1.87699	ORC	174	174	0	1	0.0533579	3261	174	3261
545	422	69	16.7372	-22.9314	16.7372	1.2025	-0.787109	-0.450054	0.764655	-3.14597	ORC	173	173	0	1	0.0522817	3309	173	3309
546	423	92	16.0983	-22.814	16.0983	1.19047	-0.483488	-0.462323	0.786201	-3.11459	ORC	178	178	0	1	0.0538578	3305	178	3305
547	424	81	15.218	-23.1606	15.218	1.19952	-0.729155	-0.411214	0.886605	-2.13442	ORC	186	186	0	1	0.0557387	3337	186	3337
548	425	145	15.0837	-23.6248	15.0837	1.21014	-0.344564	0.406823	0.747609	-1.48718	ORC	187	187	0	1	0.0570992	3275	187	3275
549	426	127	14.9283	-24.3843	14.9283	1.23469	-0.565979	0.89534	0.333033	-1.13444	ORC	187	188	1	0.994681	0.0567527	3295	188	3295
550	427	88	14.8516	-24.7055	14.8516	1.24491	-1.14853	0.169113	0.466188	-1.44977	ORC	188	189	1	0.994709	0.0563718	3335	189	3335
551	428	231	32.3094	-64.7672	32.3094	1.30331	-1.13568	-1.51676	0.657203	0.634802	ORC	61	62	1	0.983871	0.0328133	1859	62	1859
552	429	46	16.7665	-24.745	16.7665	1.25191	-1.33331	-0.489376	0.749324	-2.25971	ORC	173	173	0	1	0.0519208	3332	173	3332
553	431	47	16.6182	-24.5878	16.6182	1.24841	-1.84349	-1.15077	0.760196	-2.18518	ORC	174	174	0	1	0.0521583	3336	174	3336
554	451	186	-16.494	-151.739	16.494	1.61316	-1.35027	-0.221559	1.08129	0.897349	ORC	171	175	4	0.977143	0.0534375	3200	175	3200
555	460	226	-16.7465	-151.003	16.7465	1.61508	-1.08084	-0.103857	1.02711	0.893866	ORC	164	173	9	0.947977	0.0520305	3152	173	3152
556	465	27	-17.6571	-150.629	17.6571	1.61506	-1.61911	-1.1318	1.01904	0.925951	ORC	165	165	0	1	0.0497587	3316	165	3316
557	479	182	-16.4422	-152.265	16.4422	1.61161	-1.61085	-0.48388	1.10898	0.925669	ORC	171	176	5	0.971591	0.0533375	3206	176	3206
558	481	332	-17.5291	-149.834	17.5291	1.61753	-0.936145	0.305174	0.895677	0.855172	ORC	145	166	21	0.873494	0.0480769	3016	166	3016
559	494	380	-16.822	-151.437	16.822	1.61356	-0.860993	0.185169	0.989821	0.975123	ORC	147	172	25	0.854651	0.0490818	2995	172	2995
560	496	34	-15.1437	-147.57	15.1437	1.61688	-1.02646	-2.35036	1.14321	0.769945	ORC	186	186	0	1	0.0549645	3384	186	3384
561	499	12	-16.0685	-142.416	16.0685	1.60762	-1.37057	-2.37843	1.13149	0.62929	ORC	179	179	0	1	0.0528491	3387	179	3387
562	505	198	-16.623	-151.494	16.623	1.61368	-1.03816	-0.201901	1.03871	0.895527	ORC	163	174	11	0.936782	0.0511774	3185	174	3185
563	507	637	-17.6775	-149.401	17.6775	1.61825	-0.332173	0.568689	0.745877	0.956997	ORC	129	165	36	0.781818	0.0476895	2705	165	2705
564	509	30	-14.6287	-145.206	14.6287	1.6104	-1.51122	-2.24829	1.18813	0.668722	ORC	190	191	1	0.994764	0.0559317	3397	191	3397
565	521	57	-17.0045	-149.567	17.0045	1.61917	-1.83597	-2.15942	1.0377	0.886286	ORC	170	171	1	0.994152	0.051313	3313	171	3313
566	528	49	-16.262	-151.816	16.262	1.61332	-1.66618	-2.47026	1.13054	0.913234	ORC	177	177	0	1	0.0529306	3344	177	3344
567	537	1	-57.0778	-26.6822	57.0778	1.47476	-1.65948	-4.5583	-1.82136	0.836321	ORC	17	17	0	1	0.0157407	1080	17	1080
568	555	308	53.6664	-166.895	53.6664	1.0064	-0.050269	0.598462	-1.40416	0.683345	ORC	9	20	11	0.45	0.00928793	969	20	969
569	558	140	-33.6478	-78.849	33.6478	1.20015	-1.21021	0.0371519	-0.224445	0.128577	ORC	56	57	1	0.982456	0.0302539	1851	57	1851
570	559	113	-33.7675	-80.792	33.7675	1.23978	-1.18914	0.406823	-0.412008	0.202364	ORC	54	56	2	0.964286	0.028877	1870	56	1870
571	566	401	-14.3003	-170.718	14.3003	1.54554	-0.918155	-0.156215	1.08992	1.64693	ORC	133	193	60	0.689119	0.0439379	3027	193	3027
572	568	217	-14.1722	-169.664	14.1722	1.55108	-1.77333	-0.224056	1.08677	1.68286	ORC	170	194	24	0.876289	0.0529265	3212	194	3212
573	569	218	-14.1786	-169.62	14.1786	1.55116	-1.79147	-0.206763	1.1234	1.61075	ORC	166	194	28	0.85567	0.0516973	3211	194	3211
574	570	380	-14.242	-169.468	14.242	1.55154	-1.17454	0.21488	1.00992	1.71984	ORC	141	194	53	0.726804	0.0462447	3049	194	3049
575	574	14	10.3029	-109.217	10.3029	1.30735	-1.69521	-2.85501	1.35132	3.09982	ORC	224	224	0	1	0.0665874	3364	224	3364
576	575	35	-7.33933	72.4343	7.33933	1.39921	-1.31194	-1.88752	1.21832	1.29353	ORC	247	247	0	1	0.0763524	3235	247	3235
577	577	98	0.284458	174.113	0.284458	1.5229	-0.650497	-2.13889	1.28848	0.766926	ORC	306	306	0	1	0.10559	2898	306	2898
578	578	314	-13.7667	-177.105	13.7667	1.50939	-0.892866	-0.183969	1.13568	1.45457	ORC	161	197	36	0.817259	0.0516522	3117	197	3117
579	593	175	49.1207	154.526	49.1207	1.03407	-1.09641	0.283986	-1.6449	0.538251	ORC	22	25	3	0.88	0.0161884	1359	25	1359
580	594	37	1.85074	-157.353	1.85074	1.59694	-0.569497	-2.04452	1.25278	1.15463	ORC	292	292	0	1	0.096817	3016	292	3016
581	597	877	45.076	147.877	45.076	1.2188	-0.00835517	0.523787	-1.42855	0.340523	ORC	-5	30	35	0	0	818	30	818
582	600	138	50.8624	155.57	50.8624	0.802287	-0.896619	0.760852	-1.859	0.275786	ORC	22	23	1	0.956522	0.0168971	1302	23	1302
583	604	85	-0.52847	166.934	0.52847	1.48579	-1.4649	-1.43939	1.25127	0.997934	ORC	304	304	0	1	0.10411	2920	304	2920
584	606	289	-12.5032	177.08	12.5032	1.48803	-1.24298	-0.769238	1.1952	1.59223	ORC	202	207	5	0.975845	0.0644338	3135	207	3135
585	627	545	-43.9385	-176.525	43.9385	1.48624	-0.405752	-0.590233	-0.52521	0.178766	ORC	-15	32	47	0	0	1177	32	1177
586	678	174	52.3558	175.919	52.3558	1.27568	-1.50472	-0.100713	-1.44362	0.0418836	ORC	18	22	4	0.818182	0.0152413	1181	22	1181
587	680	134	18.1164	145.767	18.1164	1.46095	-1.23788	-0.21783	1.12324	0.826974	ORC	160	162	2	0.987654	0.0501882	3188	162	3188
588	694	37	17.3682	-87.8571	17.3682	0.649352	-0.945694	-2.24829	1.14479	0.800236	ORC	168	168	0	1	0.0506329	3318	168	3318
589	695	59	17.3498	-87.5378	17.3498	0.803009	-1.80521	-2.85501	1.17167	0.854811	ORC	168	168	0	1	0.0509554	3297	168	3297
590	700	263	19.6846	-80.0403	19.6846	1.19933	-1.32407	-2.47026	1.15647	0.386427	ORC	144	148	4	0.972973	0.0484359	2973	148	2973
591	706	26	4.6838	-160.38	4.6838	1.59765	-1.58507	-2.11895	1.20935	1.25367	ORC	268	268	0	1	0.0854592	3136	268	3136
592	742	112	18.7722	145.668	18.7722	1.45623	-1.24489	0.161299	0.964203	0.830932	ORC	150	156	6	0.961538	0.0471995	3178	156	3178
593	743	53	14.8525	145.559	14.8525	1.48073	-1.78029	-1.01976	1.23611	1.01473	ORC	189	189	0	1	0.0560831	3370	189	3370
594	747	119	17.5996	145.833	17.5996	1.4647	-1.60238	-0.0397201	1.08877	0.86692	ORC	160	166	6	0.963855	0.049597	3226	166	3226
595	748	101	16.3522	145.677	16.3522	1.47175	-1.32965	0.0268063	1.11433	1.00841	ORC	173	176	3	0.982955	0.0525996	3289	176	3289
596	753	60	19.6831	145.419	19.6831	1.44902	-1.51229	0.085073	1.06804	0.69866	ORC	146	148	2	0.986486	0.0459553	3177	148	3177
597	780	475	13.4435	144.777	13.4435	1.47252	-0.523054	-0.437999	1.22164	1.13018	ORC	174	200	26	0.87	0.0588633	2956	200	2956
598	844	277	14.1574	145.214	14.1574	1.4793	-1.05475	-0.291003	1.20125	1.07261	ORC	179	194	15	0.92268	0.0567893	3152	194	3152
599	845	248	15.1891	145.754	15.1891	1.47913	-0.963192	-0.329272	1.22795	1.01677	ORC	180	186	6	0.967742	0.0567823	3170	186	3170
600	854	181	15.0134	145.632	15.0134	1.47963	-1.01236	-0.962558	1.24431	1.01506	ORC	183	187	4	0.97861	0.0564815	3240	187	3240
601	903	24	-2.81264	-171.673	2.81264	1.57032	-1.63778	-2.91482	1.3162	-0.393196	ORC	283	283	0	1	0.0923629	3064	283	3064
602	905	23	-4.51477	-172.183	4.51477	1.56389	-1.75982	-2.53908	1.34206	0.291359	ORC	269	269	0	1	0.085915	3131	269	3131
603	908	19	-3.12749	-171.085	3.12749	1.57172	-1.82143	-2.79999	1.32777	0.00182665	ORC	281	281	0	1	0.0911746	3082	281	3082
604	910	18	-4.4554	-171.244	4.4554	1.56769	-1.7279	-2.50381	1.34615	0.191478	ORC	270	270	0	1	0.0861519	3134	270	3134
605	921	464	36.588	27.1683	36.588	0.545849	-1.28444	-0.0630763	0.230591	-0.272729	ORC	42	47	5	0.893617	0.0304127	1381	47	1381
606	925	80	28.6372	-112.83	28.6372	0.538629	-1.31222	-0.309163	0.481699	-2.62519	ORC	82	82	0	1	0.03479	2357	82	2357
607	927	123	28.702	-112.578	28.702	0.67685	-1.28745	-0.297931	0.511944	-2.49109	ORC	81	81	0	1	0.0351105	2307	81	2307
608	930	74	27.4416	-111.88	27.4416	0.681643	-1.65909	-0.896325	0.722947	-2.13573	ORC	89	89	0	1	0.0357861	2487	89	2487
609	931	135	27.2186	-112.074	27.2186	0.315682	-1.37991	-0.739499	0.705062	-2.15301	ORC	91	91	0	1	0.0371429	2450	91	2450
610	933	118	26.1199	-111.274	26.1199	0.205745	-1.77921	-0.654951	0.651153	-1.84676	ORC	98	98	0	1	0.0379845	2580	98	2580
611	936	120	25.6833	-111.035	25.6833	0.506344	-1.5102	-0.857557	0.704842	-1.78553	ORC	101	101	0	1	0.0385349	2621	101	2621
612	971	18	-46.0981	50.2346	46.0981	1.45217	-1.12651	0.0738078	-1.26771	1.21018	ORC	29	29	0	1	0.0176185	1646	29	1646
613	972	19	-46.4118	51.7591	46.4118	1.46082	-0.891005	0.1934	-1.30614	1.21607	ORC	28	28	0	1	0.0171359	1634	28	1634
614	973	31	-37.8363	77.5566	37.8363	1.5162	-1.19804	0.099291	-0.378495	0.410141	ORC	43	43	0	1	0.0241981	1777	43	1777
615	974	11	-38.7222	77.523	38.7222	1.51609	-1.71956	-0.698415	-0.287537	0.270533	ORC	41	41	0	1	0.0230467	1779	41	1779
616	975	153	-52.5436	169.162	52.5436	1.44046	-0.986283	-0.148327	-1.05654	0.512267	ORC	13	21	8	0.619048	0.0109152	1191	21	1191
617	982	129	49.4235	154.759	49.4235	0.985999	-0.593187	0.369321	-1.67044	0.526255	ORC	23	25	2	0.92	0.0165587	1389	25	1389
618	983	106	48.8219	154.109	48.8219	1.06062	-0.9704	0.143203	-1.66169	0.573198	ORC	24	25	1	0.96	0.016632	1443	25	1443
619	984	4103	-21.3066	165.7	21.3066	1.25575	0.513718	0.538394	0.67027	0.850246	ORC	-186	135	321	0	0.190379	-977	135	977
620	1032	2492	12.2967	92.7856	12.2967	0.918596	0.172547	-0.0079334	1.16652	1.40125	ORC	32	209	177	0.15311	0.0344086	930	209	930
621	1034	1757	-4.92375	150.62	4.92375	1.24484	0.794582	0.79268	0.960746	1.6128	ORC	5	266	261	0.018797	0.00353607	1414	266	1414
622	1048	982	-20.2836	57.572	20.2836	1.4064	-0.16398	0.0866673	0.671256	0.789481	ORC	51	143	92	0.356643	0.0230248	2215	143	2215
623	1054	1730	7.52546	93.5991	7.52546	1.1649	-0.187107	-0.115508	1.18455	1.31894	ORC	150	246	96	0.609756	0.0968367	1549	246	1549
624	1058	11986	11.7364	122.866	11.7364	1.17087	1.3218	0.972675	1.06249	1.2708	ORC	-1156	213	1369	0	0.134826	-8574	213	8574
625	1059	266	-19.7167	63.4213	19.7167	1.45764	-0.990579	-0.462323	0.854537	0.28258	ORC	139	148	9	0.939189	0.0468171	2969	148	2969
626	1061	267	-10.9397	166.248	10.9397	1.42499	-0.380588	0.0515468	1.18782	1.95114	ORC	179	220	41	0.813636	0.0572068	3129	220	3129
627	1063	2399	-8.14116	158.307	8.14116	1.35365	0.711738	0.886683	1.05499	1.58094	ORC	-121	241	362	0	0	904	241	904
628	1067	397	21.758	-71.8243	21.758	1.27346	-0.349879	-1.69316	1.10116	-0.185527	ORC	124	131	7	0.946565	0.0460111	2695	131	2695
629	1071	1178	-16.2122	167.723	16.2122	1.39974	0.3902	0.628451	0.943719	1.46055	ORC	-17	177	194	0	0	2217	177	2217
630	1075	684	-12.824	45.1439	12.824	1.15828	-0.637903	-0.101759	0.978801	0.541024	ORC	168	205	37	0.819512	0.0612245	2744	205	2744
631	1312	69	-27.1198	-109.355	27.1198	1.52367	-0.869687	-0.267956	0.457097	0.347307	ORC	91	91	0	1	0.0360396	2525	91	2525
632	1313	35	-26.3235	-79.9752	26.3235	1.26804	-1.76876	-0.31771	-0.0431885	-1.90743	ORC	97	97	0	1	0.0367146	2642	97	2642
633	1500	294	12.9519	-81.5232	12.9519	0.980131	-1.21259	-0.506134	1.17071	0.799862	ORC	200	204	4	0.980392	0.0638162	3134	204	3134
634	10128	499	-54.332	-67.4014	54.332	0.615738	0.544669	0.464807	-1.23542	-0.779337	ORC	12	20	8	0.6	0.0161943	741	20	741
635	10674	467	62.0503	-6.86364	62.0503	1.19857	-0.20956	0.0930081	-1.1224	1.3899	ORC	3	13	10	0.230769	0.00849858	353	13	353
636	11474	737	35.9232	14.399	35.9232	1.03371	-0.676753	-0.728995	0.268645	-0.648408	ORC	43	49	6	0.877551	0.0379859	1132	49	1132
637	3	268	-10.4853	105.637	10.4853	1.34276	-0.924942	-0.502375	0.848236	0.985565	NM	128	137	9	0.934307	0.0410915	3115	137	3115
638	125	62	-12.1636	96.8733	12.1636	1.38492	-1.48608	-2.24829	1.14918	0.996208	NM	136	144	8	0.944444	0.0404882	3359	144	3359
639	127	311	-31.553	159.077	31.553	1.19036	-1.53458	-0.332193	0.31082	0.721365	NM	138	162	24	0.851852	0.0748779	1843	162	1843
640	128	192	-29.0326	167.952	29.0326	1.35409	-1.30758	-0.598806	0.327598	0.455396	NM	142	159	17	0.893082	0.0644283	2204	159	2204
641	129	77	-54.6284	158.864	54.6284	1.41556	-0.936305	-0.431204	-1.33918	0.142207	NM	210	223	13	0.941704	0.183566	1144	223	1144
642	131	183	39.6991	-31.1052	39.6991	1.40641	-1.54052	-0.0464508	0.0894212	0.553478	NM	173	204	31	0.848039	0.1086	1593	204	1593
643	132	229	39.4419	-31.2025	39.4419	1.40762	-0.922072	0.127625	0.0676551	0.746025	NM	163	202	39	0.806931	0.105161	1550	202	1550
644	133	253	38.5782	-28.7013	38.5782	1.3861	-0.861884	0.222765	0.0882479	0.476599	NM	159	195	36	0.815385	0.103247	1540	195	1540
645	134	257	38.4695	-28.3336	38.4695	1.38084	-0.584902	0.766804	0.0532544	0.508431	NM	157	194	37	0.809278	0.102081	1538	194	1538
646	135	149	39.0523	-28.0113	39.0523	1.37923	-1.1693	-0.432897	0.120522	0.288415	NM	177	199	22	0.889447	0.108191	1636	199	1636
647	136	236	38.6372	-28.0292	38.6372	1.3779	-0.761426	0.226674	0.0704534	0.47133	NM	156	195	39	0.8	0.100322	1555	195	1555
648	137	263	38.7239	-27.2123	38.7239	1.37039	-0.615748	0.212895	0.120413	0.359898	NM	157	196	39	0.80102	0.102816	1527	196	1527
649	138	287	37.7954	-25.4819	37.7954	1.35103	-0.433825	0.250928	0.050649	0.218515	NM	143	189	46	0.756614	0.0939553	1522	189	1522
650	139	214	36.9713	-25.0998	36.9713	1.35214	-1.03208	-0.188705	0.108661	-0.107522	NM	152	183	31	0.830601	0.0940012	1617	183	1617
651	145	658	27.7465	-18.0066	27.7465	1.11738	-0.727656	0.468017	0.207401	-1.36203	NM	82	158	76	0.518987	0.0438034	1872	158	1872
652	146	831	28.6899	-17.8583	28.6899	1.13291	-0.445175	0.806242	0.00112217	-0.989889	NM	56	158	102	0.35443	0.035	1600	158	1600
653	147	838	28.1174	-17.2326	28.1174	1.09287	-0.637286	0.463887	0.18156	-1.30969	NM	68	158	90	0.43038	0.0411125	1654	158	1654
654	148	1294	28.2911	-16.5563	28.2911	1.06539	-0.13819	1.08863	-0.0187349	-1.12812	NM	-2	158	160	0	0	1180	158	1180
655	149	1123	27.9548	-15.5932	27.9548	0.994863	-0.21478	0.649852	0.201051	-1.50088	NM	9	158	149	0.056962	0.00649819	1385	158	1385
656	150	718	28.4061	-14.0365	28.4061	0.864687	-0.196938	0.0590474	0.419415	-2.38862	NM	68	158	90	0.43038	0.0390132	1743	158	1743
657	151	674	29.0245	-13.6418	29.0245	0.914139	-0.406088	-0.0474177	0.361055	-2.23249	NM	62	159	97	0.389937	0.0359837	1723	159	1723
658	155	103	-1.3784	-89.6787	1.3784	1.28611	-1.15321	-0.883158	0.792786	-0.669693	NM	100	107	7	0.934579	0.0341064	2932	107	2932
659	156	173	-0.385734	-91.5129	0.385734	1.32163	-0.474137	0.458807	0.772378	-1.35978	NM	92	105	13	0.87619	0.0325433	2827	105	2827
660	157	237	-1.2936	-90.4353	1.2936	1.3012	-0.853632	-0.187518	0.737854	-0.834183	NM	86	107	21	0.803738	0.0307692	2795	107	2795
661	158	55	0.325229	-89.9568	0.325229	1.29619	-1.5718	-1.57662	0.881434	-1.38346	NM	99	105	6	0.942857	0.0336391	2943	105	2943
662	159	362	-0.559293	-91.1843	0.559293	1.3105	0.108287	0.56034	0.74227	-1.32585	NM	76	106	30	0.716981	0.0287335	2645	106	2645
663	160	57	0.332085	-90.4757	0.332085	1.30522	-0.941547	-0.561043	0.886765	-1.07007	NM	101	105	4	0.961905	0.0343421	2941	105	2941
664	161	175	0.586845	-90.757	0.586845	1.31177	-1.17105	-0.114441	0.827877	-0.858194	NM	95	106	11	0.896226	0.0335334	2833	106	2833
665	162	112	-0.610811	-90.6658	0.610811	1.30811	-1.52462	-0.349987	0.729675	-1.84765	NM	96	106	10	0.90566	0.0331377	2897	106	2897
666	163	291	-0.826798	-89.4306	0.826798	1.27955	-0.517465	-0.0283328	0.786414	-0.585378	NM	84	106	22	0.792453	0.0308257	2725	106	2725
667	164	413	-0.627248	-90.3584	0.627248	1.29902	-0.35117	0.088258	0.75975	-1.55092	NM	73	106	33	0.688679	0.0281202	2596	106	2596
668	165	78	-0.818429	-90.0588	0.818429	1.29591	-1.42765	-0.723803	0.788992	-1.05976	NM	102	106	4	0.962264	0.0347293	2937	106	2937
669	166	291	-0.266245	-90.7125	0.266245	1.30665	-0.50863	0.123864	0.812821	-1.69655	NM	79	105	26	0.752381	0.0292052	2705	105	2705
670	171	574	19.5981	-155.518	19.5981	1.53193	0.341243	1.17911	0.0777848	0.826495	NM	130	156	26	0.833333	0.0487439	2667	156	2667
671	172	644	22.0584	-159.524	22.0584	1.52966	-0.239788	0.506272	0.540615	0.823431	NM	130	156	26	0.833333	0.0536082	2425	156	2425
672	173	69	20.5476	-156.609	20.5476	1.53501	-0.977626	-0.35149	0.767891	0.226736	NM	152	156	4	0.974359	0.0488589	3111	156	3111
673	176	380	20.835	-156.927	20.835	1.53517	-0.641735	0.209573	0.690261	0.386494	NM	139	156	17	0.891026	0.049982	2781	156	2781
674	180	652	20.7904	-156.337	20.7904	1.53213	-0.159977	0.960486	0.416247	0.760327	NM	130	156	26	0.833333	0.0517516	2512	156	2512
675	181	31	28.2081	-177.367	28.2081	1.50433	-1.82728	-2.18058	0.715615	0.559625	NM	151	158	7	0.955696	0.0616075	2451	158	2451
676	183	503	21.1332	-157.015	21.1332	1.53366	-0.460315	0.476201	0.683133	0.61019	NM	136	156	20	0.871795	0.0515933	2636	156	2636
677	186	100	21.8966	-160.152	21.8966	1.53071	-0.823464	-0.424476	0.775675	-0.393402	NM	146	156	10	0.935897	0.0489604	2982	156	2982
678	187	605	21.4587	-157.973	21.4587	1.53318	-0.216872	0.359215	0.738332	0.757429	NM	133	156	23	0.852564	0.052988	2510	156	2510
679	189	904	64.9907	-18.5941	64.9907	1.28807	1.01054	0.698323	-1.67556	0.180205	NM	-32	139	171	0	0.148837	-215	139	215
680	202	1491	-21.1333	55.5327	21.1333	1.38676	-0.077076	0.957349	0.157433	0.6927	NM	108	156	48	0.692308	0.065534	1648	156	1648
681	203	57	-7.99629	-140.687	7.99629	1.57945	-1.28388	-0.192279	1.04953	0.36647	NM	126	128	2	0.984375	0.0388889	3240	128	3240
682	206	36	-7.91764	-140.57	7.91764	1.57903	-1.74879	-0.266624	1.10427	-0.0549173	NM	124	127	3	0.976378	0.0380718	3257	127	3257
683	207	283	-9.77478	-139.014	9.77478	1.58028	-0.682176	0.357606	0.924127	0.833066	NM	128	135	7	0.948148	0.0415719	3079	135	3079
684	211	303	-8.86624	-140.139	8.86624	1.58053	-0.658179	0.338547	0.936819	0.769143	NM	120	131	11	0.916031	0.0396432	3027	131	3027
685	212	188	-9.94499	-139.089	9.94499	1.58148	-1.11956	0.111687	0.983017	0.715251	NM	128	135	7	0.948148	0.0402642	3179	135	3179
686	213	202	-8.90932	-139.552	8.90932	1.57949	-1.04846	0.112455	1.02865	0.731489	NM	122	131	9	0.931298	0.0389901	3129	131	3129
687	214	200	-9.39786	-140.074	9.39786	1.58239	-0.998112	0.151948	1.01778	0.792987	NM	128	133	5	0.962406	0.0406607	3148	133	3148
688	217	87	-24.3767	-128.323	24.3767	1.59742	-1.25997	-2.01012	0.735601	0.551665	NM	151	156	5	0.967949	0.054297	2781	156	2781
689	220	27	11.2942	166.876	11.2942	1.52824	-1.66063	-2.47026	1.26802	0.955933	NM	138	141	3	0.978723	0.0408526	3378	141	3378
690	237	636	29.9723	129.923	29.9723	1.18216	-1.59269	-0.133913	0.32852	1.4319	NM	119	160	41	0.74375	0.0714286	1666	160	1666
691	238	767	29.8488	129.871	29.8488	1.1861	-1.32505	0.161299	0.247434	1.46454	NM	107	160	53	0.66875	0.0691661	1547	160	1547
692	241	413	29.6412	129.713	29.6412	1.19183	-1.37776	0.0268063	0.354785	1.451	NM	134	159	25	0.842767	0.0697553	1921	159	1921
693	242	549	29.4594	129.602	29.4594	1.19679	-1.76325	-0.181613	0.400042	1.41392	NM	125	159	34	0.786164	0.0692905	1804	159	1804
694	244	663	29.1466	129.208	29.1466	1.20321	-1.78606	-0.652615	0.501754	1.29943	NM	107	159	52	0.672956	0.062137	1722	159	1722
695	247	696	28.323	129.972	28.323	1.23282	-1.17514	-0.876668	0.646023	1.31351	NM	99	158	59	0.626582	0.0558061	1774	158	1774
696	277	261	-9.42548	46.3688	9.42548	1.20749	-0.877304	-2.29743	1.13203	0.112592	NM	114	133	19	0.857143	0.0369171	3088	133	3088
697	278	136	-9.73086	46.5115	9.73086	1.21416	-1.64273	-2.15942	1.13965	0.0768285	NM	127	135	8	0.940741	0.0393798	3225	135	3225
698	279	131	-9.72632	47.5732	9.72632	1.24294	-1.83466	-2.57625	1.15113	0.271798	NM	124	135	11	0.918519	0.0383901	3230	135	3230
699	280	135	-10.0866	47.7417	10.0866	1.24729	-1.67126	-1.97737	1.14121	0.0693138	NM	129	136	7	0.948529	0.0398517	3237	136	3237
700	283	77	-10.1593	51.1656	10.1593	1.31731	-1.7247	-2.35036	1.11498	0.26988	NM	130	136	6	0.955882	0.0394298	3297	136	3297
701	285	25	-16.6031	59.5873	16.6031	1.42124	-1.81032	-2.24829	1.03481	0.147004	NM	152	154	2	0.987013	0.045265	3358	154	3358
702	289	81	-7.12964	56.28	7.12964	1.37376	-1.69852	-2.35036	1.15403	0.919113	NM	117	125	8	0.936	0.0367693	3182	125	3182
703	296	1237	24.2598	-76.6441	24.2598	0.836439	0.4135	-1.17029	0.987544	0.261517	NM	86	156	70	0.551282	0.0523752	1642	156	1642
704	327	621	17.6315	-63.2375	17.6315	1.24292	-1.59212	0.0498688	0.957588	0.306905	NM	126	155	29	0.812903	0.0462555	2724	155	2724
705	331	539	17.4908	-62.9763	17.4908	1.23848	-1.44835	-0.144974	1.10039	0.32775	NM	132	155	23	0.851613	0.0469584	2811	155	2811
706	334	1471	13.8984	-60.9668	13.8984	1.09654	-0.490366	0.154839	1.10127	1.03376	NM	76	149	73	0.510067	0.0387953	1959	149	1959
707	335	608	18.0617	-63.0627	18.0617	1.25278	-1.04684	-0.390193	1.12082	0.159335	NM	121	155	34	0.780645	0.0445508	2716	155	2716
708	348	153	18.7918	-110.975	18.7918	1.14929	-0.932636	0.21488	0.819963	-1.129	NM	152	156	4	0.974359	0.0484694	3136	156	3136
709	349	10	19.31	-110.803	19.31	1.12574	-1.71384	-4.5583	0.928328	-1.30639	NM	156	156	0	1	0.0480296	3248	156	3248
710	350	42	18.3568	-114.724	18.3568	1.22766	-1.48381	-0.657295	0.864525	-2.21362	NM	154	156	2	0.987179	0.0471236	3268	156	3268
711	351	150	29.0398	-118.285	29.0398	1.04032	-0.753194	0.369321	0.155836	-2.2446	NM	141	159	18	0.886792	0.0627783	2246	159	2246
712	352	78	-49.6862	178.774	49.6862	1.4728	-1.45486	-0.493065	-0.927612	-0.0868905	NM	239	252	13	0.948413	0.167602	1426	252	1426
713	354	26	3.85111	-159.297	3.85111	1.59683	-1.36454	-2.20242	1.20854	0.772245	NM	110	114	4	0.964912	0.035461	3102	114	3102
714	355	75	8.62158	150.926	8.62158	1.44379	-1.74773	-2.35036	1.24677	1.54201	NM	128	130	2	0.984615	0.0394331	3246	130	3246
715	356	96	-40.3188	-9.94232	40.3188	1.4672	-1.11875	0.131366	-0.650587	1.56277	NM	205	210	5	0.97619	0.122461	1674	210	1674
716	358	23	-9.95743	-150.211	9.95743	1.61021	-1.77788	-2.29743	1.29389	0.312753	NM	133	135	2	0.985185	0.0397727	3344	135	3344
717	359	301	-19.0524	-169.859	19.0524	1.54	-0.7351	-1.41778	0.937646	1.12637	NM	147	156	9	0.942308	0.049445	2973	156	2973
718	361	231	5.52886	-87.0619	5.52886	1.16287	-1.43054	-0.18515	0.897763	1.45937	NM	108	119	11	0.907563	0.036425	2965	119	2965
719	362	177	-29.3809	-177.987	29.3809	1.47305	-1.33567	-0.220313	0.496595	0.882478	NM	149	159	10	0.937107	0.0682547	2183	159	2183
720	363	546	1.61539	7.39705	1.61539	1.01136	-0.917571	0.149045	0.921717	1.08096	NM	99	108	9	0.916667	0.0396317	2498	108	2498
721	364	1100	0.238989	6.60226	0.238989	1.05275	-0.393385	0.657535	0.696826	1.26523	NM	78	105	27	0.742857	0.0411827	1894	105	1894
722	365	379	-1.43572	5.62983	1.43572	1.10492	-1.37097	-0.137212	0.292053	0.989638	NM	98	108	10	0.907407	0.0368698	2658	108	2658
723	366	24	-46.6358	37.9408	46.6358	1.39227	-1.24767	-0.090336	-1.21507	1.19043	NM	250	254	4	0.984252	0.154226	1621	254	1621
724	367	32	-46.907	37.7404	46.907	1.3934	-0.702963	0.33189	-1.325	1.21574	NM	249	254	5	0.980315	0.155334	1603	254	1603
725	368	285	-21.2346	-159.778	21.2346	1.57866	-1.13121	-0.225308	0.815604	0.980579	NM	145	156	11	0.929487	0.0509487	2846	156	2846
726	370	50	-7.94351	-14.367	7.94351	1.37207	-1.02471	0.0786583	0.445999	-1.89879	NM	125	128	3	0.976562	0.0385208	3245	128	3245
727	375	38	19.2921	166.635	19.2921	1.52859	-1.7444	-2.70161	1.17556	-0.0708453	NM	150	156	6	0.961538	0.0465549	3222	156	3222
728	377	400	12.1845	-68.2896	12.1845	0.846357	-0.722226	-0.835912	1.2904	-0.681778	NM	120	144	24	0.833333	0.0397219	3021	144	3021
729	378	565	12.1941	-68.9726	12.1941	0.792037	-0.590793	-0.441422	1.25596	-0.59198	NM	112	144	32	0.777778	0.0392157	2856	144	2856
730	379	59	-18.8668	-159.776	18.8668	1.58213	-1.48865	-1.30669	1.0333	1.02076	NM	149	156	7	0.955128	0.0462016	3225	156	3225
731	380	128	-19.9957	-158.114	19.9957	1.58669	-1.38112	-1.50862	0.95978	0.982786	NM	148	156	8	0.948718	0.0479119	3089	156	3089
732	381	149	-21.9281	-157.919	21.9281	1.58463	-1.23482	-1.00404	0.805361	0.954631	NM	149	156	7	0.955128	0.0508532	2930	156	2930
733	382	31	-10.4199	-161.001	10.4199	1.59222	-1.76419	-2.24829	1.29027	1.1323	NM	133	137	4	0.970803	0.0396896	3351	137	3351
734	383	40	-19.2688	-158.937	19.2688	1.58477	-1.78368	-2.29743	1.01831	0.97921	NM	152	156	4	0.974359	0.0471903	3221	156	3221
735	384	107	-20.1612	-157.341	20.1612	1.58926	-1.48877	-2.06239	0.961545	0.946385	NM	148	156	8	0.948718	0.0477573	3099	156	3099
736	385	111	-19.8671	-157.702	19.8671	1.58838	-1.43301	-1.88752	0.983555	0.981917	NM	148	156	8	0.948718	0.0475273	3114	156	3114
737	392	32	-8.98802	-157.981	8.98802	1.60488	-1.53179	-2.35036	1.29226	0.639943	NM	127	132	5	0.962121	0.0384615	3302	132	3302
738	394	108	-37.1124	-12.2851	37.1124	1.48014	-1.02857	0.677725	-0.521485	0.968467	NM	179	184	5	0.972826	0.10413	1719	184	1719
739	395	92	-37.3005	-12.6781	37.3005	1.48264	-1.58504	-0.183969	-0.30893	0.886843	NM	179	185	6	0.967568	0.103468	1730	185	1730
740	399	44	-49.3013	69.4849	49.3013	1.53619	0.237944	0.583543	-1.45064	-0.103714	NM	246	253	7	0.972332	0.166216	1480	253	1480
741	401	11	-53.0932	73.5169	53.0932	1.54019	-0.647103	0.882939	-2.16422	-0.14464	NM	232	234	2	0.991453	0.178462	1300	234	1300
742	402	105	71.0147	-8.38644	71.0147	1.28454	-0.62662	0.739607	-2.08396	0.0669724	NM	71	100	29	0.71	0.19086	372	100	372
743	404	52	-20.5082	-29.3033	20.5082	1.3067	-1.64945	-0.159624	0.84623	0.0826102	NM	152	156	4	0.974359	0.0485623	3130	156	3130
744	405	297	45.9057	149.949	45.9057	1.22361	-0.243828	0.42993	-1.52795	0.50425	NM	212	251	39	0.844622	0.154406	1373	251	1373
745	406	242	46.948	151.996	46.948	1.17415	-0.664385	0.473938	-1.56532	0.653481	NM	221	254	33	0.870079	0.158879	1391	254	1391
746	407	215	47.337	152.478	47.337	1.16346	-1.12147	0.280391	-1.61577	0.647843	NM	222	255	33	0.870588	0.158345	1402	255	1402
747	409	209	47.746	153.013	47.746	1.13855	-1.15924	0.148318	-1.60872	0.625097	NM	224	255	31	0.878431	0.161035	1391	255	1391
748	410	130	48.0805	153.216	48.0805	1.12274	-1.21459	0.437622	-1.63424	0.603354	NM	235	255	20	0.921569	0.161623	1454	255	1454
749	411	54	7.11907	171.216	7.11907	1.53413	-1.46322	-2.11895	1.25219	1.59097	NM	119	125	6	0.952	0.0370832	3209	125	3209
750	413	98	46.5209	150.869	46.5209	1.21151	-1.48818	-0.0690413	-1.51125	0.559446	NM	249	253	4	0.98419	0.160542	1551	253	1551
751	414	862	32.7463	-16.9991	32.7463	1.21182	-0.43532	0.59884	-0.100951	-0.280972	NM	49	165	116	0.29697	0.0410729	1193	165	1193
752	415	212	32.5076	-16.5088	32.5076	1.19953	-1.59998	-0.313423	0.215187	-0.623793	NM	139	164	25	0.847561	0.0746509	1862	164	1862
753	416	395	33.0692	-16.3422	33.0692	1.21016	-1.28916	-0.266624	0.229958	-0.901173	NM	107	165	58	0.648485	0.0654034	1636	165	1636
754	418	167	17.0565	-25.1701	17.0565	1.26067	-0.415845	0.662035	0.502912	-1.37923	NM	140	155	15	0.903226	0.04375	3200	155	3200
755	419	121	16.8455	-24.9678	16.8455	1.25654	-0.783249	-0.0302177	0.803375	-2.42373	NM	148	154	6	0.961039	0.0454965	3253	154	3253
756	421	122	16.5985	-24.2562	16.5985	1.23387	-0.655633	0.381877	0.641449	-1.87699	NM	145	154	9	0.941558	0.0444649	3261	154	3261
757	422	69	16.7372	-22.9314	16.7372	1.2025	-0.787109	-0.450054	0.764655	-3.14597	NM	148	154	6	0.961039	0.0447265	3309	154	3309
758	423	92	16.0983	-22.814	16.0983	1.19047	-0.483488	-0.462323	0.786201	-3.11459	NM	146	153	7	0.954248	0.0441755	3305	153	3305
759	424	81	15.218	-23.1606	15.218	1.19952	-0.729155	-0.411214	0.886605	-2.13442	NM	147	152	5	0.967105	0.0440515	3337	152	3337
760	425	145	15.0837	-23.6248	15.0837	1.21014	-0.344564	0.406823	0.747609	-1.48718	NM	142	152	10	0.934211	0.0433588	3275	152	3275
761	426	127	14.9283	-24.3843	14.9283	1.23469	-0.565979	0.89534	0.333033	-1.13444	NM	141	151	10	0.933775	0.0427921	3295	151	3295
762	427	88	14.8516	-24.7055	14.8516	1.24491	-1.14853	0.169113	0.466188	-1.44977	NM	145	151	6	0.960265	0.0434783	3335	151	3335
763	428	231	32.3094	-64.7672	32.3094	1.30331	-1.13568	-1.51676	0.657203	0.634802	NM	145	164	19	0.884146	0.0779989	1859	164	1859
764	429	46	16.7665	-24.745	16.7665	1.25191	-1.33331	-0.489376	0.749324	-2.25971	NM	153	154	1	0.993506	0.0459184	3332	154	3332
765	431	47	16.6182	-24.5878	16.6182	1.24841	-1.84349	-1.15077	0.760196	-2.18518	NM	151	154	3	0.980519	0.0452638	3336	154	3336
766	451	186	-16.494	-151.739	16.494	1.61316	-1.35027	-0.221559	1.08129	0.897349	NM	146	154	8	0.948052	0.045625	3200	154	3200
767	460	226	-16.7465	-151.003	16.7465	1.61508	-1.08084	-0.103857	1.02711	0.893866	NM	142	154	12	0.922078	0.0450508	3152	154	3152
768	465	27	-17.6571	-150.629	17.6571	1.61506	-1.61911	-1.1318	1.01904	0.925951	NM	151	155	4	0.974194	0.0455368	3316	155	3316
769	479	182	-16.4422	-152.265	16.4422	1.61161	-1.61085	-0.48388	1.10898	0.925669	NM	142	154	12	0.922078	0.044292	3206	154	3206
770	481	332	-17.5291	-149.834	17.5291	1.61753	-0.936145	0.305174	0.895677	0.855172	NM	143	155	12	0.922581	0.0474138	3016	155	3016
771	494	380	-16.822	-151.437	16.822	1.61356	-0.860993	0.185169	0.989821	0.975123	NM	140	154	14	0.909091	0.0467446	2995	154	2995
772	496	34	-15.1437	-147.57	15.1437	1.61688	-1.02646	-2.35036	1.14321	0.769945	NM	147	152	5	0.967105	0.0434397	3384	152	3384
773	499	12	-16.0685	-142.416	16.0685	1.60762	-1.37057	-2.37843	1.13149	0.62929	NM	150	153	3	0.980392	0.044287	3387	153	3387
774	505	198	-16.623	-151.494	16.623	1.61368	-1.03816	-0.201901	1.03871	0.895527	NM	146	154	8	0.948052	0.0458399	3185	154	3185
775	507	637	-17.6775	-149.401	17.6775	1.61825	-0.332173	0.568689	0.745877	0.956997	NM	140	155	15	0.903226	0.051756	2705	155	2705
776	509	30	-14.6287	-145.206	14.6287	1.6104	-1.51122	-2.24829	1.18813	0.668722	NM	147	151	4	0.97351	0.0432735	3397	151	3397
777	521	57	-17.0045	-149.567	17.0045	1.61917	-1.83597	-2.15942	1.0377	0.886286	NM	148	155	7	0.954839	0.0446725	3313	155	3313
778	528	49	-16.262	-151.816	16.262	1.61332	-1.66618	-2.47026	1.13054	0.913234	NM	146	154	8	0.948052	0.0436603	3344	154	3344
779	537	1	-57.0778	-26.6822	57.0778	1.47476	-1.65948	-4.5583	-1.82136	0.836321	NM	203	203	0	1	0.187963	1080	203	1080
780	555	308	53.6664	-166.895	53.6664	1.0064	-0.050269	0.598462	-1.40416	0.683345	NM	175	230	55	0.76087	0.180599	969	230	969
781	558	140	-33.6478	-78.849	33.6478	1.20015	-1.21021	0.0371519	-0.224445	0.128577	NM	159	167	8	0.952096	0.0858995	1851	167	1851
782	559	113	-33.7675	-80.792	33.7675	1.23978	-1.18914	0.406823	-0.412008	0.202364	NM	161	168	7	0.958333	0.0860963	1870	168	1870
783	566	401	-14.3003	-170.718	14.3003	1.54554	-0.918155	-0.156215	1.08992	1.64693	NM	137	150	13	0.913333	0.0452593	3027	150	3027
784	568	217	-14.1722	-169.664	14.1722	1.55108	-1.77333	-0.224056	1.08677	1.68286	NM	141	150	9	0.94	0.0438979	3212	150	3212
785	569	218	-14.1786	-169.62	14.1786	1.55116	-1.79147	-0.206763	1.1234	1.61075	NM	142	150	8	0.946667	0.044223	3211	150	3211
786	570	380	-14.242	-169.468	14.242	1.55154	-1.17454	0.21488	1.00992	1.71984	NM	140	150	10	0.933333	0.0459167	3049	150	3049
787	574	14	10.3029	-109.217	10.3029	1.30735	-1.69521	-2.85501	1.35132	3.09982	NM	134	137	3	0.978102	0.0398335	3364	137	3364
788	575	35	-7.33933	72.4343	7.33933	1.39921	-1.31194	-1.88752	1.21832	1.29353	NM	119	125	6	0.952	0.0367852	3235	125	3235
789	577	98	0.284458	174.113	0.284458	1.5229	-0.650497	-2.13889	1.28848	0.766926	NM	93	105	12	0.885714	0.0320911	2898	105	2898
790	578	314	-13.7667	-177.105	13.7667	1.50939	-0.892866	-0.183969	1.13568	1.45457	NM	137	149	12	0.919463	0.0439525	3117	149	3117
791	593	175	49.1207	154.526	49.1207	1.03407	-1.09641	0.283986	-1.6449	0.538251	NM	221	254	33	0.870079	0.16262	1359	254	1359
792	594	37	1.85074	-157.353	1.85074	1.59694	-0.569497	-2.04452	1.25278	1.15463	NM	101	109	8	0.926606	0.0334881	3016	109	3016
793	597	877	45.076	147.877	45.076	1.2188	-0.00835517	0.523787	-1.42855	0.340523	NM	128	248	120	0.516129	0.156479	818	248	818
794	600	138	50.8624	155.57	50.8624	0.802287	-0.896619	0.760852	-1.859	0.275786	NM	234	247	13	0.947368	0.179724	1302	247	1302
795	604	85	-0.52847	166.934	0.52847	1.48579	-1.4649	-1.43939	1.25127	0.997934	NM	99	105	6	0.942857	0.0339041	2920	105	2920
796	606	289	-12.5032	177.08	12.5032	1.48803	-1.24298	-0.769238	1.1952	1.59223	NM	134	145	11	0.924138	0.0427432	3135	145	3135
797	627	545	-43.9385	-176.525	43.9385	1.48624	-0.405752	-0.590233	-0.52521	0.178766	NM	185	241	56	0.767635	0.157179	1177	241	1177
798	678	174	52.3558	175.919	52.3558	1.27568	-1.50472	-0.100713	-1.44362	0.0418836	NM	215	239	24	0.899582	0.182049	1181	239	1181
799	680	134	18.1164	145.767	18.1164	1.46095	-1.23788	-0.21783	1.12324	0.826974	NM	147	155	8	0.948387	0.0461104	3188	155	3188
800	694	37	17.3682	-87.8571	17.3682	0.649352	-0.945694	-2.24829	1.14479	0.800236	NM	151	155	4	0.974194	0.0455093	3318	155	3318
801	695	59	17.3498	-87.5378	17.3498	0.803009	-1.80521	-2.85501	1.17167	0.854811	NM	147	155	8	0.948387	0.044586	3297	155	3297
802	700	263	19.6846	-80.0403	19.6846	1.19933	-1.32407	-2.47026	1.15647	0.386427	NM	131	156	25	0.839744	0.0440632	2973	156	2973
803	706	26	4.6838	-160.38	4.6838	1.59765	-1.58507	-2.11895	1.20935	1.25367	NM	111	116	5	0.956897	0.0353954	3136	116	3136
804	742	112	18.7722	145.668	18.7722	1.45623	-1.24489	0.161299	0.964203	0.830932	NM	152	156	4	0.974359	0.0478288	3178	156	3178
805	743	53	14.8525	145.559	14.8525	1.48073	-1.78029	-1.01976	1.23611	1.01473	NM	148	151	3	0.980132	0.0439169	3370	151	3370
806	747	119	17.5996	145.833	17.5996	1.4647	-1.60238	-0.0397201	1.08877	0.86692	NM	148	155	7	0.954839	0.0458772	3226	155	3226
807	748	101	16.3522	145.677	16.3522	1.47175	-1.32965	0.0268063	1.11433	1.00841	NM	149	154	5	0.967532	0.0453025	3289	154	3289
808	753	60	19.6831	145.419	19.6831	1.44902	-1.51229	0.085073	1.06804	0.69866	NM	152	156	4	0.974359	0.0478439	3177	156	3177
809	780	475	13.4435	144.777	13.4435	1.47252	-0.523054	-0.437999	1.22164	1.13018	NM	121	148	27	0.817568	0.0409337	2956	148	2956
810	844	277	14.1574	145.214	14.1574	1.4793	-1.05475	-0.291003	1.20125	1.07261	NM	137	150	13	0.913333	0.0434645	3152	150	3152
811	845	248	15.1891	145.754	15.1891	1.47913	-0.963192	-0.329272	1.22795	1.01677	NM	136	152	16	0.894737	0.0429022	3170	152	3170
812	854	181	15.0134	145.632	15.0134	1.47963	-1.01236	-0.962558	1.24431	1.01506	NM	140	152	12	0.921053	0.0432099	3240	152	3240
813	903	24	-2.81264	-171.673	2.81264	1.57032	-1.63778	-2.91482	1.3162	-0.393196	NM	106	111	5	0.954955	0.0345953	3064	111	3064
814	905	23	-4.51477	-172.183	4.51477	1.56389	-1.75982	-2.53908	1.34206	0.291359	NM	112	116	4	0.965517	0.0357713	3131	116	3131
815	908	19	-3.12749	-171.085	3.12749	1.57172	-1.82143	-2.79999	1.32777	0.00182665	NM	107	112	5	0.955357	0.0347177	3082	112	3082
816	910	18	-4.4554	-171.244	4.4554	1.56769	-1.7279	-2.50381	1.34615	0.191478	NM	112	116	4	0.965517	0.0357371	3134	116	3134
817	921	464	36.588	27.1683	36.588	0.545849	-1.28444	-0.0630763	0.230591	-0.272729	NM	129	181	52	0.712707	0.0934106	1381	181	1381
818	925	80	28.6372	-112.83	28.6372	0.538629	-1.31222	-0.309163	0.481699	-2.62519	NM	153	158	5	0.968354	0.064913	2357	158	2357
819	927	123	28.702	-112.578	28.702	0.67685	-1.28745	-0.297931	0.511944	-2.49109	NM	150	158	8	0.949367	0.0650195	2307	158	2307
820	930	74	27.4416	-111.88	27.4416	0.681643	-1.65909	-0.896325	0.722947	-2.13573	NM	154	157	3	0.980892	0.061922	2487	157	2487
821	931	135	27.2186	-112.074	27.2186	0.315682	-1.37991	-0.739499	0.705062	-2.15301	NM	152	157	5	0.968153	0.0620408	2450	157	2450
822	933	118	26.1199	-111.274	26.1199	0.205745	-1.77921	-0.654951	0.651153	-1.84676	NM	150	157	7	0.955414	0.0581395	2580	157	2580
823	936	120	25.6833	-111.035	25.6833	0.506344	-1.5102	-0.857557	0.704842	-1.78553	NM	149	156	7	0.955128	0.0568485	2621	156	2621
824	971	18	-46.0981	50.2346	46.0981	1.45217	-1.12651	0.0738078	-1.26771	1.21018	NM	248	252	4	0.984127	0.150668	1646	252	1646
825	972	19	-46.4118	51.7591	46.4118	1.46082	-0.891005	0.1934	-1.30614	1.21607	NM	249	253	4	0.98419	0.152387	1634	253	1634
826	973	31	-37.8363	77.5566	37.8363	1.5162	-1.19804	0.099291	-0.378495	0.410141	NM	187	189	2	0.989418	0.105234	1777	189	1777
827	974	11	-38.7222	77.523	38.7222	1.51609	-1.71956	-0.698415	-0.287537	0.270533	NM	196	196	0	1	0.110174	1779	196	1779
828	975	153	-52.5436	169.162	52.5436	1.44046	-0.986283	-0.148327	-1.05654	0.512267	NM	224	238	14	0.941176	0.188077	1191	238	1191
829	982	129	49.4235	154.759	49.4235	0.985999	-0.593187	0.369321	-1.67044	0.526255	NM	244	253	9	0.964427	0.175666	1389	253	1389
830	983	106	48.8219	154.109	48.8219	1.06062	-0.9704	0.143203	-1.66169	0.573198	NM	240	254	14	0.944882	0.16632	1443	254	1443
831	984	4103	-21.3066	165.7	21.3066	1.25575	0.513718	0.538394	0.67027	0.850246	NM	10	156	146	0.0641026	0	-977	156	977
832	1032	2492	12.2967	92.7856	12.2967	0.918596	0.172547	-0.0079334	1.16652	1.40125	NM	44	144	100	0.305556	0.0473118	930	144	930
833	1034	1757	-4.92375	150.62	4.92375	1.24484	0.794582	0.79268	0.960746	1.6128	NM	74	117	43	0.632479	0.0523338	1414	117	1414
834	1048	982	-20.2836	57.572	20.2836	1.4064	-0.16398	0.0866673	0.671256	0.789481	NM	115	156	41	0.737179	0.0519187	2215	156	2215
835	1054	1730	7.52546	93.5991	7.52546	1.1649	-0.187107	-0.115508	1.18455	1.31894	NM	62	126	64	0.492063	0.0400258	1549	126	1549
836	1058	11986	11.7364	122.866	11.7364	1.17087	1.3218	0.972675	1.06249	1.2708	NM	-232	142	374	0	0.0270585	-8574	142	8574
837	1059	266	-19.7167	63.4213	19.7167	1.45764	-0.990579	-0.462323	0.854537	0.28258	NM	143	156	13	0.916667	0.0481644	2969	156	2969
838	1061	267	-10.9397	166.248	10.9397	1.42499	-0.380588	0.0515468	1.18782	1.95114	NM	134	139	5	0.964029	0.0428252	3129	139	3129
839	1063	2399	-8.14116	158.307	8.14116	1.35365	0.711738	0.886683	1.05499	1.58094	NM	72	128	56	0.5625	0.079646	904	128	904
840	1067	397	21.758	-71.8243	21.758	1.27346	-0.349879	-1.69316	1.10116	-0.185527	NM	131	156	25	0.839744	0.0486085	2695	156	2695
841	1071	1178	-16.2122	167.723	16.2122	1.39974	0.3902	0.628451	0.943719	1.46055	NM	124	154	30	0.805195	0.0559314	2217	154	2217
842	1075	684	-12.824	45.1439	12.824	1.15828	-0.637903	-0.101759	0.978801	0.541024	NM	120	146	26	0.821918	0.0437318	2744	146	2744
843	1312	69	-27.1198	-109.355	27.1198	1.52367	-0.869687	-0.267956	0.457097	0.347307	NM	153	157	4	0.974522	0.0605941	2525	157	2525
844	1313	35	-26.3235	-79.9752	26.3235	1.26804	-1.76876	-0.31771	-0.0431885	-1.90743	NM	154	157	3	0.980892	0.0582892	2642	157	2642
845	1500	294	12.9519	-81.5232	12.9519	0.980131	-1.21259	-0.506134	1.17071	0.799862	NM	132	146	14	0.90411	0.0421187	3134	146	3134
846	10128	499	-54.332	-67.4014	54.332	0.615738	0.544669	0.464807	-1.23542	-0.779337	NM	173	225	52	0.768889	0.233468	741	225	741
847	10674	467	62.0503	-6.86364	62.0503	1.19857	-0.20956	0.0930081	-1.1224	1.3899	NM	24	161	137	0.149068	0.0679887	353	161	353
848	11474	737	35.9232	14.399	35.9232	1.03371	-0.676753	-0.728995	0.268645	-0.648408	NM	49	177	128	0.276836	0.0432862	1132	177	1132

## Sheet: fig2c
	est	std.err	adjusted.se	zval	pval	variable
abslatitude	-359.447	43.4512	43.7047	8.22445	0	Absolute latitude
area	-436.131	43.7122	43.9356	9.92659	0	Area
biotic.ml	228.408	42.427	42.6789	5.35178	1e-07	Mutualism filter strength
dist	652.754	98.9163	99.505	6.56001	0	Distance
prec	-97.2305	22.2758	22.4079	4.33911	1.43e-05	Precipitation
elev_range	-14.789	24.0619	24.1368	0.612716	0.540064	Elevation range
