# Supplementary material for: Mutualisms weaken the latitudinal diversity gradient among oceanic islands
Source: Nature. 2024 Feb 28;627(8003):335–9. doi: 10.1038/s41586-024-07110-y (PMC10937366; doi:10.1038/s41586-024-07110-y)
Supplement: Supplementary file 4 — Source Data Fig. 3 [file 41586_2024_7110_MOESM4_ESM.xlsx]

## Sheet: fig3a
	entity_ID	sprich	latitude	longitude	abslatitude	dist	area	elev_range	temp	prec	poll	diff	exp	obs	debt	debt.c	sprichdiff	debt.weights	debt.c.weights
1	3	116	-10.4853	105.637	10.4853	1.34276	-0.924942	-0.502375	0.848236	0.985565	poll.b	1472	1580	108	0.931646	0.977424	1506	1580	1506
2	125	38	-12.1636	96.8733	12.1636	1.38492	-1.48608	-2.24829	1.14918	0.996208	poll.b	1561	1591	30	0.981144	0.976846	1598	1591	1598
3	127	128	-31.553	159.077	31.553	1.19036	-1.53458	-0.332193	0.31082	0.721365	poll.b	744	842	98	0.88361	0.938209	793	842	793
4	128	80	-29.0326	167.952	29.0326	1.35409	-1.30758	-0.598806	0.327598	0.455396	poll.b	910	972	62	0.936214	0.942029	966	972	966
5	129	33	-54.6284	158.864	54.6284	1.41556	-0.936305	-0.431204	-1.33918	0.142207	poll.b	538	560	22	0.960714	0.739011	728	560	728
6	131	133	39.6991	-31.1052	39.6991	1.40641	-1.54052	-0.0464508	0.0894212	0.553478	poll.b	645	723	78	0.892116	0.889655	725	723	725
7	132	170	39.4419	-31.2025	39.4419	1.40762	-0.922072	0.127625	0.0676551	0.746025	poll.b	628	720	92	0.872222	0.922173	681	720	681
8	133	192	38.5782	-28.7013	38.5782	1.3861	-0.861884	0.222765	0.0882479	0.476599	poll.b	604	712	108	0.848315	0.942278	641	712	641
9	134	195	38.4695	-28.3336	38.4695	1.38084	-0.584902	0.766804	0.0532544	0.508431	poll.b	597	711	114	0.839662	0.938679	636	711	636
10	135	122	39.0523	-28.0113	39.0523	1.37923	-1.1693	-0.432897	0.120522	0.288415	poll.b	654	716	62	0.913408	0.908333	720	716	720
11	136	185	38.6372	-28.0292	38.6372	1.3779	-0.761426	0.226674	0.0704534	0.47133	poll.b	601	712	111	0.844101	0.92604	649	712	649
12	137	203	38.7239	-27.2123	38.7239	1.37039	-0.615748	0.212895	0.120413	0.359898	poll.b	594	713	119	0.8331	0.938389	633	713	633
13	138	225	37.7954	-25.4819	37.7954	1.35103	-0.433825	0.250928	0.050649	0.218515	poll.b	580	708	128	0.819209	0.973154	596	708	596
14	139	169	36.9713	-25.0998	36.9713	1.35214	-1.03208	-0.188705	0.108661	-0.107522	poll.b	610	708	98	0.861582	0.947205	644	708	644
15	145	414	27.7465	-18.0066	27.7465	1.11738	-0.727656	0.468017	0.207401	-1.36203	poll.b	706	1045	339	0.675598	1	702	1045	702
16	146	521	28.6899	-17.8583	28.6899	1.13291	-0.445175	0.806242	0.00112217	-0.989889	poll.b	571	991	420	0.576186	1	543	991	543
17	147	520	28.1174	-17.2326	28.1174	1.09287	-0.637286	0.463887	0.18156	-1.30969	poll.b	605	1023	418	0.591398	1	575	1023	575
18	148	812	28.2911	-16.5563	28.2911	1.06539	-0.13819	1.08863	-0.0187349	-1.12812	poll.b	359	1014	655	0.354043	1	274	1014	274
19	149	690	27.9548	-15.5932	27.9548	0.994863	-0.21478	0.649852	0.201051	-1.50088	poll.b	489	1033	544	0.473379	1	415	1033	415
20	150	419	28.4061	-14.0365	28.4061	0.864687	-0.196938	0.0590474	0.419415	-2.38862	poll.b	670	1007	337	0.665343	1	661	1007	661
21	151	403	29.0245	-13.6418	29.0245	0.914139	-0.406088	-0.0474177	0.361055	-2.23249	poll.b	646	972	326	0.664609	1	643	972	643
22	155	49	-1.3784	-89.6787	1.3784	1.28611	-1.15321	-0.883158	0.792786	-0.669693	poll.b	1391	1438	47	0.967316	0.9782	1422	1438	1422
23	156	66	-0.385734	-91.5129	0.385734	1.32163	-0.474137	0.458807	0.772378	-1.35978	poll.b	1362	1425	63	0.955789	0.978448	1392	1425	1392
24	157	98	-1.2936	-90.4353	1.2936	1.3012	-0.853632	-0.187518	0.737854	-0.834183	poll.b	1346	1437	91	0.936674	0.98105	1372	1437	1372
25	158	28	0.325229	-89.9568	0.325229	1.29619	-1.5718	-1.57662	0.881434	-1.38346	poll.b	1398	1424	26	0.981742	0.978307	1429	1424	1429
26	159	142	-0.559293	-91.1843	0.559293	1.3105	0.108287	0.56034	0.74227	-1.32585	poll.b	1298	1427	129	0.909601	0.984825	1318	1427	1318
27	160	21	0.332085	-90.4757	0.332085	1.30522	-0.941547	-0.561043	0.886765	-1.07007	poll.b	1404	1424	20	0.985955	0.977716	1436	1424	1436
28	161	71	0.586845	-90.757	0.586845	1.31177	-1.17105	-0.114441	0.827877	-0.858194	poll.b	1361	1428	67	0.953081	0.979137	1390	1428	1390
29	162	48	-0.610811	-90.6658	0.610811	1.30811	-1.52462	-0.349987	0.729675	-1.84765	poll.b	1381	1428	47	0.967087	0.977353	1413	1428	1413
30	163	106	-0.826798	-89.4306	0.826798	1.27955	-0.517465	-0.0283328	0.786414	-0.585378	poll.b	1336	1431	95	0.933613	0.9838	1358	1431	1358
31	164	152	-0.627248	-90.3584	0.627248	1.29902	-0.35117	0.088258	0.75975	-1.55092	poll.b	1290	1428	138	0.903361	0.985485	1309	1428	1309
32	165	33	-0.818429	-90.0588	0.818429	1.29591	-1.42765	-0.723803	0.788992	-1.05976	poll.b	1398	1431	33	0.976939	0.976939	1431	1431	1431
33	166	114	-0.266245	-90.7125	0.266245	1.30665	-0.50863	0.123864	0.812821	-1.69655	poll.b	1321	1424	103	0.927669	0.983619	1343	1424	1343
34	171	179	19.5981	-155.518	19.5981	1.53193	0.341243	1.17911	0.0777848	0.826495	poll.b	1274	1437	163	0.886569	0.968085	1316	1437	1316
35	172	218	22.0584	-159.524	22.0584	1.52966	-0.239788	0.506272	0.540615	0.823431	poll.b	1134	1336	202	0.848802	0.961017	1180	1336	1180
36	173	24	20.5476	-156.609	20.5476	1.53501	-0.977626	-0.35149	0.767891	0.226736	poll.b	1377	1399	22	0.984274	0.960251	1434	1399	1434
37	176	112	20.835	-156.927	20.835	1.53517	-0.641735	0.209573	0.690261	0.386494	poll.b	1285	1388	103	0.925793	0.961826	1336	1388	1336
38	180	236	20.7904	-156.337	20.7904	1.53213	-0.159977	0.960486	0.416247	0.760327	poll.b	1169	1389	220	0.841613	0.963726	1213	1389	1213
39	181	13	28.2081	-177.367	28.2081	1.50433	-1.82728	-2.18058	0.715615	0.559625	poll.b	1007	1018	11	0.989194	0.935005	1077	1018	1077
40	183	173	21.1332	-157.015	21.1332	1.53366	-0.460315	0.476201	0.683133	0.61019	poll.b	1215	1375	160	0.883636	0.962758	1262	1375	1262
41	186	44	21.8966	-160.152	21.8966	1.53071	-0.823464	-0.424476	0.775675	-0.393402	poll.b	1306	1343	37	0.97245	0.960294	1360	1343	1360
42	187	240	21.4587	-157.973	21.4587	1.53318	-0.216872	0.359215	0.738332	0.757429	poll.b	1137	1362	225	0.834802	0.961116	1183	1362	1183
43	189	376	64.9907	-18.5941	64.9907	1.28807	1.01054	0.698323	-1.67556	0.180205	poll.b	-5	224	229	0	0.0847458	-59	224	59
44	202	554	-21.1333	55.5327	21.1333	1.38676	-0.077076	0.957349	0.157433	0.6927	poll.b	888	1375	487	0.645818	1	881	1375	881
45	203	28	-7.99629	-140.687	7.99629	1.57945	-1.28388	-0.192279	1.04953	0.36647	poll.b	1519	1543	24	0.984446	0.978107	1553	1543	1553
46	206	14	-7.91764	-140.57	7.91764	1.57903	-1.74879	-0.266624	1.10427	-0.0549173	poll.b	1530	1542	12	0.992218	0.977011	1566	1542	1566
47	207	61	-9.77478	-139.014	9.77478	1.58028	-0.682176	0.357606	0.924127	0.833066	poll.b	1520	1571	51	0.967537	0.980013	1551	1571	1551
48	211	85	-8.86624	-140.139	8.86624	1.58053	-0.658179	0.338547	0.936819	0.769143	poll.b	1485	1558	73	0.953145	0.982143	1512	1558	1512
49	212	47	-9.94499	-139.089	9.94499	1.58148	-1.11956	0.111687	0.983017	0.715251	poll.b	1533	1574	41	0.973952	0.977679	1568	1574	1568
50	213	53	-8.90932	-139.552	8.90932	1.57949	-1.04846	0.112455	1.02865	0.731489	poll.b	1514	1559	45	0.971135	0.979935	1545	1559	1545
51	214	54	-9.39786	-140.074	9.39786	1.58239	-0.998112	0.151948	1.01778	0.792987	poll.b	1522	1566	44	0.971903	0.98067	1552	1566	1552
52	217	29	-24.3767	-128.323	24.3767	1.59742	-1.25997	-2.01012	0.735601	0.551665	poll.b	1201	1227	26	0.97881	0.950911	1263	1227	1263
53	220	15	11.2942	166.876	11.2942	1.52824	-1.66063	-2.47026	1.26802	0.955933	poll.b	1574	1587	13	0.991808	0.974613	1615	1587	1615
54	237	268	29.9723	129.923	29.9723	1.18216	-1.59269	-0.133913	0.32852	1.4319	poll.b	688	921	233	0.747014	0.943759	729	921	729
55	238	315	29.8488	129.871	29.8488	1.1861	-1.32505	0.161299	0.247434	1.46454	poll.b	653	927	274	0.704423	0.950509	687	927	687
56	241	187	29.6412	129.713	29.6412	1.19183	-1.37776	0.0268063	0.354785	1.451	poll.b	771	938	167	0.821962	0.933414	826	938	826
57	242	236	29.4594	129.602	29.4594	1.19679	-1.76325	-0.181613	0.400042	1.41392	poll.b	737	948	211	0.777426	0.936468	787	948	787
58	244	297	29.1466	129.208	29.1466	1.20321	-1.78606	-0.652615	0.501754	1.29943	poll.b	709	966	257	0.733954	0.95424	743	966	743
59	247	331	28.323	129.972	28.323	1.23282	-1.17514	-0.876668	0.646023	1.31351	poll.b	736	1012	276	0.727273	0.976127	754	1012	754
60	277	130	-9.42548	46.3688	9.42548	1.20749	-0.877304	-2.29743	1.13203	0.112592	poll.b	1453	1567	114	0.92725	0.983751	1477	1567	1477
61	278	69	-9.73086	46.5115	9.73086	1.21416	-1.64273	-2.15942	1.13965	0.0768285	poll.b	1505	1571	66	0.957989	0.976005	1542	1571	1542
62	279	72	-9.72632	47.5732	9.72632	1.24294	-1.83466	-2.57625	1.15113	0.271798	poll.b	1510	1571	61	0.961171	0.981157	1539	1571	1539
63	280	72	-10.0866	47.7417	10.0866	1.24729	-1.67126	-1.97737	1.14121	0.0693138	poll.b	1509	1575	66	0.958095	0.977332	1544	1575	1544
64	283	48	-10.1593	51.1656	10.1593	1.31731	-1.7247	-2.35036	1.11498	0.26988	poll.b	1537	1576	39	0.975254	0.979605	1569	1576	1569
65	285	16	-16.6031	59.5873	16.6031	1.42124	-1.81032	-2.24829	1.03481	0.147004	poll.b	1523	1535	12	0.992182	0.968214	1573	1535	1573
66	289	34	-7.12964	56.28	7.12964	1.37376	-1.69852	-2.35036	1.15403	0.919113	poll.b	1504	1528	24	0.984293	0.982364	1531	1528	1531
67	296	589	24.2598	-76.6441	24.2598	0.836439	0.4135	-1.17029	0.987544	0.261517	poll.b	691	1233	542	0.560422	0.974612	709	1233	709
68	327	278	17.6315	-63.2375	17.6315	1.24292	-1.59212	0.0498688	0.957588	0.306905	poll.b	1246	1505	259	0.827907	0.971919	1282	1505	1282
69	331	266	17.4908	-62.9763	17.4908	1.23848	-1.44835	-0.144974	1.10039	0.32775	poll.b	1252	1510	258	0.829139	0.963818	1299	1510	1299
70	334	715	13.8984	-60.9668	13.8984	1.09654	-0.490366	0.154839	1.10127	1.03376	poll.b	919	1584	665	0.580177	1	918	1584	918
71	335	274	18.0617	-63.0627	18.0617	1.25278	-1.04684	-0.390193	1.12082	0.159335	poll.b	1237	1491	254	0.829645	0.97172	1273	1491	1273
72	348	70	18.7918	-110.975	18.7918	1.14929	-0.932636	0.21488	0.819963	-1.129	poll.b	1398	1466	68	0.953615	0.962147	1453	1466	1453
73	349	2	19.31	-110.803	19.31	1.12574	-1.71384	-4.5583	0.928328	-1.30639	poll.b	1445	1447	2	0.998618	0.961411	1503	1447	1503
74	350	13	18.3568	-114.724	18.3568	1.22766	-1.48381	-0.657295	0.864525	-2.21362	poll.b	1468	1481	13	0.991222	0.963255	1524	1481	1524
75	351	58	29.0398	-118.285	29.0398	1.04032	-0.753194	0.369321	0.155836	-2.2446	poll.b	918	972	54	0.944444	0.92915	988	972	988
76	352	33	-49.6862	178.774	49.6862	1.4728	-1.45486	-0.493065	-0.927612	-0.0868905	poll.b	708	726	18	0.975207	0.764579	926	726	926
77	354	11	3.85111	-159.297	3.85111	1.59683	-1.36454	-2.20242	1.20854	0.772245	poll.b	1463	1472	9	0.993886	0.978595	1495	1472	1495
78	355	35	8.62158	150.926	8.62158	1.44379	-1.74773	-2.35036	1.24677	1.54201	poll.b	1524	1554	30	0.980695	0.978177	1558	1554	1558
79	356	8	-40.3188	-9.94232	40.3188	1.4672	-1.11875	0.131366	-0.650587	1.56277	poll.b	728	731	3	0.995896	0.840647	866	731	866
80	358	12	-9.95743	-150.211	9.95743	1.61021	-1.77788	-2.29743	1.29389	0.312753	poll.b	1564	1574	10	0.993647	0.975671	1603	1574	1603
81	359	154	-19.0524	-169.859	19.0524	1.54	-0.7351	-1.41778	0.937646	1.12637	poll.b	1315	1457	142	0.902539	0.966912	1360	1457	1360
82	361	57	5.52886	-87.0619	5.52886	1.16287	-1.43054	-0.18515	0.897763	1.45937	poll.b	1452	1499	47	0.968646	0.983074	1477	1499	1477
83	362	71	-29.3809	-177.987	29.3809	1.47305	-1.33567	-0.220313	0.496595	0.882478	poll.b	916	953	37	0.961175	0.957158	957	953	957
84	363	250	1.61539	7.39705	1.61539	1.01136	-0.917571	0.149045	0.921717	1.08096	poll.b	1205	1441	236	0.836225	0.984477	1224	1441	1224
85	364	480	0.238989	6.60226	0.238989	1.05275	-0.393385	0.657535	0.696826	1.26523	poll.b	973	1423	450	0.683767	0.996926	976	1423	976
86	365	150	-1.43572	5.62983	1.43572	1.10492	-1.37097	-0.137212	0.292053	0.989638	poll.b	1305	1438	133	0.90751	0.987888	1321	1438	1321
87	366	7	-46.6358	37.9408	46.6358	1.39227	-1.24767	-0.090336	-1.21507	1.19043	poll.b	778	783	5	0.993614	0.776447	1002	783	1002
88	367	9	-46.907	37.7404	46.907	1.3934	-0.702963	0.33189	-1.325	1.21574	poll.b	775	780	5	0.99359	0.776553	998	780	998
89	368	83	-21.2346	-159.778	21.2346	1.57866	-1.13121	-0.225308	0.815604	0.980579	poll.b	1300	1371	71	0.948213	0.964392	1348	1371	1348
90	370	15	-7.94351	-14.367	7.94351	1.37207	-1.02471	0.0786583	0.445999	-1.89879	poll.b	1537	1542	5	0.996757	0.982109	1565	1542	1565
91	375	25	19.2921	166.635	19.2921	1.52859	-1.7444	-2.70161	1.17556	-0.0708453	poll.b	1426	1448	22	0.984807	0.962863	1481	1448	1481
92	377	189	12.1845	-68.2896	12.1845	0.846357	-0.722226	-0.835912	1.2904	-0.681778	poll.b	1420	1591	171	0.89252	0.981341	1447	1591	1447
93	378	264	12.1941	-68.9726	12.1941	0.792037	-0.590793	-0.441422	1.25596	-0.59198	poll.b	1350	1591	241	0.848523	0.983965	1372	1591	1372
94	379	30	-18.8668	-159.776	18.8668	1.58213	-1.48865	-1.30669	1.0333	1.02076	poll.b	1439	1464	25	0.982923	0.965124	1491	1464	1491
95	380	50	-19.9957	-158.114	19.9957	1.58669	-1.38112	-1.50862	0.95978	0.982786	poll.b	1380	1421	41	0.971147	0.965035	1430	1421	1430
96	381	57	-21.9281	-157.919	21.9281	1.58463	-1.23482	-1.00404	0.805361	0.954631	poll.b	1294	1341	47	0.964952	0.962082	1345	1341	1345
97	382	13	-10.4199	-161.001	10.4199	1.59222	-1.76419	-2.24829	1.29027	1.1323	poll.b	1569	1579	10	0.993667	0.975746	1608	1579	1608
98	383	14	-19.2688	-158.937	19.2688	1.58477	-1.78368	-2.29743	1.01831	0.97921	poll.b	1438	1449	11	0.992409	0.963161	1493	1449	1493
99	384	42	-20.1612	-157.341	20.1612	1.58926	-1.48877	-2.06239	0.961545	0.946385	poll.b	1379	1415	36	0.974558	0.962989	1432	1415	1432
100	385	45	-19.8671	-157.702	19.8671	1.58838	-1.43301	-1.88752	0.983555	0.981917	poll.b	1387	1426	39	0.972651	0.963194	1440	1426	1440
101	392	16	-8.98802	-157.981	8.98802	1.60488	-1.53179	-2.35036	1.29226	0.639943	poll.b	1547	1560	13	0.991667	0.977258	1583	1560	1583
102	394	11	-37.1124	-12.2851	37.1124	1.48014	-1.02857	0.677725	-0.521485	0.968467	poll.b	700	708	8	0.988701	0.871731	803	708	803
103	395	8	-37.3005	-12.6781	37.3005	1.48264	-1.58504	-0.183969	-0.30893	0.886843	poll.b	702	707	5	0.992928	0.869888	807	707	807
104	399	10	-49.3013	69.4849	49.3013	1.53619	0.237944	0.583543	-1.45064	-0.103714	poll.b	730	736	6	0.991848	0.760417	960	736	960
105	401	3	-53.0932	73.5169	53.0932	1.54019	-0.647103	0.882939	-2.16422	-0.14464	poll.b	613	616	3	0.99513	0.740338	828	616	828
106	402	49	71.0147	-8.38644	71.0147	1.28454	-0.62662	0.739607	-2.08396	0.0669724	poll.b	95	117	22	0.811966	0.798319	119	117	119
107	404	11	-20.5082	-29.3033	20.5082	1.3067	-1.64945	-0.159624	0.84623	0.0826102	poll.b	1393	1401	8	0.99429	0.961353	1449	1401	1449
108	405	147	45.9057	149.949	45.9057	1.22361	-0.243828	0.42993	-1.52795	0.50425	poll.b	678	787	109	0.861499	0.78929	859	787	859
109	406	107	46.948	151.996	46.948	1.17415	-0.664385	0.473938	-1.56532	0.653481	poll.b	698	780	82	0.894872	0.774695	901	780	901
110	407	101	47.337	152.478	47.337	1.16346	-1.12147	0.280391	-1.61577	0.647843	poll.b	703	775	72	0.907097	0.777655	904	775	904
111	409	98	47.746	153.013	47.746	1.13855	-1.15924	0.148318	-1.60872	0.625097	poll.b	694	769	75	0.902471	0.768549	903	769	903
112	410	59	48.0805	153.216	48.0805	1.12274	-1.21459	0.437622	-1.63424	0.603354	poll.b	717	763	46	0.939712	0.765208	937	763	937
113	411	23	7.11907	171.216	7.11907	1.53413	-1.46322	-2.11895	1.25219	1.59097	poll.b	1510	1528	18	0.98822	0.979248	1542	1528	1542
114	413	47	46.5209	150.869	46.5209	1.21151	-1.48818	-0.0690413	-1.51125	0.559446	poll.b	741	784	43	0.945153	0.77027	962	784	962
115	414	551	32.7463	-16.9991	32.7463	1.21182	-0.43532	0.59884	-0.100951	-0.280972	poll.b	388	793	405	0.489281	1	324	793	324
116	415	137	32.5076	-16.5088	32.5076	1.19953	-1.59998	-0.313423	0.215187	-0.623793	poll.b	695	802	107	0.866584	0.930388	747	802	747
117	416	263	33.0692	-16.3422	33.0692	1.21016	-1.28916	-0.266624	0.229958	-0.901173	poll.b	587	781	194	0.751601	0.976705	601	781	601
118	418	62	17.0565	-25.1701	17.0565	1.26067	-0.415845	0.662035	0.502912	-1.37923	poll.b	1477	1522	45	0.970434	0.974917	1515	1522	1515
119	419	43	16.8455	-24.9678	16.8455	1.25654	-0.783249	-0.0302177	0.803375	-2.42373	poll.b	1490	1528	38	0.975131	0.968161	1539	1528	1539
120	421	43	16.5985	-24.2562	16.5985	1.23387	-0.655633	0.381877	0.641449	-1.87699	poll.b	1499	1535	36	0.976547	0.969599	1546	1535	1546
121	422	26	16.7372	-22.9314	16.7372	1.2025	-0.787109	-0.450054	0.764655	-3.14597	poll.b	1508	1531	23	0.984977	0.967287	1559	1531	1559
122	423	31	16.0983	-22.814	16.0983	1.19047	-0.483488	-0.462323	0.786201	-3.11459	poll.b	1520	1547	27	0.982547	0.96877	1569	1547	1569
123	424	27	15.218	-23.1606	15.218	1.19952	-0.729155	-0.411214	0.886605	-2.13442	poll.b	1542	1566	24	0.984674	0.969811	1590	1566	1590
124	425	53	15.0837	-23.6248	15.0837	1.21014	-0.344564	0.406823	0.747609	-1.48718	poll.b	1523	1568	45	0.971301	0.972542	1566	1568	1566
125	426	52	14.9283	-24.3843	14.9283	1.23469	-0.565979	0.89534	0.333033	-1.13444	poll.b	1525	1571	46	0.970719	0.971338	1570	1571	1570
126	427	35	14.8516	-24.7055	14.8516	1.24491	-1.14853	0.169113	0.466188	-1.44977	poll.b	1541	1572	31	0.98028	0.970403	1588	1572	1588
127	428	101	32.3094	-64.7672	32.3094	1.30331	-1.13568	-1.51676	0.657203	0.634802	poll.b	745	810	65	0.919753	0.943038	790	810	790
128	429	19	16.7665	-24.745	16.7665	1.25191	-1.33331	-0.489376	0.749324	-2.25971	poll.b	1513	1531	18	0.988243	0.966156	1566	1531	1566
129	431	18	16.6182	-24.5878	16.6182	1.24841	-1.84349	-1.15077	0.760196	-2.18518	poll.b	1517	1534	17	0.988918	0.966242	1570	1534	1570
130	451	62	-16.494	-151.739	16.494	1.61316	-1.35027	-0.221559	1.08129	0.897349	poll.b	1488	1538	50	0.96749	0.972549	1530	1538	1530
131	460	72	-16.7465	-151.003	16.7465	1.61508	-1.08084	-0.103857	1.02711	0.893866	poll.b	1473	1531	58	0.962116	0.973562	1513	1531	1513
132	465	16	-17.6571	-150.629	17.6571	1.61506	-1.61911	-1.1318	1.01904	0.925951	poll.b	1492	1504	12	0.992021	0.966948	1543	1504	1543
133	479	86	-16.4422	-152.265	16.4422	1.61161	-1.61085	-0.48388	1.10898	0.925669	poll.b	1471	1539	68	0.955815	0.976111	1507	1539	1507
134	481	109	-17.5291	-149.834	17.5291	1.61753	-0.936145	0.305174	0.895677	0.855172	poll.b	1415	1508	93	0.938329	0.973177	1454	1508	1454
135	494	127	-16.822	-151.437	16.822	1.61356	-0.860993	0.185169	0.989821	0.975123	poll.b	1419	1529	110	0.928058	0.974588	1456	1529	1456
136	496	19	-15.1437	-147.57	15.1437	1.61688	-1.02646	-2.35036	1.14321	0.769945	poll.b	1553	1567	14	0.991066	0.971232	1599	1567	1599
137	499	7	-16.0685	-142.416	16.0685	1.60762	-1.37057	-2.37843	1.13149	0.62929	poll.b	1541	1548	7	0.995478	0.96675	1594	1548	1594
138	505	81	-16.623	-151.494	16.623	1.61368	-1.03816	-0.201901	1.03871	0.895527	poll.b	1465	1534	69	0.95502	0.97213	1507	1534	1507
139	507	197	-17.6775	-149.401	17.6775	1.61825	-0.332173	0.568689	0.745877	0.956997	poll.b	1332	1504	172	0.885638	0.977974	1362	1504	1362
140	509	16	-14.6287	-145.206	14.6287	1.6104	-1.51122	-2.24829	1.18813	0.668722	poll.b	1562	1575	13	0.991746	0.970789	1609	1575	1609
141	521	25	-17.0045	-149.567	17.0045	1.61917	-1.83597	-2.15942	1.0377	0.886286	poll.b	1505	1524	19	0.987533	0.969092	1553	1524	1553
142	528	24	-16.262	-151.816	16.262	1.61332	-1.66618	-2.47026	1.13054	0.913234	poll.b	1527	1544	17	0.98899	0.970757	1573	1544	1573
143	537	0	-57.0778	-26.6822	57.0778	1.47476	-1.65948	-4.5583	-1.82136	0.836321	poll.b	469	469	0	1	0.727132	645	469	645
144	555	141	53.6664	-166.895	53.6664	1.0064	-0.050269	0.598462	-1.40416	0.683345	poll.b	493	595	102	0.828571	0.74247	664	595	664
145	558	32	-33.6478	-78.849	33.6478	1.20015	-1.21021	0.0371519	-0.224445	0.128577	poll.b	739	762	23	0.969816	0.905637	816	762	816
146	559	25	-33.7675	-80.792	33.7675	1.23978	-1.18914	0.406823	-0.412008	0.202364	poll.b	740	759	19	0.974967	0.902439	820	759	820
147	566	175	-14.3003	-170.718	14.3003	1.54554	-0.918155	-0.156215	1.08992	1.64693	poll.b	1413	1580	167	0.894304	0.971134	1455	1580	1455
148	568	102	-14.1722	-169.664	14.1722	1.55108	-1.77333	-0.224056	1.08677	1.68286	poll.b	1486	1581	95	0.939911	0.972513	1528	1581	1528
149	569	108	-14.1786	-169.62	14.1786	1.55116	-1.79147	-0.206763	1.1234	1.61075	poll.b	1478	1581	103	0.934851	0.971091	1522	1581	1522
150	570	142	-14.242	-169.468	14.242	1.55154	-1.17454	0.21488	1.00992	1.71984	poll.b	1449	1581	132	0.916509	0.973136	1489	1581	1489
151	574	6	10.3029	-109.217	10.3029	1.30735	-1.69521	-2.85501	1.35132	3.09982	poll.b	1576	1578	2	0.998733	0.976456	1614	1578	1614
152	575	16	-7.33933	72.4343	7.33933	1.39921	-1.31194	-1.88752	1.21832	1.29353	poll.b	1520	1532	12	0.992167	0.978751	1553	1532	1553
153	577	48	0.284458	174.113	0.284458	1.5229	-0.650497	-2.13889	1.28848	0.766926	poll.b	1382	1424	42	0.970506	0.980837	1409	1424	1409
154	578	135	-13.7667	-177.105	13.7667	1.50939	-0.892866	-0.183969	1.13568	1.45457	poll.b	1462	1585	123	0.922397	0.975317	1499	1585	1499
155	593	78	49.1207	154.526	49.1207	1.03407	-1.09641	0.283986	-1.6449	0.538251	poll.b	681	741	60	0.919028	0.759197	897	741	897
156	594	21	1.85074	-157.353	1.85074	1.59694	-0.569497	-2.04452	1.25278	1.15463	poll.b	1425	1444	19	0.986842	0.978037	1457	1444	1457
157	597	414	45.076	147.877	45.076	1.2188	-0.00835517	0.523787	-1.42855	0.340523	poll.b	479	788	309	0.607868	0.818803	585	788	585
158	600	65	50.8624	155.57	50.8624	0.802287	-0.896619	0.760852	-1.859	0.275786	poll.b	637	692	55	0.92052	0.744159	856	692	856
159	604	45	-0.52847	166.934	0.52847	1.48579	-1.4649	-1.43939	1.25127	0.997934	poll.b	1388	1427	39	0.97267	0.980919	1415	1427	1415
160	606	139	-12.5032	177.08	12.5032	1.48803	-1.24298	-0.769238	1.1952	1.59223	poll.b	1465	1591	126	0.920805	0.977971	1498	1591	1498
161	627	289	-43.9385	-176.525	43.9385	1.48624	-0.405752	-0.590233	-0.52521	0.178766	poll.b	607	782	175	0.776215	0.880987	689	782	689
162	678	62	52.3558	175.919	52.3558	1.27568	-1.50472	-0.100713	-1.44362	0.0418836	poll.b	593	642	49	0.923676	0.74125	800	642	800
163	680	64	18.1164	145.767	18.1164	1.46095	-1.23788	-0.21783	1.12324	0.826974	poll.b	1437	1490	53	0.96443	0.969636	1482	1490	1482
164	694	18	17.3682	-87.8571	17.3682	0.649352	-0.945694	-2.24829	1.14479	0.800236	poll.b	1497	1513	16	0.989425	0.965806	1550	1513	1550
165	695	24	17.3498	-87.5378	17.3498	0.803009	-1.80521	-2.85501	1.17167	0.854811	poll.b	1493	1514	21	0.986129	0.966343	1545	1514	1545
166	700	145	19.6846	-80.0403	19.6846	1.19933	-1.32407	-2.47026	1.15647	0.386427	poll.b	1301	1433	132	0.907886	0.966568	1346	1433	1346
167	706	9	4.6838	-160.38	4.6838	1.59765	-1.58507	-2.11895	1.20935	1.25367	poll.b	1479	1485	6	0.99596	0.97947	1510	1485	1510
168	742	44	18.7722	145.668	18.7722	1.45623	-1.24489	0.161299	0.964203	0.830932	poll.b	1432	1467	35	0.976142	0.967568	1480	1467	1480
169	743	30	14.8525	145.559	14.8525	1.48073	-1.78029	-1.01976	1.23611	1.01473	poll.b	1544	1572	28	0.982188	0.96924	1593	1572	1593
170	747	48	17.5996	145.833	17.5996	1.4647	-1.60238	-0.0397201	1.08877	0.86692	poll.b	1465	1506	41	0.972776	0.968275	1513	1506	1513
171	748	40	16.3522	145.677	16.3522	1.47175	-1.32965	0.0268063	1.11433	1.00841	poll.b	1510	1541	31	0.979883	0.971686	1554	1541	1554
172	753	22	19.6831	145.419	19.6831	1.44902	-1.51229	0.085073	1.06804	0.69866	poll.b	1416	1433	17	0.988137	0.963921	1469	1433	1469
173	780	181	13.4435	144.777	13.4435	1.47252	-0.523054	-0.437999	1.22164	1.13018	poll.b	1429	1588	159	0.899874	0.982131	1455	1588	1455
174	844	112	14.1574	145.214	14.1574	1.4793	-1.05475	-0.291003	1.20125	1.07261	poll.b	1484	1582	98	0.938053	0.976959	1519	1582	1519
175	845	100	15.1891	145.754	15.1891	1.47913	-0.963192	-0.329272	1.22795	1.01677	poll.b	1481	1566	85	0.945722	0.976269	1517	1566	1517
176	854	77	15.0134	145.632	15.0134	1.47963	-1.01236	-0.962558	1.24431	1.01506	poll.b	1504	1569	65	0.958572	0.974725	1543	1569	1543
177	903	10	-2.81264	-171.673	2.81264	1.57032	-1.63778	-2.91482	1.3162	-0.393196	poll.b	1449	1457	8	0.994509	0.978393	1481	1457	1481
178	905	11	-4.51477	-172.183	4.51477	1.56389	-1.75982	-2.53908	1.34206	0.291359	poll.b	1473	1482	9	0.993927	0.978738	1505	1482	1505
179	908	9	-3.12749	-171.085	3.12749	1.57172	-1.82143	-2.79999	1.32777	0.00182665	poll.b	1454	1461	7	0.995209	0.978466	1486	1461	1486
180	910	8	-4.4554	-171.244	4.4554	1.56769	-1.7279	-2.50381	1.34615	0.191478	poll.b	1474	1481	7	0.995273	0.978102	1507	1481	1507
181	921	265	36.588	27.1683	36.588	0.545849	-1.28444	-0.0630763	0.230591	-0.272729	poll.b	481	710	229	0.677465	0.879342	547	710	547
182	925	38	28.6372	-112.83	28.6372	0.538629	-1.31222	-0.309163	0.481699	-2.62519	poll.b	957	994	37	0.962777	0.930029	1029	994	1029
183	927	64	28.702	-112.578	28.702	0.67685	-1.28745	-0.297931	0.511944	-2.49109	poll.b	928	990	62	0.937374	0.928929	999	990	999
184	930	42	27.4416	-111.88	27.4416	0.681643	-1.65909	-0.896325	0.722947	-2.13573	poll.b	1021	1062	41	0.961394	0.935839	1091	1062	1091
185	931	70	27.2186	-112.074	27.2186	0.315682	-1.37991	-0.739499	0.705062	-2.15301	poll.b	1005	1074	69	0.935754	0.935754	1074	1074	1074
186	933	57	26.1199	-111.274	26.1199	0.205745	-1.77921	-0.654951	0.651153	-1.84676	poll.b	1082	1136	54	0.952465	0.94333	1147	1136	1147
187	936	65	25.6833	-111.035	25.6833	0.506344	-1.5102	-0.857557	0.704842	-1.78553	poll.b	1097	1159	62	0.946506	0.944062	1162	1159	1162
188	971	5	-46.0981	50.2346	46.0981	1.45217	-1.12651	0.0738078	-1.26771	1.21018	poll.b	783	786	3	0.996183	0.781437	1002	786	1002
189	972	5	-46.4118	51.7591	46.4118	1.46082	-0.891005	0.1934	-1.30614	1.21607	poll.b	781	784	3	0.996173	0.778664	1003	784	1003
190	973	5	-37.8363	77.5566	37.8363	1.5162	-1.19804	0.099291	-0.378495	0.410141	poll.b	707	708	1	0.998588	0.866422	816	708	816
191	974	2	-38.7222	77.523	38.7222	1.51609	-1.71956	-0.698415	-0.287537	0.270533	poll.b	713	713	0	1	0.854916	834	713	834
192	975	73	-52.5436	169.162	52.5436	1.44046	-0.986283	-0.148327	-1.05654	0.512267	poll.b	596	636	40	0.937107	0.762148	782	636	782
193	982	54	49.4235	154.759	49.4235	0.985999	-0.593187	0.369321	-1.67044	0.526255	poll.b	686	733	47	0.93588	0.751369	913	733	913
194	983	42	48.8219	154.109	48.8219	1.06062	-0.9704	0.143203	-1.66169	0.573198	poll.b	712	748	36	0.951872	0.757447	940	748	940
195	984	2043	-21.3066	165.7	21.3066	1.25575	0.513718	0.538394	0.67027	0.850246	poll.b	-564	1368	1932	0	0.918567	-614	1368	614
196	1032	1301	12.2967	92.7856	12.2967	0.918596	0.172547	-0.0079334	1.16652	1.40125	poll.b	360	1591	1231	0.226273	1	336	1591	336
197	1034	862	-4.92375	150.62	4.92375	1.24484	0.794582	0.79268	0.960746	1.6128	poll.b	661	1489	828	0.443922	0.998489	662	1489	662
198	1048	358	-20.2836	57.572	20.2836	1.4064	-0.16398	0.0866673	0.671256	0.789481	poll.b	1079	1410	331	0.765248	0.971197	1111	1410	1111
199	1054	847	7.52546	93.5991	7.52546	1.1649	-0.187107	-0.115508	1.18455	1.31894	poll.b	743	1535	792	0.484039	1	725	1535	725
200	1058	5981	11.7364	122.866	11.7364	1.17087	1.3218	0.972675	1.06249	1.2708	poll.b	-4183	1590	5773	0	0.962273	-4347	1590	4347
201	1059	99	-19.7167	63.4213	19.7167	1.45764	-0.990579	-0.462323	0.854537	0.28258	poll.b	1352	1432	80	0.944134	0.971963	1391	1432	1391
202	1061	141	-10.9397	166.248	10.9397	1.42499	-0.380588	0.0515468	1.18782	1.95114	poll.b	1450	1584	134	0.915404	0.975774	1486	1584	1486
203	1063	1084	-8.14116	158.307	8.14116	1.35365	0.711738	0.886683	1.05499	1.58094	poll.b	514	1546	1032	0.332471	1	500	1546	500
204	1067	191	21.758	-71.8243	21.758	1.27346	-0.349879	-1.69316	1.10116	-0.185527	poll.b	1176	1349	173	0.871757	0.964725	1219	1349	1219
205	1071	583	-16.2122	167.723	16.2122	1.39974	0.3902	0.628451	0.943719	1.46055	poll.b	994	1545	551	0.643366	0.97931	1015	1545	1015
206	1075	279	-12.824	45.1439	12.824	1.15828	-0.637903	-0.101759	0.978801	0.541024	poll.b	1341	1591	250	0.842866	0.986755	1359	1591	1359
207	1312	37	-27.1198	-109.355	27.1198	1.52367	-0.869687	-0.267956	0.457097	0.347307	poll.b	1059	1080	21	0.980556	0.951482	1113	1080	1113
208	1313	15	-26.3235	-79.9752	26.3235	1.26804	-1.76876	-0.31771	-0.0431885	-1.90743	poll.b	1112	1124	12	0.989324	0.943973	1178	1124	1178
209	1500	159	12.9519	-81.5232	12.9519	0.980131	-1.21259	-0.506134	1.17071	0.799862	poll.b	1442	1590	148	0.906918	0.975643	1478	1590	1478
210	10128	157	-54.332	-67.4014	54.332	0.615738	0.544669	0.464807	-1.23542	-0.779337	poll.b	446	571	125	0.781086	0.721683	618	571	618
211	10674	310	62.0503	-6.86364	62.0503	1.19857	-0.20956	0.0930081	-1.1224	1.3899	poll.b	124	302	178	0.410596	1	113	302	113
212	11474	472	35.9232	14.399	35.9232	1.03371	-0.676753	-0.728995	0.268645	-0.648408	poll.b	330	715	385	0.461538	0.970588	340	715	340
213	3	116	-10.4853	105.637	10.4853	1.34276	-0.924942	-0.502375	0.848236	0.985565	poll.ab	34	42	8	0.809524	0.0225764	1506	42	1506
214	125	38	-12.1636	96.8733	12.1636	1.38492	-1.48608	-2.24829	1.14918	0.996208	poll.ab	37	45	8	0.822222	0.0231539	1598	45	1598
215	127	128	-31.553	159.077	31.553	1.19036	-1.53458	-0.332193	0.31082	0.721365	poll.ab	49	79	30	0.620253	0.0617907	793	79	793
216	128	80	-29.0326	167.952	29.0326	1.35409	-1.30758	-0.598806	0.327598	0.455396	poll.ab	56	74	18	0.756757	0.057971	966	74	966
217	129	33	-54.6284	158.864	54.6284	1.41556	-0.936305	-0.431204	-1.33918	0.142207	poll.ab	190	201	11	0.945274	0.260989	728	201	728
218	131	133	39.6991	-31.1052	39.6991	1.40641	-1.54052	-0.0464508	0.0894212	0.553478	poll.ab	80	135	55	0.592593	0.110345	725	135	725
219	132	170	39.4419	-31.2025	39.4419	1.40762	-0.922072	0.127625	0.0676551	0.746025	poll.ab	53	131	78	0.40458	0.0778267	681	131	681
220	133	192	38.5782	-28.7013	38.5782	1.3861	-0.861884	0.222765	0.0882479	0.476599	poll.ab	37	121	84	0.305785	0.0577223	641	121	641
221	134	195	38.4695	-28.3336	38.4695	1.38084	-0.584902	0.766804	0.0532544	0.508431	poll.ab	39	120	81	0.325	0.0613208	636	120	636
222	135	122	39.0523	-28.0113	39.0523	1.37923	-1.1693	-0.432897	0.120522	0.288415	poll.ab	66	126	60	0.52381	0.0916667	720	126	720
223	136	185	38.6372	-28.0292	38.6372	1.3779	-0.761426	0.226674	0.0704534	0.47133	poll.ab	48	122	74	0.393443	0.0739599	649	122	649
224	137	203	38.7239	-27.2123	38.7239	1.37039	-0.615748	0.212895	0.120413	0.359898	poll.ab	39	123	84	0.317073	0.0616114	633	123	633
225	138	225	37.7954	-25.4819	37.7954	1.35103	-0.433825	0.250928	0.050649	0.218515	poll.ab	16	113	97	0.141593	0.0268456	596	113	596
226	139	169	36.9713	-25.0998	36.9713	1.35214	-1.03208	-0.188705	0.108661	-0.107522	poll.ab	34	105	71	0.32381	0.052795	644	105	644
227	145	414	27.7465	-18.0066	27.7465	1.11738	-0.727656	0.468017	0.207401	-1.36203	poll.ab	-4	71	75	0	0	702	71	702
228	146	521	28.6899	-17.8583	28.6899	1.13291	-0.445175	0.806242	0.00112217	-0.989889	poll.ab	-28	73	101	0	0	543	73	543
229	147	520	28.1174	-17.2326	28.1174	1.09287	-0.637286	0.463887	0.18156	-1.30969	poll.ab	-30	72	102	0	0	575	72	575
230	148	812	28.2911	-16.5563	28.2911	1.06539	-0.13819	1.08863	-0.0187349	-1.12812	poll.ab	-85	72	157	0	0	274	72	274
231	149	690	27.9548	-15.5932	27.9548	0.994863	-0.21478	0.649852	0.201051	-1.50088	poll.ab	-74	72	146	0	0	415	72	415
232	150	419	28.4061	-14.0365	28.4061	0.864687	-0.196938	0.0590474	0.419415	-2.38862	poll.ab	-9	73	82	0	0	661	73	661
233	151	403	29.0245	-13.6418	29.0245	0.914139	-0.406088	-0.0474177	0.361055	-2.23249	poll.ab	-3	74	77	0	0	643	74	643
234	155	49	-1.3784	-89.6787	1.3784	1.28611	-1.15321	-0.883158	0.792786	-0.669693	poll.ab	31	33	2	0.939394	0.0218003	1422	33	1422
235	156	66	-0.385734	-91.5129	0.385734	1.32163	-0.474137	0.458807	0.772378	-1.35978	poll.ab	30	33	3	0.909091	0.0215517	1392	33	1392
236	157	98	-1.2936	-90.4353	1.2936	1.3012	-0.853632	-0.187518	0.737854	-0.834183	poll.ab	26	33	7	0.787879	0.0189504	1372	33	1372
237	158	28	0.325229	-89.9568	0.325229	1.29619	-1.5718	-1.57662	0.881434	-1.38346	poll.ab	31	33	2	0.939394	0.0216935	1429	33	1429
238	159	142	-0.559293	-91.1843	0.559293	1.3105	0.108287	0.56034	0.74227	-1.32585	poll.ab	20	33	13	0.606061	0.0151745	1318	33	1318
239	160	21	0.332085	-90.4757	0.332085	1.30522	-0.941547	-0.561043	0.886765	-1.07007	poll.ab	32	33	1	0.969697	0.0222841	1436	33	1436
240	161	71	0.586845	-90.757	0.586845	1.31177	-1.17105	-0.114441	0.827877	-0.858194	poll.ab	29	33	4	0.878788	0.0208633	1390	33	1390
241	162	48	-0.610811	-90.6658	0.610811	1.30811	-1.52462	-0.349987	0.729675	-1.84765	poll.ab	32	33	1	0.969697	0.0226469	1413	33	1413
242	163	106	-0.826798	-89.4306	0.826798	1.27955	-0.517465	-0.0283328	0.786414	-0.585378	poll.ab	22	33	11	0.666667	0.0162003	1358	33	1358
243	164	152	-0.627248	-90.3584	0.627248	1.29902	-0.35117	0.088258	0.75975	-1.55092	poll.ab	19	33	14	0.575758	0.0145149	1309	33	1309
244	165	33	-0.818429	-90.0588	0.818429	1.29591	-1.42765	-0.723803	0.788992	-1.05976	poll.ab	33	33	0	1	0.0230608	1431	33	1431
245	166	114	-0.266245	-90.7125	0.266245	1.30665	-0.50863	0.123864	0.812821	-1.69655	poll.ab	22	33	11	0.666667	0.0163812	1343	33	1343
246	171	179	19.5981	-155.518	19.5981	1.53193	0.341243	1.17911	0.0777848	0.826495	poll.ab	42	58	16	0.724138	0.0319149	1316	58	1316
247	172	218	22.0584	-159.524	22.0584	1.52966	-0.239788	0.506272	0.540615	0.823431	poll.ab	46	62	16	0.741935	0.0389831	1180	62	1180
248	173	24	20.5476	-156.609	20.5476	1.53501	-0.977626	-0.35149	0.767891	0.226736	poll.ab	57	59	2	0.966102	0.039749	1434	59	1434
249	176	112	20.835	-156.927	20.835	1.53517	-0.641735	0.209573	0.690261	0.386494	poll.ab	51	60	9	0.85	0.0381737	1336	60	1336
250	180	236	20.7904	-156.337	20.7904	1.53213	-0.159977	0.960486	0.416247	0.760327	poll.ab	44	60	16	0.733333	0.0362737	1213	60	1213
251	181	13	28.2081	-177.367	28.2081	1.50433	-1.82728	-2.18058	0.715615	0.559625	poll.ab	70	72	2	0.972222	0.0649954	1077	72	1077
252	183	173	21.1332	-157.015	21.1332	1.53366	-0.460315	0.476201	0.683133	0.61019	poll.ab	47	60	13	0.783333	0.0372425	1262	60	1262
253	186	44	21.8966	-160.152	21.8966	1.53071	-0.823464	-0.424476	0.775675	-0.393402	poll.ab	54	61	7	0.885246	0.0397059	1360	61	1360
254	187	240	21.4587	-157.973	21.4587	1.53318	-0.216872	0.359215	0.738332	0.757429	poll.ab	46	61	15	0.754098	0.0388842	1183	61	1183
255	189	376	64.9907	-18.5941	64.9907	1.28807	1.01054	0.698323	-1.67556	0.180205	poll.ab	-54	93	147	0	0.915254	-59	93	59
256	202	554	-21.1333	55.5327	21.1333	1.38676	-0.077076	0.957349	0.157433	0.6927	poll.ab	-7	60	67	0	0	881	60	881
257	203	28	-7.99629	-140.687	7.99629	1.57945	-1.28388	-0.192279	1.04953	0.36647	poll.ab	34	38	4	0.894737	0.0218931	1553	38	1553
258	206	14	-7.91764	-140.57	7.91764	1.57903	-1.74879	-0.266624	1.10427	-0.0549173	poll.ab	36	38	2	0.947368	0.0229885	1566	38	1566
259	207	61	-9.77478	-139.014	9.77478	1.58028	-0.682176	0.357606	0.924127	0.833066	poll.ab	31	41	10	0.756098	0.0199871	1551	41	1551
260	211	85	-8.86624	-140.139	8.86624	1.58053	-0.658179	0.338547	0.936819	0.769143	poll.ab	27	39	12	0.692308	0.0178571	1512	39	1512
261	212	47	-9.94499	-139.089	9.94499	1.58148	-1.11956	0.111687	0.983017	0.715251	poll.ab	35	41	6	0.853659	0.0223214	1568	41	1568
262	213	53	-8.90932	-139.552	8.90932	1.57949	-1.04846	0.112455	1.02865	0.731489	poll.ab	31	39	8	0.794872	0.0200647	1545	39	1545
263	214	54	-9.39786	-140.074	9.39786	1.58239	-0.998112	0.151948	1.01778	0.792987	poll.ab	30	40	10	0.75	0.0193299	1552	40	1552
264	217	29	-24.3767	-128.323	24.3767	1.59742	-1.25997	-2.01012	0.735601	0.551665	poll.ab	62	65	3	0.953846	0.0490895	1263	65	1263
265	220	15	11.2942	166.876	11.2942	1.52824	-1.66063	-2.47026	1.26802	0.955933	poll.ab	41	43	2	0.953488	0.025387	1615	43	1615
266	237	268	29.9723	129.923	29.9723	1.18216	-1.59269	-0.133913	0.32852	1.4319	poll.ab	41	76	35	0.539474	0.0562414	729	76	729
267	238	315	29.8488	129.871	29.8488	1.1861	-1.32505	0.161299	0.247434	1.46454	poll.ab	34	75	41	0.453333	0.0494905	687	75	687
268	241	187	29.6412	129.713	29.6412	1.19183	-1.37776	0.0268063	0.354785	1.451	poll.ab	55	75	20	0.733333	0.066586	826	75	826
269	242	236	29.4594	129.602	29.4594	1.19679	-1.76325	-0.181613	0.400042	1.41392	poll.ab	50	75	25	0.666667	0.0635324	787	75	787
270	244	297	29.1466	129.208	29.1466	1.20321	-1.78606	-0.652615	0.501754	1.29943	poll.ab	34	74	40	0.459459	0.0457604	743	74	743
271	247	331	28.323	129.972	28.323	1.23282	-1.17514	-0.876668	0.646023	1.31351	poll.ab	18	73	55	0.246575	0.0238727	754	73	754
272	277	130	-9.42548	46.3688	9.42548	1.20749	-0.877304	-2.29743	1.13203	0.112592	poll.ab	24	40	16	0.6	0.0162492	1477	40	1477
273	278	69	-9.73086	46.5115	9.73086	1.21416	-1.64273	-2.15942	1.13965	0.0768285	poll.ab	37	40	3	0.925	0.0239948	1542	40	1542
274	279	72	-9.72632	47.5732	9.72632	1.24294	-1.83466	-2.57625	1.15113	0.271798	poll.ab	29	40	11	0.725	0.0188434	1539	40	1539
275	280	72	-10.0866	47.7417	10.0866	1.24729	-1.67126	-1.97737	1.14121	0.0693138	poll.ab	35	41	6	0.853659	0.0226684	1544	41	1544
276	283	48	-10.1593	51.1656	10.1593	1.31731	-1.7247	-2.35036	1.11498	0.26988	poll.ab	32	41	9	0.780488	0.0203952	1569	41	1569
277	285	16	-16.6031	59.5873	16.6031	1.42124	-1.81032	-2.24829	1.03481	0.147004	poll.ab	50	54	4	0.925926	0.0317864	1573	54	1573
278	289	34	-7.12964	56.28	7.12964	1.37376	-1.69852	-2.35036	1.15403	0.919113	poll.ab	27	37	10	0.72973	0.0176355	1531	37	1531
279	296	589	24.2598	-76.6441	24.2598	0.836439	0.4135	-1.17029	0.987544	0.261517	poll.ab	18	65	47	0.276923	0.0253879	709	65	709
280	327	278	17.6315	-63.2375	17.6315	1.24292	-1.59212	0.0498688	0.957588	0.306905	poll.ab	36	55	19	0.654545	0.0280811	1282	55	1282
281	331	266	17.4908	-62.9763	17.4908	1.23848	-1.44835	-0.144974	1.10039	0.32775	poll.ab	47	55	8	0.854545	0.0361817	1299	55	1299
282	334	715	13.8984	-60.9668	13.8984	1.09654	-0.490366	0.154839	1.10127	1.03376	poll.ab	-1	49	50	0	0	918	49	918
283	335	274	18.0617	-63.0627	18.0617	1.25278	-1.04684	-0.390193	1.12082	0.159335	poll.ab	36	56	20	0.642857	0.0282797	1273	56	1273
284	348	70	18.7918	-110.975	18.7918	1.14929	-0.932636	0.21488	0.819963	-1.129	poll.ab	55	57	2	0.964912	0.0378527	1453	57	1453
285	349	2	19.31	-110.803	19.31	1.12574	-1.71384	-4.5583	0.928328	-1.30639	poll.ab	58	58	0	1	0.0385895	1503	58	1503
286	350	13	18.3568	-114.724	18.3568	1.22766	-1.48381	-0.657295	0.864525	-2.21362	poll.ab	56	56	0	1	0.0367454	1524	56	1524
287	351	58	29.0398	-118.285	29.0398	1.04032	-0.753194	0.369321	0.155836	-2.2446	poll.ab	70	74	4	0.945946	0.0708502	988	74	988
288	352	33	-49.6862	178.774	49.6862	1.4728	-1.45486	-0.493065	-0.927612	-0.0868905	poll.ab	218	233	15	0.935622	0.235421	926	233	926
289	354	11	3.85111	-159.297	3.85111	1.59683	-1.36454	-2.20242	1.20854	0.772245	poll.ab	32	34	2	0.941176	0.0214047	1495	34	1495
290	355	35	8.62158	150.926	8.62158	1.44379	-1.74773	-2.35036	1.24677	1.54201	poll.ab	34	39	5	0.871795	0.0218228	1558	39	1558
291	356	8	-40.3188	-9.94232	40.3188	1.4672	-1.11875	0.131366	-0.650587	1.56277	poll.ab	138	143	5	0.965035	0.159353	866	143	866
292	358	12	-9.95743	-150.211	9.95743	1.61021	-1.77788	-2.29743	1.29389	0.312753	poll.ab	39	41	2	0.95122	0.0243294	1603	41	1603
293	359	154	-19.0524	-169.859	19.0524	1.54	-0.7351	-1.41778	0.937646	1.12637	poll.ab	45	57	12	0.789474	0.0330882	1360	57	1360
294	361	57	5.52886	-87.0619	5.52886	1.16287	-1.43054	-0.18515	0.897763	1.45937	poll.ab	25	35	10	0.714286	0.0169262	1477	35	1477
295	362	71	-29.3809	-177.987	29.3809	1.47305	-1.33567	-0.220313	0.496595	0.882478	poll.ab	41	75	34	0.546667	0.0428422	957	75	957
296	363	250	1.61539	7.39705	1.61539	1.01136	-0.917571	0.149045	0.921717	1.08096	poll.ab	19	33	14	0.575758	0.0155229	1224	33	1224
297	364	480	0.238989	6.60226	0.238989	1.05275	-0.393385	0.657535	0.696826	1.26523	poll.ab	3	33	30	0.0909091	0.00307377	976	33	976
298	365	150	-1.43572	5.62983	1.43572	1.10492	-1.37097	-0.137212	0.292053	0.989638	poll.ab	16	33	17	0.484848	0.012112	1321	33	1321
299	366	7	-46.6358	37.9408	46.6358	1.39227	-1.24767	-0.090336	-1.21507	1.19043	poll.ab	224	226	2	0.99115	0.223553	1002	226	1002
300	367	9	-46.907	37.7404	46.907	1.3934	-0.702963	0.33189	-1.325	1.21574	poll.ab	223	227	4	0.982379	0.223447	998	227	998
301	368	83	-21.2346	-159.778	21.2346	1.57866	-1.13121	-0.225308	0.815604	0.980579	poll.ab	48	60	12	0.8	0.0356083	1348	60	1348
302	370	15	-7.94351	-14.367	7.94351	1.37207	-1.02471	0.0786583	0.445999	-1.89879	poll.ab	28	38	10	0.736842	0.0178914	1565	38	1565
303	375	25	19.2921	166.635	19.2921	1.52859	-1.7444	-2.70161	1.17556	-0.0708453	poll.ab	55	58	3	0.948276	0.0371371	1481	58	1481
304	377	189	12.1845	-68.2896	12.1845	0.846357	-0.722226	-0.835912	1.2904	-0.681778	poll.ab	27	45	18	0.6	0.0186593	1447	45	1447
305	378	264	12.1941	-68.9726	12.1941	0.792037	-0.590793	-0.441422	1.25596	-0.59198	poll.ab	22	45	23	0.488889	0.016035	1372	45	1372
306	379	30	-18.8668	-159.776	18.8668	1.58213	-1.48865	-1.30669	1.0333	1.02076	poll.ab	52	57	5	0.912281	0.0348759	1491	57	1491
307	380	50	-19.9957	-158.114	19.9957	1.58669	-1.38112	-1.50862	0.95978	0.982786	poll.ab	50	59	9	0.847458	0.034965	1430	59	1430
308	381	57	-21.9281	-157.919	21.9281	1.58463	-1.23482	-1.00404	0.805361	0.954631	poll.ab	51	61	10	0.836066	0.0379182	1345	61	1345
309	382	13	-10.4199	-161.001	10.4199	1.59222	-1.76419	-2.24829	1.29027	1.1323	poll.ab	39	42	3	0.928571	0.0242537	1608	42	1608
310	383	14	-19.2688	-158.937	19.2688	1.58477	-1.78368	-2.29743	1.01831	0.97921	poll.ab	55	58	3	0.948276	0.0368386	1493	58	1493
311	384	42	-20.1612	-157.341	20.1612	1.58926	-1.48877	-2.06239	0.961545	0.946385	poll.ab	53	59	6	0.898305	0.0370112	1432	59	1432
312	385	45	-19.8671	-157.702	19.8671	1.58838	-1.43301	-1.88752	0.983555	0.981917	poll.ab	53	59	6	0.898305	0.0368056	1440	59	1440
313	392	16	-8.98802	-157.981	8.98802	1.60488	-1.53179	-2.35036	1.29226	0.639943	poll.ab	36	39	3	0.923077	0.0227416	1583	39	1583
314	394	11	-37.1124	-12.2851	37.1124	1.48014	-1.02857	0.677725	-0.521485	0.968467	poll.ab	103	106	3	0.971698	0.128269	803	106	803
315	395	8	-37.3005	-12.6781	37.3005	1.48264	-1.58504	-0.183969	-0.30893	0.886843	poll.ab	105	108	3	0.972222	0.130112	807	108	807
316	399	10	-49.3013	69.4849	49.3013	1.53619	0.237944	0.583543	-1.45064	-0.103714	poll.ab	230	234	4	0.982906	0.239583	960	234	960
317	401	3	-53.0932	73.5169	53.0932	1.54019	-0.647103	0.882939	-2.16422	-0.14464	poll.ab	215	215	0	1	0.259662	828	215	828
318	402	49	71.0147	-8.38644	71.0147	1.28454	-0.62662	0.739607	-2.08396	0.0669724	poll.ab	24	51	27	0.470588	0.201681	119	51	119
319	404	11	-20.5082	-29.3033	20.5082	1.3067	-1.64945	-0.159624	0.84623	0.0826102	poll.ab	56	59	3	0.949153	0.0386473	1449	59	1449
320	405	147	45.9057	149.949	45.9057	1.22361	-0.243828	0.42993	-1.52795	0.50425	poll.ab	181	219	38	0.826484	0.21071	859	219	859
321	406	107	46.948	151.996	46.948	1.17415	-0.664385	0.473938	-1.56532	0.653481	poll.ab	203	228	25	0.890351	0.225305	901	228	901
322	407	101	47.337	152.478	47.337	1.16346	-1.12147	0.280391	-1.61577	0.647843	poll.ab	201	230	29	0.873913	0.222345	904	230	904
323	409	98	47.746	153.013	47.746	1.13855	-1.15924	0.148318	-1.60872	0.625097	poll.ab	209	232	23	0.900862	0.231451	903	232	903
324	410	59	48.0805	153.216	48.0805	1.12274	-1.21459	0.437622	-1.63424	0.603354	poll.ab	220	233	13	0.944206	0.234792	937	233	937
325	411	23	7.11907	171.216	7.11907	1.53413	-1.46322	-2.11895	1.25219	1.59097	poll.ab	32	37	5	0.864865	0.0207523	1542	37	1542
326	413	47	46.5209	150.869	46.5209	1.21151	-1.48818	-0.0690413	-1.51125	0.559446	poll.ab	221	225	4	0.982222	0.22973	962	225	962
327	414	551	32.7463	-16.9991	32.7463	1.21182	-0.43532	0.59884	-0.100951	-0.280972	poll.ab	-64	82	146	0	0	324	82	324
328	415	137	32.5076	-16.5088	32.5076	1.19953	-1.59998	-0.313423	0.215187	-0.623793	poll.ab	52	82	30	0.634146	0.0696118	747	82	747
329	416	263	33.0692	-16.3422	33.0692	1.21016	-1.28916	-0.266624	0.229958	-0.901173	poll.ab	14	83	69	0.168675	0.0232945	601	83	601
330	418	62	17.0565	-25.1701	17.0565	1.26067	-0.415845	0.662035	0.502912	-1.37923	poll.ab	38	55	17	0.690909	0.0250825	1515	55	1515
331	419	43	16.8455	-24.9678	16.8455	1.25654	-0.783249	-0.0302177	0.803375	-2.42373	poll.ab	49	54	5	0.907407	0.0318389	1539	54	1539
332	421	43	16.5985	-24.2562	16.5985	1.23387	-0.655633	0.381877	0.641449	-1.87699	poll.ab	47	54	7	0.87037	0.030401	1546	54	1546
333	422	26	16.7372	-22.9314	16.7372	1.2025	-0.787109	-0.450054	0.764655	-3.14597	poll.ab	51	54	3	0.944444	0.0327133	1559	54	1559
334	423	31	16.0983	-22.814	16.0983	1.19047	-0.483488	-0.462323	0.786201	-3.11459	poll.ab	49	53	4	0.924528	0.0312301	1569	53	1569
335	424	27	15.218	-23.1606	15.218	1.19952	-0.729155	-0.411214	0.886605	-2.13442	poll.ab	48	51	3	0.941176	0.0301887	1590	51	1590
336	425	53	15.0837	-23.6248	15.0837	1.21014	-0.344564	0.406823	0.747609	-1.48718	poll.ab	43	51	8	0.843137	0.0274585	1566	51	1566
337	426	52	14.9283	-24.3843	14.9283	1.23469	-0.565979	0.89534	0.333033	-1.13444	poll.ab	45	51	6	0.882353	0.0286624	1570	51	1570
338	427	35	14.8516	-24.7055	14.8516	1.24491	-1.14853	0.169113	0.466188	-1.44977	poll.ab	47	51	4	0.921569	0.029597	1588	51	1588
339	428	101	32.3094	-64.7672	32.3094	1.30331	-1.13568	-1.51676	0.657203	0.634802	poll.ab	45	81	36	0.555556	0.056962	790	81	790
340	429	19	16.7665	-24.745	16.7665	1.25191	-1.33331	-0.489376	0.749324	-2.25971	poll.ab	53	54	1	0.981481	0.0338442	1566	54	1566
341	431	18	16.6182	-24.5878	16.6182	1.24841	-1.84349	-1.15077	0.760196	-2.18518	poll.ab	53	54	1	0.981481	0.033758	1570	54	1570
342	451	62	-16.494	-151.739	16.494	1.61316	-1.35027	-0.221559	1.08129	0.897349	poll.ab	42	54	12	0.777778	0.027451	1530	54	1530
343	460	72	-16.7465	-151.003	16.7465	1.61508	-1.08084	-0.103857	1.02711	0.893866	poll.ab	40	54	14	0.740741	0.0264375	1513	54	1513
344	465	16	-17.6571	-150.629	17.6571	1.61506	-1.61911	-1.1318	1.01904	0.925951	poll.ab	51	55	4	0.927273	0.0330525	1543	55	1543
345	479	86	-16.4422	-152.265	16.4422	1.61161	-1.61085	-0.48388	1.10898	0.925669	poll.ab	36	54	18	0.666667	0.0238885	1507	54	1507
346	481	109	-17.5291	-149.834	17.5291	1.61753	-0.936145	0.305174	0.895677	0.855172	poll.ab	39	55	16	0.709091	0.0268226	1454	55	1454
347	494	127	-16.822	-151.437	16.822	1.61356	-0.860993	0.185169	0.989821	0.975123	poll.ab	37	54	17	0.685185	0.0254121	1456	54	1456
348	496	19	-15.1437	-147.57	15.1437	1.61688	-1.02646	-2.35036	1.14321	0.769945	poll.ab	46	51	5	0.901961	0.028768	1599	51	1599
349	499	7	-16.0685	-142.416	16.0685	1.60762	-1.37057	-2.37843	1.13149	0.62929	poll.ab	53	53	0	1	0.0332497	1594	53	1594
350	505	81	-16.623	-151.494	16.623	1.61368	-1.03816	-0.201901	1.03871	0.895527	poll.ab	42	54	12	0.777778	0.0278699	1507	54	1507
351	507	197	-17.6775	-149.401	17.6775	1.61825	-0.332173	0.568689	0.745877	0.956997	poll.ab	30	55	25	0.545455	0.0220264	1362	55	1362
352	509	16	-14.6287	-145.206	14.6287	1.6104	-1.51122	-2.24829	1.18813	0.668722	poll.ab	47	50	3	0.94	0.0292107	1609	50	1609
353	521	25	-17.0045	-149.567	17.0045	1.61917	-1.83597	-2.15942	1.0377	0.886286	poll.ab	48	54	6	0.888889	0.0309079	1553	54	1553
354	528	24	-16.262	-151.816	16.262	1.61332	-1.66618	-2.47026	1.13054	0.913234	poll.ab	46	53	7	0.867925	0.0292435	1573	53	1573
355	537	0	-57.0778	-26.6822	57.0778	1.47476	-1.65948	-4.5583	-1.82136	0.836321	poll.ab	176	176	0	1	0.272868	645	176	645
356	555	141	53.6664	-166.895	53.6664	1.0064	-0.050269	0.598462	-1.40416	0.683345	poll.ab	171	210	39	0.814286	0.25753	664	210	664
357	558	32	-33.6478	-78.849	33.6478	1.20015	-1.21021	0.0371519	-0.224445	0.128577	poll.ab	77	86	9	0.895349	0.0943627	816	86	816
358	559	25	-33.7675	-80.792	33.7675	1.23978	-1.18914	0.406823	-0.412008	0.202364	poll.ab	80	86	6	0.930233	0.097561	820	86	820
359	566	175	-14.3003	-170.718	14.3003	1.54554	-0.918155	-0.156215	1.08992	1.64693	poll.ab	42	50	8	0.84	0.028866	1455	50	1455
360	568	102	-14.1722	-169.664	14.1722	1.55108	-1.77333	-0.224056	1.08677	1.68286	poll.ab	42	49	7	0.857143	0.0274869	1528	49	1528
361	569	108	-14.1786	-169.62	14.1786	1.55116	-1.79147	-0.206763	1.1234	1.61075	poll.ab	44	49	5	0.897959	0.0289093	1522	49	1522
362	570	142	-14.242	-169.468	14.242	1.55154	-1.17454	0.21488	1.00992	1.71984	poll.ab	40	50	10	0.8	0.0268637	1489	50	1489
363	574	6	10.3029	-109.217	10.3029	1.30735	-1.69521	-2.85501	1.35132	3.09982	poll.ab	38	42	4	0.904762	0.023544	1614	42	1614
364	575	16	-7.33933	72.4343	7.33933	1.39921	-1.31194	-1.88752	1.21832	1.29353	poll.ab	33	37	4	0.891892	0.0212492	1553	37	1553
365	577	48	0.284458	174.113	0.284458	1.5229	-0.650497	-2.13889	1.28848	0.766926	poll.ab	27	33	6	0.818182	0.0191625	1409	33	1409
366	578	135	-13.7667	-177.105	13.7667	1.50939	-0.892866	-0.183969	1.13568	1.45457	poll.ab	37	49	12	0.755102	0.0246831	1499	49	1499
367	593	78	49.1207	154.526	49.1207	1.03407	-1.09641	0.283986	-1.6449	0.538251	poll.ab	216	234	18	0.923077	0.240803	897	234	897
368	594	21	1.85074	-157.353	1.85074	1.59694	-0.569497	-2.04452	1.25278	1.15463	poll.ab	32	34	2	0.941176	0.0219629	1457	34	1457
369	597	414	45.076	147.877	45.076	1.2188	-0.00835517	0.523787	-1.42855	0.340523	poll.ab	106	211	105	0.50237	0.181197	585	211	585
370	600	65	50.8624	155.57	50.8624	0.802287	-0.896619	0.760852	-1.859	0.275786	poll.ab	219	229	10	0.956332	0.255841	856	229	856
371	604	45	-0.52847	166.934	0.52847	1.48579	-1.4649	-1.43939	1.25127	0.997934	poll.ab	27	33	6	0.818182	0.0190813	1415	33	1415
372	606	139	-12.5032	177.08	12.5032	1.48803	-1.24298	-0.769238	1.1952	1.59223	poll.ab	33	46	13	0.717391	0.0220294	1498	46	1498
373	627	289	-43.9385	-176.525	43.9385	1.48624	-0.405752	-0.590233	-0.52521	0.178766	poll.ab	82	196	114	0.418367	0.119013	689	196	689
374	678	62	52.3558	175.919	52.3558	1.27568	-1.50472	-0.100713	-1.44362	0.0418836	poll.ab	207	220	13	0.940909	0.25875	800	220	800
375	680	64	18.1164	145.767	18.1164	1.46095	-1.23788	-0.21783	1.12324	0.826974	poll.ab	45	56	11	0.803571	0.0303644	1482	56	1482
376	694	18	17.3682	-87.8571	17.3682	0.649352	-0.945694	-2.24829	1.14479	0.800236	poll.ab	53	55	2	0.963636	0.0341935	1550	55	1550
377	695	24	17.3498	-87.5378	17.3498	0.803009	-1.80521	-2.85501	1.17167	0.854811	poll.ab	52	55	3	0.945455	0.033657	1545	55	1545
378	700	145	19.6846	-80.0403	19.6846	1.19933	-1.32407	-2.47026	1.15647	0.386427	poll.ab	45	58	13	0.775862	0.0334324	1346	58	1346
379	706	9	4.6838	-160.38	4.6838	1.59765	-1.58507	-2.11895	1.20935	1.25367	poll.ab	31	34	3	0.911765	0.0205298	1510	34	1510
380	742	44	18.7722	145.668	18.7722	1.45623	-1.24489	0.161299	0.964203	0.830932	poll.ab	48	57	9	0.842105	0.0324324	1480	57	1480
381	743	30	14.8525	145.559	14.8525	1.48073	-1.78029	-1.01976	1.23611	1.01473	poll.ab	49	51	2	0.960784	0.0307596	1593	51	1593
382	747	48	17.5996	145.833	17.5996	1.4647	-1.60238	-0.0397201	1.08877	0.86692	poll.ab	48	55	7	0.872727	0.031725	1513	55	1513
383	748	40	16.3522	145.677	16.3522	1.47175	-1.32965	0.0268063	1.11433	1.00841	poll.ab	44	53	9	0.830189	0.028314	1554	53	1554
384	753	22	19.6831	145.419	19.6831	1.44902	-1.51229	0.085073	1.06804	0.69866	poll.ab	53	58	5	0.913793	0.036079	1469	58	1469
385	780	181	13.4435	144.777	13.4435	1.47252	-0.523054	-0.437999	1.22164	1.13018	poll.ab	26	48	22	0.541667	0.0178694	1455	48	1455
386	844	112	14.1574	145.214	14.1574	1.4793	-1.05475	-0.291003	1.20125	1.07261	poll.ab	35	49	14	0.714286	0.0230415	1519	49	1519
387	845	100	15.1891	145.754	15.1891	1.47913	-0.963192	-0.329272	1.22795	1.01677	poll.ab	36	51	15	0.705882	0.023731	1517	51	1517
388	854	77	15.0134	145.632	15.0134	1.47963	-1.01236	-0.962558	1.24431	1.01506	poll.ab	39	51	12	0.764706	0.0252754	1543	51	1543
389	903	10	-2.81264	-171.673	2.81264	1.57032	-1.63778	-2.91482	1.3162	-0.393196	poll.ab	32	34	2	0.941176	0.021607	1481	34	1481
390	905	11	-4.51477	-172.183	4.51477	1.56389	-1.75982	-2.53908	1.34206	0.291359	poll.ab	32	34	2	0.941176	0.0212625	1505	34	1505
391	908	9	-3.12749	-171.085	3.12749	1.57172	-1.82143	-2.79999	1.32777	0.00182665	poll.ab	32	34	2	0.941176	0.0215343	1486	34	1486
392	910	8	-4.4554	-171.244	4.4554	1.56769	-1.7279	-2.50381	1.34615	0.191478	poll.ab	33	34	1	0.970588	0.0218978	1507	34	1507
393	921	265	36.588	27.1683	36.588	0.545849	-1.28444	-0.0630763	0.230591	-0.272729	poll.ab	66	102	36	0.647059	0.120658	547	102	547
394	925	38	28.6372	-112.83	28.6372	0.538629	-1.31222	-0.309163	0.481699	-2.62519	poll.ab	72	73	1	0.986301	0.0699708	1029	73	1029
395	927	64	28.702	-112.578	28.702	0.67685	-1.28745	-0.297931	0.511944	-2.49109	poll.ab	71	73	2	0.972603	0.0710711	999	73	999
396	930	42	27.4416	-111.88	27.4416	0.681643	-1.65909	-0.896325	0.722947	-2.13573	poll.ab	70	71	1	0.985915	0.0641613	1091	71	1091
397	931	70	27.2186	-112.074	27.2186	0.315682	-1.37991	-0.739499	0.705062	-2.15301	poll.ab	69	70	1	0.985714	0.0642458	1074	70	1074
398	933	57	26.1199	-111.274	26.1199	0.205745	-1.77921	-0.654951	0.651153	-1.84676	poll.ab	65	68	3	0.955882	0.0566696	1147	68	1147
399	936	65	25.6833	-111.035	25.6833	0.506344	-1.5102	-0.857557	0.704842	-1.78553	poll.ab	65	68	3	0.955882	0.055938	1162	68	1162
400	971	5	-46.0981	50.2346	46.0981	1.45217	-1.12651	0.0738078	-1.26771	1.21018	poll.ab	219	221	2	0.99095	0.218563	1002	221	1002
401	972	5	-46.4118	51.7591	46.4118	1.46082	-0.891005	0.1934	-1.30614	1.21607	poll.ab	222	224	2	0.991071	0.221336	1003	224	1003
402	973	5	-37.8363	77.5566	37.8363	1.5162	-1.19804	0.099291	-0.378495	0.410141	poll.ab	109	113	4	0.964602	0.133578	816	113	816
403	974	2	-38.7222	77.523	38.7222	1.51609	-1.71956	-0.698415	-0.287537	0.270533	poll.ab	121	123	2	0.98374	0.145084	834	123	834
404	975	73	-52.5436	169.162	52.5436	1.44046	-0.986283	-0.148327	-1.05654	0.512267	poll.ab	186	219	33	0.849315	0.237852	782	219	782
405	982	54	49.4235	154.759	49.4235	0.985999	-0.593187	0.369321	-1.67044	0.526255	poll.ab	227	234	7	0.970085	0.248631	913	234	913
406	983	42	48.8219	154.109	48.8219	1.06062	-0.9704	0.143203	-1.66169	0.573198	poll.ab	228	234	6	0.974359	0.242553	940	234	940
407	984	2043	-21.3066	165.7	21.3066	1.25575	0.513718	0.538394	0.67027	0.850246	poll.ab	-50	61	111	0	0.0814332	-614	61	614
408	1032	1301	12.2967	92.7856	12.2967	0.918596	0.172547	-0.0079334	1.16652	1.40125	poll.ab	-24	46	70	0	0	336	46	336
409	1034	862	-4.92375	150.62	4.92375	1.24484	0.794582	0.79268	0.960746	1.6128	poll.ab	1	35	34	0.0285714	0.00151057	662	35	662
410	1048	358	-20.2836	57.572	20.2836	1.4064	-0.16398	0.0866673	0.671256	0.789481	poll.ab	32	59	27	0.542373	0.0288029	1111	59	1111
411	1054	847	7.52546	93.5991	7.52546	1.1649	-0.187107	-0.115508	1.18455	1.31894	poll.ab	-18	37	55	0	0	725	37	725
412	1058	5981	11.7364	122.866	11.7364	1.17087	1.3218	0.972675	1.06249	1.2708	poll.ab	-164	44	208	0	0.0377272	-4347	44	4347
413	1059	99	-19.7167	63.4213	19.7167	1.45764	-0.990579	-0.462323	0.854537	0.28258	poll.ab	39	58	19	0.672414	0.0280374	1391	58	1391
414	1061	141	-10.9397	166.248	10.9397	1.42499	-0.380588	0.0515468	1.18782	1.95114	poll.ab	36	43	7	0.837209	0.0242261	1486	43	1486
415	1063	1084	-8.14116	158.307	8.14116	1.35365	0.711738	0.886683	1.05499	1.58094	poll.ab	-14	38	52	0	0	500	38	500
416	1067	191	21.758	-71.8243	21.758	1.27346	-0.349879	-1.69316	1.10116	-0.185527	poll.ab	43	61	18	0.704918	0.0352748	1219	61	1219
417	1071	583	-16.2122	167.723	16.2122	1.39974	0.3902	0.628451	0.943719	1.46055	poll.ab	21	53	32	0.396226	0.0206897	1015	53	1015
418	1075	279	-12.824	45.1439	12.824	1.15828	-0.637903	-0.101759	0.978801	0.541024	poll.ab	18	47	29	0.382979	0.013245	1359	47	1359
419	1312	37	-27.1198	-109.355	27.1198	1.52367	-0.869687	-0.267956	0.457097	0.347307	poll.ab	54	70	16	0.771429	0.0485175	1113	70	1113
420	1313	15	-26.3235	-79.9752	26.3235	1.26804	-1.76876	-0.31771	-0.0431885	-1.90743	poll.ab	66	69	3	0.956522	0.0560272	1178	69	1178
421	1500	159	12.9519	-81.5232	12.9519	0.980131	-1.21259	-0.506134	1.17071	0.799862	poll.ab	36	47	11	0.765957	0.0243572	1478	47	1478
422	10128	157	-54.332	-67.4014	54.332	0.615738	0.544669	0.464807	-1.23542	-0.779337	poll.ab	172	204	32	0.843137	0.278317	618	204	618
423	10674	310	62.0503	-6.86364	62.0503	1.19857	-0.20956	0.0930081	-1.1224	1.3899	poll.ab	-11	121	132	0	0	113	121	113
424	11474	472	35.9232	14.399	35.9232	1.03371	-0.676753	-0.728995	0.268645	-0.648408	poll.ab	10	97	87	0.103093	0.0294118	340	97	340

## Sheet: fig3b
	entity_ID	sprich	latitude	longitude	abslatitude	dist	area	elev_range	temp	prec	myctype	diff	exp	obs	debt	debt.c	sprichdiff	debt.weights	debt.c.weights
1	3	268	-10.4853	105.637	10.4853	1.34276	-0.924942	-0.502375	0.848236	0.985565	AM	2737	2983	246	0.917533	0.878652	3115	2983	3115
2	125	62	-12.1636	96.8733	12.1636	1.38492	-1.48608	-2.24829	1.14918	0.996208	AM	2972	3025	53	0.982479	0.884787	3359	3025	3359
3	127	311	-31.553	159.077	31.553	1.19036	-1.53458	-0.332193	0.31082	0.721365	AM	1597	1869	272	0.854468	0.866522	1843	1869	1843
4	128	192	-29.0326	167.952	29.0326	1.35409	-1.30758	-0.598806	0.327598	0.455396	AM	1937	2102	165	0.921503	0.878857	2204	2102	2204
5	129	77	-54.6284	158.864	54.6284	1.41556	-0.936305	-0.431204	-1.33918	0.142207	AM	868	929	61	0.934338	0.758741	1144	929	1144
6	131	183	39.6991	-31.1052	39.6991	1.40641	-1.54052	-0.0464508	0.0894212	0.553478	AM	1331	1476	145	0.901762	0.83553	1593	1476	1593
7	132	229	39.4419	-31.2025	39.4419	1.40762	-0.922072	0.127625	0.0676551	0.746025	AM	1299	1481	182	0.87711	0.838065	1550	1481	1550
8	133	253	38.5782	-28.7013	38.5782	1.3861	-0.861884	0.222765	0.0882479	0.476599	AM	1293	1500	207	0.862	0.83961	1540	1500	1540
9	134	257	38.4695	-28.3336	38.4695	1.38084	-0.584902	0.766804	0.0532544	0.508431	AM	1292	1502	210	0.860186	0.840052	1538	1502	1538
10	135	149	39.0523	-28.0113	39.0523	1.37923	-1.1693	-0.432897	0.120522	0.288415	AM	1367	1489	122	0.918066	0.835575	1636	1489	1636
11	136	236	38.6372	-28.0292	38.6372	1.3779	-0.761426	0.226674	0.0704534	0.47133	AM	1311	1498	187	0.875167	0.843087	1555	1498	1555
12	137	263	38.7239	-27.2123	38.7239	1.37039	-0.615748	0.212895	0.120413	0.359898	AM	1281	1496	215	0.856283	0.8389	1527	1496	1527
13	138	287	37.7954	-25.4819	37.7954	1.35103	-0.433825	0.250928	0.050649	0.218515	AM	1289	1520	231	0.848026	0.846912	1522	1520	1522
14	139	214	36.9713	-25.0998	36.9713	1.35214	-1.03208	-0.188705	0.108661	-0.107522	AM	1371	1546	175	0.886805	0.847866	1617	1546	1617
15	145	658	27.7465	-18.0066	27.7465	1.11738	-0.727656	0.468017	0.207401	-1.36203	AM	1668	2230	562	0.747982	0.891026	1872	2230	1872
16	146	831	28.6899	-17.8583	28.6899	1.13291	-0.445175	0.806242	0.00112217	-0.989889	AM	1429	2136	707	0.669007	0.893125	1600	2136	1600
17	147	838	28.1174	-17.2326	28.1174	1.09287	-0.637286	0.463887	0.18156	-1.30969	AM	1467	2193	726	0.668947	0.886941	1654	2193	1654
18	148	1294	28.2911	-16.5563	28.2911	1.06539	-0.13819	1.08863	-0.0187349	-1.12812	AM	1076	2176	1100	0.494485	0.911864	1180	2176	1180
19	149	1123	27.9548	-15.5932	27.9548	0.994863	-0.21478	0.649852	0.201051	-1.50088	AM	1270	2209	939	0.574921	0.916968	1385	2209	1385
20	150	718	28.4061	-14.0365	28.4061	0.864687	-0.196938	0.0590474	0.419415	-2.38862	AM	1545	2164	619	0.713956	0.886403	1743	2164	1743
21	151	674	29.0245	-13.6418	29.0245	0.914139	-0.406088	-0.0474177	0.361055	-2.23249	AM	1537	2103	566	0.730861	0.892049	1723	2103	1723
22	155	103	-1.3784	-89.6787	1.3784	1.28611	-1.15321	-0.883158	0.792786	-0.669693	AM	2501	2597	96	0.963034	0.853001	2932	2597	2932
23	156	173	-0.385734	-91.5129	0.385734	1.32163	-0.474137	0.458807	0.772378	-1.35978	AM	2399	2556	157	0.938576	0.848603	2827	2556	2827
24	157	237	-1.2936	-90.4353	1.2936	1.3012	-0.853632	-0.187518	0.737854	-0.834183	AM	2381	2593	212	0.918241	0.851878	2795	2593	2795
25	158	55	0.325229	-89.9568	0.325229	1.29619	-1.5718	-1.57662	0.881434	-1.38346	AM	2504	2553	49	0.980807	0.850832	2943	2553	2943
26	159	362	-0.559293	-91.1843	0.559293	1.3105	0.108287	0.56034	0.74227	-1.32585	AM	2243	2563	320	0.875146	0.848015	2645	2563	2645
27	160	57	0.332085	-90.4757	0.332085	1.30522	-0.941547	-0.561043	0.886765	-1.07007	AM	2500	2553	53	0.97924	0.850051	2941	2553	2941
28	161	175	0.586845	-90.757	0.586845	1.31177	-1.17105	-0.114441	0.827877	-0.858194	AM	2407	2564	157	0.938768	0.849629	2833	2564	2833
29	162	112	-0.610811	-90.6658	0.610811	1.30811	-1.52462	-0.349987	0.729675	-1.84765	AM	2464	2565	101	0.960624	0.850535	2897	2565	2897
30	163	291	-0.826798	-89.4306	0.826798	1.27955	-0.517465	-0.0283328	0.786414	-0.585378	AM	2309	2574	265	0.897047	0.847339	2725	2574	2725
31	164	413	-0.627248	-90.3584	0.627248	1.29902	-0.35117	0.088258	0.75975	-1.55092	AM	2198	2565	367	0.85692	0.846687	2596	2565	2596
32	165	78	-0.818429	-90.0588	0.818429	1.29591	-1.42765	-0.723803	0.788992	-1.05976	AM	2499	2573	74	0.97124	0.850868	2937	2573	2937
33	166	291	-0.266245	-90.7125	0.266245	1.30665	-0.50863	0.123864	0.812821	-1.69655	AM	2293	2551	258	0.898863	0.847689	2705	2551	2705
34	171	574	19.5981	-155.518	19.5981	1.53193	0.341243	1.17911	0.0777848	0.826495	AM	2344	2888	544	0.811634	0.87889	2667	2888	2667
35	172	644	22.0584	-159.524	22.0584	1.52966	-0.239788	0.506272	0.540615	0.823431	AM	2124	2733	609	0.777168	0.875876	2425	2733	2425
36	173	69	20.5476	-156.609	20.5476	1.53501	-0.977626	-0.35149	0.767891	0.226736	AM	2769	2834	65	0.977064	0.890068	3111	2834	3111
37	176	380	20.835	-156.927	20.835	1.53517	-0.641735	0.209573	0.690261	0.386494	AM	2457	2816	359	0.872514	0.883495	2781	2816	2781
38	180	652	20.7904	-156.337	20.7904	1.53213	-0.159977	0.960486	0.416247	0.760327	AM	2202	2819	617	0.781128	0.876592	2512	2819	2512
39	181	31	28.2081	-177.367	28.2081	1.50433	-1.82728	-2.18058	0.715615	0.559625	AM	2160	2184	24	0.989011	0.881273	2451	2184	2451
40	183	503	21.1332	-157.015	21.1332	1.53366	-0.460315	0.476201	0.683133	0.61019	AM	2322	2797	475	0.830175	0.88088	2636	2797	2636
41	186	100	21.8966	-160.152	21.8966	1.53071	-0.823464	-0.424476	0.775675	-0.393402	AM	2656	2745	89	0.967577	0.890677	2982	2745	2982
42	187	605	21.4587	-157.973	21.4587	1.53318	-0.216872	0.359215	0.738332	0.757429	AM	2204	2775	571	0.794234	0.878088	2510	2775	2510
43	189	904	64.9907	-18.5941	64.9907	1.28807	1.01054	0.698323	-1.67556	0.180205	AM	-198	495	693	0	0.92093	-215	495	215
44	202	1491	-21.1333	55.5327	21.1333	1.38676	-0.077076	0.957349	0.157433	0.6927	AM	1602	2797	1195	0.572757	0.972087	1648	2797	1648
45	203	57	-7.99629	-140.687	7.99629	1.57945	-1.28388	-0.192279	1.04953	0.36647	AM	2835	2889	54	0.981308	0.875	3240	2889	3240
46	206	36	-7.91764	-140.57	7.91764	1.57903	-1.74879	-0.266624	1.10427	-0.0549173	AM	2853	2885	32	0.988908	0.875959	3257	2885	3257
47	207	283	-9.77478	-139.014	9.77478	1.58028	-0.682176	0.357606	0.924127	0.833066	AM	2688	2959	271	0.908415	0.873011	3079	2959	3079
48	211	303	-8.86624	-140.139	8.86624	1.58053	-0.658179	0.338547	0.936819	0.769143	AM	2641	2925	284	0.902906	0.872481	3027	2925	3027
49	212	188	-9.94499	-139.089	9.94499	1.58148	-1.11956	0.111687	0.983017	0.715251	AM	2789	2965	176	0.940641	0.87732	3179	2965	3179
50	213	202	-8.90932	-139.552	8.90932	1.57949	-1.04846	0.112455	1.02865	0.731489	AM	2737	2926	189	0.935407	0.87472	3129	2926	3129
51	214	200	-9.39786	-140.074	9.39786	1.58239	-0.998112	0.151948	1.01778	0.792987	AM	2756	2945	189	0.935823	0.875476	3148	2945	3148
52	217	87	-24.3767	-128.323	24.3767	1.59742	-1.25997	-2.01012	0.735601	0.551665	AM	2467	2548	81	0.96821	0.887091	2781	2548	2781
53	220	27	11.2942	166.876	11.2942	1.52824	-1.66063	-2.47026	1.26802	0.955933	AM	2983	3006	23	0.992349	0.883067	3378	3006	3378
54	237	636	29.9723	129.923	29.9723	1.18216	-1.59269	-0.133913	0.32852	1.4319	AM	1454	2012	558	0.722664	0.872749	1666	2012	1666
55	238	767	29.8488	129.871	29.8488	1.1861	-1.32505	0.161299	0.247434	1.46454	AM	1357	2023	666	0.670786	0.877182	1547	2023	1547
56	241	413	29.6412	129.713	29.6412	1.19183	-1.37776	0.0268063	0.354785	1.451	AM	1681	2043	362	0.82281	0.875065	1921	2043	1921
57	242	549	29.4594	129.602	29.4594	1.19679	-1.76325	-0.181613	0.400042	1.41392	AM	1579	2061	482	0.766133	0.875277	1804	2061	1804
58	244	663	29.1466	129.208	29.1466	1.20321	-1.78606	-0.652615	0.501754	1.29943	AM	1516	2091	575	0.725012	0.880372	1722	2091	1722
59	247	696	28.323	129.972	28.323	1.23282	-1.17514	-0.876668	0.646023	1.31351	AM	1546	2172	626	0.711786	0.871477	1774	2172	1774
60	277	261	-9.42548	46.3688	9.42548	1.20749	-0.877304	-2.29743	1.13203	0.112592	AM	2709	2946	237	0.919552	0.877267	3088	2946	3088
61	278	136	-9.73086	46.5115	9.73086	1.21416	-1.64273	-2.15942	1.13965	0.0768285	AM	2830	2957	127	0.957051	0.877519	3225	2957	3225
62	279	131	-9.72632	47.5732	9.72632	1.24294	-1.83466	-2.57625	1.15113	0.271798	AM	2838	2957	119	0.959757	0.878638	3230	2957	3230
63	280	135	-10.0866	47.7417	10.0866	1.24729	-1.67126	-1.97737	1.14121	0.0693138	AM	2843	2970	127	0.957239	0.878282	3237	2970	3237
64	283	77	-10.1593	51.1656	10.1593	1.31731	-1.7247	-2.35036	1.11498	0.26988	AM	2902	2972	70	0.976447	0.880194	3297	2972	3297
65	285	25	-16.6031	59.5873	16.6031	1.42124	-1.81032	-2.24829	1.03481	0.147004	AM	2987	3009	22	0.992689	0.889518	3358	3009	3358
66	289	81	-7.12964	56.28	7.12964	1.37376	-1.69852	-2.35036	1.15403	0.919113	AM	2778	2851	73	0.974395	0.873036	3182	2851	3182
67	296	1237	24.2598	-76.6441	24.2598	0.836439	0.4135	-1.17029	0.987544	0.261517	AM	1462	2558	1096	0.57154	0.890378	1642	2558	1642
68	327	621	17.6315	-63.2375	17.6315	1.24292	-1.59212	0.0498688	0.957588	0.306905	AM	2402	2977	575	0.806853	0.881791	2724	2977	2724
69	331	539	17.4908	-62.9763	17.4908	1.23848	-1.44835	-0.144974	1.10039	0.32775	AM	2489	2982	493	0.834675	0.88545	2811	2982	2811
70	334	1471	13.8984	-60.9668	13.8984	1.09654	-0.490366	0.154839	1.10127	1.03376	AM	1719	3042	1323	0.565089	0.877489	1959	3042	1959
71	335	608	18.0617	-63.0627	18.0617	1.25278	-1.04684	-0.390193	1.12082	0.159335	AM	2398	2960	562	0.810135	0.882916	2716	2960	2716
72	348	153	18.7918	-110.975	18.7918	1.14929	-0.932636	0.21488	0.819963	-1.129	AM	2784	2929	145	0.950495	0.887755	3136	2929	3136
73	349	10	19.31	-110.803	19.31	1.12574	-1.71384	-4.5583	0.928328	-1.30639	AM	2893	2903	10	0.996555	0.890702	3248	2903	3248
74	350	42	18.3568	-114.724	18.3568	1.22766	-1.48381	-0.657295	0.864525	-2.21362	AM	2908	2948	40	0.986431	0.889841	3268	2948	3268
75	351	150	29.0398	-118.285	29.0398	1.04032	-0.753194	0.369321	0.155836	-2.2446	AM	1973	2102	129	0.93863	0.878451	2246	2102	2246
76	352	78	-49.6862	178.774	49.6862	1.4728	-1.45486	-0.493065	-0.927612	-0.0868905	AM	1114	1175	61	0.948085	0.781206	1426	1175	1426
77	354	26	3.85111	-159.297	3.85111	1.59683	-1.36454	-2.20242	1.20854	0.772245	AM	2682	2703	21	0.992231	0.864603	3102	2703	3102
78	355	75	8.62158	150.926	8.62158	1.44379	-1.74773	-2.35036	1.24677	1.54201	AM	2843	2915	72	0.9753	0.875847	3246	2915	3246
79	356	96	-40.3188	-9.94232	40.3188	1.4672	-1.11875	0.131366	-0.650587	1.56277	AM	1375	1465	90	0.938567	0.821386	1674	1465	1674
80	358	23	-9.95743	-150.211	9.95743	1.61021	-1.77788	-2.29743	1.29389	0.312753	AM	2945	2965	20	0.993255	0.880682	3344	2965	3344
81	359	301	-19.0524	-169.859	19.0524	1.54	-0.7351	-1.41778	0.937646	1.12637	AM	2657	2916	259	0.91118	0.89371	2973	2916	2973
82	361	231	5.52886	-87.0619	5.52886	1.16287	-1.43054	-0.18515	0.897763	1.45937	AM	2564	2779	215	0.922634	0.864755	2965	2779	2965
83	362	177	-29.3809	-177.987	29.3809	1.47305	-1.33567	-0.220313	0.496595	0.882478	AM	1907	2068	161	0.922147	0.873568	2183	2068	2183
84	363	546	1.61539	7.39705	1.61539	1.01136	-0.917571	0.149045	0.921717	1.08096	AM	2141	2607	466	0.82125	0.857086	2498	2607	2498
85	364	1100	0.238989	6.60226	0.238989	1.05275	-0.393385	0.657535	0.696826	1.26523	AM	1602	2549	947	0.628482	0.845829	1894	2549	1894
86	365	379	-1.43572	5.62983	1.43572	1.10492	-1.37097	-0.137212	0.292053	0.989638	AM	2258	2599	341	0.868796	0.849511	2658	2599	2658
87	366	24	-46.6358	37.9408	46.6358	1.39227	-1.24767	-0.090336	-1.21507	1.19043	AM	1288	1308	20	0.984709	0.794571	1621	1308	1621
88	367	32	-46.907	37.7404	46.907	1.3934	-0.702963	0.33189	-1.325	1.21574	AM	1271	1298	27	0.979199	0.792888	1603	1298	1603
89	368	285	-21.2346	-159.778	21.2346	1.57866	-1.13121	-0.225308	0.815604	0.980579	AM	2536	2790	254	0.908961	0.891075	2846	2790	2846
90	370	50	-7.94351	-14.367	7.94351	1.37207	-1.02471	0.0786583	0.445999	-1.89879	AM	2840	2887	47	0.98372	0.875193	3245	2887	3245
91	375	38	19.2921	166.635	19.2921	1.52859	-1.7444	-2.70161	1.17556	-0.0708453	AM	2873	2904	31	0.989325	0.891682	3222	2904	3222
92	377	400	12.1845	-68.2896	12.1845	0.846357	-0.722226	-0.835912	1.2904	-0.681778	AM	2655	3025	370	0.877686	0.878848	3021	3025	3021
93	378	565	12.1941	-68.9726	12.1941	0.792037	-0.590793	-0.441422	1.25596	-0.59198	AM	2499	3025	526	0.826116	0.875	2856	3025	2856
94	379	59	-18.8668	-159.776	18.8668	1.58213	-1.48865	-1.30669	1.0333	1.02076	AM	2875	2925	50	0.982906	0.891473	3225	2925	3225
95	380	128	-19.9957	-158.114	19.9957	1.58669	-1.38112	-1.50862	0.95978	0.982786	AM	2751	2866	115	0.959874	0.890579	3089	2866	3089
96	381	149	-21.9281	-157.919	21.9281	1.58463	-1.23482	-1.00404	0.805361	0.954631	AM	2609	2742	133	0.951495	0.890444	2930	2742	2930
97	382	31	-10.4199	-161.001	10.4199	1.59222	-1.76419	-2.24829	1.29027	1.1323	AM	2955	2981	26	0.991278	0.881826	3351	2981	3351
98	383	40	-19.2688	-158.937	19.2688	1.58477	-1.78368	-2.29743	1.01831	0.97921	AM	2869	2905	36	0.987608	0.890717	3221	2905	3221
99	384	107	-20.1612	-157.341	20.1612	1.58926	-1.48877	-2.06239	0.961545	0.946385	AM	2762	2857	95	0.966748	0.891255	3099	2857	3099
100	385	111	-19.8671	-157.702	19.8671	1.58838	-1.43301	-1.88752	0.983555	0.981917	AM	2775	2873	98	0.965889	0.891137	3114	2873	3114
101	392	32	-8.98802	-157.981	8.98802	1.60488	-1.53179	-2.35036	1.29226	0.639943	AM	2903	2929	26	0.991123	0.879164	3302	2929	3302
102	394	108	-37.1124	-12.2851	37.1124	1.48014	-1.02857	0.677725	-0.521485	0.968467	AM	1440	1541	101	0.934458	0.837696	1719	1541	1719
103	395	92	-37.3005	-12.6781	37.3005	1.48264	-1.58504	-0.183969	-0.30893	0.886843	AM	1450	1535	85	0.944625	0.83815	1730	1535	1730
104	399	44	-49.3013	69.4849	49.3013	1.53619	0.237944	0.583543	-1.45064	-0.103714	AM	1156	1193	37	0.968986	0.781081	1480	1193	1480
105	401	11	-53.0932	73.5169	53.0932	1.54019	-0.647103	0.882939	-2.16422	-0.14464	AM	996	1005	9	0.991045	0.766154	1300	1005	1300
106	402	105	71.0147	-8.38644	71.0147	1.28454	-0.62662	0.739607	-2.08396	0.0669724	AM	261	328	67	0.795732	0.701613	372	328	372
107	404	52	-20.5082	-29.3033	20.5082	1.3067	-1.64945	-0.159624	0.84623	0.0826102	AM	2789	2836	47	0.983427	0.891054	3130	2836	3130
108	405	297	45.9057	149.949	45.9057	1.22361	-0.243828	0.42993	-1.52795	0.50425	AM	1105	1335	230	0.827715	0.804807	1373	1335	1373
109	406	242	46.948	151.996	46.948	1.17415	-0.664385	0.473938	-1.56532	0.653481	AM	1112	1296	184	0.858025	0.799425	1391	1296	1391
110	407	215	47.337	152.478	47.337	1.16346	-1.12147	0.280391	-1.61577	0.647843	AM	1124	1281	157	0.87744	0.801712	1402	1281	1402
111	409	209	47.746	153.013	47.746	1.13855	-1.15924	0.148318	-1.60872	0.625097	AM	1108	1264	156	0.876582	0.796549	1391	1264	1391
112	410	130	48.0805	153.216	48.0805	1.12274	-1.21459	0.437622	-1.63424	0.603354	AM	1148	1249	101	0.919135	0.789546	1454	1249	1454
113	411	54	7.11907	171.216	7.11907	1.53413	-1.46322	-2.11895	1.25219	1.59097	AM	2805	2851	46	0.983865	0.874104	3209	2851	3209
114	413	98	46.5209	150.869	46.5209	1.21151	-1.48818	-0.0690413	-1.51125	0.559446	AM	1236	1313	77	0.941356	0.796905	1551	1313	1551
115	414	862	32.7463	-16.9991	32.7463	1.21182	-0.43532	0.59884	-0.100951	-0.280972	AM	1041	1773	732	0.58714	0.87259	1193	1773	1193
116	415	212	32.5076	-16.5088	32.5076	1.19953	-1.59998	-0.313423	0.215187	-0.623793	AM	1606	1792	186	0.896205	0.862513	1862	1792	1862
117	416	395	33.0692	-16.3422	33.0692	1.21016	-1.28916	-0.266624	0.229958	-0.901173	AM	1417	1750	333	0.809714	0.866137	1636	1750	1636
118	418	167	17.0565	-25.1701	17.0565	1.26067	-0.415845	0.662035	0.502912	-1.37923	AM	2845	2996	151	0.949599	0.889062	3200	2996	3200
119	419	121	16.8455	-24.9678	16.8455	1.25654	-0.783249	-0.0302177	0.803375	-2.42373	AM	2887	3002	115	0.961692	0.887488	3253	3002	3253
120	421	122	16.5985	-24.2562	16.5985	1.23387	-0.655633	0.381877	0.641449	-1.87699	AM	2896	3009	113	0.962446	0.888071	3261	3009	3261
121	422	69	16.7372	-22.9314	16.7372	1.2025	-0.787109	-0.450054	0.764655	-3.14597	AM	2942	3005	63	0.979035	0.88909	3309	3005	3309
122	423	92	16.0983	-22.814	16.0983	1.19047	-0.483488	-0.462323	0.786201	-3.11459	AM	2936	3021	85	0.971864	0.888351	3305	3021	3305
123	424	81	15.218	-23.1606	15.218	1.19952	-0.729155	-0.411214	0.886605	-2.13442	AM	2960	3036	76	0.974967	0.887024	3337	3036	3337
124	425	145	15.0837	-23.6248	15.0837	1.21014	-0.344564	0.406823	0.747609	-1.48718	AM	2902	3037	135	0.955548	0.886107	3275	3037	3275
125	426	127	14.9283	-24.3843	14.9283	1.23469	-0.565979	0.89534	0.333033	-1.13444	AM	2924	3039	115	0.962159	0.887405	3295	3039	3295
126	427	88	14.8516	-24.7055	14.8516	1.24491	-1.14853	0.169113	0.466188	-1.44977	AM	2959	3039	80	0.973676	0.887256	3335	3039	3335
127	428	231	32.3094	-64.7672	32.3094	1.30331	-1.13568	-1.51676	0.657203	0.634802	AM	1597	1807	210	0.883785	0.859064	1859	1807	1859
128	429	46	16.7665	-24.745	16.7665	1.25191	-1.33331	-0.489376	0.749324	-2.25971	AM	2961	3005	44	0.985358	0.888655	3332	3005	3332
129	431	47	16.6182	-24.5878	16.6182	1.24841	-1.84349	-1.15077	0.760196	-2.18518	AM	2965	3009	44	0.985377	0.888789	3336	3009	3336
130	451	186	-16.494	-151.739	16.494	1.61316	-1.35027	-0.221559	1.08129	0.897349	AM	2839	3012	173	0.942563	0.887188	3200	3012	3200
131	460	226	-16.7465	-151.003	16.7465	1.61508	-1.08084	-0.103857	1.02711	0.893866	AM	2801	3005	204	0.932113	0.888642	3152	3005	3152
132	465	27	-17.6571	-150.629	17.6571	1.61506	-1.61911	-1.1318	1.01904	0.925951	AM	2954	2976	22	0.992608	0.890832	3316	2976	3316
133	479	182	-16.4422	-152.265	16.4422	1.61161	-1.61085	-0.48388	1.10898	0.925669	AM	2849	3013	164	0.945569	0.888646	3206	3013	3206
134	481	332	-17.5291	-149.834	17.5291	1.61753	-0.936145	0.305174	0.895677	0.855172	AM	2685	2981	296	0.900704	0.890252	3016	2981	3016
135	494	380	-16.822	-151.437	16.822	1.61356	-0.860993	0.185169	0.989821	0.975123	AM	2666	3003	337	0.887779	0.89015	2995	3003	2995
136	496	34	-15.1437	-147.57	15.1437	1.61688	-1.02646	-2.35036	1.14321	0.769945	AM	3008	3036	28	0.990777	0.888889	3384	3036	3384
137	499	12	-16.0685	-142.416	16.0685	1.60762	-1.37057	-2.37843	1.13149	0.62929	AM	3014	3022	8	0.997353	0.889873	3387	3022	3387
138	505	198	-16.623	-151.494	16.623	1.61368	-1.03816	-0.201901	1.03871	0.895527	AM	2831	3009	178	0.940844	0.888854	3185	3009	3185
139	507	637	-17.6775	-149.401	17.6775	1.61825	-0.332173	0.568689	0.745877	0.956997	AM	2393	2975	582	0.80437	0.884658	2705	2975	2705
140	509	30	-14.6287	-145.206	14.6287	1.6104	-1.51122	-2.24829	1.18813	0.668722	AM	3017	3041	24	0.992108	0.888137	3397	3041	3397
141	521	57	-17.0045	-149.567	17.0045	1.61917	-1.83597	-2.15942	1.0377	0.886286	AM	2950	2998	48	0.983989	0.890432	3313	2998	3313
142	528	49	-16.262	-151.816	16.262	1.61332	-1.66618	-2.47026	1.13054	0.913234	AM	2977	3017	40	0.986742	0.890251	3344	3017	3344
143	537	1	-57.0778	-26.6822	57.0778	1.47476	-1.65948	-4.5583	-1.82136	0.836321	AM	811	812	1	0.998768	0.750926	1080	812	1080
144	555	308	53.6664	-166.895	53.6664	1.0064	-0.050269	0.598462	-1.40416	0.683345	AM	749	976	227	0.767418	0.772962	969	976	969
145	558	140	-33.6478	-78.849	33.6478	1.20015	-1.21021	0.0371519	-0.224445	0.128577	AM	1580	1710	130	0.923977	0.853593	1851	1710	1851
146	559	113	-33.7675	-80.792	33.7675	1.23978	-1.18914	0.406823	-0.412008	0.202364	AM	1599	1702	103	0.939483	0.85508	1870	1702	1870
147	566	401	-14.3003	-170.718	14.3003	1.54554	-0.918155	-0.156215	1.08992	1.64693	AM	2716	3042	326	0.892834	0.897258	3027	3042	3027
148	568	217	-14.1722	-169.664	14.1722	1.55108	-1.77333	-0.224056	1.08677	1.68286	AM	2859	3042	183	0.939842	0.8901	3212	3042	3212
149	569	218	-14.1786	-169.62	14.1786	1.55116	-1.79147	-0.206763	1.1234	1.61075	AM	2861	3042	181	0.9405	0.891	3211	3042	3211
150	570	380	-14.242	-169.468	14.242	1.55154	-1.17454	0.21488	1.00992	1.71984	AM	2726	3042	316	0.896121	0.894064	3049	3042	3049
151	574	14	10.3029	-109.217	10.3029	1.30735	-1.69521	-2.85501	1.35132	3.09982	AM	2966	2977	11	0.996305	0.881688	3364	2977	3364
152	575	35	-7.33933	72.4343	7.33933	1.39921	-1.31194	-1.88752	1.21832	1.29353	AM	2833	2860	27	0.990559	0.875734	3235	2860	3235
153	577	98	0.284458	174.113	0.284458	1.5229	-0.650497	-2.13889	1.28848	0.766926	AM	2465	2551	86	0.966288	0.850587	2898	2551	2898
154	578	314	-13.7667	-177.105	13.7667	1.50939	-0.892866	-0.183969	1.13568	1.45457	AM	2776	3042	266	0.912558	0.8906	3117	3042	3117
155	593	175	49.1207	154.526	49.1207	1.03407	-1.09641	0.283986	-1.6449	0.538251	AM	1072	1202	130	0.891847	0.788815	1359	1202	1359
156	594	37	1.85074	-157.353	1.85074	1.59694	-0.569497	-2.04452	1.25278	1.15463	AM	2589	2617	28	0.989301	0.858422	3016	2617	3016
157	597	877	45.076	147.877	45.076	1.2188	-0.00835517	0.523787	-1.42855	0.340523	AM	701	1362	661	0.514684	0.856968	818	1362	818
158	600	138	50.8624	155.57	50.8624	0.802287	-0.896619	0.760852	-1.859	0.275786	AM	1002	1117	115	0.897046	0.769585	1302	1117	1302
159	604	85	-0.52847	166.934	0.52847	1.48579	-1.4649	-1.43939	1.25127	0.997934	AM	2483	2561	78	0.969543	0.850342	2920	2561	2920
160	606	289	-12.5032	177.08	12.5032	1.48803	-1.24298	-0.769238	1.1952	1.59223	AM	2759	3030	271	0.910561	0.880064	3135	3030	3135
161	627	545	-43.9385	-176.525	43.9385	1.48624	-0.405752	-0.590233	-0.52521	0.178766	AM	964	1393	429	0.692032	0.819031	1177	1393	1177
162	678	174	52.3558	175.919	52.3558	1.27568	-1.50472	-0.100713	-1.44362	0.0418836	AM	905	1042	137	0.868522	0.7663	1181	1042	1181
163	680	134	18.1164	145.767	18.1164	1.46095	-1.23788	-0.21783	1.12324	0.826974	AM	2834	2958	124	0.95808	0.888959	3188	2958	3188
164	694	37	17.3682	-87.8571	17.3682	0.649352	-0.945694	-2.24829	1.14479	0.800236	AM	2954	2986	32	0.989283	0.890295	3318	2986	3318
165	695	59	17.3498	-87.5378	17.3498	0.803009	-1.80521	-2.85501	1.17167	0.854811	AM	2938	2987	49	0.983596	0.891113	3297	2987	3297
166	700	263	19.6846	-80.0403	19.6846	1.19933	-1.32407	-2.47026	1.15647	0.386427	AM	2651	2883	232	0.919528	0.891692	2973	2883	2973
167	706	26	4.6838	-160.38	4.6838	1.59765	-1.58507	-2.11895	1.20935	1.25367	AM	2721	2741	20	0.992703	0.867666	3136	2741	3136
168	742	112	18.7722	145.668	18.7722	1.45623	-1.24489	0.161299	0.964203	0.830932	AM	2828	2930	102	0.965188	0.889868	3178	2930	3178
169	743	53	14.8525	145.559	14.8525	1.48073	-1.78029	-1.01976	1.23611	1.01473	AM	2991	3039	48	0.984205	0.887537	3370	3039	3370
170	747	119	17.5996	145.833	17.5996	1.4647	-1.60238	-0.0397201	1.08877	0.86692	AM	2874	2978	104	0.965077	0.890887	3226	2978	3226
171	748	101	16.3522	145.677	16.3522	1.47175	-1.32965	0.0268063	1.11433	1.00841	AM	2922	3015	93	0.969154	0.888416	3289	3015	3289
172	753	60	19.6831	145.419	19.6831	1.44902	-1.51229	0.085073	1.06804	0.69866	AM	2831	2884	53	0.981623	0.891092	3177	2884	3177
173	780	475	13.4435	144.777	13.4435	1.47252	-0.523054	-0.437999	1.22164	1.13018	AM	2620	3040	420	0.861842	0.886333	2956	3040	2956
174	844	277	14.1574	145.214	14.1574	1.4793	-1.05475	-0.291003	1.20125	1.07261	AM	2795	3042	247	0.918803	0.886739	3152	3042	3152
175	845	248	15.1891	145.754	15.1891	1.47913	-0.963192	-0.329272	1.22795	1.01677	AM	2812	3036	224	0.926219	0.887066	3170	3036	3170
176	854	181	15.0134	145.632	15.0134	1.47963	-1.01236	-0.962558	1.24431	1.01506	AM	2875	3038	163	0.946346	0.887346	3240	3038	3240
177	903	24	-2.81264	-171.673	2.81264	1.57032	-1.63778	-2.91482	1.3162	-0.393196	AM	2640	2658	18	0.993228	0.861619	3064	2658	3064
178	905	23	-4.51477	-172.183	4.51477	1.56389	-1.75982	-2.53908	1.34206	0.291359	AM	2715	2733	18	0.993414	0.867135	3131	2733	3131
179	908	19	-3.12749	-171.085	3.12749	1.57172	-1.82143	-2.79999	1.32777	0.00182665	AM	2659	2672	13	0.995135	0.862751	3082	2672	3082
180	910	18	-4.4554	-171.244	4.4554	1.56769	-1.7279	-2.50381	1.34615	0.191478	AM	2717	2730	13	0.995238	0.866943	3134	2730	3134
181	921	464	36.588	27.1683	36.588	0.545849	-1.28444	-0.0630763	0.230591	-0.272729	AM	1162	1560	398	0.744872	0.841419	1381	1560	1381
182	925	80	28.6372	-112.83	28.6372	0.538629	-1.31222	-0.309163	0.481699	-2.62519	AM	2066	2141	75	0.96497	0.876538	2357	2141	2357
183	927	123	28.702	-112.578	28.702	0.67685	-1.28745	-0.297931	0.511944	-2.49109	AM	2020	2135	115	0.946136	0.875596	2307	2135	2307
184	930	74	27.4416	-111.88	27.4416	0.681643	-1.65909	-0.896325	0.722947	-2.13573	AM	2189	2260	71	0.968584	0.880177	2487	2260	2487
185	931	135	27.2186	-112.074	27.2186	0.315682	-1.37991	-0.739499	0.705062	-2.15301	AM	2152	2282	130	0.943032	0.878367	2450	2282	2450
186	933	118	26.1199	-111.274	26.1199	0.205745	-1.77921	-0.654951	0.651153	-1.84676	AM	2278	2389	111	0.953537	0.882946	2580	2389	2580
187	936	120	25.6833	-111.035	25.6833	0.506344	-1.5102	-0.857557	0.704842	-1.78553	AM	2317	2430	113	0.953498	0.884014	2621	2430	2621
188	971	18	-46.0981	50.2346	46.0981	1.45217	-1.12651	0.0738078	-1.26771	1.21018	AM	1314	1328	14	0.989458	0.798299	1646	1328	1646
189	972	19	-46.4118	51.7591	46.4118	1.46082	-0.891005	0.1934	-1.30614	1.21607	AM	1302	1317	15	0.98861	0.796818	1634	1317	1634
190	973	31	-37.8363	77.5566	37.8363	1.5162	-1.19804	0.099291	-0.378495	0.410141	AM	1490	1519	29	0.980908	0.838492	1777	1519	1777
191	974	11	-38.7222	77.523	38.7222	1.51609	-1.71956	-0.698415	-0.287537	0.270533	AM	1485	1496	11	0.992647	0.834739	1779	1496	1779
192	975	153	-52.5436	169.162	52.5436	1.44046	-0.986283	-0.148327	-1.05654	0.512267	AM	905	1033	128	0.876089	0.759866	1191	1033	1191
193	982	129	49.4235	154.759	49.4235	0.985999	-0.593187	0.369321	-1.67044	0.526255	AM	1081	1187	106	0.910699	0.778258	1389	1187	1389
194	983	106	48.8219	154.109	48.8219	1.06062	-0.9704	0.143203	-1.66169	0.573198	AM	1138	1216	78	0.935855	0.788635	1443	1216	1443
195	984	4103	-21.3066	165.7	21.3066	1.25575	0.513718	0.538394	0.67027	0.850246	AM	-807	2785	3592	0	0.825998	-977	2785	977
196	1032	2492	12.2967	92.7856	12.2967	0.918596	0.172547	-0.0079334	1.16652	1.40125	AM	829	3027	2198	0.273869	0.891398	930	3027	930
197	1034	1757	-4.92375	150.62	4.92375	1.24484	0.794582	0.79268	0.960746	1.6128	AM	1312	2751	1439	0.476917	0.927864	1414	2751	1414
198	1048	982	-20.2836	57.572	20.2836	1.4064	-0.16398	0.0866673	0.671256	0.789481	AM	2001	2849	848	0.702352	0.903386	2215	2849	2215
199	1054	1730	7.52546	93.5991	7.52546	1.1649	-0.187107	-0.115508	1.18455	1.31894	AM	1303	2869	1566	0.454165	0.841188	1549	2869	1549
200	1058	11986	11.7364	122.866	11.7364	1.17087	1.3218	0.972675	1.06249	1.2708	AM	-7017	3016	10033	0	0.818404	-8574	3016	8574
201	1059	266	-19.7167	63.4213	19.7167	1.45764	-0.990579	-0.462323	0.854537	0.28258	AM	2639	2882	243	0.915684	0.888851	2969	2882	2969
202	1061	267	-10.9397	166.248	10.9397	1.42499	-0.380588	0.0515468	1.18782	1.95114	AM	2776	2996	220	0.926569	0.887184	3129	2996	3129
203	1063	2399	-8.14116	158.307	8.14116	1.35365	0.711738	0.886683	1.05499	1.58094	AM	923	2895	1972	0.318826	1	904	2895	904
204	1067	397	21.758	-71.8243	21.758	1.27346	-0.349879	-1.69316	1.10116	-0.185527	AM	2396	2754	358	0.870007	0.889054	2695	2754	2695
205	1071	1178	-16.2122	167.723	16.2122	1.39974	0.3902	0.628451	0.943719	1.46055	AM	2072	3019	947	0.68632	0.934596	2217	3019	2217
206	1075	684	-12.824	45.1439	12.824	1.15828	-0.637903	-0.101759	0.978801	0.541024	AM	2415	3035	620	0.795717	0.880102	2744	3035	2744
207	1312	69	-27.1198	-109.355	27.1198	1.52367	-0.869687	-0.267956	0.457097	0.347307	AM	2226	2291	65	0.971628	0.881584	2525	2291	2525
208	1313	35	-26.3235	-79.9752	26.3235	1.26804	-1.76876	-0.31771	-0.0431885	-1.90743	AM	2337	2369	32	0.986492	0.884557	2642	2369	2642
209	1500	294	12.9519	-81.5232	12.9519	0.980131	-1.21259	-0.506134	1.17071	0.799862	AM	2761	3036	275	0.90942	0.880983	3134	3036	3134
210	10128	499	-54.332	-67.4014	54.332	0.615738	0.544669	0.464807	-1.23542	-0.779337	AM	513	944	431	0.543432	0.692308	741	944	741
211	10674	467	62.0503	-6.86364	62.0503	1.19857	-0.20956	0.0930081	-1.1224	1.3899	AM	298	600	302	0.496667	0.844193	353	600	353
212	11474	737	35.9232	14.399	35.9232	1.03371	-0.676753	-0.728995	0.268645	-0.648408	AM	994	1586	592	0.626734	0.878092	1132	1586	1132
213	3	268	-10.4853	105.637	10.4853	1.34276	-0.924942	-0.502375	0.848236	0.985565	EM	39	40	1	0.975	0.0125201	3115	40	3115
214	125	62	-12.1636	96.8733	12.1636	1.38492	-1.48608	-2.24829	1.14918	0.996208	EM	41	42	1	0.97619	0.012206	3359	42	3359
215	127	311	-31.553	159.077	31.553	1.19036	-1.53458	-0.332193	0.31082	0.721365	EM	54	57	3	0.947368	0.0293001	1843	57	1843
216	128	192	-29.0326	167.952	29.0326	1.35409	-1.30758	-0.598806	0.327598	0.455396	EM	56	56	0	1	0.0254083	2204	56	2204
217	129	77	-54.6284	158.864	54.6284	1.41556	-0.936305	-0.431204	-1.33918	0.142207	EM	50	50	0	1	0.0437063	1144	50	1144
218	131	183	39.6991	-31.1052	39.6991	1.40641	-1.54052	-0.0464508	0.0894212	0.553478	EM	52	57	5	0.912281	0.0326428	1593	57	1593
219	132	229	39.4419	-31.2025	39.4419	1.40762	-0.922072	0.127625	0.0676551	0.746025	EM	51	57	6	0.894737	0.0329032	1550	57	1550
220	133	253	38.5782	-28.7013	38.5782	1.3861	-0.861884	0.222765	0.0882479	0.476599	EM	50	57	7	0.877193	0.0324675	1540	57	1540
221	134	257	38.4695	-28.3336	38.4695	1.38084	-0.584902	0.766804	0.0532544	0.508431	EM	50	57	7	0.877193	0.0325098	1538	57	1538
222	135	149	39.0523	-28.0113	39.0523	1.37923	-1.1693	-0.432897	0.120522	0.288415	EM	53	57	4	0.929825	0.0323961	1636	57	1636
223	136	236	38.6372	-28.0292	38.6372	1.3779	-0.761426	0.226674	0.0704534	0.47133	EM	50	57	7	0.877193	0.0321543	1555	57	1555
224	137	263	38.7239	-27.2123	38.7239	1.37039	-0.615748	0.212895	0.120413	0.359898	EM	51	57	6	0.894737	0.0333988	1527	57	1527
225	138	287	37.7954	-25.4819	37.7954	1.35103	-0.433825	0.250928	0.050649	0.218515	EM	50	57	7	0.877193	0.0328515	1522	57	1522
226	139	214	36.9713	-25.0998	36.9713	1.35214	-1.03208	-0.188705	0.108661	-0.107522	EM	52	57	5	0.912281	0.0321583	1617	57	1617
227	145	658	27.7465	-18.0066	27.7465	1.11738	-0.727656	0.468017	0.207401	-1.36203	EM	40	55	15	0.727273	0.0213675	1872	55	1872
228	146	831	28.6899	-17.8583	28.6899	1.13291	-0.445175	0.806242	0.00112217	-0.989889	EM	40	56	16	0.714286	0.025	1600	56	1600
229	147	838	28.1174	-17.2326	28.1174	1.09287	-0.637286	0.463887	0.18156	-1.30969	EM	37	56	19	0.660714	0.02237	1654	56	1654
230	148	1294	28.2911	-16.5563	28.2911	1.06539	-0.13819	1.08863	-0.0187349	-1.12812	EM	29	56	27	0.517857	0.0245763	1180	56	1180
231	149	1123	27.9548	-15.5932	27.9548	0.994863	-0.21478	0.649852	0.201051	-1.50088	EM	26	55	29	0.472727	0.0187726	1385	55	1385
232	150	718	28.4061	-14.0365	28.4061	0.864687	-0.196938	0.0590474	0.419415	-2.38862	EM	47	56	9	0.839286	0.026965	1743	56	1743
233	151	674	29.0245	-13.6418	29.0245	0.914139	-0.406088	-0.0474177	0.361055	-2.23249	EM	48	56	8	0.857143	0.0278584	1723	56	1723
234	155	103	-1.3784	-89.6787	1.3784	1.28611	-1.15321	-0.883158	0.792786	-0.669693	EM	35	35	0	1	0.0119372	2932	35	2932
235	156	173	-0.385734	-91.5129	0.385734	1.32163	-0.474137	0.458807	0.772378	-1.35978	EM	34	34	0	1	0.0120269	2827	34	2827
236	157	237	-1.2936	-90.4353	1.2936	1.3012	-0.853632	-0.187518	0.737854	-0.834183	EM	35	35	0	1	0.0125224	2795	35	2795
237	158	55	0.325229	-89.9568	0.325229	1.29619	-1.5718	-1.57662	0.881434	-1.38346	EM	34	34	0	1	0.0115528	2943	34	2943
238	159	362	-0.559293	-91.1843	0.559293	1.3105	0.108287	0.56034	0.74227	-1.32585	EM	34	35	1	0.971429	0.0128544	2645	35	2645
239	160	57	0.332085	-90.4757	0.332085	1.30522	-0.941547	-0.561043	0.886765	-1.07007	EM	34	34	0	1	0.0115607	2941	34	2941
240	161	175	0.586845	-90.757	0.586845	1.31177	-1.17105	-0.114441	0.827877	-0.858194	EM	35	35	0	1	0.0123544	2833	35	2833
241	162	112	-0.610811	-90.6658	0.610811	1.30811	-1.52462	-0.349987	0.729675	-1.84765	EM	35	35	0	1	0.0120815	2897	35	2897
242	163	291	-0.826798	-89.4306	0.826798	1.27955	-0.517465	-0.0283328	0.786414	-0.585378	EM	35	35	0	1	0.012844	2725	35	2725
243	164	413	-0.627248	-90.3584	0.627248	1.29902	-0.35117	0.088258	0.75975	-1.55092	EM	34	35	1	0.971429	0.0130971	2596	35	2596
244	165	78	-0.818429	-90.0588	0.818429	1.29591	-1.42765	-0.723803	0.788992	-1.05976	EM	35	35	0	1	0.0119169	2937	35	2937
245	166	291	-0.266245	-90.7125	0.266245	1.30665	-0.50863	0.123864	0.812821	-1.69655	EM	34	34	0	1	0.0125693	2705	34	2705
246	171	574	19.5981	-155.518	19.5981	1.53193	0.341243	1.17911	0.0777848	0.826495	EM	47	48	1	0.979167	0.0176228	2667	48	2667
247	172	644	22.0584	-159.524	22.0584	1.52966	-0.239788	0.506272	0.540615	0.823431	EM	50	51	1	0.980392	0.0206186	2425	51	2425
248	173	69	20.5476	-156.609	20.5476	1.53501	-0.977626	-0.35149	0.767891	0.226736	EM	49	49	0	1	0.0157506	3111	49	3111
249	176	380	20.835	-156.927	20.835	1.53517	-0.641735	0.209573	0.690261	0.386494	EM	49	50	1	0.98	0.0176196	2781	50	2781
250	180	652	20.7904	-156.337	20.7904	1.53213	-0.159977	0.960486	0.416247	0.760327	EM	48	50	2	0.96	0.0191083	2512	50	2512
251	181	31	28.2081	-177.367	28.2081	1.50433	-1.82728	-2.18058	0.715615	0.559625	EM	56	56	0	1	0.0228478	2451	56	2451
252	183	503	21.1332	-157.015	21.1332	1.53366	-0.460315	0.476201	0.683133	0.61019	EM	49	50	1	0.98	0.0185888	2636	50	2636
253	186	100	21.8966	-160.152	21.8966	1.53071	-0.823464	-0.424476	0.775675	-0.393402	EM	51	51	0	1	0.0171026	2982	51	2982
254	187	605	21.4587	-157.973	21.4587	1.53318	-0.216872	0.359215	0.738332	0.757429	EM	49	50	1	0.98	0.0195219	2510	50	2510
255	189	904	64.9907	-18.5941	64.9907	1.28807	1.01054	0.698323	-1.67556	0.180205	EM	15	44	29	0.340909	0	-215	44	215
256	202	1491	-21.1333	55.5327	21.1333	1.38676	-0.077076	0.957349	0.157433	0.6927	EM	45	50	5	0.9	0.0273058	1648	50	1648
257	203	57	-7.99629	-140.687	7.99629	1.57945	-1.28388	-0.192279	1.04953	0.36647	EM	37	38	1	0.973684	0.0114198	3240	38	3240
258	206	36	-7.91764	-140.57	7.91764	1.57903	-1.74879	-0.266624	1.10427	-0.0549173	EM	37	38	1	0.973684	0.0113601	3257	38	3257
259	207	283	-9.77478	-139.014	9.77478	1.58028	-0.682176	0.357606	0.924127	0.833066	EM	38	40	2	0.95	0.0123417	3079	40	3079
260	211	303	-8.86624	-140.139	8.86624	1.58053	-0.658179	0.338547	0.936819	0.769143	EM	36	39	3	0.923077	0.011893	3027	39	3027
261	212	188	-9.94499	-139.089	9.94499	1.58148	-1.11956	0.111687	0.983017	0.715251	EM	38	40	2	0.95	0.0119534	3179	40	3179
262	213	202	-8.90932	-139.552	8.90932	1.57949	-1.04846	0.112455	1.02865	0.731489	EM	37	39	2	0.948718	0.0118249	3129	39	3129
263	214	200	-9.39786	-140.074	9.39786	1.58239	-0.998112	0.151948	1.01778	0.792987	EM	37	39	2	0.948718	0.0117535	3148	39	3148
264	217	87	-24.3767	-128.323	24.3767	1.59742	-1.25997	-2.01012	0.735601	0.551665	EM	52	53	1	0.981132	0.0186983	2781	53	2781
265	220	27	11.2942	166.876	11.2942	1.52824	-1.66063	-2.47026	1.26802	0.955933	EM	40	41	1	0.97561	0.0118413	3378	41	3378
266	237	636	29.9723	129.923	29.9723	1.18216	-1.59269	-0.133913	0.32852	1.4319	EM	49	56	7	0.875	0.0294118	1666	56	1666
267	238	767	29.8488	129.871	29.8488	1.1861	-1.32505	0.161299	0.247434	1.46454	EM	48	56	8	0.857143	0.0310278	1547	56	1547
268	241	413	29.6412	129.713	29.6412	1.19183	-1.37776	0.0268063	0.354785	1.451	EM	48	56	8	0.857143	0.024987	1921	56	1921
269	242	549	29.4594	129.602	29.4594	1.19679	-1.76325	-0.181613	0.400042	1.41392	EM	51	56	5	0.910714	0.0282705	1804	56	1804
270	244	663	29.1466	129.208	29.1466	1.20321	-1.78606	-0.652615	0.501754	1.29943	EM	51	56	5	0.910714	0.0296167	1722	56	1722
271	247	696	28.323	129.972	28.323	1.23282	-1.17514	-0.876668	0.646023	1.31351	EM	53	56	3	0.946429	0.029876	1774	56	1774
272	277	261	-9.42548	46.3688	9.42548	1.20749	-0.877304	-2.29743	1.13203	0.112592	EM	38	39	1	0.974359	0.0123057	3088	39	3088
273	278	136	-9.73086	46.5115	9.73086	1.21416	-1.64273	-2.15942	1.13965	0.0768285	EM	39	40	1	0.975	0.012093	3225	40	3225
274	279	131	-9.72632	47.5732	9.72632	1.24294	-1.83466	-2.57625	1.15113	0.271798	EM	39	40	1	0.975	0.0120743	3230	40	3230
275	280	135	-10.0866	47.7417	10.0866	1.24729	-1.67126	-1.97737	1.14121	0.0693138	EM	39	40	1	0.975	0.0120482	3237	40	3237
276	283	77	-10.1593	51.1656	10.1593	1.31731	-1.7247	-2.35036	1.11498	0.26988	EM	40	40	0	1	0.0121322	3297	40	3297
277	285	25	-16.6031	59.5873	16.6031	1.42124	-1.81032	-2.24829	1.03481	0.147004	EM	45	46	1	0.978261	0.0134008	3358	46	3358
278	289	81	-7.12964	56.28	7.12964	1.37376	-1.69852	-2.35036	1.15403	0.919113	EM	38	38	0	1	0.0119422	3182	38	3182
279	296	1237	24.2598	-76.6441	24.2598	0.836439	0.4135	-1.17029	0.987544	0.261517	EM	44	53	9	0.830189	0.0267966	1642	53	1642
280	327	621	17.6315	-63.2375	17.6315	1.24292	-1.59212	0.0498688	0.957588	0.306905	EM	43	47	4	0.914894	0.0157856	2724	47	2724
281	331	539	17.4908	-62.9763	17.4908	1.23848	-1.44835	-0.144974	1.10039	0.32775	EM	41	46	5	0.891304	0.0145856	2811	46	2811
282	334	1471	13.8984	-60.9668	13.8984	1.09654	-0.490366	0.154839	1.10127	1.03376	EM	34	43	9	0.790698	0.0173558	1959	43	1959
283	335	608	18.0617	-63.0627	18.0617	1.25278	-1.04684	-0.390193	1.12082	0.159335	EM	42	47	5	0.893617	0.0154639	2716	47	2716
284	348	153	18.7918	-110.975	18.7918	1.14929	-0.932636	0.21488	0.819963	-1.129	EM	48	48	0	1	0.0153061	3136	48	3136
285	349	10	19.31	-110.803	19.31	1.12574	-1.71384	-4.5583	0.928328	-1.30639	EM	48	48	0	1	0.0147783	3248	48	3248
286	350	42	18.3568	-114.724	18.3568	1.22766	-1.48381	-0.657295	0.864525	-2.21362	EM	47	47	0	1	0.0143819	3268	47	3268
287	351	150	29.0398	-118.285	29.0398	1.04032	-0.753194	0.369321	0.155836	-2.2446	EM	53	56	3	0.946429	0.0235975	2246	56	2246
288	352	78	-49.6862	178.774	49.6862	1.4728	-1.45486	-0.493065	-0.927612	-0.0868905	EM	53	53	0	1	0.0371669	1426	53	1426
289	354	26	3.85111	-159.297	3.85111	1.59683	-1.36454	-2.20242	1.20854	0.772245	EM	35	36	1	0.972222	0.011283	3102	36	3102
290	355	75	8.62158	150.926	8.62158	1.44379	-1.74773	-2.35036	1.24677	1.54201	EM	38	39	1	0.974359	0.0117067	3246	39	3246
291	356	96	-40.3188	-9.94232	40.3188	1.4672	-1.11875	0.131366	-0.650587	1.56277	EM	56	57	1	0.982456	0.0334528	1674	57	1674
292	358	23	-9.95743	-150.211	9.95743	1.61021	-1.77788	-2.29743	1.29389	0.312753	EM	39	40	1	0.975	0.0116627	3344	40	3344
293	359	301	-19.0524	-169.859	19.0524	1.54	-0.7351	-1.41778	0.937646	1.12637	EM	47	48	1	0.979167	0.0158089	2973	48	2973
294	361	231	5.52886	-87.0619	5.52886	1.16287	-1.43054	-0.18515	0.897763	1.45937	EM	37	37	0	1	0.0124789	2965	37	2965
295	362	177	-29.3809	-177.987	29.3809	1.47305	-1.33567	-0.220313	0.496595	0.882478	EM	56	56	0	1	0.0256528	2183	56	2183
296	363	546	1.61539	7.39705	1.61539	1.01136	-0.917571	0.149045	0.921717	1.08096	EM	33	35	2	0.942857	0.0132106	2498	35	2498
297	364	1100	0.238989	6.60226	0.238989	1.05275	-0.393385	0.657535	0.696826	1.26523	EM	31	34	3	0.911765	0.0163675	1894	34	1894
298	365	379	-1.43572	5.62983	1.43572	1.10492	-1.37097	-0.137212	0.292053	0.989638	EM	35	35	0	1	0.0131678	2658	35	2658
299	366	24	-46.6358	37.9408	46.6358	1.39227	-1.24767	-0.090336	-1.21507	1.19043	EM	55	55	0	1	0.0339297	1621	55	1621
300	367	32	-46.907	37.7404	46.907	1.3934	-0.702963	0.33189	-1.325	1.21574	EM	55	55	0	1	0.0343107	1603	55	1603
301	368	285	-21.2346	-159.778	21.2346	1.57866	-1.13121	-0.225308	0.815604	0.980579	EM	48	50	2	0.96	0.0168658	2846	50	2846
302	370	50	-7.94351	-14.367	7.94351	1.37207	-1.02471	0.0786583	0.445999	-1.89879	EM	38	38	0	1	0.0117103	3245	38	3245
303	375	38	19.2921	166.635	19.2921	1.52859	-1.7444	-2.70161	1.17556	-0.0708453	EM	47	48	1	0.979167	0.0145872	3222	48	3222
304	377	400	12.1845	-68.2896	12.1845	0.846357	-0.722226	-0.835912	1.2904	-0.681778	EM	38	42	4	0.904762	0.0125786	3021	42	3021
305	378	565	12.1941	-68.9726	12.1941	0.792037	-0.590793	-0.441422	1.25596	-0.59198	EM	38	42	4	0.904762	0.0133053	2856	42	2856
306	379	59	-18.8668	-159.776	18.8668	1.58213	-1.48865	-1.30669	1.0333	1.02076	EM	47	48	1	0.979167	0.0145736	3225	48	3225
307	380	128	-19.9957	-158.114	19.9957	1.58669	-1.38112	-1.50862	0.95978	0.982786	EM	48	49	1	0.979592	0.015539	3089	49	3089
308	381	149	-21.9281	-157.919	21.9281	1.58463	-1.23482	-1.00404	0.805361	0.954631	EM	50	51	1	0.980392	0.0170648	2930	51	2930
309	382	31	-10.4199	-161.001	10.4199	1.59222	-1.76419	-2.24829	1.29027	1.1323	EM	39	40	1	0.975	0.0116383	3351	40	3351
310	383	40	-19.2688	-158.937	19.2688	1.58477	-1.78368	-2.29743	1.01831	0.97921	EM	48	48	0	1	0.0149022	3221	48	3221
311	384	107	-20.1612	-157.341	20.1612	1.58926	-1.48877	-2.06239	0.961545	0.946385	EM	48	49	1	0.979592	0.0154889	3099	49	3099
312	385	111	-19.8671	-157.702	19.8671	1.58838	-1.43301	-1.88752	0.983555	0.981917	EM	48	49	1	0.979592	0.0154143	3114	49	3114
313	392	32	-8.98802	-157.981	8.98802	1.60488	-1.53179	-2.35036	1.29226	0.639943	EM	38	39	1	0.974359	0.0115082	3302	39	3302
314	394	108	-37.1124	-12.2851	37.1124	1.48014	-1.02857	0.677725	-0.521485	0.968467	EM	56	57	1	0.982456	0.0325771	1719	57	1719
315	395	92	-37.3005	-12.6781	37.3005	1.48264	-1.58504	-0.183969	-0.30893	0.886843	EM	56	57	1	0.982456	0.0323699	1730	57	1730
316	399	44	-49.3013	69.4849	49.3013	1.53619	0.237944	0.583543	-1.45064	-0.103714	EM	53	53	0	1	0.0358108	1480	53	1480
317	401	11	-53.0932	73.5169	53.0932	1.54019	-0.647103	0.882939	-2.16422	-0.14464	EM	51	51	0	1	0.0392308	1300	51	1300
318	402	105	71.0147	-8.38644	71.0147	1.28454	-0.62662	0.739607	-2.08396	0.0669724	EM	33	41	8	0.804878	0.0887097	372	41	372
319	404	52	-20.5082	-29.3033	20.5082	1.3067	-1.64945	-0.159624	0.84623	0.0826102	EM	49	49	0	1	0.015655	3130	49	3130
320	405	297	45.9057	149.949	45.9057	1.22361	-0.243828	0.42993	-1.52795	0.50425	EM	38	55	17	0.690909	0.0276766	1373	55	1373
321	406	242	46.948	151.996	46.948	1.17415	-0.664385	0.473938	-1.56532	0.653481	EM	38	55	17	0.690909	0.0273185	1391	55	1391
322	407	215	47.337	152.478	47.337	1.16346	-1.12147	0.280391	-1.61577	0.647843	EM	37	54	17	0.685185	0.0263909	1402	54	1402
323	409	209	47.746	153.013	47.746	1.13855	-1.15924	0.148318	-1.60872	0.625097	EM	38	54	16	0.703704	0.0273185	1391	54	1391
324	410	130	48.0805	153.216	48.0805	1.12274	-1.21459	0.437622	-1.63424	0.603354	EM	46	54	8	0.851852	0.0316369	1454	54	1454
325	411	54	7.11907	171.216	7.11907	1.53413	-1.46322	-2.11895	1.25219	1.59097	EM	36	38	2	0.947368	0.0112184	3209	38	3209
326	413	98	46.5209	150.869	46.5209	1.21151	-1.48818	-0.0690413	-1.51125	0.559446	EM	44	55	11	0.8	0.0283688	1551	55	1551
327	414	862	32.7463	-16.9991	32.7463	1.21182	-0.43532	0.59884	-0.100951	-0.280972	EM	48	57	9	0.842105	0.0402347	1193	57	1193
328	415	212	32.5076	-16.5088	32.5076	1.19953	-1.59998	-0.313423	0.215187	-0.623793	EM	57	57	0	1	0.0306122	1862	57	1862
329	416	395	33.0692	-16.3422	33.0692	1.21016	-1.28916	-0.266624	0.229958	-0.901173	EM	54	57	3	0.947368	0.0330073	1636	57	1636
330	418	167	17.0565	-25.1701	17.0565	1.26067	-0.415845	0.662035	0.502912	-1.37923	EM	45	46	1	0.978261	0.0140625	3200	46	3200
331	419	121	16.8455	-24.9678	16.8455	1.25654	-0.783249	-0.0302177	0.803375	-2.42373	EM	46	46	0	1	0.0141408	3253	46	3253
332	421	122	16.5985	-24.2562	16.5985	1.23387	-0.655633	0.381877	0.641449	-1.87699	EM	46	46	0	1	0.0141061	3261	46	3261
333	422	69	16.7372	-22.9314	16.7372	1.2025	-0.787109	-0.450054	0.764655	-3.14597	EM	46	46	0	1	0.0139015	3309	46	3309
334	423	92	16.0983	-22.814	16.0983	1.19047	-0.483488	-0.462323	0.786201	-3.11459	EM	45	45	0	1	0.0136157	3305	45	3305
335	424	81	15.218	-23.1606	15.218	1.19952	-0.729155	-0.411214	0.886605	-2.13442	EM	44	44	0	1	0.0131855	3337	44	3337
336	425	145	15.0837	-23.6248	15.0837	1.21014	-0.344564	0.406823	0.747609	-1.48718	EM	44	44	0	1	0.0134351	3275	44	3275
337	426	127	14.9283	-24.3843	14.9283	1.23469	-0.565979	0.89534	0.333033	-1.13444	EM	43	44	1	0.977273	0.0130501	3295	44	3295
338	427	88	14.8516	-24.7055	14.8516	1.24491	-1.14853	0.169113	0.466188	-1.44977	EM	43	44	1	0.977273	0.0128936	3335	44	3335
339	428	231	32.3094	-64.7672	32.3094	1.30331	-1.13568	-1.51676	0.657203	0.634802	EM	56	57	1	0.982456	0.0301237	1859	57	1859
340	429	46	16.7665	-24.745	16.7665	1.25191	-1.33331	-0.489376	0.749324	-2.25971	EM	45	46	1	0.978261	0.0135054	3332	46	3332
341	431	47	16.6182	-24.5878	16.6182	1.24841	-1.84349	-1.15077	0.760196	-2.18518	EM	46	46	0	1	0.013789	3336	46	3336
342	451	186	-16.494	-151.739	16.494	1.61316	-1.35027	-0.221559	1.08129	0.897349	EM	44	45	1	0.977778	0.01375	3200	45	3200
343	460	226	-16.7465	-151.003	16.7465	1.61508	-1.08084	-0.103857	1.02711	0.893866	EM	45	46	1	0.978261	0.0142766	3152	46	3152
344	465	27	-17.6571	-150.629	17.6571	1.61506	-1.61911	-1.1318	1.01904	0.925951	EM	46	47	1	0.978723	0.0138721	3316	47	3316
345	479	182	-16.4422	-152.265	16.4422	1.61161	-1.61085	-0.48388	1.10898	0.925669	EM	44	45	1	0.977778	0.0137243	3206	45	3206
346	481	332	-17.5291	-149.834	17.5291	1.61753	-0.936145	0.305174	0.895677	0.855172	EM	43	46	3	0.934783	0.0142573	3016	46	3016
347	494	380	-16.822	-151.437	16.822	1.61356	-0.860993	0.185169	0.989821	0.975123	EM	42	46	4	0.913043	0.0140234	2995	46	2995
348	496	34	-15.1437	-147.57	15.1437	1.61688	-1.02646	-2.35036	1.14321	0.769945	EM	43	44	1	0.977273	0.0127069	3384	44	3384
349	499	12	-16.0685	-142.416	16.0685	1.60762	-1.37057	-2.37843	1.13149	0.62929	EM	44	45	1	0.977778	0.0129908	3387	45	3387
350	505	198	-16.623	-151.494	16.623	1.61368	-1.03816	-0.201901	1.03871	0.895527	EM	45	46	1	0.978261	0.0141287	3185	46	3185
351	507	637	-17.6775	-149.401	17.6775	1.61825	-0.332173	0.568689	0.745877	0.956997	EM	43	47	4	0.914894	0.0158965	2705	47	2705
352	509	30	-14.6287	-145.206	14.6287	1.6104	-1.51122	-2.24829	1.18813	0.668722	EM	43	44	1	0.977273	0.0126582	3397	44	3397
353	521	57	-17.0045	-149.567	17.0045	1.61917	-1.83597	-2.15942	1.0377	0.886286	EM	45	46	1	0.978261	0.0135829	3313	46	3313
354	528	49	-16.262	-151.816	16.262	1.61332	-1.66618	-2.47026	1.13054	0.913234	EM	44	45	1	0.977778	0.0131579	3344	45	3344
355	537	1	-57.0778	-26.6822	57.0778	1.47476	-1.65948	-4.5583	-1.82136	0.836321	EM	49	49	0	1	0.0453704	1080	49	1080
356	555	308	53.6664	-166.895	53.6664	1.0064	-0.050269	0.598462	-1.40416	0.683345	EM	36	51	15	0.705882	0.0371517	969	51	969
357	558	140	-33.6478	-78.849	33.6478	1.20015	-1.21021	0.0371519	-0.224445	0.128577	EM	56	57	1	0.982456	0.0302539	1851	57	1851
358	559	113	-33.7675	-80.792	33.7675	1.23978	-1.18914	0.406823	-0.412008	0.202364	EM	56	57	1	0.982456	0.0299465	1870	57	1870
359	566	401	-14.3003	-170.718	14.3003	1.54554	-0.918155	-0.156215	1.08992	1.64693	EM	41	43	2	0.953488	0.0135448	3027	43	3027
360	568	217	-14.1722	-169.664	14.1722	1.55108	-1.77333	-0.224056	1.08677	1.68286	EM	42	43	1	0.976744	0.013076	3212	43	3212
361	569	218	-14.1786	-169.62	14.1786	1.55116	-1.79147	-0.206763	1.1234	1.61075	EM	42	43	1	0.976744	0.01308	3211	43	3211
362	570	380	-14.242	-169.468	14.242	1.55154	-1.17454	0.21488	1.00992	1.71984	EM	42	43	1	0.976744	0.013775	3049	43	3049
363	574	14	10.3029	-109.217	10.3029	1.30735	-1.69521	-2.85501	1.35132	3.09982	EM	40	40	0	1	0.0118906	3364	40	3364
364	575	35	-7.33933	72.4343	7.33933	1.39921	-1.31194	-1.88752	1.21832	1.29353	EM	36	38	2	0.947368	0.0111283	3235	38	3235
365	577	98	0.284458	174.113	0.284458	1.5229	-0.650497	-2.13889	1.28848	0.766926	EM	34	34	0	1	0.0117322	2898	34	2898
366	578	314	-13.7667	-177.105	13.7667	1.50939	-0.892866	-0.183969	1.13568	1.45457	EM	43	43	0	1	0.0137953	3117	43	3117
367	593	175	49.1207	154.526	49.1207	1.03407	-1.09641	0.283986	-1.6449	0.538251	EM	44	53	9	0.830189	0.0323767	1359	53	1359
368	594	37	1.85074	-157.353	1.85074	1.59694	-0.569497	-2.04452	1.25278	1.15463	EM	34	35	1	0.971429	0.0112732	3016	35	3016
369	597	877	45.076	147.877	45.076	1.2188	-0.00835517	0.523787	-1.42855	0.340523	EM	-6	55	61	0	0	818	55	818
370	600	138	50.8624	155.57	50.8624	0.802287	-0.896619	0.760852	-1.859	0.275786	EM	44	53	9	0.830189	0.0337942	1302	53	1302
371	604	85	-0.52847	166.934	0.52847	1.48579	-1.4649	-1.43939	1.25127	0.997934	EM	34	35	1	0.971429	0.0116438	2920	35	2920
372	606	289	-12.5032	177.08	12.5032	1.48803	-1.24298	-0.769238	1.1952	1.59223	EM	40	42	2	0.952381	0.0127592	3135	42	3135
373	627	545	-43.9385	-176.525	43.9385	1.48624	-0.405752	-0.590233	-0.52521	0.178766	EM	43	56	13	0.767857	0.0365336	1177	56	1177
374	678	174	52.3558	175.919	52.3558	1.27568	-1.50472	-0.100713	-1.44362	0.0418836	EM	43	52	9	0.826923	0.0364098	1181	52	1181
375	680	134	18.1164	145.767	18.1164	1.46095	-1.23788	-0.21783	1.12324	0.826974	EM	47	47	0	1	0.0147428	3188	47	3188
376	694	37	17.3682	-87.8571	17.3682	0.649352	-0.945694	-2.24829	1.14479	0.800236	EM	45	46	1	0.978261	0.0135624	3318	46	3318
377	695	59	17.3498	-87.5378	17.3498	0.803009	-1.80521	-2.85501	1.17167	0.854811	EM	44	46	2	0.956522	0.0133455	3297	46	3297
378	700	263	19.6846	-80.0403	19.6846	1.19933	-1.32407	-2.47026	1.15647	0.386427	EM	47	49	2	0.959184	0.0158089	2973	49	2973
379	706	26	4.6838	-160.38	4.6838	1.59765	-1.58507	-2.11895	1.20935	1.25367	EM	36	37	1	0.972973	0.0114796	3136	37	3136
380	742	112	18.7722	145.668	18.7722	1.45623	-1.24489	0.161299	0.964203	0.830932	EM	48	48	0	1	0.0151038	3178	48	3178
381	743	53	14.8525	145.559	14.8525	1.48073	-1.78029	-1.01976	1.23611	1.01473	EM	42	44	2	0.954545	0.0124629	3370	44	3370
382	747	119	17.5996	145.833	17.5996	1.4647	-1.60238	-0.0397201	1.08877	0.86692	EM	44	46	2	0.956522	0.0136392	3226	46	3226
383	748	101	16.3522	145.677	16.3522	1.47175	-1.32965	0.0268063	1.11433	1.00841	EM	45	45	0	1	0.013682	3289	45	3289
384	753	60	19.6831	145.419	19.6831	1.44902	-1.51229	0.085073	1.06804	0.69866	EM	48	49	1	0.979592	0.0151086	3177	49	3177
385	780	475	13.4435	144.777	13.4435	1.47252	-0.523054	-0.437999	1.22164	1.13018	EM	41	43	2	0.953488	0.0138701	2956	43	2956
386	844	277	14.1574	145.214	14.1574	1.4793	-1.05475	-0.291003	1.20125	1.07261	EM	41	43	2	0.953488	0.0130076	3152	43	3152
387	845	248	15.1891	145.754	15.1891	1.47913	-0.963192	-0.329272	1.22795	1.01677	EM	42	44	2	0.954545	0.0132492	3170	44	3170
388	854	181	15.0134	145.632	15.0134	1.47963	-1.01236	-0.962558	1.24431	1.01506	EM	42	44	2	0.954545	0.012963	3240	44	3240
389	903	24	-2.81264	-171.673	2.81264	1.57032	-1.63778	-2.91482	1.3162	-0.393196	EM	35	36	1	0.972222	0.011423	3064	36	3064
390	905	23	-4.51477	-172.183	4.51477	1.56389	-1.75982	-2.53908	1.34206	0.291359	EM	35	36	1	0.972222	0.0111785	3131	36	3131
391	908	19	-3.12749	-171.085	3.12749	1.57172	-1.82143	-2.79999	1.32777	0.00182665	EM	35	36	1	0.972222	0.0113563	3082	36	3082
392	910	18	-4.4554	-171.244	4.4554	1.56769	-1.7279	-2.50381	1.34615	0.191478	EM	35	36	1	0.972222	0.0111678	3134	36	3134
393	921	464	36.588	27.1683	36.588	0.545849	-1.28444	-0.0630763	0.230591	-0.272729	EM	48	57	9	0.842105	0.0347574	1381	57	1381
394	925	80	28.6372	-112.83	28.6372	0.538629	-1.31222	-0.309163	0.481699	-2.62519	EM	56	56	0	1	0.023759	2357	56	2357
395	927	123	28.702	-112.578	28.702	0.67685	-1.28745	-0.297931	0.511944	-2.49109	EM	56	56	0	1	0.0242739	2307	56	2307
396	930	74	27.4416	-111.88	27.4416	0.681643	-1.65909	-0.896325	0.722947	-2.13573	EM	55	55	0	1	0.022115	2487	55	2487
397	931	135	27.2186	-112.074	27.2186	0.315682	-1.37991	-0.739499	0.705062	-2.15301	EM	55	55	0	1	0.022449	2450	55	2450
398	933	118	26.1199	-111.274	26.1199	0.205745	-1.77921	-0.654951	0.651153	-1.84676	EM	54	54	0	1	0.0209302	2580	54	2580
399	936	120	25.6833	-111.035	25.6833	0.506344	-1.5102	-0.857557	0.704842	-1.78553	EM	54	54	0	1	0.0206028	2621	54	2621
400	971	18	-46.0981	50.2346	46.0981	1.45217	-1.12651	0.0738078	-1.26771	1.21018	EM	55	55	0	1	0.0334143	1646	55	1646
401	972	19	-46.4118	51.7591	46.4118	1.46082	-0.891005	0.1934	-1.30614	1.21607	EM	55	55	0	1	0.0336597	1634	55	1634
402	973	31	-37.8363	77.5566	37.8363	1.5162	-1.19804	0.099291	-0.378495	0.410141	EM	57	57	0	1	0.0320765	1777	57	1777
403	974	11	-38.7222	77.523	38.7222	1.51609	-1.71956	-0.698415	-0.287537	0.270533	EM	57	57	0	1	0.0320405	1779	57	1779
404	975	153	-52.5436	169.162	52.5436	1.44046	-0.986283	-0.148327	-1.05654	0.512267	EM	49	52	3	0.942308	0.0411419	1191	52	1191
405	982	129	49.4235	154.759	49.4235	0.985999	-0.593187	0.369321	-1.67044	0.526255	EM	41	53	12	0.773585	0.0295176	1389	53	1389
406	983	106	48.8219	154.109	48.8219	1.06062	-0.9704	0.143203	-1.66169	0.573198	EM	41	54	13	0.759259	0.028413	1443	54	1443
407	984	4103	-21.3066	165.7	21.3066	1.25575	0.513718	0.538394	0.67027	0.850246	EM	6	50	44	0.12	0	-977	50	977
408	1032	2492	12.2967	92.7856	12.2967	0.918596	0.172547	-0.0079334	1.16652	1.40125	EM	25	42	17	0.595238	0.0268817	930	42	930
409	1034	1757	-4.92375	150.62	4.92375	1.24484	0.794582	0.79268	0.960746	1.6128	EM	23	37	14	0.621622	0.0162659	1414	37	1414
410	1048	982	-20.2836	57.572	20.2836	1.4064	-0.16398	0.0866673	0.671256	0.789481	EM	48	49	1	0.979592	0.0216704	2215	49	2215
411	1054	1730	7.52546	93.5991	7.52546	1.1649	-0.187107	-0.115508	1.18455	1.31894	EM	34	38	4	0.894737	0.0219496	1549	38	1549
412	1058	11986	11.7364	122.866	11.7364	1.17087	1.3218	0.972675	1.06249	1.2708	EM	-169	41	210	0	0.0197108	-8574	41	8574
413	1059	266	-19.7167	63.4213	19.7167	1.45764	-0.990579	-0.462323	0.854537	0.28258	EM	48	49	1	0.979592	0.0161671	2969	49	2969
414	1061	267	-10.9397	166.248	10.9397	1.42499	-0.380588	0.0515468	1.18782	1.95114	EM	40	41	1	0.97561	0.0127836	3129	41	3129
415	1063	2399	-8.14116	158.307	8.14116	1.35365	0.711738	0.886683	1.05499	1.58094	EM	30	39	9	0.769231	0.0331858	904	39	904
416	1067	397	21.758	-71.8243	21.758	1.27346	-0.349879	-1.69316	1.10116	-0.185527	EM	44	51	7	0.862745	0.0163265	2695	51	2695
417	1071	1178	-16.2122	167.723	16.2122	1.39974	0.3902	0.628451	0.943719	1.46055	EM	38	45	7	0.844444	0.0171403	2217	45	2217
418	1075	684	-12.824	45.1439	12.824	1.15828	-0.637903	-0.101759	0.978801	0.541024	EM	41	42	1	0.97619	0.0149417	2744	42	2744
419	1312	69	-27.1198	-109.355	27.1198	1.52367	-0.869687	-0.267956	0.457097	0.347307	EM	55	55	0	1	0.0217822	2525	55	2525
420	1313	35	-26.3235	-79.9752	26.3235	1.26804	-1.76876	-0.31771	-0.0431885	-1.90743	EM	54	54	0	1	0.0204391	2642	54	2642
421	1500	294	12.9519	-81.5232	12.9519	0.980131	-1.21259	-0.506134	1.17071	0.799862	EM	41	42	1	0.97619	0.0130823	3134	42	3134
422	10128	499	-54.332	-67.4014	54.332	0.615738	0.544669	0.464807	-1.23542	-0.779337	EM	43	51	8	0.843137	0.0580297	741	51	741
423	10674	467	62.0503	-6.86364	62.0503	1.19857	-0.20956	0.0930081	-1.1224	1.3899	EM	28	46	18	0.608696	0.0793201	353	46	353
424	11474	737	35.9232	14.399	35.9232	1.03371	-0.676753	-0.728995	0.268645	-0.648408	EM	46	57	11	0.807018	0.040636	1132	57	1132
425	3	268	-10.4853	105.637	10.4853	1.34276	-0.924942	-0.502375	0.848236	0.985565	ORC	211	223	12	0.946188	0.0677368	3115	223	3115
426	125	62	-12.1636	96.8733	12.1636	1.38492	-1.48608	-2.24829	1.14918	0.996208	ORC	210	210	0	1	0.0625186	3359	210	3359
427	127	311	-31.553	159.077	31.553	1.19036	-1.53458	-0.332193	0.31082	0.721365	ORC	54	66	12	0.818182	0.0293001	1843	66	1843
428	128	192	-29.0326	167.952	29.0326	1.35409	-1.30758	-0.598806	0.327598	0.455396	ORC	69	79	10	0.873418	0.0313067	2204	79	2204
429	129	77	-54.6284	158.864	54.6284	1.41556	-0.936305	-0.431204	-1.33918	0.142207	ORC	16	19	3	0.842105	0.013986	1144	19	1144
430	131	183	39.6991	-31.1052	39.6991	1.40641	-1.54052	-0.0464508	0.0894212	0.553478	ORC	37	39	2	0.948718	0.0232266	1593	39	1593
431	132	229	39.4419	-31.2025	39.4419	1.40762	-0.922072	0.127625	0.0676551	0.746025	ORC	37	39	2	0.948718	0.023871	1550	39	1550
432	133	253	38.5782	-28.7013	38.5782	1.3861	-0.861884	0.222765	0.0882479	0.476599	ORC	38	41	3	0.926829	0.0246753	1540	41	1540
433	134	257	38.4695	-28.3336	38.4695	1.38084	-0.584902	0.766804	0.0532544	0.508431	ORC	39	42	3	0.928571	0.0253576	1538	42	1538
434	135	149	39.0523	-28.0113	39.0523	1.37923	-1.1693	-0.432897	0.120522	0.288415	ORC	39	40	1	0.975	0.0238386	1636	40	1636
435	136	236	38.6372	-28.0292	38.6372	1.3779	-0.761426	0.226674	0.0704534	0.47133	ORC	38	41	3	0.926829	0.0244373	1555	41	1555
436	137	263	38.7239	-27.2123	38.7239	1.37039	-0.615748	0.212895	0.120413	0.359898	ORC	38	41	3	0.926829	0.0248854	1527	41	1527
437	138	287	37.7954	-25.4819	37.7954	1.35103	-0.433825	0.250928	0.050649	0.218515	ORC	40	43	3	0.930233	0.0262812	1522	43	1522
438	139	214	36.9713	-25.0998	36.9713	1.35214	-1.03208	-0.188705	0.108661	-0.107522	ORC	42	45	3	0.933333	0.025974	1617	45	1617
439	145	658	27.7465	-18.0066	27.7465	1.11738	-0.727656	0.468017	0.207401	-1.36203	ORC	82	87	5	0.942529	0.0438034	1872	87	1872
440	146	831	28.6899	-17.8583	28.6899	1.13291	-0.445175	0.806242	0.00112217	-0.989889	ORC	75	81	6	0.925926	0.046875	1600	81	1600
441	147	838	28.1174	-17.2326	28.1174	1.09287	-0.637286	0.463887	0.18156	-1.30969	ORC	82	85	3	0.964706	0.0495768	1654	85	1654
442	148	1294	28.2911	-16.5563	28.2911	1.06539	-0.13819	1.08863	-0.0187349	-1.12812	ORC	77	84	7	0.916667	0.0652542	1180	84	1180
443	149	1123	27.9548	-15.5932	27.9548	0.994863	-0.21478	0.649852	0.201051	-1.50088	ORC	80	86	6	0.930233	0.0577617	1385	86	1385
444	150	718	28.4061	-14.0365	28.4061	0.864687	-0.196938	0.0590474	0.419415	-2.38862	ORC	83	83	0	1	0.047619	1743	83	1743
445	151	674	29.0245	-13.6418	29.0245	0.914139	-0.406088	-0.0474177	0.361055	-2.23249	ORC	76	79	3	0.962025	0.0441091	1723	79	1723
446	155	103	-1.3784	-89.6787	1.3784	1.28611	-1.15321	-0.883158	0.792786	-0.669693	ORC	296	296	0	1	0.100955	2932	296	2932
447	156	173	-0.385734	-91.5129	0.385734	1.32163	-0.474137	0.458807	0.772378	-1.35978	ORC	302	305	3	0.990164	0.106827	2827	305	2827
448	157	237	-1.2936	-90.4353	1.2936	1.3012	-0.853632	-0.187518	0.737854	-0.834183	ORC	293	297	4	0.986532	0.10483	2795	297	2795
449	158	55	0.325229	-89.9568	0.325229	1.29619	-1.5718	-1.57662	0.881434	-1.38346	ORC	306	306	0	1	0.103976	2943	306	2943
450	159	362	-0.559293	-91.1843	0.559293	1.3105	0.108287	0.56034	0.74227	-1.32585	ORC	292	303	11	0.963696	0.110397	2645	303	2645
451	160	57	0.332085	-90.4757	0.332085	1.30522	-0.941547	-0.561043	0.886765	-1.07007	ORC	306	306	0	1	0.104046	2941	306	2941
452	161	175	0.586845	-90.757	0.586845	1.31177	-1.17105	-0.114441	0.827877	-0.858194	ORC	296	303	7	0.976898	0.104483	2833	303	2833
453	162	112	-0.610811	-90.6658	0.610811	1.30811	-1.52462	-0.349987	0.729675	-1.84765	ORC	302	303	1	0.9967	0.104246	2897	303	2897
454	163	291	-0.826798	-89.4306	0.826798	1.27955	-0.517465	-0.0283328	0.786414	-0.585378	ORC	297	301	4	0.986711	0.108991	2725	301	2725
455	164	413	-0.627248	-90.3584	0.627248	1.29902	-0.35117	0.088258	0.75975	-1.55092	ORC	291	303	12	0.960396	0.112096	2596	303	2596
456	165	78	-0.818429	-90.0588	0.818429	1.29591	-1.42765	-0.723803	0.788992	-1.05976	ORC	301	301	0	1	0.102486	2937	301	2937
457	166	291	-0.266245	-90.7125	0.266245	1.30665	-0.50863	0.123864	0.812821	-1.69655	ORC	299	306	7	0.977124	0.110536	2705	306	2705
458	171	574	19.5981	-155.518	19.5981	1.53193	0.341243	1.17911	0.0777848	0.826495	ORC	146	149	3	0.979866	0.0547432	2667	149	2667
459	172	644	22.0584	-159.524	22.0584	1.52966	-0.239788	0.506272	0.540615	0.823431	ORC	121	129	8	0.937984	0.0498969	2425	129	2425
460	173	69	20.5476	-156.609	20.5476	1.53501	-0.977626	-0.35149	0.767891	0.226736	ORC	141	141	0	1	0.045323	3111	141	3111
461	176	380	20.835	-156.927	20.835	1.53517	-0.641735	0.209573	0.690261	0.386494	ORC	136	139	3	0.978417	0.0489033	2781	139	2781
462	180	652	20.7904	-156.337	20.7904	1.53213	-0.159977	0.960486	0.416247	0.760327	ORC	132	139	7	0.94964	0.0525478	2512	139	2512
463	181	31	28.2081	-177.367	28.2081	1.50433	-1.82728	-2.18058	0.715615	0.559625	ORC	84	84	0	1	0.0342717	2451	84	2451
464	183	503	21.1332	-157.015	21.1332	1.53366	-0.460315	0.476201	0.683133	0.61019	ORC	129	136	7	0.948529	0.0489378	2636	136	2636
465	186	100	21.8966	-160.152	21.8966	1.53071	-0.823464	-0.424476	0.775675	-0.393402	ORC	129	130	1	0.992308	0.0432596	2982	130	2982
466	187	605	21.4587	-157.973	21.4587	1.53318	-0.216872	0.359215	0.738332	0.757429	ORC	124	134	10	0.925373	0.0494024	2510	134	2510
467	189	904	64.9907	-18.5941	64.9907	1.28807	1.01054	0.698323	-1.67556	0.180205	ORC	0	11	11	0	0	-215	11	215
468	202	1491	-21.1333	55.5327	21.1333	1.38676	-0.077076	0.957349	0.157433	0.6927	ORC	-107	136	243	0	0	1648	136	1648
469	203	57	-7.99629	-140.687	7.99629	1.57945	-1.28388	-0.192279	1.04953	0.36647	ORC	242	242	0	1	0.0746914	3240	242	3240
470	206	36	-7.91764	-140.57	7.91764	1.57903	-1.74879	-0.266624	1.10427	-0.0549173	ORC	243	243	0	1	0.0746085	3257	243	3257
471	207	283	-9.77478	-139.014	9.77478	1.58028	-0.682176	0.357606	0.924127	0.833066	ORC	225	228	3	0.986842	0.0730757	3079	228	3079
472	211	303	-8.86624	-140.139	8.86624	1.58053	-0.658179	0.338547	0.936819	0.769143	ORC	230	235	5	0.978723	0.0759828	3027	235	3027
473	212	188	-9.94499	-139.089	9.94499	1.58148	-1.11956	0.111687	0.983017	0.715251	ORC	224	227	3	0.986784	0.0704624	3179	227	3179
474	213	202	-8.90932	-139.552	8.90932	1.57949	-1.04846	0.112455	1.02865	0.731489	ORC	233	235	2	0.991489	0.0744647	3129	235	3129
475	214	200	-9.39786	-140.074	9.39786	1.58239	-0.998112	0.151948	1.01778	0.792987	ORC	227	231	4	0.982684	0.0721093	3148	231	3148
476	217	87	-24.3767	-128.323	24.3767	1.59742	-1.25997	-2.01012	0.735601	0.551665	ORC	111	111	0	1	0.0399137	2781	111	2781
477	220	27	11.2942	166.876	11.2942	1.52824	-1.66063	-2.47026	1.26802	0.955933	ORC	217	217	0	1	0.0642392	3378	217	3378
478	237	636	29.9723	129.923	29.9723	1.18216	-1.59269	-0.133913	0.32852	1.4319	ORC	44	74	30	0.594595	0.0264106	1666	74	1666
479	238	767	29.8488	129.871	29.8488	1.1861	-1.32505	0.161299	0.247434	1.46454	ORC	35	75	40	0.466667	0.0226244	1547	75	1547
480	241	413	29.6412	129.713	29.6412	1.19183	-1.37776	0.0268063	0.354785	1.451	ORC	58	76	18	0.763158	0.0301926	1921	76	1921
481	242	549	29.4594	129.602	29.4594	1.19679	-1.76325	-0.181613	0.400042	1.41392	ORC	49	77	28	0.636364	0.0271619	1804	77	1804
482	244	663	29.1466	129.208	29.1466	1.20321	-1.78606	-0.652615	0.501754	1.29943	ORC	48	79	31	0.607595	0.0278746	1722	79	1722
483	247	696	28.323	129.972	28.323	1.23282	-1.17514	-0.876668	0.646023	1.31351	ORC	76	84	8	0.904762	0.042841	1774	84	1774
484	277	261	-9.42548	46.3688	9.42548	1.20749	-0.877304	-2.29743	1.13203	0.112592	ORC	227	231	4	0.982684	0.0735104	3088	231	3088
485	278	136	-9.73086	46.5115	9.73086	1.21416	-1.64273	-2.15942	1.13965	0.0768285	ORC	229	229	0	1	0.0710078	3225	229	3225
486	279	131	-9.72632	47.5732	9.72632	1.24294	-1.83466	-2.57625	1.15113	0.271798	ORC	229	229	0	1	0.0708978	3230	229	3230
487	280	135	-10.0866	47.7417	10.0866	1.24729	-1.67126	-1.97737	1.14121	0.0693138	ORC	226	226	0	1	0.0698177	3237	226	3237
488	283	77	-10.1593	51.1656	10.1593	1.31731	-1.7247	-2.35036	1.11498	0.26988	ORC	225	226	1	0.995575	0.0682439	3297	226	3297
489	285	25	-16.6031	59.5873	16.6031	1.42124	-1.81032	-2.24829	1.03481	0.147004	ORC	174	174	0	1	0.0518166	3358	174	3358
490	289	81	-7.12964	56.28	7.12964	1.37376	-1.69852	-2.35036	1.15403	0.919113	ORC	249	249	0	1	0.0782527	3182	249	3182
491	296	1237	24.2598	-76.6441	24.2598	0.836439	0.4135	-1.17029	0.987544	0.261517	ORC	50	112	62	0.446429	0.0304507	1642	112	1642
492	327	621	17.6315	-63.2375	17.6315	1.24292	-1.59212	0.0498688	0.957588	0.306905	ORC	153	166	13	0.921687	0.0561674	2724	166	2724
493	331	539	17.4908	-62.9763	17.4908	1.23848	-1.44835	-0.144974	1.10039	0.32775	ORC	149	167	18	0.892216	0.053006	2811	167	2811
494	334	1471	13.8984	-60.9668	13.8984	1.09654	-0.490366	0.154839	1.10127	1.03376	ORC	130	196	66	0.663265	0.0663604	1959	196	1959
495	335	608	18.0617	-63.0627	18.0617	1.25278	-1.04684	-0.390193	1.12082	0.159335	ORC	155	162	7	0.95679	0.0570692	2716	162	2716
496	348	153	18.7918	-110.975	18.7918	1.14929	-0.932636	0.21488	0.819963	-1.129	ORC	152	156	4	0.974359	0.0484694	3136	156	3136
497	349	10	19.31	-110.803	19.31	1.12574	-1.71384	-4.5583	0.928328	-1.30639	ORC	151	151	0	1	0.0464901	3248	151	3248
498	350	42	18.3568	-114.724	18.3568	1.22766	-1.48381	-0.657295	0.864525	-2.21362	ORC	159	159	0	1	0.0486536	3268	159	3268
499	351	150	29.0398	-118.285	29.0398	1.04032	-0.753194	0.369321	0.155836	-2.2446	ORC	79	79	0	1	0.0351736	2246	79	2246
500	352	78	-49.6862	178.774	49.6862	1.4728	-1.45486	-0.493065	-0.927612	-0.0868905	ORC	20	24	4	0.833333	0.0140252	1426	24	1426
501	354	26	3.85111	-159.297	3.85111	1.59683	-1.36454	-2.20242	1.20854	0.772245	ORC	275	275	0	1	0.0886525	3102	275	3102
502	355	75	8.62158	150.926	8.62158	1.44379	-1.74773	-2.35036	1.24677	1.54201	ORC	237	237	0	1	0.0730129	3246	237	3246
503	356	96	-40.3188	-9.94232	40.3188	1.4672	-1.11875	0.131366	-0.650587	1.56277	ORC	38	38	0	1	0.0227001	1674	38	1674
504	358	23	-9.95743	-150.211	9.95743	1.61021	-1.77788	-2.29743	1.29389	0.312753	ORC	227	227	0	1	0.0678828	3344	227	3344
505	359	301	-19.0524	-169.859	19.0524	1.54	-0.7351	-1.41778	0.937646	1.12637	ORC	122	154	32	0.792208	0.041036	2973	154	2973
506	361	231	5.52886	-87.0619	5.52886	1.16287	-1.43054	-0.18515	0.897763	1.45937	ORC	256	261	5	0.980843	0.0863406	2965	261	2965
507	362	177	-29.3809	-177.987	29.3809	1.47305	-1.33567	-0.220313	0.496595	0.882478	ORC	71	77	6	0.922078	0.032524	2183	77	2183
508	363	546	1.61539	7.39705	1.61539	1.01136	-0.917571	0.149045	0.921717	1.08096	ORC	225	294	69	0.765306	0.0900721	2498	294	2498
509	364	1100	0.238989	6.60226	0.238989	1.05275	-0.393385	0.657535	0.696826	1.26523	ORC	183	306	123	0.598039	0.0966209	1894	306	1894
510	365	379	-1.43572	5.62983	1.43572	1.10492	-1.37097	-0.137212	0.292053	0.989638	ORC	267	295	28	0.905085	0.100451	2658	295	2658
511	366	24	-46.6358	37.9408	46.6358	1.39227	-1.24767	-0.090336	-1.21507	1.19043	ORC	28	28	0	1	0.0172733	1621	28	1621
512	367	32	-46.907	37.7404	46.907	1.3934	-0.702963	0.33189	-1.325	1.21574	ORC	28	28	0	1	0.0174672	1603	28	1603
513	368	285	-21.2346	-159.778	21.2346	1.57866	-1.13121	-0.225308	0.815604	0.980579	ORC	117	135	18	0.866667	0.0411103	2846	135	2846
514	370	50	-7.94351	-14.367	7.94351	1.37207	-1.02471	0.0786583	0.445999	-1.89879	ORC	242	242	0	1	0.0745763	3245	242	3245
515	375	38	19.2921	166.635	19.2921	1.52859	-1.7444	-2.70161	1.17556	-0.0708453	ORC	152	152	0	1	0.0471757	3222	152	3222
516	377	400	12.1845	-68.2896	12.1845	0.846357	-0.722226	-0.835912	1.2904	-0.681778	ORC	208	210	2	0.990476	0.0688514	3021	210	3021
517	378	565	12.1941	-68.9726	12.1941	0.792037	-0.590793	-0.441422	1.25596	-0.59198	ORC	207	210	3	0.985714	0.072479	2856	210	2856
518	379	59	-18.8668	-159.776	18.8668	1.58213	-1.48865	-1.30669	1.0333	1.02076	ORC	154	155	1	0.993548	0.0477519	3225	155	3225
519	380	128	-19.9957	-158.114	19.9957	1.58669	-1.38112	-1.50862	0.95978	0.982786	ORC	142	146	4	0.972603	0.0459696	3089	146	3089
520	381	149	-21.9281	-157.919	21.9281	1.58463	-1.23482	-1.00404	0.805361	0.954631	ORC	122	130	8	0.938462	0.0416382	2930	130	2930
521	382	31	-10.4199	-161.001	10.4199	1.59222	-1.76419	-2.24829	1.29027	1.1323	ORC	224	224	0	1	0.0668457	3351	224	3351
522	383	40	-19.2688	-158.937	19.2688	1.58477	-1.78368	-2.29743	1.01831	0.97921	ORC	152	152	0	1	0.0471903	3221	152	3221
523	384	107	-20.1612	-157.341	20.1612	1.58926	-1.48877	-2.06239	0.961545	0.946385	ORC	141	144	3	0.979167	0.0454985	3099	144	3099
524	385	111	-19.8671	-157.702	19.8671	1.58838	-1.43301	-1.88752	0.983555	0.981917	ORC	143	147	4	0.972789	0.0459216	3114	147	3114
525	392	32	-8.98802	-157.981	8.98802	1.60488	-1.53179	-2.35036	1.29226	0.639943	ORC	234	234	0	1	0.0708661	3302	234	3302
526	394	108	-37.1124	-12.2851	37.1124	1.48014	-1.02857	0.677725	-0.521485	0.968467	ORC	44	45	1	0.977778	0.0255963	1719	45	1719
527	395	92	-37.3005	-12.6781	37.3005	1.48264	-1.58504	-0.183969	-0.30893	0.886843	ORC	45	45	0	1	0.0260116	1730	45	1730
528	399	44	-49.3013	69.4849	49.3013	1.53619	0.237944	0.583543	-1.45064	-0.103714	ORC	25	25	0	1	0.0168919	1480	25	1480
529	401	11	-53.0932	73.5169	53.0932	1.54019	-0.647103	0.882939	-2.16422	-0.14464	ORC	21	21	0	1	0.0161538	1300	21	1300
530	402	105	71.0147	-8.38644	71.0147	1.28454	-0.62662	0.739607	-2.08396	0.0669724	ORC	7	8	1	0.875	0.0188172	372	8	372
531	404	52	-20.5082	-29.3033	20.5082	1.3067	-1.64945	-0.159624	0.84623	0.0826102	ORC	140	141	1	0.992908	0.0447284	3130	141	3130
532	405	297	45.9057	149.949	45.9057	1.22361	-0.243828	0.42993	-1.52795	0.50425	ORC	18	29	11	0.62069	0.01311	1373	29	1373
533	406	242	46.948	151.996	46.948	1.17415	-0.664385	0.473938	-1.56532	0.653481	ORC	20	28	8	0.714286	0.0143781	1391	28	1391
534	407	215	47.337	152.478	47.337	1.16346	-1.12147	0.280391	-1.61577	0.647843	ORC	19	27	8	0.703704	0.0135521	1402	27	1402
535	409	209	47.746	153.013	47.746	1.13855	-1.15924	0.148318	-1.60872	0.625097	ORC	21	27	6	0.777778	0.0150971	1391	27	1391
536	410	130	48.0805	153.216	48.0805	1.12274	-1.21459	0.437622	-1.63424	0.603354	ORC	25	26	1	0.961538	0.0171939	1454	26	1454
537	411	54	7.11907	171.216	7.11907	1.53413	-1.46322	-2.11895	1.25219	1.59097	ORC	249	249	0	1	0.0775943	3209	249	3209
538	413	98	46.5209	150.869	46.5209	1.21151	-1.48818	-0.0690413	-1.51125	0.559446	ORC	22	28	6	0.785714	0.0141844	1551	28	1551
539	414	862	32.7463	-16.9991	32.7463	1.21182	-0.43532	0.59884	-0.100951	-0.280972	ORC	55	60	5	0.916667	0.0461023	1193	60	1193
540	415	212	32.5076	-16.5088	32.5076	1.19953	-1.59998	-0.313423	0.215187	-0.623793	ORC	60	61	1	0.983607	0.0322234	1862	61	1862
541	416	395	33.0692	-16.3422	33.0692	1.21016	-1.28916	-0.266624	0.229958	-0.901173	ORC	58	59	1	0.983051	0.0354523	1636	59	1636
542	418	167	17.0565	-25.1701	17.0565	1.26067	-0.415845	0.662035	0.502912	-1.37923	ORC	170	170	0	1	0.053125	3200	170	3200
543	419	121	16.8455	-24.9678	16.8455	1.25654	-0.783249	-0.0302177	0.803375	-2.42373	ORC	172	172	0	1	0.0528743	3253	172	3253
544	421	122	16.5985	-24.2562	16.5985	1.23387	-0.655633	0.381877	0.641449	-1.87699	ORC	174	174	0	1	0.0533579	3261	174	3261
545	422	69	16.7372	-22.9314	16.7372	1.2025	-0.787109	-0.450054	0.764655	-3.14597	ORC	173	173	0	1	0.0522817	3309	173	3309
546	423	92	16.0983	-22.814	16.0983	1.19047	-0.483488	-0.462323	0.786201	-3.11459	ORC	178	178	0	1	0.0538578	3305	178	3305
547	424	81	15.218	-23.1606	15.218	1.19952	-0.729155	-0.411214	0.886605	-2.13442	ORC	186	186	0	1	0.0557387	3337	186	3337
548	425	145	15.0837	-23.6248	15.0837	1.21014	-0.344564	0.406823	0.747609	-1.48718	ORC	187	187	0	1	0.0570992	3275	187	3275
549	426	127	14.9283	-24.3843	14.9283	1.23469	-0.565979	0.89534	0.333033	-1.13444	ORC	187	188	1	0.994681	0.0567527	3295	188	3295
550	427	88	14.8516	-24.7055	14.8516	1.24491	-1.14853	0.169113	0.466188	-1.44977	ORC	188	189	1	0.994709	0.0563718	3335	189	3335
551	428	231	32.3094	-64.7672	32.3094	1.30331	-1.13568	-1.51676	0.657203	0.634802	ORC	61	62	1	0.983871	0.0328133	1859	62	1859
552	429	46	16.7665	-24.745	16.7665	1.25191	-1.33331	-0.489376	0.749324	-2.25971	ORC	173	173	0	1	0.0519208	3332	173	3332
553	431	47	16.6182	-24.5878	16.6182	1.24841	-1.84349	-1.15077	0.760196	-2.18518	ORC	174	174	0	1	0.0521583	3336	174	3336
554	451	186	-16.494	-151.739	16.494	1.61316	-1.35027	-0.221559	1.08129	0.897349	ORC	171	175	4	0.977143	0.0534375	3200	175	3200
555	460	226	-16.7465	-151.003	16.7465	1.61508	-1.08084	-0.103857	1.02711	0.893866	ORC	164	173	9	0.947977	0.0520305	3152	173	3152
556	465	27	-17.6571	-150.629	17.6571	1.61506	-1.61911	-1.1318	1.01904	0.925951	ORC	165	165	0	1	0.0497587	3316	165	3316
557	479	182	-16.4422	-152.265	16.4422	1.61161	-1.61085	-0.48388	1.10898	0.925669	ORC	171	176	5	0.971591	0.0533375	3206	176	3206
558	481	332	-17.5291	-149.834	17.5291	1.61753	-0.936145	0.305174	0.895677	0.855172	ORC	145	166	21	0.873494	0.0480769	3016	166	3016
559	494	380	-16.822	-151.437	16.822	1.61356	-0.860993	0.185169	0.989821	0.975123	ORC	147	172	25	0.854651	0.0490818	2995	172	2995
560	496	34	-15.1437	-147.57	15.1437	1.61688	-1.02646	-2.35036	1.14321	0.769945	ORC	186	186	0	1	0.0549645	3384	186	3384
561	499	12	-16.0685	-142.416	16.0685	1.60762	-1.37057	-2.37843	1.13149	0.62929	ORC	179	179	0	1	0.0528491	3387	179	3387
562	505	198	-16.623	-151.494	16.623	1.61368	-1.03816	-0.201901	1.03871	0.895527	ORC	163	174	11	0.936782	0.0511774	3185	174	3185
563	507	637	-17.6775	-149.401	17.6775	1.61825	-0.332173	0.568689	0.745877	0.956997	ORC	129	165	36	0.781818	0.0476895	2705	165	2705
564	509	30	-14.6287	-145.206	14.6287	1.6104	-1.51122	-2.24829	1.18813	0.668722	ORC	190	191	1	0.994764	0.0559317	3397	191	3397
565	521	57	-17.0045	-149.567	17.0045	1.61917	-1.83597	-2.15942	1.0377	0.886286	ORC	170	171	1	0.994152	0.051313	3313	171	3313
566	528	49	-16.262	-151.816	16.262	1.61332	-1.66618	-2.47026	1.13054	0.913234	ORC	177	177	0	1	0.0529306	3344	177	3344
567	537	1	-57.0778	-26.6822	57.0778	1.47476	-1.65948	-4.5583	-1.82136	0.836321	ORC	17	17	0	1	0.0157407	1080	17	1080
568	555	308	53.6664	-166.895	53.6664	1.0064	-0.050269	0.598462	-1.40416	0.683345	ORC	9	20	11	0.45	0.00928793	969	20	969
569	558	140	-33.6478	-78.849	33.6478	1.20015	-1.21021	0.0371519	-0.224445	0.128577	ORC	56	57	1	0.982456	0.0302539	1851	57	1851
570	559	113	-33.7675	-80.792	33.7675	1.23978	-1.18914	0.406823	-0.412008	0.202364	ORC	54	56	2	0.964286	0.028877	1870	56	1870
571	566	401	-14.3003	-170.718	14.3003	1.54554	-0.918155	-0.156215	1.08992	1.64693	ORC	133	193	60	0.689119	0.0439379	3027	193	3027
572	568	217	-14.1722	-169.664	14.1722	1.55108	-1.77333	-0.224056	1.08677	1.68286	ORC	170	194	24	0.876289	0.0529265	3212	194	3212
573	569	218	-14.1786	-169.62	14.1786	1.55116	-1.79147	-0.206763	1.1234	1.61075	ORC	166	194	28	0.85567	0.0516973	3211	194	3211
574	570	380	-14.242	-169.468	14.242	1.55154	-1.17454	0.21488	1.00992	1.71984	ORC	141	194	53	0.726804	0.0462447	3049	194	3049
575	574	14	10.3029	-109.217	10.3029	1.30735	-1.69521	-2.85501	1.35132	3.09982	ORC	224	224	0	1	0.0665874	3364	224	3364
576	575	35	-7.33933	72.4343	7.33933	1.39921	-1.31194	-1.88752	1.21832	1.29353	ORC	247	247	0	1	0.0763524	3235	247	3235
577	577	98	0.284458	174.113	0.284458	1.5229	-0.650497	-2.13889	1.28848	0.766926	ORC	306	306	0	1	0.10559	2898	306	2898
578	578	314	-13.7667	-177.105	13.7667	1.50939	-0.892866	-0.183969	1.13568	1.45457	ORC	161	197	36	0.817259	0.0516522	3117	197	3117
579	593	175	49.1207	154.526	49.1207	1.03407	-1.09641	0.283986	-1.6449	0.538251	ORC	22	25	3	0.88	0.0161884	1359	25	1359
580	594	37	1.85074	-157.353	1.85074	1.59694	-0.569497	-2.04452	1.25278	1.15463	ORC	292	292	0	1	0.096817	3016	292	3016
581	597	877	45.076	147.877	45.076	1.2188	-0.00835517	0.523787	-1.42855	0.340523	ORC	-5	30	35	0	0	818	30	818
582	600	138	50.8624	155.57	50.8624	0.802287	-0.896619	0.760852	-1.859	0.275786	ORC	22	23	1	0.956522	0.0168971	1302	23	1302
583	604	85	-0.52847	166.934	0.52847	1.48579	-1.4649	-1.43939	1.25127	0.997934	ORC	304	304	0	1	0.10411	2920	304	2920
584	606	289	-12.5032	177.08	12.5032	1.48803	-1.24298	-0.769238	1.1952	1.59223	ORC	202	207	5	0.975845	0.0644338	3135	207	3135
585	627	545	-43.9385	-176.525	43.9385	1.48624	-0.405752	-0.590233	-0.52521	0.178766	ORC	-15	32	47	0	0	1177	32	1177
586	678	174	52.3558	175.919	52.3558	1.27568	-1.50472	-0.100713	-1.44362	0.0418836	ORC	18	22	4	0.818182	0.0152413	1181	22	1181
587	680	134	18.1164	145.767	18.1164	1.46095	-1.23788	-0.21783	1.12324	0.826974	ORC	160	162	2	0.987654	0.0501882	3188	162	3188
588	694	37	17.3682	-87.8571	17.3682	0.649352	-0.945694	-2.24829	1.14479	0.800236	ORC	168	168	0	1	0.0506329	3318	168	3318
589	695	59	17.3498	-87.5378	17.3498	0.803009	-1.80521	-2.85501	1.17167	0.854811	ORC	168	168	0	1	0.0509554	3297	168	3297
590	700	263	19.6846	-80.0403	19.6846	1.19933	-1.32407	-2.47026	1.15647	0.386427	ORC	144	148	4	0.972973	0.0484359	2973	148	2973
591	706	26	4.6838	-160.38	4.6838	1.59765	-1.58507	-2.11895	1.20935	1.25367	ORC	268	268	0	1	0.0854592	3136	268	3136
592	742	112	18.7722	145.668	18.7722	1.45623	-1.24489	0.161299	0.964203	0.830932	ORC	150	156	6	0.961538	0.0471995	3178	156	3178
593	743	53	14.8525	145.559	14.8525	1.48073	-1.78029	-1.01976	1.23611	1.01473	ORC	189	189	0	1	0.0560831	3370	189	3370
594	747	119	17.5996	145.833	17.5996	1.4647	-1.60238	-0.0397201	1.08877	0.86692	ORC	160	166	6	0.963855	0.049597	3226	166	3226
595	748	101	16.3522	145.677	16.3522	1.47175	-1.32965	0.0268063	1.11433	1.00841	ORC	173	176	3	0.982955	0.0525996	3289	176	3289
596	753	60	19.6831	145.419	19.6831	1.44902	-1.51229	0.085073	1.06804	0.69866	ORC	146	148	2	0.986486	0.0459553	3177	148	3177
597	780	475	13.4435	144.777	13.4435	1.47252	-0.523054	-0.437999	1.22164	1.13018	ORC	174	200	26	0.87	0.0588633	2956	200	2956
598	844	277	14.1574	145.214	14.1574	1.4793	-1.05475	-0.291003	1.20125	1.07261	ORC	179	194	15	0.92268	0.0567893	3152	194	3152
599	845	248	15.1891	145.754	15.1891	1.47913	-0.963192	-0.329272	1.22795	1.01677	ORC	180	186	6	0.967742	0.0567823	3170	186	3170
600	854	181	15.0134	145.632	15.0134	1.47963	-1.01236	-0.962558	1.24431	1.01506	ORC	183	187	4	0.97861	0.0564815	3240	187	3240
601	903	24	-2.81264	-171.673	2.81264	1.57032	-1.63778	-2.91482	1.3162	-0.393196	ORC	283	283	0	1	0.0923629	3064	283	3064
602	905	23	-4.51477	-172.183	4.51477	1.56389	-1.75982	-2.53908	1.34206	0.291359	ORC	269	269	0	1	0.085915	3131	269	3131
603	908	19	-3.12749	-171.085	3.12749	1.57172	-1.82143	-2.79999	1.32777	0.00182665	ORC	281	281	0	1	0.0911746	3082	281	3082
604	910	18	-4.4554	-171.244	4.4554	1.56769	-1.7279	-2.50381	1.34615	0.191478	ORC	270	270	0	1	0.0861519	3134	270	3134
605	921	464	36.588	27.1683	36.588	0.545849	-1.28444	-0.0630763	0.230591	-0.272729	ORC	42	47	5	0.893617	0.0304127	1381	47	1381
606	925	80	28.6372	-112.83	28.6372	0.538629	-1.31222	-0.309163	0.481699	-2.62519	ORC	82	82	0	1	0.03479	2357	82	2357
607	927	123	28.702	-112.578	28.702	0.67685	-1.28745	-0.297931	0.511944	-2.49109	ORC	81	81	0	1	0.0351105	2307	81	2307
608	930	74	27.4416	-111.88	27.4416	0.681643	-1.65909	-0.896325	0.722947	-2.13573	ORC	89	89	0	1	0.0357861	2487	89	2487
609	931	135	27.2186	-112.074	27.2186	0.315682	-1.37991	-0.739499	0.705062	-2.15301	ORC	91	91	0	1	0.0371429	2450	91	2450
610	933	118	26.1199	-111.274	26.1199	0.205745	-1.77921	-0.654951	0.651153	-1.84676	ORC	98	98	0	1	0.0379845	2580	98	2580
611	936	120	25.6833	-111.035	25.6833	0.506344	-1.5102	-0.857557	0.704842	-1.78553	ORC	101	101	0	1	0.0385349	2621	101	2621
612	971	18	-46.0981	50.2346	46.0981	1.45217	-1.12651	0.0738078	-1.26771	1.21018	ORC	29	29	0	1	0.0176185	1646	29	1646
613	972	19	-46.4118	51.7591	46.4118	1.46082	-0.891005	0.1934	-1.30614	1.21607	ORC	28	28	0	1	0.0171359	1634	28	1634
614	973	31	-37.8363	77.5566	37.8363	1.5162	-1.19804	0.099291	-0.378495	0.410141	ORC	43	43	0	1	0.0241981	1777	43	1777
615	974	11	-38.7222	77.523	38.7222	1.51609	-1.71956	-0.698415	-0.287537	0.270533	ORC	41	41	0	1	0.0230467	1779	41	1779
616	975	153	-52.5436	169.162	52.5436	1.44046	-0.986283	-0.148327	-1.05654	0.512267	ORC	13	21	8	0.619048	0.0109152	1191	21	1191
617	982	129	49.4235	154.759	49.4235	0.985999	-0.593187	0.369321	-1.67044	0.526255	ORC	23	25	2	0.92	0.0165587	1389	25	1389
618	983	106	48.8219	154.109	48.8219	1.06062	-0.9704	0.143203	-1.66169	0.573198	ORC	24	25	1	0.96	0.016632	1443	25	1443
619	984	4103	-21.3066	165.7	21.3066	1.25575	0.513718	0.538394	0.67027	0.850246	ORC	-186	135	321	0	0.190379	-977	135	977
620	1032	2492	12.2967	92.7856	12.2967	0.918596	0.172547	-0.0079334	1.16652	1.40125	ORC	32	209	177	0.15311	0.0344086	930	209	930
621	1034	1757	-4.92375	150.62	4.92375	1.24484	0.794582	0.79268	0.960746	1.6128	ORC	5	266	261	0.018797	0.00353607	1414	266	1414
622	1048	982	-20.2836	57.572	20.2836	1.4064	-0.16398	0.0866673	0.671256	0.789481	ORC	51	143	92	0.356643	0.0230248	2215	143	2215
623	1054	1730	7.52546	93.5991	7.52546	1.1649	-0.187107	-0.115508	1.18455	1.31894	ORC	150	246	96	0.609756	0.0968367	1549	246	1549
624	1058	11986	11.7364	122.866	11.7364	1.17087	1.3218	0.972675	1.06249	1.2708	ORC	-1156	213	1369	0	0.134826	-8574	213	8574
625	1059	266	-19.7167	63.4213	19.7167	1.45764	-0.990579	-0.462323	0.854537	0.28258	ORC	139	148	9	0.939189	0.0468171	2969	148	2969
626	1061	267	-10.9397	166.248	10.9397	1.42499	-0.380588	0.0515468	1.18782	1.95114	ORC	179	220	41	0.813636	0.0572068	3129	220	3129
627	1063	2399	-8.14116	158.307	8.14116	1.35365	0.711738	0.886683	1.05499	1.58094	ORC	-121	241	362	0	0	904	241	904
628	1067	397	21.758	-71.8243	21.758	1.27346	-0.349879	-1.69316	1.10116	-0.185527	ORC	124	131	7	0.946565	0.0460111	2695	131	2695
629	1071	1178	-16.2122	167.723	16.2122	1.39974	0.3902	0.628451	0.943719	1.46055	ORC	-17	177	194	0	0	2217	177	2217
630	1075	684	-12.824	45.1439	12.824	1.15828	-0.637903	-0.101759	0.978801	0.541024	ORC	168	205	37	0.819512	0.0612245	2744	205	2744
631	1312	69	-27.1198	-109.355	27.1198	1.52367	-0.869687	-0.267956	0.457097	0.347307	ORC	91	91	0	1	0.0360396	2525	91	2525
632	1313	35	-26.3235	-79.9752	26.3235	1.26804	-1.76876	-0.31771	-0.0431885	-1.90743	ORC	97	97	0	1	0.0367146	2642	97	2642
633	1500	294	12.9519	-81.5232	12.9519	0.980131	-1.21259	-0.506134	1.17071	0.799862	ORC	200	204	4	0.980392	0.0638162	3134	204	3134
634	10128	499	-54.332	-67.4014	54.332	0.615738	0.544669	0.464807	-1.23542	-0.779337	ORC	12	20	8	0.6	0.0161943	741	20	741
635	10674	467	62.0503	-6.86364	62.0503	1.19857	-0.20956	0.0930081	-1.1224	1.3899	ORC	3	13	10	0.230769	0.00849858	353	13	353
636	11474	737	35.9232	14.399	35.9232	1.03371	-0.676753	-0.728995	0.268645	-0.648408	ORC	43	49	6	0.877551	0.0379859	1132	49	1132
637	3	268	-10.4853	105.637	10.4853	1.34276	-0.924942	-0.502375	0.848236	0.985565	NM	128	137	9	0.934307	0.0410915	3115	137	3115
638	125	62	-12.1636	96.8733	12.1636	1.38492	-1.48608	-2.24829	1.14918	0.996208	NM	136	144	8	0.944444	0.0404882	3359	144	3359
639	127	311	-31.553	159.077	31.553	1.19036	-1.53458	-0.332193	0.31082	0.721365	NM	138	162	24	0.851852	0.0748779	1843	162	1843
640	128	192	-29.0326	167.952	29.0326	1.35409	-1.30758	-0.598806	0.327598	0.455396	NM	142	159	17	0.893082	0.0644283	2204	159	2204
641	129	77	-54.6284	158.864	54.6284	1.41556	-0.936305	-0.431204	-1.33918	0.142207	NM	210	223	13	0.941704	0.183566	1144	223	1144
642	131	183	39.6991	-31.1052	39.6991	1.40641	-1.54052	-0.0464508	0.0894212	0.553478	NM	173	204	31	0.848039	0.1086	1593	204	1593
643	132	229	39.4419	-31.2025	39.4419	1.40762	-0.922072	0.127625	0.0676551	0.746025	NM	163	202	39	0.806931	0.105161	1550	202	1550
644	133	253	38.5782	-28.7013	38.5782	1.3861	-0.861884	0.222765	0.0882479	0.476599	NM	159	195	36	0.815385	0.103247	1540	195	1540
645	134	257	38.4695	-28.3336	38.4695	1.38084	-0.584902	0.766804	0.0532544	0.508431	NM	157	194	37	0.809278	0.102081	1538	194	1538
646	135	149	39.0523	-28.0113	39.0523	1.37923	-1.1693	-0.432897	0.120522	0.288415	NM	177	199	22	0.889447	0.108191	1636	199	1636
647	136	236	38.6372	-28.0292	38.6372	1.3779	-0.761426	0.226674	0.0704534	0.47133	NM	156	195	39	0.8	0.100322	1555	195	1555
648	137	263	38.7239	-27.2123	38.7239	1.37039	-0.615748	0.212895	0.120413	0.359898	NM	157	196	39	0.80102	0.102816	1527	196	1527
649	138	287	37.7954	-25.4819	37.7954	1.35103	-0.433825	0.250928	0.050649	0.218515	NM	143	189	46	0.756614	0.0939553	1522	189	1522
650	139	214	36.9713	-25.0998	36.9713	1.35214	-1.03208	-0.188705	0.108661	-0.107522	NM	152	183	31	0.830601	0.0940012	1617	183	1617
651	145	658	27.7465	-18.0066	27.7465	1.11738	-0.727656	0.468017	0.207401	-1.36203	NM	82	158	76	0.518987	0.0438034	1872	158	1872
652	146	831	28.6899	-17.8583	28.6899	1.13291	-0.445175	0.806242	0.00112217	-0.989889	NM	56	158	102	0.35443	0.035	1600	158	1600
653	147	838	28.1174	-17.2326	28.1174	1.09287	-0.637286	0.463887	0.18156	-1.30969	NM	68	158	90	0.43038	0.0411125	1654	158	1654
654	148	1294	28.2911	-16.5563	28.2911	1.06539	-0.13819	1.08863	-0.0187349	-1.12812	NM	-2	158	160	0	0	1180	158	1180
655	149	1123	27.9548	-15.5932	27.9548	0.994863	-0.21478	0.649852	0.201051	-1.50088	NM	9	158	149	0.056962	0.00649819	1385	158	1385
656	150	718	28.4061	-14.0365	28.4061	0.864687	-0.196938	0.0590474	0.419415	-2.38862	NM	68	158	90	0.43038	0.0390132	1743	158	1743
657	151	674	29.0245	-13.6418	29.0245	0.914139	-0.406088	-0.0474177	0.361055	-2.23249	NM	62	159	97	0.389937	0.0359837	1723	159	1723
658	155	103	-1.3784	-89.6787	1.3784	1.28611	-1.15321	-0.883158	0.792786	-0.669693	NM	100	107	7	0.934579	0.0341064	2932	107	2932
659	156	173	-0.385734	-91.5129	0.385734	1.32163	-0.474137	0.458807	0.772378	-1.35978	NM	92	105	13	0.87619	0.0325433	2827	105	2827
660	157	237	-1.2936	-90.4353	1.2936	1.3012	-0.853632	-0.187518	0.737854	-0.834183	NM	86	107	21	0.803738	0.0307692	2795	107	2795
661	158	55	0.325229	-89.9568	0.325229	1.29619	-1.5718	-1.57662	0.881434	-1.38346	NM	99	105	6	0.942857	0.0336391	2943	105	2943
662	159	362	-0.559293	-91.1843	0.559293	1.3105	0.108287	0.56034	0.74227	-1.32585	NM	76	106	30	0.716981	0.0287335	2645	106	2645
663	160	57	0.332085	-90.4757	0.332085	1.30522	-0.941547	-0.561043	0.886765	-1.07007	NM	101	105	4	0.961905	0.0343421	2941	105	2941
664	161	175	0.586845	-90.757	0.586845	1.31177	-1.17105	-0.114441	0.827877	-0.858194	NM	95	106	11	0.896226	0.0335334	2833	106	2833
665	162	112	-0.610811	-90.6658	0.610811	1.30811	-1.52462	-0.349987	0.729675	-1.84765	NM	96	106	10	0.90566	0.0331377	2897	106	2897
666	163	291	-0.826798	-89.4306	0.826798	1.27955	-0.517465	-0.0283328	0.786414	-0.585378	NM	84	106	22	0.792453	0.0308257	2725	106	2725
667	164	413	-0.627248	-90.3584	0.627248	1.29902	-0.35117	0.088258	0.75975	-1.55092	NM	73	106	33	0.688679	0.0281202	2596	106	2596
668	165	78	-0.818429	-90.0588	0.818429	1.29591	-1.42765	-0.723803	0.788992	-1.05976	NM	102	106	4	0.962264	0.0347293	2937	106	2937
669	166	291	-0.266245	-90.7125	0.266245	1.30665	-0.50863	0.123864	0.812821	-1.69655	NM	79	105	26	0.752381	0.0292052	2705	105	2705
670	171	574	19.5981	-155.518	19.5981	1.53193	0.341243	1.17911	0.0777848	0.826495	NM	130	156	26	0.833333	0.0487439	2667	156	2667
671	172	644	22.0584	-159.524	22.0584	1.52966	-0.239788	0.506272	0.540615	0.823431	NM	130	156	26	0.833333	0.0536082	2425	156	2425
672	173	69	20.5476	-156.609	20.5476	1.53501	-0.977626	-0.35149	0.767891	0.226736	NM	152	156	4	0.974359	0.0488589	3111	156	3111
673	176	380	20.835	-156.927	20.835	1.53517	-0.641735	0.209573	0.690261	0.386494	NM	139	156	17	0.891026	0.049982	2781	156	2781
674	180	652	20.7904	-156.337	20.7904	1.53213	-0.159977	0.960486	0.416247	0.760327	NM	130	156	26	0.833333	0.0517516	2512	156	2512
675	181	31	28.2081	-177.367	28.2081	1.50433	-1.82728	-2.18058	0.715615	0.559625	NM	151	158	7	0.955696	0.0616075	2451	158	2451
676	183	503	21.1332	-157.015	21.1332	1.53366	-0.460315	0.476201	0.683133	0.61019	NM	136	156	20	0.871795	0.0515933	2636	156	2636
677	186	100	21.8966	-160.152	21.8966	1.53071	-0.823464	-0.424476	0.775675	-0.393402	NM	146	156	10	0.935897	0.0489604	2982	156	2982
678	187	605	21.4587	-157.973	21.4587	1.53318	-0.216872	0.359215	0.738332	0.757429	NM	133	156	23	0.852564	0.052988	2510	156	2510
679	189	904	64.9907	-18.5941	64.9907	1.28807	1.01054	0.698323	-1.67556	0.180205	NM	-32	139	171	0	0.148837	-215	139	215
680	202	1491	-21.1333	55.5327	21.1333	1.38676	-0.077076	0.957349	0.157433	0.6927	NM	108	156	48	0.692308	0.065534	1648	156	1648
681	203	57	-7.99629	-140.687	7.99629	1.57945	-1.28388	-0.192279	1.04953	0.36647	NM	126	128	2	0.984375	0.0388889	3240	128	3240
682	206	36	-7.91764	-140.57	7.91764	1.57903	-1.74879	-0.266624	1.10427	-0.0549173	NM	124	127	3	0.976378	0.0380718	3257	127	3257
683	207	283	-9.77478	-139.014	9.77478	1.58028	-0.682176	0.357606	0.924127	0.833066	NM	128	135	7	0.948148	0.0415719	3079	135	3079
684	211	303	-8.86624	-140.139	8.86624	1.58053	-0.658179	0.338547	0.936819	0.769143	NM	120	131	11	0.916031	0.0396432	3027	131	3027
685	212	188	-9.94499	-139.089	9.94499	1.58148	-1.11956	0.111687	0.983017	0.715251	NM	128	135	7	0.948148	0.0402642	3179	135	3179
686	213	202	-8.90932	-139.552	8.90932	1.57949	-1.04846	0.112455	1.02865	0.731489	NM	122	131	9	0.931298	0.0389901	3129	131	3129
687	214	200	-9.39786	-140.074	9.39786	1.58239	-0.998112	0.151948	1.01778	0.792987	NM	128	133	5	0.962406	0.0406607	3148	133	3148
688	217	87	-24.3767	-128.323	24.3767	1.59742	-1.25997	-2.01012	0.735601	0.551665	NM	151	156	5	0.967949	0.054297	2781	156	2781
689	220	27	11.2942	166.876	11.2942	1.52824	-1.66063	-2.47026	1.26802	0.955933	NM	138	141	3	0.978723	0.0408526	3378	141	3378
690	237	636	29.9723	129.923	29.9723	1.18216	-1.59269	-0.133913	0.32852	1.4319	NM	119	160	41	0.74375	0.0714286	1666	160	1666
691	238	767	29.8488	129.871	29.8488	1.1861	-1.32505	0.161299	0.247434	1.46454	NM	107	160	53	0.66875	0.0691661	1547	160	1547
692	241	413	29.6412	129.713	29.6412	1.19183	-1.37776	0.0268063	0.354785	1.451	NM	134	159	25	0.842767	0.0697553	1921	159	1921
693	242	549	29.4594	129.602	29.4594	1.19679	-1.76325	-0.181613	0.400042	1.41392	NM	125	159	34	0.786164	0.0692905	1804	159	1804
694	244	663	29.1466	129.208	29.1466	1.20321	-1.78606	-0.652615	0.501754	1.29943	NM	107	159	52	0.672956	0.062137	1722	159	1722
695	247	696	28.323	129.972	28.323	1.23282	-1.17514	-0.876668	0.646023	1.31351	NM	99	158	59	0.626582	0.0558061	1774	158	1774
696	277	261	-9.42548	46.3688	9.42548	1.20749	-0.877304	-2.29743	1.13203	0.112592	NM	114	133	19	0.857143	0.0369171	3088	133	3088
697	278	136	-9.73086	46.5115	9.73086	1.21416	-1.64273	-2.15942	1.13965	0.0768285	NM	127	135	8	0.940741	0.0393798	3225	135	3225
698	279	131	-9.72632	47.5732	9.72632	1.24294	-1.83466	-2.57625	1.15113	0.271798	NM	124	135	11	0.918519	0.0383901	3230	135	3230
699	280	135	-10.0866	47.7417	10.0866	1.24729	-1.67126	-1.97737	1.14121	0.0693138	NM	129	136	7	0.948529	0.0398517	3237	136	3237
700	283	77	-10.1593	51.1656	10.1593	1.31731	-1.7247	-2.35036	1.11498	0.26988	NM	130	136	6	0.955882	0.0394298	3297	136	3297
701	285	25	-16.6031	59.5873	16.6031	1.42124	-1.81032	-2.24829	1.03481	0.147004	NM	152	154	2	0.987013	0.045265	3358	154	3358
702	289	81	-7.12964	56.28	7.12964	1.37376	-1.69852	-2.35036	1.15403	0.919113	NM	117	125	8	0.936	0.0367693	3182	125	3182
703	296	1237	24.2598	-76.6441	24.2598	0.836439	0.4135	-1.17029	0.987544	0.261517	NM	86	156	70	0.551282	0.0523752	1642	156	1642
704	327	621	17.6315	-63.2375	17.6315	1.24292	-1.59212	0.0498688	0.957588	0.306905	NM	126	155	29	0.812903	0.0462555	2724	155	2724
705	331	539	17.4908	-62.9763	17.4908	1.23848	-1.44835	-0.144974	1.10039	0.32775	NM	132	155	23	0.851613	0.0469584	2811	155	2811
706	334	1471	13.8984	-60.9668	13.8984	1.09654	-0.490366	0.154839	1.10127	1.03376	NM	76	149	73	0.510067	0.0387953	1959	149	1959
707	335	608	18.0617	-63.0627	18.0617	1.25278	-1.04684	-0.390193	1.12082	0.159335	NM	121	155	34	0.780645	0.0445508	2716	155	2716
708	348	153	18.7918	-110.975	18.7918	1.14929	-0.932636	0.21488	0.819963	-1.129	NM	152	156	4	0.974359	0.0484694	3136	156	3136
709	349	10	19.31	-110.803	19.31	1.12574	-1.71384	-4.5583	0.928328	-1.30639	NM	156	156	0	1	0.0480296	3248	156	3248
710	350	42	18.3568	-114.724	18.3568	1.22766	-1.48381	-0.657295	0.864525	-2.21362	NM	154	156	2	0.987179	0.0471236	3268	156	3268
711	351	150	29.0398	-118.285	29.0398	1.04032	-0.753194	0.369321	0.155836	-2.2446	NM	141	159	18	0.886792	0.0627783	2246	159	2246
712	352	78	-49.6862	178.774	49.6862	1.4728	-1.45486	-0.493065	-0.927612	-0.0868905	NM	239	252	13	0.948413	0.167602	1426	252	1426
713	354	26	3.85111	-159.297	3.85111	1.59683	-1.36454	-2.20242	1.20854	0.772245	NM	110	114	4	0.964912	0.035461	3102	114	3102
714	355	75	8.62158	150.926	8.62158	1.44379	-1.74773	-2.35036	1.24677	1.54201	NM	128	130	2	0.984615	0.0394331	3246	130	3246
715	356	96	-40.3188	-9.94232	40.3188	1.4672	-1.11875	0.131366	-0.650587	1.56277	NM	205	210	5	0.97619	0.122461	1674	210	1674
716	358	23	-9.95743	-150.211	9.95743	1.61021	-1.77788	-2.29743	1.29389	0.312753	NM	133	135	2	0.985185	0.0397727	3344	135	3344
717	359	301	-19.0524	-169.859	19.0524	1.54	-0.7351	-1.41778	0.937646	1.12637	NM	147	156	9	0.942308	0.049445	2973	156	2973
718	361	231	5.52886	-87.0619	5.52886	1.16287	-1.43054	-0.18515	0.897763	1.45937	NM	108	119	11	0.907563	0.036425	2965	119	2965
719	362	177	-29.3809	-177.987	29.3809	1.47305	-1.33567	-0.220313	0.496595	0.882478	NM	149	159	10	0.937107	0.0682547	2183	159	2183
720	363	546	1.61539	7.39705	1.61539	1.01136	-0.917571	0.149045	0.921717	1.08096	NM	99	108	9	0.916667	0.0396317	2498	108	2498
721	364	1100	0.238989	6.60226	0.238989	1.05275	-0.393385	0.657535	0.696826	1.26523	NM	78	105	27	0.742857	0.0411827	1894	105	1894
722	365	379	-1.43572	5.62983	1.43572	1.10492	-1.37097	-0.137212	0.292053	0.989638	NM	98	108	10	0.907407	0.0368698	2658	108	2658
723	366	24	-46.6358	37.9408	46.6358	1.39227	-1.24767	-0.090336	-1.21507	1.19043	NM	250	254	4	0.984252	0.154226	1621	254	1621
724	367	32	-46.907	37.7404	46.907	1.3934	-0.702963	0.33189	-1.325	1.21574	NM	249	254	5	0.980315	0.155334	1603	254	1603
725	368	285	-21.2346	-159.778	21.2346	1.57866	-1.13121	-0.225308	0.815604	0.980579	NM	145	156	11	0.929487	0.0509487	2846	156	2846
726	370	50	-7.94351	-14.367	7.94351	1.37207	-1.02471	0.0786583	0.445999	-1.89879	NM	125	128	3	0.976562	0.0385208	3245	128	3245
727	375	38	19.2921	166.635	19.2921	1.52859	-1.7444	-2.70161	1.17556	-0.0708453	NM	150	156	6	0.961538	0.0465549	3222	156	3222
728	377	400	12.1845	-68.2896	12.1845	0.846357	-0.722226	-0.835912	1.2904	-0.681778	NM	120	144	24	0.833333	0.0397219	3021	144	3021
729	378	565	12.1941	-68.9726	12.1941	0.792037	-0.590793	-0.441422	1.25596	-0.59198	NM	112	144	32	0.777778	0.0392157	2856	144	2856
730	379	59	-18.8668	-159.776	18.8668	1.58213	-1.48865	-1.30669	1.0333	1.02076	NM	149	156	7	0.955128	0.0462016	3225	156	3225
731	380	128	-19.9957	-158.114	19.9957	1.58669	-1.38112	-1.50862	0.95978	0.982786	NM	148	156	8	0.948718	0.0479119	3089	156	3089
732	381	149	-21.9281	-157.919	21.9281	1.58463	-1.23482	-1.00404	0.805361	0.954631	NM	149	156	7	0.955128	0.0508532	2930	156	2930
733	382	31	-10.4199	-161.001	10.4199	1.59222	-1.76419	-2.24829	1.29027	1.1323	NM	133	137	4	0.970803	0.0396896	3351	137	3351
734	383	40	-19.2688	-158.937	19.2688	1.58477	-1.78368	-2.29743	1.01831	0.97921	NM	152	156	4	0.974359	0.0471903	3221	156	3221
735	384	107	-20.1612	-157.341	20.1612	1.58926	-1.48877	-2.06239	0.961545	0.946385	NM	148	156	8	0.948718	0.0477573	3099	156	3099
736	385	111	-19.8671	-157.702	19.8671	1.58838	-1.43301	-1.88752	0.983555	0.981917	NM	148	156	8	0.948718	0.0475273	3114	156	3114
737	392	32	-8.98802	-157.981	8.98802	1.60488	-1.53179	-2.35036	1.29226	0.639943	NM	127	132	5	0.962121	0.0384615	3302	132	3302
738	394	108	-37.1124	-12.2851	37.1124	1.48014	-1.02857	0.677725	-0.521485	0.968467	NM	179	184	5	0.972826	0.10413	1719	184	1719
739	395	92	-37.3005	-12.6781	37.3005	1.48264	-1.58504	-0.183969	-0.30893	0.886843	NM	179	185	6	0.967568	0.103468	1730	185	1730
740	399	44	-49.3013	69.4849	49.3013	1.53619	0.237944	0.583543	-1.45064	-0.103714	NM	246	253	7	0.972332	0.166216	1480	253	1480
741	401	11	-53.0932	73.5169	53.0932	1.54019	-0.647103	0.882939	-2.16422	-0.14464	NM	232	234	2	0.991453	0.178462	1300	234	1300
742	402	105	71.0147	-8.38644	71.0147	1.28454	-0.62662	0.739607	-2.08396	0.0669724	NM	71	100	29	0.71	0.19086	372	100	372
743	404	52	-20.5082	-29.3033	20.5082	1.3067	-1.64945	-0.159624	0.84623	0.0826102	NM	152	156	4	0.974359	0.0485623	3130	156	3130
744	405	297	45.9057	149.949	45.9057	1.22361	-0.243828	0.42993	-1.52795	0.50425	NM	212	251	39	0.844622	0.154406	1373	251	1373
745	406	242	46.948	151.996	46.948	1.17415	-0.664385	0.473938	-1.56532	0.653481	NM	221	254	33	0.870079	0.158879	1391	254	1391
746	407	215	47.337	152.478	47.337	1.16346	-1.12147	0.280391	-1.61577	0.647843	NM	222	255	33	0.870588	0.158345	1402	255	1402
747	409	209	47.746	153.013	47.746	1.13855	-1.15924	0.148318	-1.60872	0.625097	NM	224	255	31	0.878431	0.161035	1391	255	1391
748	410	130	48.0805	153.216	48.0805	1.12274	-1.21459	0.437622	-1.63424	0.603354	NM	235	255	20	0.921569	0.161623	1454	255	1454
749	411	54	7.11907	171.216	7.11907	1.53413	-1.46322	-2.11895	1.25219	1.59097	NM	119	125	6	0.952	0.0370832	3209	125	3209
750	413	98	46.5209	150.869	46.5209	1.21151	-1.48818	-0.0690413	-1.51125	0.559446	NM	249	253	4	0.98419	0.160542	1551	253	1551
751	414	862	32.7463	-16.9991	32.7463	1.21182	-0.43532	0.59884	-0.100951	-0.280972	NM	49	165	116	0.29697	0.0410729	1193	165	1193
752	415	212	32.5076	-16.5088	32.5076	1.19953	-1.59998	-0.313423	0.215187	-0.623793	NM	139	164	25	0.847561	0.0746509	1862	164	1862
753	416	395	33.0692	-16.3422	33.0692	1.21016	-1.28916	-0.266624	0.229958	-0.901173	NM	107	165	58	0.648485	0.0654034	1636	165	1636
754	418	167	17.0565	-25.1701	17.0565	1.26067	-0.415845	0.662035	0.502912	-1.37923	NM	140	155	15	0.903226	0.04375	3200	155	3200
755	419	121	16.8455	-24.9678	16.8455	1.25654	-0.783249	-0.0302177	0.803375	-2.42373	NM	148	154	6	0.961039	0.0454965	3253	154	3253
756	421	122	16.5985	-24.2562	16.5985	1.23387	-0.655633	0.381877	0.641449	-1.87699	NM	145	154	9	0.941558	0.0444649	3261	154	3261
757	422	69	16.7372	-22.9314	16.7372	1.2025	-0.787109	-0.450054	0.764655	-3.14597	NM	148	154	6	0.961039	0.0447265	3309	154	3309
758	423	92	16.0983	-22.814	16.0983	1.19047	-0.483488	-0.462323	0.786201	-3.11459	NM	146	153	7	0.954248	0.0441755	3305	153	3305
759	424	81	15.218	-23.1606	15.218	1.19952	-0.729155	-0.411214	0.886605	-2.13442	NM	147	152	5	0.967105	0.0440515	3337	152	3337
760	425	145	15.0837	-23.6248	15.0837	1.21014	-0.344564	0.406823	0.747609	-1.48718	NM	142	152	10	0.934211	0.0433588	3275	152	3275
761	426	127	14.9283	-24.3843	14.9283	1.23469	-0.565979	0.89534	0.333033	-1.13444	NM	141	151	10	0.933775	0.0427921	3295	151	3295
762	427	88	14.8516	-24.7055	14.8516	1.24491	-1.14853	0.169113	0.466188	-1.44977	NM	145	151	6	0.960265	0.0434783	3335	151	3335
763	428	231	32.3094	-64.7672	32.3094	1.30331	-1.13568	-1.51676	0.657203	0.634802	NM	145	164	19	0.884146	0.0779989	1859	164	1859
764	429	46	16.7665	-24.745	16.7665	1.25191	-1.33331	-0.489376	0.749324	-2.25971	NM	153	154	1	0.993506	0.0459184	3332	154	3332
765	431	47	16.6182	-24.5878	16.6182	1.24841	-1.84349	-1.15077	0.760196	-2.18518	NM	151	154	3	0.980519	0.0452638	3336	154	3336
766	451	186	-16.494	-151.739	16.494	1.61316	-1.35027	-0.221559	1.08129	0.897349	NM	146	154	8	0.948052	0.045625	3200	154	3200
767	460	226	-16.7465	-151.003	16.7465	1.61508	-1.08084	-0.103857	1.02711	0.893866	NM	142	154	12	0.922078	0.0450508	3152	154	3152
768	465	27	-17.6571	-150.629	17.6571	1.61506	-1.61911	-1.1318	1.01904	0.925951	NM	151	155	4	0.974194	0.0455368	3316	155	3316
769	479	182	-16.4422	-152.265	16.4422	1.61161	-1.61085	-0.48388	1.10898	0.925669	NM	142	154	12	0.922078	0.044292	3206	154	3206
770	481	332	-17.5291	-149.834	17.5291	1.61753	-0.936145	0.305174	0.895677	0.855172	NM	143	155	12	0.922581	0.0474138	3016	155	3016
771	494	380	-16.822	-151.437	16.822	1.61356	-0.860993	0.185169	0.989821	0.975123	NM	140	154	14	0.909091	0.0467446	2995	154	2995
772	496	34	-15.1437	-147.57	15.1437	1.61688	-1.02646	-2.35036	1.14321	0.769945	NM	147	152	5	0.967105	0.0434397	3384	152	3384
773	499	12	-16.0685	-142.416	16.0685	1.60762	-1.37057	-2.37843	1.13149	0.62929	NM	150	153	3	0.980392	0.044287	3387	153	3387
774	505	198	-16.623	-151.494	16.623	1.61368	-1.03816	-0.201901	1.03871	0.895527	NM	146	154	8	0.948052	0.0458399	3185	154	3185
775	507	637	-17.6775	-149.401	17.6775	1.61825	-0.332173	0.568689	0.745877	0.956997	NM	140	155	15	0.903226	0.051756	2705	155	2705
776	509	30	-14.6287	-145.206	14.6287	1.6104	-1.51122	-2.24829	1.18813	0.668722	NM	147	151	4	0.97351	0.0432735	3397	151	3397
777	521	57	-17.0045	-149.567	17.0045	1.61917	-1.83597	-2.15942	1.0377	0.886286	NM	148	155	7	0.954839	0.0446725	3313	155	3313
778	528	49	-16.262	-151.816	16.262	1.61332	-1.66618	-2.47026	1.13054	0.913234	NM	146	154	8	0.948052	0.0436603	3344	154	3344
779	537	1	-57.0778	-26.6822	57.0778	1.47476	-1.65948	-4.5583	-1.82136	0.836321	NM	203	203	0	1	0.187963	1080	203	1080
780	555	308	53.6664	-166.895	53.6664	1.0064	-0.050269	0.598462	-1.40416	0.683345	NM	175	230	55	0.76087	0.180599	969	230	969
781	558	140	-33.6478	-78.849	33.6478	1.20015	-1.21021	0.0371519	-0.224445	0.128577	NM	159	167	8	0.952096	0.0858995	1851	167	1851
782	559	113	-33.7675	-80.792	33.7675	1.23978	-1.18914	0.406823	-0.412008	0.202364	NM	161	168	7	0.958333	0.0860963	1870	168	1870
783	566	401	-14.3003	-170.718	14.3003	1.54554	-0.918155	-0.156215	1.08992	1.64693	NM	137	150	13	0.913333	0.0452593	3027	150	3027
784	568	217	-14.1722	-169.664	14.1722	1.55108	-1.77333	-0.224056	1.08677	1.68286	NM	141	150	9	0.94	0.0438979	3212	150	3212
785	569	218	-14.1786	-169.62	14.1786	1.55116	-1.79147	-0.206763	1.1234	1.61075	NM	142	150	8	0.946667	0.044223	3211	150	3211
786	570	380	-14.242	-169.468	14.242	1.55154	-1.17454	0.21488	1.00992	1.71984	NM	140	150	10	0.933333	0.0459167	3049	150	3049
787	574	14	10.3029	-109.217	10.3029	1.30735	-1.69521	-2.85501	1.35132	3.09982	NM	134	137	3	0.978102	0.0398335	3364	137	3364
788	575	35	-7.33933	72.4343	7.33933	1.39921	-1.31194	-1.88752	1.21832	1.29353	NM	119	125	6	0.952	0.0367852	3235	125	3235
789	577	98	0.284458	174.113	0.284458	1.5229	-0.650497	-2.13889	1.28848	0.766926	NM	93	105	12	0.885714	0.0320911	2898	105	2898
790	578	314	-13.7667	-177.105	13.7667	1.50939	-0.892866	-0.183969	1.13568	1.45457	NM	137	149	12	0.919463	0.0439525	3117	149	3117
791	593	175	49.1207	154.526	49.1207	1.03407	-1.09641	0.283986	-1.6449	0.538251	NM	221	254	33	0.870079	0.16262	1359	254	1359
792	594	37	1.85074	-157.353	1.85074	1.59694	-0.569497	-2.04452	1.25278	1.15463	NM	101	109	8	0.926606	0.0334881	3016	109	3016
793	597	877	45.076	147.877	45.076	1.2188	-0.00835517	0.523787	-1.42855	0.340523	NM	128	248	120	0.516129	0.156479	818	248	818
794	600	138	50.8624	155.57	50.8624	0.802287	-0.896619	0.760852	-1.859	0.275786	NM	234	247	13	0.947368	0.179724	1302	247	1302
795	604	85	-0.52847	166.934	0.52847	1.48579	-1.4649	-1.43939	1.25127	0.997934	NM	99	105	6	0.942857	0.0339041	2920	105	2920
796	606	289	-12.5032	177.08	12.5032	1.48803	-1.24298	-0.769238	1.1952	1.59223	NM	134	145	11	0.924138	0.0427432	3135	145	3135
797	627	545	-43.9385	-176.525	43.9385	1.48624	-0.405752	-0.590233	-0.52521	0.178766	NM	185	241	56	0.767635	0.157179	1177	241	1177
798	678	174	52.3558	175.919	52.3558	1.27568	-1.50472	-0.100713	-1.44362	0.0418836	NM	215	239	24	0.899582	0.182049	1181	239	1181
799	680	134	18.1164	145.767	18.1164	1.46095	-1.23788	-0.21783	1.12324	0.826974	NM	147	155	8	0.948387	0.0461104	3188	155	3188
800	694	37	17.3682	-87.8571	17.3682	0.649352	-0.945694	-2.24829	1.14479	0.800236	NM	151	155	4	0.974194	0.0455093	3318	155	3318
801	695	59	17.3498	-87.5378	17.3498	0.803009	-1.80521	-2.85501	1.17167	0.854811	NM	147	155	8	0.948387	0.044586	3297	155	3297
802	700	263	19.6846	-80.0403	19.6846	1.19933	-1.32407	-2.47026	1.15647	0.386427	NM	131	156	25	0.839744	0.0440632	2973	156	2973
803	706	26	4.6838	-160.38	4.6838	1.59765	-1.58507	-2.11895	1.20935	1.25367	NM	111	116	5	0.956897	0.0353954	3136	116	3136
804	742	112	18.7722	145.668	18.7722	1.45623	-1.24489	0.161299	0.964203	0.830932	NM	152	156	4	0.974359	0.0478288	3178	156	3178
805	743	53	14.8525	145.559	14.8525	1.48073	-1.78029	-1.01976	1.23611	1.01473	NM	148	151	3	0.980132	0.0439169	3370	151	3370
806	747	119	17.5996	145.833	17.5996	1.4647	-1.60238	-0.0397201	1.08877	0.86692	NM	148	155	7	0.954839	0.0458772	3226	155	3226
807	748	101	16.3522	145.677	16.3522	1.47175	-1.32965	0.0268063	1.11433	1.00841	NM	149	154	5	0.967532	0.0453025	3289	154	3289
808	753	60	19.6831	145.419	19.6831	1.44902	-1.51229	0.085073	1.06804	0.69866	NM	152	156	4	0.974359	0.0478439	3177	156	3177
809	780	475	13.4435	144.777	13.4435	1.47252	-0.523054	-0.437999	1.22164	1.13018	NM	121	148	27	0.817568	0.0409337	2956	148	2956
810	844	277	14.1574	145.214	14.1574	1.4793	-1.05475	-0.291003	1.20125	1.07261	NM	137	150	13	0.913333	0.0434645	3152	150	3152
811	845	248	15.1891	145.754	15.1891	1.47913	-0.963192	-0.329272	1.22795	1.01677	NM	136	152	16	0.894737	0.0429022	3170	152	3170
812	854	181	15.0134	145.632	15.0134	1.47963	-1.01236	-0.962558	1.24431	1.01506	NM	140	152	12	0.921053	0.0432099	3240	152	3240
813	903	24	-2.81264	-171.673	2.81264	1.57032	-1.63778	-2.91482	1.3162	-0.393196	NM	106	111	5	0.954955	0.0345953	3064	111	3064
814	905	23	-4.51477	-172.183	4.51477	1.56389	-1.75982	-2.53908	1.34206	0.291359	NM	112	116	4	0.965517	0.0357713	3131	116	3131
815	908	19	-3.12749	-171.085	3.12749	1.57172	-1.82143	-2.79999	1.32777	0.00182665	NM	107	112	5	0.955357	0.0347177	3082	112	3082
816	910	18	-4.4554	-171.244	4.4554	1.56769	-1.7279	-2.50381	1.34615	0.191478	NM	112	116	4	0.965517	0.0357371	3134	116	3134
817	921	464	36.588	27.1683	36.588	0.545849	-1.28444	-0.0630763	0.230591	-0.272729	NM	129	181	52	0.712707	0.0934106	1381	181	1381
818	925	80	28.6372	-112.83	28.6372	0.538629	-1.31222	-0.309163	0.481699	-2.62519	NM	153	158	5	0.968354	0.064913	2357	158	2357
819	927	123	28.702	-112.578	28.702	0.67685	-1.28745	-0.297931	0.511944	-2.49109	NM	150	158	8	0.949367	0.0650195	2307	158	2307
820	930	74	27.4416	-111.88	27.4416	0.681643	-1.65909	-0.896325	0.722947	-2.13573	NM	154	157	3	0.980892	0.061922	2487	157	2487
821	931	135	27.2186	-112.074	27.2186	0.315682	-1.37991	-0.739499	0.705062	-2.15301	NM	152	157	5	0.968153	0.0620408	2450	157	2450
822	933	118	26.1199	-111.274	26.1199	0.205745	-1.77921	-0.654951	0.651153	-1.84676	NM	150	157	7	0.955414	0.0581395	2580	157	2580
823	936	120	25.6833	-111.035	25.6833	0.506344	-1.5102	-0.857557	0.704842	-1.78553	NM	149	156	7	0.955128	0.0568485	2621	156	2621
824	971	18	-46.0981	50.2346	46.0981	1.45217	-1.12651	0.0738078	-1.26771	1.21018	NM	248	252	4	0.984127	0.150668	1646	252	1646
825	972	19	-46.4118	51.7591	46.4118	1.46082	-0.891005	0.1934	-1.30614	1.21607	NM	249	253	4	0.98419	0.152387	1634	253	1634
826	973	31	-37.8363	77.5566	37.8363	1.5162	-1.19804	0.099291	-0.378495	0.410141	NM	187	189	2	0.989418	0.105234	1777	189	1777
827	974	11	-38.7222	77.523	38.7222	1.51609	-1.71956	-0.698415	-0.287537	0.270533	NM	196	196	0	1	0.110174	1779	196	1779
828	975	153	-52.5436	169.162	52.5436	1.44046	-0.986283	-0.148327	-1.05654	0.512267	NM	224	238	14	0.941176	0.188077	1191	238	1191
829	982	129	49.4235	154.759	49.4235	0.985999	-0.593187	0.369321	-1.67044	0.526255	NM	244	253	9	0.964427	0.175666	1389	253	1389
830	983	106	48.8219	154.109	48.8219	1.06062	-0.9704	0.143203	-1.66169	0.573198	NM	240	254	14	0.944882	0.16632	1443	254	1443
831	984	4103	-21.3066	165.7	21.3066	1.25575	0.513718	0.538394	0.67027	0.850246	NM	10	156	146	0.0641026	0	-977	156	977
832	1032	2492	12.2967	92.7856	12.2967	0.918596	0.172547	-0.0079334	1.16652	1.40125	NM	44	144	100	0.305556	0.0473118	930	144	930
833	1034	1757	-4.92375	150.62	4.92375	1.24484	0.794582	0.79268	0.960746	1.6128	NM	74	117	43	0.632479	0.0523338	1414	117	1414
834	1048	982	-20.2836	57.572	20.2836	1.4064	-0.16398	0.0866673	0.671256	0.789481	NM	115	156	41	0.737179	0.0519187	2215	156	2215
835	1054	1730	7.52546	93.5991	7.52546	1.1649	-0.187107	-0.115508	1.18455	1.31894	NM	62	126	64	0.492063	0.0400258	1549	126	1549
836	1058	11986	11.7364	122.866	11.7364	1.17087	1.3218	0.972675	1.06249	1.2708	NM	-232	142	374	0	0.0270585	-8574	142	8574
837	1059	266	-19.7167	63.4213	19.7167	1.45764	-0.990579	-0.462323	0.854537	0.28258	NM	143	156	13	0.916667	0.0481644	2969	156	2969
838	1061	267	-10.9397	166.248	10.9397	1.42499	-0.380588	0.0515468	1.18782	1.95114	NM	134	139	5	0.964029	0.0428252	3129	139	3129
839	1063	2399	-8.14116	158.307	8.14116	1.35365	0.711738	0.886683	1.05499	1.58094	NM	72	128	56	0.5625	0.079646	904	128	904
840	1067	397	21.758	-71.8243	21.758	1.27346	-0.349879	-1.69316	1.10116	-0.185527	NM	131	156	25	0.839744	0.0486085	2695	156	2695
841	1071	1178	-16.2122	167.723	16.2122	1.39974	0.3902	0.628451	0.943719	1.46055	NM	124	154	30	0.805195	0.0559314	2217	154	2217
842	1075	684	-12.824	45.1439	12.824	1.15828	-0.637903	-0.101759	0.978801	0.541024	NM	120	146	26	0.821918	0.0437318	2744	146	2744
843	1312	69	-27.1198	-109.355	27.1198	1.52367	-0.869687	-0.267956	0.457097	0.347307	NM	153	157	4	0.974522	0.0605941	2525	157	2525
844	1313	35	-26.3235	-79.9752	26.3235	1.26804	-1.76876	-0.31771	-0.0431885	-1.90743	NM	154	157	3	0.980892	0.0582892	2642	157	2642
845	1500	294	12.9519	-81.5232	12.9519	0.980131	-1.21259	-0.506134	1.17071	0.799862	NM	132	146	14	0.90411	0.0421187	3134	146	3134
846	10128	499	-54.332	-67.4014	54.332	0.615738	0.544669	0.464807	-1.23542	-0.779337	NM	173	225	52	0.768889	0.233468	741	225	741
847	10674	467	62.0503	-6.86364	62.0503	1.19857	-0.20956	0.0930081	-1.1224	1.3899	NM	24	161	137	0.149068	0.0679887	353	161	353
848	11474	737	35.9232	14.399	35.9232	1.03371	-0.676753	-0.728995	0.268645	-0.648408	NM	49	177	128	0.276836	0.0432862	1132	177	1132

## Sheet: fig3c
	entity_ID	sprich	latitude	longitude	abslatitude	dist	area	elev_range	temp	prec	nfix	diff	exp	obs	debt	debt.c	sprichdiff	debt.weights	debt.c.weights
1	3	46	-10.4853	105.637	10.4853	1.34276	-0.924942	-0.502375	0.848236	0.985565	nfix	249	268	19	0.929104	0.587264	424	268	424
2	125	10	-12.1636	96.8733	12.1636	1.38492	-1.48608	-2.24829	1.14918	0.996208	nfix	277	279	2	0.992832	0.584388	474	279	474
3	127	38	-31.553	159.077	31.553	1.19036	-1.53458	-0.332193	0.31082	0.721365	nfix	158	166	8	0.951807	0.528428	299	166	299
4	128	23	-29.0326	167.952	29.0326	1.35409	-1.30758	-0.598806	0.327598	0.455396	nfix	180	185	5	0.972973	0.529412	340	185	340
5	129	8	-54.6284	158.864	54.6284	1.41556	-0.936305	-0.431204	-1.33918	0.142207	nfix	58	59	1	0.983051	0.16338	355	59	355
6	131	30	39.6991	-31.1052	39.6991	1.40641	-1.54052	-0.0464508	0.0894212	0.553478	nfix	122	125	3	0.976	0.36747	332	125	332
7	132	38	39.4419	-31.2025	39.4419	1.40762	-0.922072	0.127625	0.0676551	0.746025	nfix	121	125	4	0.968	0.37931	319	125	319
8	133	50	38.5782	-28.7013	38.5782	1.3861	-0.861884	0.222765	0.0882479	0.476599	nfix	126	129	3	0.976744	0.424242	297	129	297
9	134	46	38.4695	-28.3336	38.4695	1.38084	-0.584902	0.766804	0.0532544	0.508431	nfix	125	129	4	0.968992	0.41806	299	129	299
10	135	33	39.0523	-28.0113	39.0523	1.37923	-1.1693	-0.432897	0.120522	0.288415	nfix	124	127	3	0.976378	0.3875	320	127	320
11	136	44	38.6372	-28.0292	38.6372	1.3779	-0.761426	0.226674	0.0704534	0.47133	nfix	125	129	4	0.968992	0.411184	304	129	304
12	137	49	38.7239	-27.2123	38.7239	1.37039	-0.615748	0.212895	0.120413	0.359898	nfix	124	128	4	0.96875	0.414716	299	128	299
13	138	52	37.7954	-25.4819	37.7954	1.35103	-0.433825	0.250928	0.050649	0.218515	nfix	127	132	5	0.962121	0.444056	286	132	286
14	139	39	36.9713	-25.0998	36.9713	1.35214	-1.03208	-0.188705	0.108661	-0.107522	nfix	131	135	4	0.97037	0.450172	291	135	291
15	145	164	27.7465	-18.0066	27.7465	1.11738	-0.727656	0.468017	0.207401	-1.36203	nfix	132	196	64	0.673469	0.613953	215	196	215
16	146	200	28.6899	-17.8583	28.6899	1.13291	-0.445175	0.806242	0.00112217	-0.989889	nfix	114	188	74	0.606383	0.682635	167	188	167
17	147	186	28.1174	-17.2326	28.1174	1.09287	-0.637286	0.463887	0.18156	-1.30969	nfix	125	193	68	0.647668	0.661376	189	193	189
18	148	277	28.2911	-16.5563	28.2911	1.06539	-0.13819	1.08863	-0.0187349	-1.12812	nfix	88	192	104	0.458333	0.916667	96	192	96
19	149	250	27.9548	-15.5932	27.9548	0.994863	-0.21478	0.649852	0.201051	-1.50088	nfix	97	194	97	0.5	0.769841	126	194	126
20	150	146	28.4061	-14.0365	28.4061	0.864687	-0.196938	0.0590474	0.419415	-2.38862	nfix	133	191	58	0.696335	0.591111	225	191	225
21	151	136	29.0245	-13.6418	29.0245	0.914139	-0.406088	-0.0474177	0.361055	-2.23249	nfix	127	185	58	0.686486	0.559471	227	185	227
22	155	21	-1.3784	-89.6787	1.3784	1.28611	-1.15321	-0.883158	0.792786	-0.669693	nfix	176	186	10	0.946237	0.507205	347	186	347
23	156	24	-0.385734	-91.5129	0.385734	1.32163	-0.474137	0.458807	0.772378	-1.35978	nfix	167	178	11	0.938202	0.5	334	178	334
24	157	33	-1.2936	-90.4353	1.2936	1.3012	-0.853632	-0.187518	0.737854	-0.834183	nfix	169	185	16	0.913514	0.505988	334	185	334
25	158	9	0.325229	-89.9568	0.325229	1.29619	-1.5718	-1.57662	0.881434	-1.38346	nfix	173	177	4	0.977401	0.497126	348	177	348
26	159	43	-0.559293	-91.1843	0.559293	1.3105	0.108287	0.56034	0.74227	-1.32585	nfix	162	179	17	0.905028	0.511041	317	179	317
27	160	9	0.332085	-90.4757	0.332085	1.30522	-0.941547	-0.561043	0.886765	-1.07007	nfix	172	177	5	0.971751	0.494253	348	177	348
28	161	25	0.586845	-90.757	0.586845	1.31177	-1.17105	-0.114441	0.827877	-0.858194	nfix	167	179	12	0.932961	0.498507	335	179	335
29	162	21	-0.610811	-90.6658	0.610811	1.30811	-1.52462	-0.349987	0.729675	-1.84765	nfix	170	180	10	0.944444	0.5	340	180	340
30	163	43	-0.826798	-89.4306	0.826798	1.27955	-0.517465	-0.0283328	0.786414	-0.585378	nfix	161	181	20	0.889503	0.504702	319	181	319
31	164	47	-0.627248	-90.3584	0.627248	1.29902	-0.35117	0.088258	0.75975	-1.55092	nfix	159	180	21	0.883333	0.506369	314	180	314
32	165	15	-0.818429	-90.0588	0.818429	1.29591	-1.42765	-0.723803	0.788992	-1.05976	nfix	172	181	9	0.950276	0.495677	347	181	347
33	166	38	-0.266245	-90.7125	0.266245	1.30665	-0.50863	0.123864	0.812821	-1.69655	nfix	158	177	19	0.892655	0.495298	319	177	319
34	171	67	19.5981	-155.518	19.5981	1.53193	0.341243	1.17911	0.0777848	0.826495	nfix	252	269	17	0.936803	0.619165	407	269	407
35	172	62	22.0584	-159.524	22.0584	1.52966	-0.239788	0.506272	0.540615	0.823431	nfix	232	249	17	0.931727	0.596401	389	249	389
36	173	18	20.5476	-156.609	20.5476	1.53501	-0.977626	-0.35149	0.767891	0.226736	nfix	256	262	6	0.977099	0.571429	448	262	448
37	176	47	20.835	-156.927	20.835	1.53517	-0.641735	0.209573	0.690261	0.386494	nfix	248	260	12	0.953846	0.594724	417	260	417
38	180	67	20.7904	-156.337	20.7904	1.53213	-0.159977	0.960486	0.416247	0.760327	nfix	243	260	17	0.934615	0.612091	397	260	397
39	181	7	28.2081	-177.367	28.2081	1.50433	-1.82728	-2.18058	0.715615	0.559625	nfix	192	192	0	1	0.52459	366	192	366
40	183	56	21.1332	-157.015	21.1332	1.53366	-0.460315	0.476201	0.683133	0.61019	nfix	244	257	13	0.949416	0.60396	404	257	404
41	186	21	21.8966	-160.152	21.8966	1.53071	-0.823464	-0.424476	0.775675	-0.393402	nfix	245	250	5	0.98	0.568445	431	250	431
42	187	60	21.4587	-157.973	21.4587	1.53318	-0.216872	0.359215	0.738332	0.757429	nfix	238	254	16	0.937008	0.599496	397	254	397
43	189	193	64.9907	-18.5941	64.9907	1.28807	1.01054	0.698323	-1.67556	0.180205	nfix	19	29	10	0.655172	0	-1	29	1
44	202	130	-21.1333	55.5327	21.1333	1.38676	-0.077076	0.957349	0.157433	0.6927	nfix	204	257	53	0.793774	0.618182	330	257	330
45	203	8	-7.99629	-140.687	7.99629	1.57945	-1.28388	-0.192279	1.04953	0.36647	nfix	244	246	2	0.99187	0.562212	434	246	434
46	206	4	-7.91764	-140.57	7.91764	1.57903	-1.74879	-0.266624	1.10427	-0.0549173	nfix	245	245	0	1	0.560641	437	245	437
47	207	28	-9.77478	-139.014	9.77478	1.58028	-0.682176	0.357606	0.924127	0.833066	nfix	252	262	10	0.961832	0.580645	434	262	434
48	211	33	-8.86624	-140.139	8.86624	1.58053	-0.658179	0.338547	0.936819	0.769143	nfix	241	254	13	0.948819	0.575179	419	254	419
49	212	22	-9.94499	-139.089	9.94499	1.58148	-1.11956	0.111687	0.983017	0.715251	nfix	256	263	7	0.973384	0.579186	442	263	442
50	213	25	-8.90932	-139.552	8.90932	1.57949	-1.04846	0.112455	1.02865	0.731489	nfix	245	254	9	0.964567	0.57377	427	254	427
51	214	23	-9.39786	-140.074	9.39786	1.58239	-0.998112	0.151948	1.01778	0.792987	nfix	254	259	5	0.980695	0.583908	435	259	435
52	217	12	-24.3767	-128.323	24.3767	1.59742	-1.25997	-2.01012	0.735601	0.551665	nfix	222	227	5	0.977974	0.540146	411	227	411
53	220	4	11.2942	166.876	11.2942	1.52824	-1.66063	-2.47026	1.26802	0.955933	nfix	273	274	1	0.99635	0.577167	473	274	473
54	237	83	29.9723	129.923	29.9723	1.18216	-1.59269	-0.133913	0.32852	1.4319	nfix	154	178	24	0.865169	0.572491	269	178	269
55	238	104	29.8488	129.871	29.8488	1.1861	-1.32505	0.161299	0.247434	1.46454	nfix	148	179	31	0.826816	0.592	250	179	250
56	241	70	29.6412	129.713	29.6412	1.19183	-1.37776	0.0268063	0.354785	1.451	nfix	164	180	16	0.911111	0.573427	286	180	286
57	242	71	29.4594	129.602	29.4594	1.19679	-1.76325	-0.181613	0.400042	1.41392	nfix	165	182	17	0.906593	0.574913	287	182	287
58	244	96	29.1466	129.208	29.1466	1.20321	-1.78606	-0.652615	0.501754	1.29943	nfix	159	184	25	0.86413	0.6	265	184	265
59	247	116	28.323	129.972	28.323	1.23282	-1.17514	-0.876668	0.646023	1.31351	nfix	151	191	40	0.790576	0.589844	256	191	256
60	277	52	-9.42548	46.3688	9.42548	1.20749	-0.877304	-2.29743	1.13203	0.112592	nfix	240	259	19	0.926641	0.591133	406	259	406
61	278	20	-9.73086	46.5115	9.73086	1.21416	-1.64273	-2.15942	1.13965	0.0768285	nfix	254	262	8	0.969466	0.574661	442	262	442
62	279	30	-9.72632	47.5732	9.72632	1.24294	-1.83466	-2.57625	1.15113	0.271798	nfix	254	262	8	0.969466	0.587963	432	262	432
63	280	25	-10.0866	47.7417	10.0866	1.24729	-1.67126	-1.97737	1.14121	0.0693138	nfix	257	265	8	0.969811	0.582766	441	265	441
64	283	16	-10.1593	51.1656	10.1593	1.31731	-1.7247	-2.35036	1.11498	0.26988	nfix	261	265	4	0.984906	0.58	450	265	450
65	285	8	-16.6031	59.5873	16.6031	1.42124	-1.81032	-2.24829	1.03481	0.147004	nfix	283	285	2	0.992982	0.583505	485	285	485
66	289	14	-7.12964	56.28	7.12964	1.37376	-1.69852	-2.35036	1.15403	0.919113	nfix	233	238	5	0.978992	0.557416	418	238	418
67	296	176	24.2598	-76.6441	24.2598	0.836439	0.4135	-1.17029	0.987544	0.261517	nfix	140	228	88	0.614035	0.564516	248	228	248
68	327	120	17.6315	-63.2375	17.6315	1.24292	-1.59212	0.0498688	0.957588	0.306905	nfix	239	281	42	0.850534	0.649457	368	281	368
69	331	110	17.4908	-62.9763	17.4908	1.23848	-1.44835	-0.144974	1.10039	0.32775	nfix	233	282	49	0.826241	0.614776	379	282	379
70	334	246	13.8984	-60.9668	13.8984	1.09654	-0.490366	0.154839	1.10127	1.03376	nfix	172	286	114	0.601399	0.696356	247	286	247
71	335	119	18.0617	-63.0627	18.0617	1.25278	-1.04684	-0.390193	1.12082	0.159335	nfix	227	279	52	0.81362	0.618529	367	279	367
72	348	25	18.7918	-110.975	18.7918	1.14929	-0.932636	0.21488	0.819963	-1.129	nfix	265	275	10	0.963636	0.58114	456	275	456
73	349	1	19.31	-110.803	19.31	1.12574	-1.71384	-4.5583	0.928328	-1.30639	nfix	271	271	0	1	0.569328	476	271	476
74	350	13	18.3568	-114.724	18.3568	1.22766	-1.48381	-0.657295	0.864525	-2.21362	nfix	271	278	7	0.97482	0.574153	472	278	472
75	351	20	29.0398	-118.285	29.0398	1.04032	-0.753194	0.369321	0.155836	-2.2446	nfix	173	185	12	0.935135	0.504373	343	185	343
76	352	6	-49.6862	178.774	49.6862	1.4728	-1.45486	-0.493065	-0.927612	-0.0868905	nfix	80	81	1	0.987654	0.186047	430	81	430
77	354	5	3.85111	-159.297	3.85111	1.59683	-1.36454	-2.20242	1.20854	0.772245	nfix	206	207	1	0.995169	0.530928	388	207	388
78	355	19	8.62158	150.926	8.62158	1.44379	-1.74773	-2.35036	1.24677	1.54201	nfix	246	252	6	0.97619	0.572093	430	252	430
79	356	5	-40.3188	-9.94232	40.3188	1.4672	-1.11875	0.131366	-0.650587	1.56277	nfix	120	122	2	0.983607	0.327869	366	122	366
80	358	3	-9.95743	-150.211	9.95743	1.61021	-1.77788	-2.29743	1.29389	0.312753	nfix	262	263	1	0.996198	0.56833	461	263	461
81	359	36	-19.0524	-169.859	19.0524	1.54	-0.7351	-1.41778	0.937646	1.12637	nfix	258	273	15	0.945055	0.582393	443	273	443
82	361	31	5.52886	-87.0619	5.52886	1.16287	-1.43054	-0.18515	0.897763	1.45937	nfix	213	222	9	0.959459	0.559055	381	222	381
83	362	12	-29.3809	-177.987	29.3809	1.47305	-1.33567	-0.220313	0.496595	0.882478	nfix	179	182	3	0.983516	0.51585	347	182	347
84	363	62	1.61539	7.39705	1.61539	1.01136	-0.917571	0.149045	0.921717	1.08096	nfix	160	188	28	0.851064	0.519481	308	188	308
85	364	172	0.238989	6.60226	0.238989	1.05275	-0.393385	0.657535	0.696826	1.26523	nfix	89	177	88	0.502825	0.481081	185	177	185
86	365	76	-1.43572	5.62983	1.43572	1.10492	-1.37097	-0.137212	0.292053	0.989638	nfix	154	186	32	0.827957	0.527397	292	186	292
87	366	3	-46.6358	37.9408	46.6358	1.39227	-1.24767	-0.090336	-1.21507	1.19043	nfix	94	95	1	0.989474	0.210762	446	95	446
88	367	3	-46.907	37.7404	46.907	1.3934	-0.702963	0.33189	-1.325	1.21574	nfix	93	94	1	0.989362	0.208054	447	94	447
89	368	33	-21.2346	-159.778	21.2346	1.57866	-1.13121	-0.225308	0.815604	0.980579	nfix	240	256	16	0.9375	0.56338	426	256	426
90	370	8	-7.94351	-14.367	7.94351	1.37207	-1.02471	0.0786583	0.445999	-1.89879	nfix	244	245	1	0.995918	0.56351	433	245	433
91	375	5	19.2921	166.635	19.2921	1.52859	-1.7444	-2.70161	1.17556	-0.0708453	nfix	272	272	0	1	0.575053	473	272	473
92	377	96	12.1845	-68.2896	12.1845	0.846357	-0.722226	-0.835912	1.2904	-0.681778	nfix	238	279	41	0.853047	0.613402	388	279	388
93	378	129	12.1941	-68.9726	12.1941	0.792037	-0.590793	-0.441422	1.25596	-0.59198	nfix	220	279	59	0.78853	0.619718	355	279	355
94	379	13	-18.8668	-159.776	18.8668	1.58213	-1.48865	-1.30669	1.0333	1.02076	nfix	268	274	6	0.978102	0.573876	467	274	467
95	380	22	-19.9957	-158.114	19.9957	1.58669	-1.38112	-1.50862	0.95978	0.982786	nfix	252	266	14	0.947368	0.561247	449	266	449
96	381	27	-21.9281	-157.919	21.9281	1.58463	-1.23482	-1.00404	0.805361	0.954631	nfix	236	250	14	0.944	0.555294	425	250	425
97	382	6	-10.4199	-161.001	10.4199	1.59222	-1.76419	-2.24829	1.29027	1.1323	nfix	265	267	2	0.992509	0.572354	463	267	463
98	383	7	-19.2688	-158.937	19.2688	1.58477	-1.78368	-2.29743	1.01831	0.97921	nfix	269	272	3	0.988971	0.571125	471	272	471
99	384	17	-20.1612	-157.341	20.1612	1.58926	-1.48877	-2.06239	0.961545	0.946385	nfix	257	265	8	0.969811	0.567329	453	265	453
100	385	16	-19.8671	-157.702	19.8671	1.58838	-1.43301	-1.88752	0.983555	0.981917	nfix	258	267	9	0.966292	0.565789	456	267	456
101	392	6	-8.98802	-157.981	8.98802	1.60488	-1.53179	-2.35036	1.29226	0.639943	nfix	254	255	1	0.996078	0.568233	447	255	447
102	394	7	-37.1124	-12.2851	37.1124	1.48014	-1.02857	0.677725	-0.521485	0.968467	nfix	133	135	2	0.985185	0.409231	325	135	325
103	395	5	-37.3005	-12.6781	37.3005	1.48264	-1.58504	-0.183969	-0.30893	0.886843	nfix	133	134	1	0.992537	0.405488	328	134	328
104	399	4	-49.3013	69.4849	49.3013	1.53619	0.237944	0.583543	-1.45064	-0.103714	nfix	81	82	1	0.987805	0.186207	435	82	435
105	401	4	-53.0932	73.5169	53.0932	1.54019	-0.647103	0.882939	-2.16422	-0.14464	nfix	64	65	1	0.984615	0.166234	385	65	385
106	402	41	71.0147	-8.38644	71.0147	1.28454	-0.62662	0.739607	-2.08396	0.0669724	nfix	17	19	2	0.894737	0.207317	82	19	82
107	404	7	-20.5082	-29.3033	20.5082	1.3067	-1.64945	-0.159624	0.84623	0.0826102	nfix	259	262	3	0.98855	0.56427	459	262	459
108	405	69	45.9057	149.949	45.9057	1.22361	-0.243828	0.42993	-1.52795	0.50425	nfix	88	99	11	0.888889	0.232804	378	99	378
109	406	56	46.948	151.996	46.948	1.17415	-0.664385	0.473938	-1.56532	0.653481	nfix	87	94	7	0.925532	0.220812	394	94	394
110	407	46	47.337	152.478	47.337	1.16346	-1.12147	0.280391	-1.61577	0.647843	nfix	86	92	6	0.934783	0.212871	404	92	404
111	409	48	47.746	153.013	47.746	1.13855	-1.15924	0.148318	-1.60872	0.625097	nfix	83	90	7	0.922222	0.206983	401	90	401
112	410	32	48.0805	153.216	48.0805	1.12274	-1.21459	0.437622	-1.63424	0.603354	nfix	82	88	6	0.931818	0.19759	415	88	415
113	411	13	7.11907	171.216	7.11907	1.53413	-1.46322	-2.11895	1.25219	1.59097	nfix	230	237	7	0.970464	0.550239	418	237	418
114	413	27	46.5209	150.869	46.5209	1.21151	-1.48818	-0.0690413	-1.51125	0.559446	nfix	89	96	7	0.927083	0.210402	423	96	423
115	414	224	32.7463	-16.9991	32.7463	1.21182	-0.43532	0.59884	-0.100951	-0.280972	nfix	72	158	86	0.455696	0.692308	104	158	104
116	415	55	32.5076	-16.5088	32.5076	1.19953	-1.59998	-0.313423	0.215187	-0.623793	nfix	134	159	25	0.842767	0.489051	274	159	274
117	416	105	33.0692	-16.3422	33.0692	1.21016	-1.28916	-0.266624	0.229958	-0.901173	nfix	108	156	48	0.692308	0.488688	221	156	221
118	418	30	17.0565	-25.1701	17.0565	1.26067	-0.415845	0.662035	0.502912	-1.37923	nfix	270	284	14	0.950704	0.584416	462	284	462
119	419	22	16.8455	-24.9678	16.8455	1.25654	-0.783249	-0.0302177	0.803375	-2.42373	nfix	272	285	13	0.954386	0.577495	471	285	471
120	421	22	16.5985	-24.2562	16.5985	1.23387	-0.655633	0.381877	0.641449	-1.87699	nfix	273	285	12	0.957895	0.579618	471	285	471
121	422	16	16.7372	-22.9314	16.7372	1.2025	-0.787109	-0.450054	0.764655	-3.14597	nfix	275	285	10	0.964912	0.57652	477	285	477
122	423	17	16.0983	-22.814	16.0983	1.19047	-0.483488	-0.462323	0.786201	-3.11459	nfix	276	287	11	0.961672	0.577406	478	287	478
123	424	18	15.218	-23.1606	15.218	1.19952	-0.729155	-0.411214	0.886605	-2.13442	nfix	278	287	9	0.968641	0.582809	477	287	477
124	425	27	15.0837	-23.6248	15.0837	1.21014	-0.344564	0.406823	0.747609	-1.48718	nfix	275	287	12	0.958188	0.587607	468	287	468
125	426	22	14.9283	-24.3843	14.9283	1.23469	-0.565979	0.89534	0.333033	-1.13444	nfix	276	287	11	0.961672	0.58351	473	287	473
126	427	16	14.8516	-24.7055	14.8516	1.24491	-1.14853	0.169113	0.466188	-1.44977	nfix	278	287	9	0.968641	0.580376	479	287	479
127	428	41	32.3094	-64.7672	32.3094	1.30331	-1.13568	-1.51676	0.657203	0.634802	nfix	152	160	8	0.95	0.525952	289	160	289
128	429	8	16.7665	-24.745	16.7665	1.25191	-1.33331	-0.489376	0.749324	-2.25971	nfix	282	285	3	0.989474	0.581443	485	285	485
129	431	8	16.6182	-24.5878	16.6182	1.24841	-1.84349	-1.15077	0.760196	-2.18518	nfix	282	285	3	0.989474	0.581443	485	285	485
130	451	29	-16.494	-151.739	16.494	1.61316	-1.35027	-0.221559	1.08129	0.897349	nfix	273	286	13	0.954545	0.587097	465	286	465
131	460	27	-16.7465	-151.003	16.7465	1.61508	-1.08084	-0.103857	1.02711	0.893866	nfix	274	285	11	0.961404	0.587983	466	285	466
132	465	6	-17.6571	-150.629	17.6571	1.61506	-1.61911	-1.1318	1.01904	0.925951	nfix	279	281	2	0.992883	0.578838	482	281	482
133	479	41	-16.4422	-152.265	16.4422	1.61161	-1.61085	-0.48388	1.10898	0.925669	nfix	268	286	18	0.937063	0.591611	453	286	453
134	481	32	-17.5291	-149.834	17.5291	1.61753	-0.936145	0.305174	0.895677	0.855172	nfix	271	282	11	0.960993	0.592998	457	282	457
135	494	41	-16.822	-151.437	16.822	1.61356	-0.860993	0.185169	0.989821	0.975123	nfix	267	285	18	0.936842	0.590708	452	285	452
136	496	6	-15.1437	-147.57	15.1437	1.61688	-1.02646	-2.35036	1.14321	0.769945	nfix	285	287	2	0.993031	0.582822	489	287	489
137	499	4	-16.0685	-142.416	16.0685	1.60762	-1.37057	-2.37843	1.13149	0.62929	nfix	286	287	1	0.996516	0.582485	491	287	491
138	505	29	-16.623	-151.494	16.623	1.61368	-1.03816	-0.201901	1.03871	0.895527	nfix	277	285	8	0.97193	0.596983	464	285	464
139	507	68	-17.6775	-149.401	17.6775	1.61825	-0.332173	0.568689	0.745877	0.956997	nfix	253	281	28	0.900356	0.602381	420	281	420
140	509	6	-14.6287	-145.206	14.6287	1.6104	-1.51122	-2.24829	1.18813	0.668722	nfix	285	287	2	0.993031	0.582822	489	287	489
141	521	11	-17.0045	-149.567	17.0045	1.61917	-1.83597	-2.15942	1.0377	0.886286	nfix	279	284	5	0.982394	0.580042	481	284	481
142	528	13	-16.262	-151.816	16.262	1.61332	-1.66618	-2.47026	1.13054	0.913234	nfix	281	286	5	0.982517	0.5842	481	286	481
143	537	0	-57.0778	-26.6822	57.0778	1.47476	-1.65948	-4.5583	-1.82136	0.836321	nfix	50	50	0	1	0.155763	321	50	321
144	555	76	53.6664	-166.895	53.6664	1.0064	-0.050269	0.598462	-1.40416	0.683345	nfix	57	63	6	0.904762	0.1875	304	63	304
145	558	9	-33.6478	-78.849	33.6478	1.20015	-1.21021	0.0371519	-0.224445	0.128577	nfix	150	152	2	0.986842	0.47619	315	152	315
146	559	7	-33.7675	-80.792	33.7675	1.23978	-1.18914	0.406823	-0.412008	0.202364	nfix	149	151	2	0.986755	0.471519	316	151	316
147	566	36	-14.3003	-170.718	14.3003	1.54554	-0.918155	-0.156215	1.08992	1.64693	nfix	270	287	17	0.940767	0.58952	458	287	458
148	568	25	-14.1722	-169.664	14.1722	1.55108	-1.77333	-0.224056	1.08677	1.68286	nfix	273	287	14	0.95122	0.58209	469	287	469
149	569	21	-14.1786	-169.62	14.1786	1.55116	-1.79147	-0.206763	1.1234	1.61075	nfix	277	287	10	0.965157	0.585624	473	287	473
150	570	30	-14.242	-169.468	14.242	1.55154	-1.17454	0.21488	1.00992	1.71984	nfix	271	287	16	0.944251	0.584052	464	287	464
151	574	7	10.3029	-109.217	10.3029	1.30735	-1.69521	-2.85501	1.35132	3.09982	nfix	263	266	3	0.988722	0.571739	460	266	460
152	575	6	-7.33933	72.4343	7.33933	1.39921	-1.31194	-1.88752	1.21832	1.29353	nfix	238	240	2	0.991667	0.556075	428	240	428
153	577	14	0.284458	174.113	0.284458	1.5229	-0.650497	-2.13889	1.28848	0.766926	nfix	173	177	4	0.977401	0.504373	343	177	343
154	578	42	-13.7667	-177.105	13.7667	1.50939	-0.892866	-0.183969	1.13568	1.45457	nfix	267	286	19	0.933566	0.592018	451	286	451
155	593	45	49.1207	154.526	49.1207	1.03407	-1.09641	0.283986	-1.6449	0.538251	nfix	78	83	5	0.939759	0.19697	396	83	396
156	594	5	1.85074	-157.353	1.85074	1.59694	-0.569497	-2.04452	1.25278	1.15463	nfix	190	190	0	1	0.516304	368	190	368
157	597	183	45.076	147.877	45.076	1.2188	-0.00835517	0.523787	-1.42855	0.340523	nfix	79	103	24	0.76699	0.305019	259	103	259
158	600	40	50.8624	155.57	50.8624	0.802287	-0.896619	0.760852	-1.859	0.275786	nfix	66	75	9	0.88	0.172775	382	75	382
159	604	19	-0.52847	166.934	0.52847	1.48579	-1.4649	-1.43939	1.25127	0.997934	nfix	172	179	7	0.960894	0.504399	341	179	341
160	606	47	-12.5032	177.08	12.5032	1.48803	-1.24298	-0.769238	1.1952	1.59223	nfix	262	281	19	0.932384	0.595455	440	281	440
161	627	28	-43.9385	-176.525	43.9385	1.48624	-0.405752	-0.590233	-0.52521	0.178766	nfix	104	108	4	0.962963	0.259352	401	108	401
162	678	41	52.3558	175.919	52.3558	1.27568	-1.50472	-0.100713	-1.44362	0.0418836	nfix	67	68	1	0.985294	0.18663	359	68	359
163	680	26	18.1164	145.767	18.1164	1.46095	-1.23788	-0.21783	1.12324	0.826974	nfix	271	279	8	0.971326	0.58913	460	279	460
164	694	11	17.3682	-87.8571	17.3682	0.649352	-0.945694	-2.24829	1.14479	0.800236	nfix	280	283	3	0.989399	0.584551	479	283	479
165	695	13	17.3498	-87.5378	17.3498	0.803009	-1.80521	-2.85501	1.17167	0.854811	nfix	279	283	4	0.985866	0.584906	477	283	477
166	700	45	19.6846	-80.0403	19.6846	1.19933	-1.32407	-2.47026	1.15647	0.386427	nfix	256	269	13	0.951673	0.596737	429	269	429
167	706	6	4.6838	-160.38	4.6838	1.59765	-1.58507	-2.11895	1.20935	1.25367	nfix	212	214	2	0.990654	0.535354	396	214	396
168	742	23	18.7722	145.668	18.7722	1.45623	-1.24489	0.161299	0.964203	0.830932	nfix	269	275	6	0.978182	0.587336	458	275	458
169	743	12	14.8525	145.559	14.8525	1.48073	-1.78029	-1.01976	1.23611	1.01473	nfix	282	287	5	0.982578	0.583851	483	287	483
170	747	22	17.5996	145.833	17.5996	1.4647	-1.60238	-0.0397201	1.08877	0.86692	nfix	277	282	5	0.98227	0.593148	467	282	467
171	748	20	16.3522	145.677	16.3522	1.47175	-1.32965	0.0268063	1.11433	1.00841	nfix	280	286	6	0.979021	0.590717	474	286	474
172	753	15	19.6831	145.419	19.6831	1.44902	-1.51229	0.085073	1.06804	0.69866	nfix	266	269	3	0.988848	0.579521	459	269	459
173	780	65	13.4435	144.777	13.4435	1.47252	-0.523054	-0.437999	1.22164	1.13018	nfix	259	285	26	0.908772	0.606557	427	285	427
174	844	47	14.1574	145.214	14.1574	1.4793	-1.05475	-0.291003	1.20125	1.07261	nfix	266	287	21	0.926829	0.595078	447	287	447
175	845	44	15.1891	145.754	15.1891	1.47913	-0.963192	-0.329272	1.22795	1.01677	nfix	269	287	18	0.937282	0.596452	451	287	451
176	854	41	15.0134	145.632	15.0134	1.47963	-1.01236	-0.962558	1.24431	1.01506	nfix	272	287	15	0.947735	0.599119	454	287	454
177	903	2	-2.81264	-171.673	2.81264	1.57032	-1.63778	-2.91482	1.3162	-0.393196	nfix	198	198	0	1	0.521053	380	198	380
178	905	4	-4.51477	-172.183	4.51477	1.56389	-1.75982	-2.53908	1.34206	0.291359	nfix	212	213	1	0.995305	0.534005	397	213	397
179	908	4	-3.12749	-171.085	3.12749	1.57172	-1.82143	-2.79999	1.32777	0.00182665	nfix	199	200	1	0.995	0.52231	381	200	381
180	910	2	-4.4554	-171.244	4.4554	1.56769	-1.7279	-2.50381	1.34615	0.191478	nfix	212	212	0	1	0.532663	398	212	398
181	921	131	36.588	27.1683	36.588	0.545849	-1.28444	-0.0630763	0.230591	-0.272729	nfix	68	137	69	0.49635	0.345178	197	137	197
182	925	17	28.6372	-112.83	28.6372	0.538629	-1.31222	-0.309163	0.481699	-2.62519	nfix	182	189	7	0.962963	0.518519	351	189	351
183	927	25	28.702	-112.578	28.702	0.67685	-1.28745	-0.297931	0.511944	-2.49109	nfix	176	188	12	0.93617	0.51462	342	188	342
184	930	19	27.4416	-111.88	27.4416	0.681643	-1.65909	-0.896325	0.722947	-2.13573	nfix	190	199	9	0.954774	0.521978	364	199	364
185	931	27	27.2186	-112.074	27.2186	0.315682	-1.37991	-0.739499	0.705062	-2.15301	nfix	188	201	13	0.935323	0.523677	359	201	359
186	933	25	26.1199	-111.274	26.1199	0.205745	-1.77921	-0.654951	0.651153	-1.84676	nfix	199	211	12	0.943128	0.529255	376	211	376
187	936	24	25.6833	-111.035	25.6833	0.506344	-1.5102	-0.857557	0.704842	-1.78553	nfix	205	215	10	0.953488	0.535248	383	215	383
188	971	4	-46.0981	50.2346	46.0981	1.45217	-1.12651	0.0738078	-1.26771	1.21018	nfix	97	98	1	0.989796	0.218468	444	98	444
189	972	4	-46.4118	51.7591	46.4118	1.46082	-0.891005	0.1934	-1.30614	1.21607	nfix	95	96	1	0.989583	0.213483	445	96	445
190	973	3	-37.8363	77.5566	37.8363	1.5162	-1.19804	0.099291	-0.378495	0.410141	nfix	131	132	1	0.992424	0.391045	335	132	335
191	974	0	-38.7222	77.523	38.7222	1.51609	-1.71956	-0.698415	-0.287537	0.270533	nfix	128	128	0	1	0.367816	348	128	348
192	975	8	-52.5436	169.162	52.5436	1.44046	-0.986283	-0.148327	-1.05654	0.512267	nfix	67	68	1	0.985294	0.171795	390	68	390
193	982	30	49.4235	154.759	49.4235	0.985999	-0.593187	0.369321	-1.67044	0.526255	nfix	77	82	5	0.939024	0.188264	409	82	409
194	983	21	48.8219	154.109	48.8219	1.06062	-0.9704	0.143203	-1.66169	0.573198	nfix	83	85	2	0.976471	0.196217	423	85	423
195	984	236	-21.3066	165.7	21.3066	1.25575	0.513718	0.538394	0.67027	0.850246	nfix	128	256	128	0.5	0.573991	223	256	223
196	1032	275	12.2967	92.7856	12.2967	0.918596	0.172547	-0.0079334	1.16652	1.40125	nfix	139	280	141	0.496429	0.661905	210	280	210
197	1034	160	-4.92375	150.62	4.92375	1.24484	0.794582	0.79268	0.960746	1.6128	nfix	129	217	88	0.59447	0.526531	245	217	245
198	1048	68	-20.2836	57.572	20.2836	1.4064	-0.16398	0.0866673	0.671256	0.789481	nfix	238	264	26	0.901515	0.595	400	264	400
199	1054	194	7.52546	93.5991	7.52546	1.1649	-0.187107	-0.115508	1.18455	1.31894	nfix	149	241	92	0.618257	0.615702	242	241	242
200	1058	1072	11.7364	122.866	11.7364	1.17087	1.3218	0.972675	1.06249	1.2708	nfix	-194	277	471	0	0.328257	-591	277	591
201	1059	44	-19.7167	63.4213	19.7167	1.45764	-0.990579	-0.462323	0.854537	0.28258	nfix	250	269	19	0.929368	0.581395	430	269	430
202	1061	20	-10.9397	166.248	10.9397	1.42499	-0.380588	0.0515468	1.18782	1.95114	nfix	262	271	9	0.96679	0.577093	454	271	454
203	1063	170	-8.14116	158.307	8.14116	1.35365	0.711738	0.886683	1.05499	1.58094	nfix	176	247	71	0.712551	0.644689	273	247	273
204	1067	75	21.758	-71.8243	21.758	1.27346	-0.349879	-1.69316	1.10116	-0.185527	nfix	216	251	35	0.860558	0.571429	378	251	378
205	1071	100	-16.2122	167.723	16.2122	1.39974	0.3902	0.628451	0.943719	1.46055	nfix	239	286	47	0.835664	0.606599	394	286	394
206	1075	95	-12.824	45.1439	12.824	1.15828	-0.637903	-0.101759	0.978801	0.541024	nfix	234	282	48	0.829787	0.59542	393	282	393
207	1312	15	-27.1198	-109.355	27.1198	1.52367	-0.869687	-0.267956	0.457097	0.347307	nfix	200	202	2	0.990099	0.536193	373	202	373
208	1313	2	-26.3235	-79.9752	26.3235	1.26804	-1.76876	-0.31771	-0.0431885	-1.90743	nfix	208	209	1	0.995215	0.525253	396	209	396
209	1500	76	12.9519	-81.5232	12.9519	0.980131	-1.21259	-0.506134	1.17071	0.799862	nfix	258	283	25	0.911661	0.624697	413	283	413
210	10128	51	-54.332	-67.4014	54.332	0.615738	0.544669	0.464807	-1.23542	-0.779337	nfix	50	60	10	0.833333	0.157729	317	60	317
211	10674	156	62.0503	-6.86364	62.0503	1.19857	-0.20956	0.0930081	-1.1224	1.3899	nfix	26	36	10	0.722222	0.320988	81	36	81
212	11474	211	35.9232	14.399	35.9232	1.03371	-0.676753	-0.728995	0.268645	-0.648408	nfix	32	140	108	0.228571	0.283186	113	140	113
213	3	46	-10.4853	105.637	10.4853	1.34276	-0.924942	-0.502375	0.848236	0.985565	nonfix	175	202	27	0.866337	0.412736	424	202	424
214	125	10	-12.1636	96.8733	12.1636	1.38492	-1.48608	-2.24829	1.14918	0.996208	nonfix	197	205	8	0.960976	0.415612	474	205	474
215	127	38	-31.553	159.077	31.553	1.19036	-1.53458	-0.332193	0.31082	0.721365	nonfix	141	171	30	0.824561	0.471572	299	171	299
216	128	23	-29.0326	167.952	29.0326	1.35409	-1.30758	-0.598806	0.327598	0.455396	nonfix	160	178	18	0.898876	0.470588	340	178	340
217	129	8	-54.6284	158.864	54.6284	1.41556	-0.936305	-0.431204	-1.33918	0.142207	nonfix	297	304	7	0.976974	0.83662	355	304	355
218	131	30	39.6991	-31.1052	39.6991	1.40641	-1.54052	-0.0464508	0.0894212	0.553478	nonfix	210	237	27	0.886076	0.63253	332	237	332
219	132	38	39.4419	-31.2025	39.4419	1.40762	-0.922072	0.127625	0.0676551	0.746025	nonfix	198	232	34	0.853448	0.62069	319	232	319
220	133	50	38.5782	-28.7013	38.5782	1.3861	-0.861884	0.222765	0.0882479	0.476599	nonfix	171	218	47	0.784404	0.575758	297	218	297
221	134	46	38.4695	-28.3336	38.4695	1.38084	-0.584902	0.766804	0.0532544	0.508431	nonfix	174	216	42	0.805556	0.58194	299	216	299
222	135	33	39.0523	-28.0113	39.0523	1.37923	-1.1693	-0.432897	0.120522	0.288415	nonfix	196	226	30	0.867257	0.6125	320	226	320
223	136	44	38.6372	-28.0292	38.6372	1.3779	-0.761426	0.226674	0.0704534	0.47133	nonfix	179	219	40	0.817352	0.588816	304	219	304
224	137	49	38.7239	-27.2123	38.7239	1.37039	-0.615748	0.212895	0.120413	0.359898	nonfix	175	220	45	0.795455	0.585284	299	220	299
225	138	52	37.7954	-25.4819	37.7954	1.35103	-0.433825	0.250928	0.050649	0.218515	nonfix	159	206	47	0.771845	0.555944	286	206	286
226	139	39	36.9713	-25.0998	36.9713	1.35214	-1.03208	-0.188705	0.108661	-0.107522	nonfix	160	195	35	0.820513	0.549828	291	195	291
227	145	164	27.7465	-18.0066	27.7465	1.11738	-0.727656	0.468017	0.207401	-1.36203	nonfix	83	183	100	0.453552	0.386047	215	183	215
228	146	200	28.6899	-17.8583	28.6899	1.13291	-0.445175	0.806242	0.00112217	-0.989889	nonfix	53	179	126	0.296089	0.317365	167	179	167
229	147	186	28.1174	-17.2326	28.1174	1.09287	-0.637286	0.463887	0.18156	-1.30969	nonfix	64	182	118	0.351648	0.338624	189	182	189
230	148	277	28.2911	-16.5563	28.2911	1.06539	-0.13819	1.08863	-0.0187349	-1.12812	nonfix	8	181	173	0.0441989	0.0833333	96	181	96
231	149	250	27.9548	-15.5932	27.9548	0.994863	-0.21478	0.649852	0.201051	-1.50088	nonfix	29	182	153	0.159341	0.230159	126	182	126
232	150	146	28.4061	-14.0365	28.4061	0.864687	-0.196938	0.0590474	0.419415	-2.38862	nonfix	92	180	88	0.511111	0.408889	225	180	225
233	151	136	29.0245	-13.6418	29.0245	0.914139	-0.406088	-0.0474177	0.361055	-2.23249	nonfix	100	178	78	0.561798	0.440529	227	178	227
234	155	21	-1.3784	-89.6787	1.3784	1.28611	-1.15321	-0.883158	0.792786	-0.669693	nonfix	171	182	11	0.93956	0.492795	347	182	347
235	156	24	-0.385734	-91.5129	0.385734	1.32163	-0.474137	0.458807	0.772378	-1.35978	nonfix	167	180	13	0.927778	0.5	334	180	334
236	157	33	-1.2936	-90.4353	1.2936	1.3012	-0.853632	-0.187518	0.737854	-0.834183	nonfix	165	182	17	0.906593	0.494012	334	182	334
237	158	9	0.325229	-89.9568	0.325229	1.29619	-1.5718	-1.57662	0.881434	-1.38346	nonfix	175	180	5	0.972222	0.502874	348	180	348
238	159	43	-0.559293	-91.1843	0.559293	1.3105	0.108287	0.56034	0.74227	-1.32585	nonfix	155	181	26	0.856354	0.488959	317	181	317
239	160	9	0.332085	-90.4757	0.332085	1.30522	-0.941547	-0.561043	0.886765	-1.07007	nonfix	176	180	4	0.977778	0.505747	348	180	348
240	161	25	0.586845	-90.757	0.586845	1.31177	-1.17105	-0.114441	0.827877	-0.858194	nonfix	168	181	13	0.928177	0.501493	335	181	335
241	162	21	-0.610811	-90.6658	0.610811	1.30811	-1.52462	-0.349987	0.729675	-1.84765	nonfix	170	181	11	0.939227	0.5	340	181	340
242	163	43	-0.826798	-89.4306	0.826798	1.27955	-0.517465	-0.0283328	0.786414	-0.585378	nonfix	158	181	23	0.872928	0.495298	319	181	319
243	164	47	-0.627248	-90.3584	0.627248	1.29902	-0.35117	0.088258	0.75975	-1.55092	nonfix	155	181	26	0.856354	0.493631	314	181	314
244	165	15	-0.818429	-90.0588	0.818429	1.29591	-1.42765	-0.723803	0.788992	-1.05976	nonfix	175	181	6	0.966851	0.504323	347	181	347
245	166	38	-0.266245	-90.7125	0.266245	1.30665	-0.50863	0.123864	0.812821	-1.69655	nonfix	161	180	19	0.894444	0.504702	319	180	319
246	171	67	19.5981	-155.518	19.5981	1.53193	0.341243	1.17911	0.0777848	0.826495	nonfix	155	205	50	0.756098	0.380835	407	205	407
247	172	62	22.0584	-159.524	22.0584	1.52966	-0.239788	0.506272	0.540615	0.823431	nonfix	157	202	45	0.777228	0.403599	389	202	389
248	173	18	20.5476	-156.609	20.5476	1.53501	-0.977626	-0.35149	0.767891	0.226736	nonfix	192	204	12	0.941176	0.428571	448	204	448
249	176	47	20.835	-156.927	20.835	1.53517	-0.641735	0.209573	0.690261	0.386494	nonfix	169	204	35	0.828431	0.405276	417	204	417
250	180	67	20.7904	-156.337	20.7904	1.53213	-0.159977	0.960486	0.416247	0.760327	nonfix	154	204	50	0.754902	0.387909	397	204	397
251	181	7	28.2081	-177.367	28.2081	1.50433	-1.82728	-2.18058	0.715615	0.559625	nonfix	174	181	7	0.961326	0.47541	366	181	366
252	183	56	21.1332	-157.015	21.1332	1.53366	-0.460315	0.476201	0.683133	0.61019	nonfix	160	203	43	0.788177	0.39604	404	203	404
253	186	21	21.8966	-160.152	21.8966	1.53071	-0.823464	-0.424476	0.775675	-0.393402	nonfix	186	202	16	0.920792	0.431555	431	202	431
254	187	60	21.4587	-157.973	21.4587	1.53318	-0.216872	0.359215	0.738332	0.757429	nonfix	159	203	44	0.783251	0.400504	397	203	397
255	189	193	64.9907	-18.5941	64.9907	1.28807	1.01054	0.698323	-1.67556	0.180205	nonfix	-20	163	183	0	1	-1	163	1
256	202	130	-21.1333	55.5327	21.1333	1.38676	-0.077076	0.957349	0.157433	0.6927	nonfix	126	203	77	0.62069	0.381818	330	203	330
257	203	8	-7.99629	-140.687	7.99629	1.57945	-1.28388	-0.192279	1.04953	0.36647	nonfix	190	196	6	0.969388	0.437788	434	196	434
258	206	4	-7.91764	-140.57	7.91764	1.57903	-1.74879	-0.266624	1.10427	-0.0549173	nonfix	192	196	4	0.979592	0.439359	437	196	437
259	207	28	-9.77478	-139.014	9.77478	1.58028	-0.682176	0.357606	0.924127	0.833066	nonfix	182	200	18	0.91	0.419355	434	200	434
260	211	33	-8.86624	-140.139	8.86624	1.58053	-0.658179	0.338547	0.936819	0.769143	nonfix	178	198	20	0.89899	0.424821	419	198	419
261	212	22	-9.94499	-139.089	9.94499	1.58148	-1.11956	0.111687	0.983017	0.715251	nonfix	186	201	15	0.925373	0.420814	442	201	442
262	213	25	-8.90932	-139.552	8.90932	1.57949	-1.04846	0.112455	1.02865	0.731489	nonfix	182	198	16	0.919192	0.42623	427	198	427
263	214	23	-9.39786	-140.074	9.39786	1.58239	-0.998112	0.151948	1.01778	0.792987	nonfix	181	199	18	0.909548	0.416092	435	199	435
264	217	12	-24.3767	-128.323	24.3767	1.59742	-1.25997	-2.01012	0.735601	0.551665	nonfix	189	196	7	0.964286	0.459854	411	196	411
265	220	4	11.2942	166.876	11.2942	1.52824	-1.66063	-2.47026	1.26802	0.955933	nonfix	200	203	3	0.985222	0.422833	473	203	473
266	237	83	29.9723	129.923	29.9723	1.18216	-1.59269	-0.133913	0.32852	1.4319	nonfix	115	174	59	0.66092	0.427509	269	174	269
267	238	104	29.8488	129.871	29.8488	1.1861	-1.32505	0.161299	0.247434	1.46454	nonfix	102	175	73	0.582857	0.408	250	175	250
268	241	70	29.6412	129.713	29.6412	1.19183	-1.37776	0.0268063	0.354785	1.451	nonfix	122	176	54	0.693182	0.426573	286	176	286
269	242	71	29.4594	129.602	29.4594	1.19679	-1.76325	-0.181613	0.400042	1.41392	nonfix	122	176	54	0.693182	0.425087	287	176	287
270	244	96	29.1466	129.208	29.1466	1.20321	-1.78606	-0.652615	0.501754	1.29943	nonfix	106	177	71	0.59887	0.4	265	177	265
271	247	116	28.323	129.972	28.323	1.23282	-1.17514	-0.876668	0.646023	1.31351	nonfix	105	181	76	0.58011	0.410156	256	181	256
272	277	52	-9.42548	46.3688	9.42548	1.20749	-0.877304	-2.29743	1.13203	0.112592	nonfix	166	199	33	0.834171	0.408867	406	199	406
273	278	20	-9.73086	46.5115	9.73086	1.21416	-1.64273	-2.15942	1.13965	0.0768285	nonfix	188	200	12	0.94	0.425339	442	200	442
274	279	30	-9.72632	47.5732	9.72632	1.24294	-1.83466	-2.57625	1.15113	0.271798	nonfix	178	200	22	0.89	0.412037	432	200	432
275	280	25	-10.0866	47.7417	10.0866	1.24729	-1.67126	-1.97737	1.14121	0.0693138	nonfix	184	201	17	0.915423	0.417234	441	201	441
276	283	16	-10.1593	51.1656	10.1593	1.31731	-1.7247	-2.35036	1.11498	0.26988	nonfix	189	201	12	0.940299	0.42	450	201	450
277	285	8	-16.6031	59.5873	16.6031	1.42124	-1.81032	-2.24829	1.03481	0.147004	nonfix	202	208	6	0.971154	0.416495	485	208	485
278	289	14	-7.12964	56.28	7.12964	1.37376	-1.69852	-2.35036	1.15403	0.919113	nonfix	185	194	9	0.953608	0.442584	418	194	418
279	296	176	24.2598	-76.6441	24.2598	0.836439	0.4135	-1.17029	0.987544	0.261517	nonfix	108	196	88	0.55102	0.435484	248	196	248
280	327	120	17.6315	-63.2375	17.6315	1.24292	-1.59212	0.0498688	0.957588	0.306905	nonfix	129	207	78	0.623188	0.350543	368	207	368
281	331	110	17.4908	-62.9763	17.4908	1.23848	-1.44835	-0.144974	1.10039	0.32775	nonfix	146	207	61	0.705314	0.385224	379	207	379
282	334	246	13.8984	-60.9668	13.8984	1.09654	-0.490366	0.154839	1.10127	1.03376	nonfix	75	207	132	0.362319	0.303644	247	207	247
283	335	119	18.0617	-63.0627	18.0617	1.25278	-1.04684	-0.390193	1.12082	0.159335	nonfix	140	207	67	0.676329	0.381471	367	207	367
284	348	25	18.7918	-110.975	18.7918	1.14929	-0.932636	0.21488	0.819963	-1.129	nonfix	191	206	15	0.927184	0.41886	456	206	456
285	349	1	19.31	-110.803	19.31	1.12574	-1.71384	-4.5583	0.928328	-1.30639	nonfix	205	206	1	0.995146	0.430672	476	206	476
286	350	13	18.3568	-114.724	18.3568	1.22766	-1.48381	-0.657295	0.864525	-2.21362	nonfix	201	207	6	0.971014	0.425847	472	207	472
287	351	20	29.0398	-118.285	29.0398	1.04032	-0.753194	0.369321	0.155836	-2.2446	nonfix	170	178	8	0.955056	0.495627	343	178	343
288	352	6	-49.6862	178.774	49.6862	1.4728	-1.45486	-0.493065	-0.927612	-0.0868905	nonfix	350	355	5	0.985915	0.813953	430	355	430
289	354	5	3.85111	-159.297	3.85111	1.59683	-1.36454	-2.20242	1.20854	0.772245	nonfix	182	186	4	0.978495	0.469072	388	186	388
290	355	19	8.62158	150.926	8.62158	1.44379	-1.74773	-2.35036	1.24677	1.54201	nonfix	184	197	13	0.93401	0.427907	430	197	430
291	356	5	-40.3188	-9.94232	40.3188	1.4672	-1.11875	0.131366	-0.650587	1.56277	nonfix	246	249	3	0.987952	0.672131	366	249	366
292	358	3	-9.95743	-150.211	9.95743	1.61021	-1.77788	-2.29743	1.29389	0.312753	nonfix	199	201	2	0.99005	0.43167	461	201	461
293	359	36	-19.0524	-169.859	19.0524	1.54	-0.7351	-1.41778	0.937646	1.12637	nonfix	185	206	21	0.898058	0.417607	443	206	443
294	361	31	5.52886	-87.0619	5.52886	1.16287	-1.43054	-0.18515	0.897763	1.45937	nonfix	168	190	22	0.884211	0.440945	381	190	381
295	362	12	-29.3809	-177.987	29.3809	1.47305	-1.33567	-0.220313	0.496595	0.882478	nonfix	168	177	9	0.949153	0.48415	347	177	347
296	363	62	1.61539	7.39705	1.61539	1.01136	-0.917571	0.149045	0.921717	1.08096	nonfix	148	182	34	0.813187	0.480519	308	182	308
297	364	172	0.238989	6.60226	0.238989	1.05275	-0.393385	0.657535	0.696826	1.26523	nonfix	96	180	84	0.533333	0.518919	185	180	185
298	365	76	-1.43572	5.62983	1.43572	1.10492	-1.37097	-0.137212	0.292053	0.989638	nonfix	138	182	44	0.758242	0.472603	292	182	292
299	366	3	-46.6358	37.9408	46.6358	1.39227	-1.24767	-0.090336	-1.21507	1.19043	nonfix	352	354	2	0.99435	0.789238	446	354	446
300	367	3	-46.907	37.7404	46.907	1.3934	-0.702963	0.33189	-1.325	1.21574	nonfix	354	356	2	0.994382	0.791946	447	356	447
301	368	33	-21.2346	-159.778	21.2346	1.57866	-1.13121	-0.225308	0.815604	0.980579	nonfix	186	203	17	0.916256	0.43662	426	203	426
302	370	8	-7.94351	-14.367	7.94351	1.37207	-1.02471	0.0786583	0.445999	-1.89879	nonfix	189	196	7	0.964286	0.43649	433	196	433
303	375	5	19.2921	166.635	19.2921	1.52859	-1.7444	-2.70161	1.17556	-0.0708453	nonfix	201	206	5	0.975728	0.424947	473	206	473
304	377	96	12.1845	-68.2896	12.1845	0.846357	-0.722226	-0.835912	1.2904	-0.681778	nonfix	150	205	55	0.731707	0.386598	388	205	388
305	378	129	12.1941	-68.9726	12.1941	0.792037	-0.590793	-0.441422	1.25596	-0.59198	nonfix	135	205	70	0.658537	0.380282	355	205	355
306	379	13	-18.8668	-159.776	18.8668	1.58213	-1.48865	-1.30669	1.0333	1.02076	nonfix	199	206	7	0.966019	0.426124	467	206	467
307	380	22	-19.9957	-158.114	19.9957	1.58669	-1.38112	-1.50862	0.95978	0.982786	nonfix	197	205	8	0.960976	0.438753	449	205	449
308	381	27	-21.9281	-157.919	21.9281	1.58463	-1.23482	-1.00404	0.805361	0.954631	nonfix	189	202	13	0.935644	0.444706	425	202	425
309	382	6	-10.4199	-161.001	10.4199	1.59222	-1.76419	-2.24829	1.29027	1.1323	nonfix	198	202	4	0.980198	0.427646	463	202	463
310	383	7	-19.2688	-158.937	19.2688	1.58477	-1.78368	-2.29743	1.01831	0.97921	nonfix	202	206	4	0.980583	0.428875	471	206	471
311	384	17	-20.1612	-157.341	20.1612	1.58926	-1.48877	-2.06239	0.961545	0.946385	nonfix	196	205	9	0.956098	0.432671	453	205	453
312	385	16	-19.8671	-157.702	19.8671	1.58838	-1.43301	-1.88752	0.983555	0.981917	nonfix	198	205	7	0.965854	0.434211	456	205	456
313	392	6	-8.98802	-157.981	8.98802	1.60488	-1.53179	-2.35036	1.29226	0.639943	nonfix	193	198	5	0.974747	0.431767	447	198	447
314	394	7	-37.1124	-12.2851	37.1124	1.48014	-1.02857	0.677725	-0.521485	0.968467	nonfix	192	197	5	0.974619	0.590769	325	197	325
315	395	5	-37.3005	-12.6781	37.3005	1.48264	-1.58504	-0.183969	-0.30893	0.886843	nonfix	195	199	4	0.979899	0.594512	328	199	328
316	399	4	-49.3013	69.4849	49.3013	1.53619	0.237944	0.583543	-1.45064	-0.103714	nonfix	354	357	3	0.991597	0.813793	435	357	435
317	401	4	-53.0932	73.5169	53.0932	1.54019	-0.647103	0.882939	-2.16422	-0.14464	nonfix	321	324	3	0.990741	0.833766	385	324	385
318	402	41	71.0147	-8.38644	71.0147	1.28454	-0.62662	0.739607	-2.08396	0.0669724	nonfix	65	104	39	0.625	0.792683	82	104	82
319	404	7	-20.5082	-29.3033	20.5082	1.3067	-1.64945	-0.159624	0.84623	0.0826102	nonfix	200	204	4	0.980392	0.43573	459	204	459
320	405	69	45.9057	149.949	45.9057	1.22361	-0.243828	0.42993	-1.52795	0.50425	nonfix	290	348	58	0.833333	0.767196	378	348	378
321	406	56	46.948	151.996	46.948	1.17415	-0.664385	0.473938	-1.56532	0.653481	nonfix	307	356	49	0.86236	0.779188	394	356	394
322	407	46	47.337	152.478	47.337	1.16346	-1.12147	0.280391	-1.61577	0.647843	nonfix	318	358	40	0.888268	0.787129	404	358	404
323	409	48	47.746	153.013	47.746	1.13855	-1.15924	0.148318	-1.60872	0.625097	nonfix	318	359	41	0.885794	0.793017	401	359	401
324	410	32	48.0805	153.216	48.0805	1.12274	-1.21459	0.437622	-1.63424	0.603354	nonfix	333	359	26	0.927577	0.80241	415	359	415
325	411	13	7.11907	171.216	7.11907	1.53413	-1.46322	-2.11895	1.25219	1.59097	nonfix	188	194	6	0.969072	0.449761	418	194	418
326	413	27	46.5209	150.869	46.5209	1.21151	-1.48818	-0.0690413	-1.51125	0.559446	nonfix	334	354	20	0.943503	0.789598	423	354	423
327	414	224	32.7463	-16.9991	32.7463	1.21182	-0.43532	0.59884	-0.100951	-0.280972	nonfix	32	170	138	0.188235	0.307692	104	170	104
328	415	55	32.5076	-16.5088	32.5076	1.19953	-1.59998	-0.313423	0.215187	-0.623793	nonfix	140	170	30	0.823529	0.510949	274	170	274
329	416	105	33.0692	-16.3422	33.0692	1.21016	-1.28916	-0.266624	0.229958	-0.901173	nonfix	113	170	57	0.664706	0.511312	221	170	221
330	418	30	17.0565	-25.1701	17.0565	1.26067	-0.415845	0.662035	0.502912	-1.37923	nonfix	192	208	16	0.923077	0.415584	462	208	462
331	419	22	16.8455	-24.9678	16.8455	1.25654	-0.783249	-0.0302177	0.803375	-2.42373	nonfix	199	208	9	0.956731	0.422505	471	208	471
332	421	22	16.5985	-24.2562	16.5985	1.23387	-0.655633	0.381877	0.641449	-1.87699	nonfix	198	208	10	0.951923	0.420382	471	208	471
333	422	16	16.7372	-22.9314	16.7372	1.2025	-0.787109	-0.450054	0.764655	-3.14597	nonfix	202	208	6	0.971154	0.42348	477	208	477
334	423	17	16.0983	-22.814	16.0983	1.19047	-0.483488	-0.462323	0.786201	-3.11459	nonfix	202	208	6	0.971154	0.422594	478	208	478
335	424	18	15.218	-23.1606	15.218	1.19952	-0.729155	-0.411214	0.886605	-2.13442	nonfix	199	208	9	0.956731	0.417191	477	208	477
336	425	27	15.0837	-23.6248	15.0837	1.21014	-0.344564	0.406823	0.747609	-1.48718	nonfix	193	208	15	0.927885	0.412393	468	208	468
337	426	22	14.9283	-24.3843	14.9283	1.23469	-0.565979	0.89534	0.333033	-1.13444	nonfix	197	208	11	0.947115	0.41649	473	208	473
338	427	16	14.8516	-24.7055	14.8516	1.24491	-1.14853	0.169113	0.466188	-1.44977	nonfix	201	208	7	0.966346	0.419624	479	208	479
339	428	41	32.3094	-64.7672	32.3094	1.30331	-1.13568	-1.51676	0.657203	0.634802	nonfix	137	170	33	0.805882	0.474048	289	170	289
340	429	8	16.7665	-24.745	16.7665	1.25191	-1.33331	-0.489376	0.749324	-2.25971	nonfix	203	208	5	0.975962	0.418557	485	208	485
341	431	8	16.6182	-24.5878	16.6182	1.24841	-1.84349	-1.15077	0.760196	-2.18518	nonfix	203	208	5	0.975962	0.418557	485	208	485
342	451	29	-16.494	-151.739	16.494	1.61316	-1.35027	-0.221559	1.08129	0.897349	nonfix	192	208	16	0.923077	0.412903	465	208	465
343	460	27	-16.7465	-151.003	16.7465	1.61508	-1.08084	-0.103857	1.02711	0.893866	nonfix	192	208	16	0.923077	0.412017	466	208	466
344	465	6	-17.6571	-150.629	17.6571	1.61506	-1.61911	-1.1318	1.01904	0.925951	nonfix	203	207	4	0.980676	0.421162	482	207	482
345	479	41	-16.4422	-152.265	16.4422	1.61161	-1.61085	-0.48388	1.10898	0.925669	nonfix	185	208	23	0.889423	0.408389	453	208	453
346	481	32	-17.5291	-149.834	17.5291	1.61753	-0.936145	0.305174	0.895677	0.855172	nonfix	186	207	21	0.898551	0.407002	457	207	457
347	494	41	-16.822	-151.437	16.822	1.61356	-0.860993	0.185169	0.989821	0.975123	nonfix	185	208	23	0.889423	0.409292	452	208	452
348	496	6	-15.1437	-147.57	15.1437	1.61688	-1.02646	-2.35036	1.14321	0.769945	nonfix	204	208	4	0.980769	0.417178	489	208	489
349	499	4	-16.0685	-142.416	16.0685	1.60762	-1.37057	-2.37843	1.13149	0.62929	nonfix	205	208	3	0.985577	0.417515	491	208	491
350	505	29	-16.623	-151.494	16.623	1.61368	-1.03816	-0.201901	1.03871	0.895527	nonfix	187	208	21	0.899038	0.403017	464	208	464
351	507	68	-17.6775	-149.401	17.6775	1.61825	-0.332173	0.568689	0.745877	0.956997	nonfix	167	207	40	0.806763	0.397619	420	207	420
352	509	6	-14.6287	-145.206	14.6287	1.6104	-1.51122	-2.24829	1.18813	0.668722	nonfix	204	208	4	0.980769	0.417178	489	208	489
353	521	11	-17.0045	-149.567	17.0045	1.61917	-1.83597	-2.15942	1.0377	0.886286	nonfix	202	208	6	0.971154	0.419958	481	208	481
354	528	13	-16.262	-151.816	16.262	1.61332	-1.66618	-2.47026	1.13054	0.913234	nonfix	200	208	8	0.961538	0.4158	481	208	481
355	537	0	-57.0778	-26.6822	57.0778	1.47476	-1.65948	-4.5583	-1.82136	0.836321	nonfix	271	271	0	1	0.844237	321	271	321
356	555	76	53.6664	-166.895	53.6664	1.0064	-0.050269	0.598462	-1.40416	0.683345	nonfix	247	317	70	0.77918	0.8125	304	317	304
357	558	9	-33.6478	-78.849	33.6478	1.20015	-1.21021	0.0371519	-0.224445	0.128577	nonfix	165	172	7	0.959302	0.52381	315	172	315
358	559	7	-33.7675	-80.792	33.7675	1.23978	-1.18914	0.406823	-0.412008	0.202364	nonfix	167	172	5	0.97093	0.528481	316	172	316
359	566	36	-14.3003	-170.718	14.3003	1.54554	-0.918155	-0.156215	1.08992	1.64693	nonfix	188	207	19	0.908213	0.41048	458	207	458
360	568	25	-14.1722	-169.664	14.1722	1.55108	-1.77333	-0.224056	1.08677	1.68286	nonfix	196	207	11	0.94686	0.41791	469	207	469
361	569	21	-14.1786	-169.62	14.1786	1.55116	-1.79147	-0.206763	1.1234	1.61075	nonfix	196	207	11	0.94686	0.414376	473	207	473
362	570	30	-14.242	-169.468	14.242	1.55154	-1.17454	0.21488	1.00992	1.71984	nonfix	193	207	14	0.932367	0.415948	464	207	464
363	574	7	10.3029	-109.217	10.3029	1.30735	-1.69521	-2.85501	1.35132	3.09982	nonfix	197	201	4	0.9801	0.428261	460	201	460
364	575	6	-7.33933	72.4343	7.33933	1.39921	-1.31194	-1.88752	1.21832	1.29353	nonfix	190	194	4	0.979381	0.443925	428	194	428
365	577	14	0.284458	174.113	0.284458	1.5229	-0.650497	-2.13889	1.28848	0.766926	nonfix	170	180	10	0.944444	0.495627	343	180	343
366	578	42	-13.7667	-177.105	13.7667	1.50939	-0.892866	-0.183969	1.13568	1.45457	nonfix	184	207	23	0.888889	0.407982	451	207	451
367	593	45	49.1207	154.526	49.1207	1.03407	-1.09641	0.283986	-1.6449	0.538251	nonfix	318	358	40	0.888268	0.80303	396	358	396
368	594	5	1.85074	-157.353	1.85074	1.59694	-0.569497	-2.04452	1.25278	1.15463	nonfix	178	183	5	0.972678	0.483696	368	183	368
369	597	183	45.076	147.877	45.076	1.2188	-0.00835517	0.523787	-1.42855	0.340523	nonfix	180	339	159	0.530973	0.694981	259	339	259
370	600	40	50.8624	155.57	50.8624	0.802287	-0.896619	0.760852	-1.859	0.275786	nonfix	316	347	31	0.910663	0.827225	382	347	382
371	604	19	-0.52847	166.934	0.52847	1.48579	-1.4649	-1.43939	1.25127	0.997934	nonfix	169	181	12	0.933702	0.495601	341	181	341
372	606	47	-12.5032	177.08	12.5032	1.48803	-1.24298	-0.769238	1.1952	1.59223	nonfix	178	206	28	0.864078	0.404545	440	206	440
373	627	28	-43.9385	-176.525	43.9385	1.48624	-0.405752	-0.590233	-0.52521	0.178766	nonfix	297	321	24	0.925234	0.740648	401	321	401
374	678	41	52.3558	175.919	52.3558	1.27568	-1.50472	-0.100713	-1.44362	0.0418836	nonfix	292	332	40	0.879518	0.81337	359	332	359
375	680	26	18.1164	145.767	18.1164	1.46095	-1.23788	-0.21783	1.12324	0.826974	nonfix	189	207	18	0.913043	0.41087	460	207	460
376	694	11	17.3682	-87.8571	17.3682	0.649352	-0.945694	-2.24829	1.14479	0.800236	nonfix	199	207	8	0.961353	0.415449	479	207	479
377	695	13	17.3498	-87.5378	17.3498	0.803009	-1.80521	-2.85501	1.17167	0.854811	nonfix	198	207	9	0.956522	0.415094	477	207	477
378	700	45	19.6846	-80.0403	19.6846	1.19933	-1.32407	-2.47026	1.15647	0.386427	nonfix	173	205	32	0.843902	0.403263	429	205	429
379	706	6	4.6838	-160.38	4.6838	1.59765	-1.58507	-2.11895	1.20935	1.25367	nonfix	184	188	4	0.978723	0.464646	396	188	396
380	742	23	18.7722	145.668	18.7722	1.45623	-1.24489	0.161299	0.964203	0.830932	nonfix	189	206	17	0.917476	0.412664	458	206	458
381	743	12	14.8525	145.559	14.8525	1.48073	-1.78029	-1.01976	1.23611	1.01473	nonfix	201	208	7	0.966346	0.416149	483	208	483
382	747	22	17.5996	145.833	17.5996	1.4647	-1.60238	-0.0397201	1.08877	0.86692	nonfix	190	207	17	0.917874	0.406852	467	207	467
383	748	20	16.3522	145.677	16.3522	1.47175	-1.32965	0.0268063	1.11433	1.00841	nonfix	194	208	14	0.932692	0.409283	474	208	474
384	753	15	19.6831	145.419	19.6831	1.44902	-1.51229	0.085073	1.06804	0.69866	nonfix	193	205	12	0.941463	0.420479	459	205	459
385	780	65	13.4435	144.777	13.4435	1.47252	-0.523054	-0.437999	1.22164	1.13018	nonfix	168	207	39	0.811594	0.393443	427	207	427
386	844	47	14.1574	145.214	14.1574	1.4793	-1.05475	-0.291003	1.20125	1.07261	nonfix	181	207	26	0.874396	0.404922	447	207	447
387	845	44	15.1891	145.754	15.1891	1.47913	-0.963192	-0.329272	1.22795	1.01677	nonfix	182	208	26	0.875	0.403548	451	208	451
388	854	41	15.0134	145.632	15.0134	1.47963	-1.01236	-0.962558	1.24431	1.01506	nonfix	182	208	26	0.875	0.400881	454	208	454
389	903	2	-2.81264	-171.673	2.81264	1.57032	-1.63778	-2.91482	1.3162	-0.393196	nonfix	182	184	2	0.98913	0.478947	380	184	380
390	905	4	-4.51477	-172.183	4.51477	1.56389	-1.75982	-2.53908	1.34206	0.291359	nonfix	185	188	3	0.984043	0.465995	397	188	397
391	908	4	-3.12749	-171.085	3.12749	1.57172	-1.82143	-2.79999	1.32777	0.00182665	nonfix	182	185	3	0.983784	0.47769	381	185	381
392	910	2	-4.4554	-171.244	4.4554	1.56769	-1.7279	-2.50381	1.34615	0.191478	nonfix	186	188	2	0.989362	0.467337	398	188	398
393	921	131	36.588	27.1683	36.588	0.545849	-1.28444	-0.0630763	0.230591	-0.272729	nonfix	129	191	62	0.675393	0.654822	197	191	197
394	925	17	28.6372	-112.83	28.6372	0.538629	-1.31222	-0.309163	0.481699	-2.62519	nonfix	169	179	10	0.944134	0.481481	351	179	351
395	927	25	28.702	-112.578	28.702	0.67685	-1.28745	-0.297931	0.511944	-2.49109	nonfix	166	179	13	0.927374	0.48538	342	179	342
396	930	19	27.4416	-111.88	27.4416	0.681643	-1.65909	-0.896325	0.722947	-2.13573	nonfix	174	184	10	0.945652	0.478022	364	184	364
397	931	27	27.2186	-112.074	27.2186	0.315682	-1.37991	-0.739499	0.705062	-2.15301	nonfix	171	185	14	0.924324	0.476323	359	185	359
398	933	25	26.1199	-111.274	26.1199	0.205745	-1.77921	-0.654951	0.651153	-1.84676	nonfix	177	190	13	0.931579	0.470745	376	190	376
399	936	24	25.6833	-111.035	25.6833	0.506344	-1.5102	-0.857557	0.704842	-1.78553	nonfix	178	192	14	0.927083	0.464752	383	192	383
400	971	4	-46.0981	50.2346	46.0981	1.45217	-1.12651	0.0738078	-1.26771	1.21018	nonfix	347	350	3	0.991429	0.781532	444	350	444
401	972	4	-46.4118	51.7591	46.4118	1.46082	-0.891005	0.1934	-1.30614	1.21607	nonfix	350	353	3	0.991501	0.786517	445	353	445
402	973	3	-37.8363	77.5566	37.8363	1.5162	-1.19804	0.099291	-0.378495	0.410141	nonfix	204	206	2	0.990291	0.608955	335	206	335
403	974	0	-38.7222	77.523	38.7222	1.51609	-1.71956	-0.698415	-0.287537	0.270533	nonfix	220	220	0	1	0.632184	348	220	348
404	975	8	-52.5436	169.162	52.5436	1.44046	-0.986283	-0.148327	-1.05654	0.512267	nonfix	323	330	7	0.978788	0.828205	390	330	390
405	982	30	49.4235	154.759	49.4235	0.985999	-0.593187	0.369321	-1.67044	0.526255	nonfix	332	357	25	0.929972	0.811736	409	357	409
406	983	21	48.8219	154.109	48.8219	1.06062	-0.9704	0.143203	-1.66169	0.573198	nonfix	340	359	19	0.947075	0.803783	423	359	423
407	984	236	-21.3066	165.7	21.3066	1.25575	0.513718	0.538394	0.67027	0.850246	nonfix	95	203	108	0.46798	0.426009	223	203	223
408	1032	275	12.2967	92.7856	12.2967	0.918596	0.172547	-0.0079334	1.16652	1.40125	nonfix	71	205	134	0.346341	0.338095	210	205	210
409	1034	160	-4.92375	150.62	4.92375	1.24484	0.794582	0.79268	0.960746	1.6128	nonfix	116	188	72	0.617021	0.473469	245	188	245
410	1048	68	-20.2836	57.572	20.2836	1.4064	-0.16398	0.0866673	0.671256	0.789481	nonfix	162	204	42	0.794118	0.405	400	204	400
411	1054	194	7.52546	93.5991	7.52546	1.1649	-0.187107	-0.115508	1.18455	1.31894	nonfix	93	195	102	0.476923	0.384298	242	195	242
412	1058	1072	11.7364	122.866	11.7364	1.17087	1.3218	0.972675	1.06249	1.2708	nonfix	-397	204	601	0	0.671743	-591	204	591
413	1059	44	-19.7167	63.4213	19.7167	1.45764	-0.990579	-0.462323	0.854537	0.28258	nonfix	180	205	25	0.878049	0.418605	430	205	430
414	1061	20	-10.9397	166.248	10.9397	1.42499	-0.380588	0.0515468	1.18782	1.95114	nonfix	192	203	11	0.945813	0.422907	454	203	454
415	1063	170	-8.14116	158.307	8.14116	1.35365	0.711738	0.886683	1.05499	1.58094	nonfix	97	196	99	0.494898	0.355311	273	196	273
416	1067	75	21.758	-71.8243	21.758	1.27346	-0.349879	-1.69316	1.10116	-0.185527	nonfix	162	202	40	0.80198	0.428571	378	202	378
417	1071	100	-16.2122	167.723	16.2122	1.39974	0.3902	0.628451	0.943719	1.46055	nonfix	155	208	53	0.745192	0.393401	394	208	394
418	1075	95	-12.824	45.1439	12.824	1.15828	-0.637903	-0.101759	0.978801	0.541024	nonfix	159	206	47	0.771845	0.40458	393	206	393
419	1312	15	-27.1198	-109.355	27.1198	1.52367	-0.869687	-0.267956	0.457097	0.347307	nonfix	173	186	13	0.930108	0.463807	373	186	373
420	1313	2	-26.3235	-79.9752	26.3235	1.26804	-1.76876	-0.31771	-0.0431885	-1.90743	nonfix	188	189	1	0.994709	0.474747	396	189	396
421	1500	76	12.9519	-81.5232	12.9519	0.980131	-1.21259	-0.506134	1.17071	0.799862	nonfix	155	206	51	0.752427	0.375303	413	206	413
422	10128	51	-54.332	-67.4014	54.332	0.615738	0.544669	0.464807	-1.23542	-0.779337	nonfix	267	308	41	0.866883	0.842271	317	308	317
423	10674	156	62.0503	-6.86364	62.0503	1.19857	-0.20956	0.0930081	-1.1224	1.3899	nonfix	55	201	146	0.273632	0.679012	81	201	81
424	11474	211	35.9232	14.399	35.9232	1.03371	-0.676753	-0.728995	0.268645	-0.648408	nonfix	81	184	103	0.440217	0.716814	113	184	113
