# Supplementary material for: Mutualisms weaken the latitudinal diversity gradient among oceanic islands
Source: Nature. 2024 Feb 28;627(8003):335–9. doi: 10.1038/s41586-024-07110-y (PMC10937366; doi:10.1038/s41586-024-07110-y)
Supplement: Supplementary file 5 — Source Data Fig. 4 [file 41586_2024_7110_MOESM5_ESM.xlsx]

## Sheet: fig4a
	fit	se.fit	abslatitude	poll
1	1420.99	201.221	0.015341	Biotic
2	1421.86	199.138	0.0844984	Biotic
3	1422.73	197.067	0.153656	Biotic
4	1423.6	195.006	0.222813	Biotic
5	1424.46	192.957	0.291971	Biotic
6	1425.33	190.921	0.361128	Biotic
7	1426.2	188.897	0.430285	Biotic
8	1427.07	186.887	0.499443	Biotic
9	1427.94	184.891	0.5686	Biotic
10	1428.81	182.91	0.637757	Biotic
11	1429.69	180.944	0.706915	Biotic
12	1430.56	178.995	0.776072	Biotic
13	1431.43	177.062	0.84523	Biotic
14	1432.31	175.147	0.914387	Biotic
15	1433.19	173.251	0.983544	Biotic
16	1434.07	171.374	1.0527	Biotic
17	1434.95	169.517	1.12186	Biotic
18	1435.83	167.681	1.19102	Biotic
19	1436.71	165.867	1.26017	Biotic
20	1437.6	164.076	1.32933	Biotic
21	1438.48	162.309	1.39849	Biotic
22	1439.37	160.566	1.46765	Biotic
23	1440.27	158.848	1.5368	Biotic
24	1441.16	157.157	1.60596	Biotic
25	1442.06	155.493	1.67512	Biotic
26	1442.96	153.857	1.74428	Biotic
27	1443.86	152.25	1.81343	Biotic
28	1444.76	150.672	1.88259	Biotic
29	1445.67	149.126	1.95175	Biotic
30	1446.59	147.611	2.0209	Biotic
31	1447.5	146.128	2.09006	Biotic
32	1448.42	144.678	2.15922	Biotic
33	1449.34	143.263	2.22838	Biotic
34	1450.27	141.882	2.29753	Biotic
35	1451.2	140.537	2.36669	Biotic
36	1452.14	139.227	2.43585	Biotic
37	1453.07	137.955	2.50501	Biotic
38	1454.02	136.72	2.57416	Biotic
39	1454.97	135.523	2.64332	Biotic
40	1455.92	134.365	2.71248	Biotic
41	1456.88	133.246	2.78164	Biotic
42	1457.84	132.166	2.85079	Biotic
43	1458.81	131.126	2.91995	Biotic
44	1459.78	130.126	2.98911	Biotic
45	1460.76	129.167	3.05827	Biotic
46	1461.74	128.249	3.12742	Biotic
47	1462.73	127.371	3.19658	Biotic
48	1463.73	126.534	3.26574	Biotic
49	1464.73	125.737	3.3349	Biotic
50	1465.74	124.982	3.40405	Biotic
51	1466.75	124.267	3.47321	Biotic
52	1467.77	123.592	3.54237	Biotic
53	1468.79	122.958	3.61152	Biotic
54	1469.82	122.363	3.68068	Biotic
55	1470.86	121.808	3.74984	Biotic
56	1471.9	121.291	3.819	Biotic
57	1472.95	120.813	3.88815	Biotic
58	1474.01	120.372	3.95731	Biotic
59	1475.07	119.968	4.02647	Biotic
60	1476.14	119.601	4.09563	Biotic
61	1477.21	119.268	4.16478	Biotic
62	1478.3	118.971	4.23394	Biotic
63	1479.39	118.707	4.3031	Biotic
64	1480.48	118.476	4.37226	Biotic
65	1481.58	118.276	4.44141	Biotic
66	1482.69	118.107	4.51057	Biotic
67	1483.8	117.968	4.57973	Biotic
68	1484.93	117.858	4.64889	Biotic
69	1486.05	117.775	4.71804	Biotic
70	1487.19	117.718	4.7872	Biotic
71	1488.33	117.686	4.85636	Biotic
72	1489.47	117.679	4.92551	Biotic
73	1490.62	117.695	4.99467	Biotic
74	1491.78	117.732	5.06383	Biotic
75	1492.95	117.79	5.13299	Biotic
76	1494.12	117.867	5.20214	Biotic
77	1495.29	117.962	5.2713	Biotic
78	1496.47	118.075	5.34046	Biotic
79	1497.66	118.203	5.40962	Biotic
80	1498.85	118.347	5.47877	Biotic
81	1500.05	118.504	5.54793	Biotic
82	1501.25	118.674	5.61709	Biotic
83	1502.45	118.855	5.68625	Biotic
84	1503.66	119.047	5.7554	Biotic
85	1504.88	119.249	5.82456	Biotic
86	1506.1	119.46	5.89372	Biotic
87	1507.32	119.678	5.96288	Biotic
88	1508.55	119.903	6.03203	Biotic
89	1509.78	120.133	6.10119	Biotic
90	1511.01	120.369	6.17035	Biotic
91	1512.25	120.609	6.2395	Biotic
92	1513.49	120.853	6.30866	Biotic
93	1514.73	121.099	6.37782	Biotic
94	1515.98	121.347	6.44698	Biotic
95	1517.22	121.596	6.51613	Biotic
96	1518.47	121.846	6.58529	Biotic
97	1519.72	122.096	6.65445	Biotic
98	1520.97	122.345	6.72361	Biotic
99	1522.22	122.593	6.79276	Biotic
100	1523.47	122.84	6.86192	Biotic
101	1524.73	123.084	6.93108	Biotic
102	1525.98	123.325	7.00024	Biotic
103	1527.23	123.563	7.06939	Biotic
104	1528.48	123.798	7.13855	Biotic
105	1529.73	124.029	7.20771	Biotic
106	1530.98	124.255	7.27687	Biotic
107	1532.23	124.477	7.34602	Biotic
108	1533.47	124.694	7.41518	Biotic
109	1534.71	124.906	7.48434	Biotic
110	1535.95	125.112	7.55349	Biotic
111	1537.19	125.312	7.62265	Biotic
112	1538.42	125.507	7.69181	Biotic
113	1539.65	125.695	7.76097	Biotic
114	1540.88	125.877	7.83012	Biotic
115	1542.1	126.053	7.89928	Biotic
116	1543.31	126.222	7.96844	Biotic
117	1544.52	126.385	8.0376	Biotic
118	1545.73	126.541	8.10675	Biotic
119	1546.93	126.69	8.17591	Biotic
120	1548.12	126.832	8.24507	Biotic
121	1549.3	126.968	8.31423	Biotic
122	1550.48	127.097	8.38338	Biotic
123	1551.65	127.22	8.45254	Biotic
124	1552.81	127.336	8.5217	Biotic
125	1553.96	127.445	8.59086	Biotic
126	1555.11	127.549	8.66001	Biotic
127	1556.24	127.646	8.72917	Biotic
128	1557.37	127.736	8.79833	Biotic
129	1558.48	127.822	8.86749	Biotic
130	1559.59	127.901	8.93664	Biotic
131	1560.68	127.975	9.0058	Biotic
132	1561.76	128.044	9.07496	Biotic
133	1562.83	128.107	9.14411	Biotic
134	1563.88	128.166	9.21327	Biotic
135	1564.93	128.22	9.28243	Biotic
136	1565.96	128.27	9.35159	Biotic
137	1566.97	128.316	9.42074	Biotic
138	1567.97	128.358	9.4899	Biotic
139	1568.96	128.396	9.55906	Biotic
140	1569.93	128.432	9.62822	Biotic
141	1570.89	128.464	9.69737	Biotic
142	1571.83	128.494	9.76653	Biotic
143	1572.75	128.521	9.83569	Biotic
144	1573.66	128.546	9.90485	Biotic
145	1574.55	128.569	9.974	Biotic
146	1575.42	128.591	10.0432	Biotic
147	1576.27	128.611	10.1123	Biotic
148	1577.11	128.63	10.1815	Biotic
149	1577.92	128.648	10.2506	Biotic
150	1578.72	128.665	10.3198	Biotic
151	1579.5	128.682	10.3889	Biotic
152	1580.25	128.698	10.4581	Biotic
153	1580.99	128.714	10.5273	Biotic
154	1581.7	128.729	10.5964	Biotic
155	1582.39	128.745	10.6656	Biotic
156	1583.06	128.761	10.7347	Biotic
157	1583.71	128.777	10.8039	Biotic
158	1584.34	128.793	10.873	Biotic
159	1584.94	128.81	10.9422	Biotic
160	1585.52	128.827	11.0114	Biotic
161	1586.07	128.845	11.0805	Biotic
162	1586.6	128.863	11.1497	Biotic
163	1587.11	128.882	11.2188	Biotic
164	1587.59	128.902	11.288	Biotic
165	1588.04	128.922	11.3572	Biotic
166	1588.47	128.943	11.4263	Biotic
167	1588.87	128.964	11.4955	Biotic
168	1589.25	128.986	11.5646	Biotic
169	1589.6	129.008	11.6338	Biotic
170	1589.93	129.031	11.7029	Biotic
171	1590.22	129.054	11.7721	Biotic
172	1590.49	129.077	11.8413	Biotic
173	1590.73	129.1	11.9104	Biotic
174	1590.94	129.123	11.9796	Biotic
175	1591.13	129.145	12.0487	Biotic
176	1591.28	129.168	12.1179	Biotic
177	1591.41	129.189	12.187	Biotic
178	1591.51	129.21	12.2562	Biotic
179	1591.58	129.229	12.3254	Biotic
180	1591.61	129.248	12.3945	Biotic
181	1591.62	129.265	12.4637	Biotic
182	1591.6	129.28	12.5328	Biotic
183	1591.55	129.294	12.602	Biotic
184	1591.47	129.305	12.6711	Biotic
185	1591.35	129.314	12.7403	Biotic
186	1591.21	129.321	12.8095	Biotic
187	1591.03	129.325	12.8786	Biotic
188	1590.82	129.326	12.9478	Biotic
189	1590.58	129.324	13.0169	Biotic
190	1590.31	129.318	13.0861	Biotic
191	1590.01	129.309	13.1552	Biotic
192	1589.68	129.296	13.2244	Biotic
193	1589.31	129.279	13.2936	Biotic
194	1588.92	129.258	13.3627	Biotic
195	1588.49	129.232	13.4319	Biotic
196	1588.03	129.202	13.501	Biotic
197	1587.53	129.167	13.5702	Biotic
198	1587.01	129.127	13.6393	Biotic
199	1586.45	129.081	13.7085	Biotic
200	1585.86	129.031	13.7777	Biotic
201	1585.24	128.974	13.8468	Biotic
202	1584.59	128.912	13.916	Biotic
203	1583.9	128.845	13.9851	Biotic
204	1583.18	128.771	14.0543	Biotic
205	1582.43	128.691	14.1234	Biotic
206	1581.65	128.605	14.1926	Biotic
207	1580.84	128.513	14.2618	Biotic
208	1579.99	128.415	14.3309	Biotic
209	1579.11	128.31	14.4001	Biotic
210	1578.2	128.198	14.4692	Biotic
211	1577.26	128.08	14.5384	Biotic
212	1576.29	127.955	14.6075	Biotic
213	1575.29	127.824	14.6767	Biotic
214	1574.26	127.685	14.7459	Biotic
215	1573.19	127.54	14.815	Biotic
216	1572.09	127.388	14.8842	Biotic
217	1570.97	127.228	14.9533	Biotic
218	1569.81	127.062	15.0225	Biotic
219	1568.62	126.889	15.0916	Biotic
220	1567.4	126.708	15.1608	Biotic
221	1566.15	126.521	15.23	Biotic
222	1564.87	126.326	15.2991	Biotic
223	1563.56	126.124	15.3683	Biotic
224	1562.22	125.915	15.4374	Biotic
225	1560.86	125.699	15.5066	Biotic
226	1559.46	125.476	15.5758	Biotic
227	1558.03	125.246	15.6449	Biotic
228	1556.57	125.009	15.7141	Biotic
229	1555.09	124.766	15.7832	Biotic
230	1553.57	124.516	15.8524	Biotic
231	1552.03	124.259	15.9215	Biotic
232	1550.46	123.996	15.9907	Biotic
233	1548.86	123.727	16.0599	Biotic
234	1547.24	123.452	16.129	Biotic
235	1545.58	123.172	16.1982	Biotic
236	1543.9	122.885	16.2673	Biotic
237	1542.2	122.594	16.3365	Biotic
238	1540.46	122.297	16.4056	Biotic
239	1538.7	121.995	16.4748	Biotic
240	1536.92	121.689	16.544	Biotic
241	1535.11	121.378	16.6131	Biotic
242	1533.27	121.062	16.6823	Biotic
243	1531.41	120.742	16.7514	Biotic
244	1529.53	120.419	16.8206	Biotic
245	1527.62	120.092	16.8897	Biotic
246	1525.68	119.761	16.9589	Biotic
247	1523.73	119.426	17.0281	Biotic
248	1521.75	119.089	17.0972	Biotic
249	1519.74	118.749	17.1664	Biotic
250	1517.72	118.406	17.2355	Biotic
251	1515.67	118.06	17.3047	Biotic
252	1513.6	117.712	17.3738	Biotic
253	1511.51	117.362	17.443	Biotic
254	1509.39	117.01	17.5122	Biotic
255	1507.26	116.656	17.5813	Biotic
256	1505.1	116.301	17.6505	Biotic
257	1502.93	115.944	17.7196	Biotic
258	1500.73	115.586	17.7888	Biotic
259	1498.51	115.228	17.8579	Biotic
260	1496.28	114.869	17.9271	Biotic
261	1494.02	114.509	17.9963	Biotic
262	1491.75	114.149	18.0654	Biotic
263	1489.46	113.789	18.1346	Biotic
264	1487.15	113.428	18.2037	Biotic
265	1484.82	113.068	18.2729	Biotic
266	1482.47	112.708	18.342	Biotic
267	1480.11	112.349	18.4112	Biotic
268	1477.73	111.99	18.4804	Biotic
269	1475.33	111.632	18.5495	Biotic
270	1472.92	111.274	18.6187	Biotic
271	1470.49	110.918	18.6878	Biotic
272	1468.04	110.562	18.757	Biotic
273	1465.58	110.207	18.8261	Biotic
274	1463.11	109.854	18.8953	Biotic
275	1460.61	109.502	18.9645	Biotic
276	1458.11	109.151	19.0336	Biotic
277	1455.59	108.802	19.1028	Biotic
278	1453.05	108.454	19.1719	Biotic
279	1450.5	108.108	19.2411	Biotic
280	1447.93	107.763	19.3102	Biotic
281	1445.36	107.42	19.3794	Biotic
282	1442.77	107.079	19.4486	Biotic
283	1440.16	106.739	19.5177	Biotic
284	1437.54	106.401	19.5869	Biotic
285	1434.91	106.065	19.656	Biotic
286	1432.27	105.731	19.7252	Biotic
287	1429.61	105.399	19.7944	Biotic
288	1426.94	105.068	19.8635	Biotic
289	1424.26	104.74	19.9327	Biotic
290	1421.56	104.413	20.0018	Biotic
291	1418.86	104.089	20.071	Biotic
292	1416.14	103.766	20.1401	Biotic
293	1413.4	103.445	20.2093	Biotic
294	1410.66	103.125	20.2785	Biotic
295	1407.91	102.808	20.3476	Biotic
296	1405.14	102.492	20.4168	Biotic
297	1402.36	102.178	20.4859	Biotic
298	1399.57	101.865	20.5551	Biotic
299	1396.77	101.554	20.6242	Biotic
300	1393.96	101.245	20.6934	Biotic
301	1391.14	100.936	20.7626	Biotic
302	1388.3	100.63	20.8317	Biotic
303	1385.45	100.324	20.9009	Biotic
304	1382.6	100.02	20.97	Biotic
305	1379.73	99.7173	21.0392	Biotic
306	1376.85	99.4156	21.1083	Biotic
307	1373.96	99.1151	21.1775	Biotic
308	1371.05	98.8156	21.2467	Biotic
309	1368.14	98.5171	21.3158	Biotic
310	1365.22	98.2196	21.385	Biotic
311	1362.28	97.923	21.4541	Biotic
312	1359.33	97.6272	21.5233	Biotic
313	1356.37	97.3321	21.5924	Biotic
314	1353.4	97.0376	21.6616	Biotic
315	1350.42	96.7436	21.7308	Biotic
316	1347.43	96.4501	21.7999	Biotic
317	1344.42	96.1569	21.8691	Biotic
318	1341.41	95.864	21.9382	Biotic
319	1338.38	95.5713	22.0074	Biotic
320	1335.34	95.2786	22.0765	Biotic
321	1332.29	94.986	22.1457	Biotic
322	1329.23	94.6933	22.2149	Biotic
323	1326.15	94.4005	22.284	Biotic
324	1323.07	94.1076	22.3532	Biotic
325	1319.97	93.8144	22.4223	Biotic
326	1316.86	93.521	22.4915	Biotic
327	1313.74	93.2273	22.5606	Biotic
328	1310.61	92.9332	22.6298	Biotic
329	1307.47	92.6388	22.699	Biotic
330	1304.31	92.3438	22.7681	Biotic
331	1301.14	92.0484	22.8373	Biotic
332	1297.96	91.7523	22.9064	Biotic
333	1294.77	91.4557	22.9756	Biotic
334	1291.56	91.1584	23.0447	Biotic
335	1288.35	90.8604	23.1139	Biotic
336	1285.12	90.5616	23.1831	Biotic
337	1281.87	90.2621	23.2522	Biotic
338	1278.62	89.9618	23.3214	Biotic
339	1275.35	89.6606	23.3905	Biotic
340	1272.07	89.3586	23.4597	Biotic
341	1268.78	89.0557	23.5288	Biotic
342	1265.47	88.752	23.598	Biotic
343	1262.15	88.4474	23.6672	Biotic
344	1258.82	88.142	23.7363	Biotic
345	1255.48	87.8358	23.8055	Biotic
346	1252.12	87.5288	23.8746	Biotic
347	1248.75	87.221	23.9438	Biotic
348	1245.36	86.9125	24.013	Biotic
349	1241.97	86.6033	24.0821	Biotic
350	1238.56	86.2934	24.1513	Biotic
351	1235.13	85.9828	24.2204	Biotic
352	1231.7	85.6717	24.2896	Biotic
353	1228.25	85.36	24.3587	Biotic
354	1224.78	85.0478	24.4279	Biotic
355	1221.31	84.7352	24.4971	Biotic
356	1217.82	84.4222	24.5662	Biotic
357	1214.31	84.1089	24.6354	Biotic
358	1210.8	83.7954	24.7045	Biotic
359	1207.27	83.4815	24.7737	Biotic
360	1203.73	83.1675	24.8428	Biotic
361	1200.17	82.8533	24.912	Biotic
362	1196.6	82.5391	24.9812	Biotic
363	1193.02	82.2247	25.0503	Biotic
364	1189.42	81.9103	25.1195	Biotic
365	1185.81	81.596	25.1886	Biotic
366	1182.19	81.2816	25.2578	Biotic
367	1178.56	80.9674	25.3269	Biotic
368	1174.91	80.6533	25.3961	Biotic
369	1171.25	80.3393	25.4653	Biotic
370	1167.58	80.0255	25.5344	Biotic
371	1163.9	79.7119	25.6036	Biotic
372	1160.2	79.3986	25.6727	Biotic
373	1156.49	79.0855	25.7419	Biotic
374	1152.77	78.7729	25.811	Biotic
375	1149.04	78.4605	25.8802	Biotic
376	1145.3	78.1486	25.9494	Biotic
377	1141.54	77.8371	26.0185	Biotic
378	1137.78	77.5261	26.0877	Biotic
379	1134	77.2155	26.1568	Biotic
380	1130.21	76.9055	26.226	Biotic
381	1126.42	76.5959	26.2951	Biotic
382	1122.61	76.2868	26.3643	Biotic
383	1118.8	75.9783	26.4335	Biotic
384	1114.97	75.6703	26.5026	Biotic
385	1111.14	75.3628	26.5718	Biotic
386	1107.3	75.0558	26.6409	Biotic
387	1103.45	74.7494	26.7101	Biotic
388	1099.59	74.4435	26.7792	Biotic
389	1095.72	74.1381	26.8484	Biotic
390	1091.85	73.8332	26.9176	Biotic
391	1087.97	73.5287	26.9867	Biotic
392	1084.09	73.2247	27.0559	Biotic
393	1080.2	72.9211	27.125	Biotic
394	1076.3	72.618	27.1942	Biotic
395	1072.4	72.3153	27.2633	Biotic
396	1068.49	72.013	27.3325	Biotic
397	1064.58	71.7111	27.4017	Biotic
398	1060.67	71.4095	27.4708	Biotic
399	1056.75	71.1083	27.54	Biotic
400	1052.83	70.8075	27.6091	Biotic
401	1048.91	70.507	27.6783	Biotic
402	1044.98	70.2068	27.7474	Biotic
403	1041.06	69.9069	27.8166	Biotic
404	1037.13	69.6073	27.8858	Biotic
405	1033.2	69.308	27.9549	Biotic
406	1029.28	69.009	28.0241	Biotic
407	1025.35	68.7103	28.0932	Biotic
408	1021.43	68.412	28.1624	Biotic
409	1017.51	68.1139	28.2316	Biotic
410	1013.59	67.8163	28.3007	Biotic
411	1009.68	67.5189	28.3699	Biotic
412	1005.76	67.222	28.439	Biotic
413	1001.86	66.9254	28.5082	Biotic
414	997.956	66.6292	28.5773	Biotic
415	994.059	66.3333	28.6465	Biotic
416	990.169	66.038	28.7157	Biotic
417	986.285	65.743	28.7848	Biotic
418	982.408	65.4485	28.854	Biotic
419	978.54	65.1544	28.9231	Biotic
420	974.68	64.8609	28.9923	Biotic
421	970.828	64.5678	29.0614	Biotic
422	966.987	64.2753	29.1306	Biotic
423	963.155	63.9834	29.1998	Biotic
424	959.335	63.692	29.2689	Biotic
425	955.525	63.4012	29.3381	Biotic
426	951.728	63.111	29.4072	Biotic
427	947.943	62.8214	29.4764	Biotic
428	944.17	62.5325	29.5455	Biotic
429	940.412	62.2443	29.6147	Biotic
430	936.667	61.9568	29.6839	Biotic
431	932.937	61.6701	29.753	Biotic
432	929.222	61.3841	29.8222	Biotic
433	925.523	61.099	29.8913	Biotic
434	921.84	60.8148	29.9605	Biotic
435	918.175	60.5316	30.0296	Biotic
436	914.526	60.2494	30.0988	Biotic
437	910.896	59.9682	30.168	Biotic
438	907.284	59.688	30.2371	Biotic
439	903.691	59.4091	30.3063	Biotic
440	900.118	59.1313	30.3754	Biotic
441	896.565	58.8548	30.4446	Biotic
442	893.033	58.5796	30.5137	Biotic
443	889.521	58.3058	30.5829	Biotic
444	886.032	58.0333	30.6521	Biotic
445	882.564	57.7624	30.7212	Biotic
446	879.12	57.4931	30.7904	Biotic
447	875.698	57.2255	30.8595	Biotic
448	872.301	56.9597	30.9287	Biotic
449	868.928	56.6958	30.9978	Biotic
450	865.579	56.4338	31.067	Biotic
451	862.256	56.174	31.1362	Biotic
452	858.959	55.9163	31.2053	Biotic
453	855.689	55.6608	31.2745	Biotic
454	852.445	55.4078	31.3436	Biotic
455	849.229	55.1573	31.4128	Biotic
456	846.041	54.9093	31.4819	Biotic
457	842.881	54.6641	31.5511	Biotic
458	839.75	54.4217	31.6203	Biotic
459	836.648	54.1822	31.6894	Biotic
460	833.576	53.9457	31.7586	Biotic
461	830.535	53.7122	31.8277	Biotic
462	827.524	53.482	31.8969	Biotic
463	824.545	53.2549	31.966	Biotic
464	821.597	53.0312	32.0352	Biotic
465	818.682	52.8109	32.1044	Biotic
466	815.799	52.5941	32.1735	Biotic
467	812.949	52.3809	32.2427	Biotic
468	810.132	52.1713	32.3118	Biotic
469	807.349	51.9653	32.381	Biotic
470	804.6	51.7632	32.4502	Biotic
471	801.886	51.5648	32.5193	Biotic
472	799.207	51.3703	32.5885	Biotic
473	796.563	51.1797	32.6576	Biotic
474	793.955	50.9929	32.7268	Biotic
475	791.383	50.8101	32.7959	Biotic
476	788.847	50.6313	32.8651	Biotic
477	786.347	50.4564	32.9343	Biotic
478	783.885	50.2855	33.0034	Biotic
479	781.46	50.1186	33.0726	Biotic
480	779.073	49.9558	33.1417	Biotic
481	776.723	49.797	33.2109	Biotic
482	774.412	49.6422	33.28	Biotic
483	772.138	49.4914	33.3492	Biotic
484	769.904	49.3447	33.4184	Biotic
485	767.708	49.202	33.4875	Biotic
486	765.551	49.0632	33.5567	Biotic
487	763.433	48.9284	33.6258	Biotic
488	761.355	48.7975	33.695	Biotic
489	759.316	48.6705	33.7641	Biotic
490	757.317	48.5473	33.8333	Biotic
491	755.358	48.4279	33.9025	Biotic
492	753.44	48.3123	33.9716	Biotic
493	751.561	48.2005	34.0408	Biotic
494	749.723	48.0923	34.1099	Biotic
495	747.924	47.9878	34.1791	Biotic
496	746.167	47.8869	34.2482	Biotic
497	744.449	47.7896	34.3174	Biotic
498	742.772	47.6959	34.3866	Biotic
499	741.136	47.6057	34.4557	Biotic
500	739.539	47.5189	34.5249	Biotic
501	737.984	47.4356	34.594	Biotic
502	736.468	47.3556	34.6632	Biotic
503	734.994	47.2789	34.7323	Biotic
504	733.559	47.2055	34.8015	Biotic
505	732.165	47.1354	34.8707	Biotic
506	730.811	47.0684	34.9398	Biotic
507	729.497	47.0046	35.009	Biotic
508	728.223	46.9439	35.0781	Biotic
509	726.989	46.8863	35.1473	Biotic
510	725.795	46.8316	35.2164	Biotic
511	724.641	46.78	35.2856	Biotic
512	723.526	46.7313	35.3548	Biotic
513	722.451	46.6855	35.4239	Biotic
514	721.415	46.6426	35.4931	Biotic
515	720.418	46.6024	35.5622	Biotic
516	719.46	46.565	35.6314	Biotic
517	718.541	46.5304	35.7005	Biotic
518	717.661	46.4984	35.7697	Biotic
519	716.819	46.4691	35.8389	Biotic
520	716.016	46.4423	35.908	Biotic
521	715.251	46.4181	35.9772	Biotic
522	714.524	46.3965	36.0463	Biotic
523	713.835	46.3772	36.1155	Biotic
524	713.184	46.3605	36.1846	Biotic
525	712.57	46.346	36.2538	Biotic
526	711.994	46.3339	36.323	Biotic
527	711.455	46.3241	36.3921	Biotic
528	710.953	46.3166	36.4613	Biotic
529	710.488	46.3112	36.5304	Biotic
530	710.06	46.308	36.5996	Biotic
531	709.668	46.3069	36.6687	Biotic
532	709.312	46.3079	36.7379	Biotic
533	708.992	46.311	36.8071	Biotic
534	708.709	46.3161	36.8762	Biotic
535	708.46	46.3232	36.9454	Biotic
536	708.247	46.3323	37.0145	Biotic
537	708.07	46.3434	37.0837	Biotic
538	707.926	46.3564	37.1529	Biotic
539	707.818	46.3713	37.222	Biotic
540	707.744	46.3881	37.2912	Biotic
541	707.703	46.4068	37.3603	Biotic
542	707.697	46.4275	37.4295	Biotic
543	707.723	46.45	37.4986	Biotic
544	707.782	46.4745	37.5678	Biotic
545	707.874	46.5009	37.637	Biotic
546	707.998	46.5292	37.7061	Biotic
547	708.154	46.5594	37.7753	Biotic
548	708.341	46.5916	37.8444	Biotic
549	708.559	46.6258	37.9136	Biotic
550	708.807	46.6619	37.9827	Biotic
551	709.086	46.6999	38.0519	Biotic
552	709.394	46.74	38.1211	Biotic
553	709.732	46.782	38.1902	Biotic
554	710.099	46.826	38.2594	Biotic
555	710.494	46.872	38.3285	Biotic
556	710.918	46.9199	38.3977	Biotic
557	711.369	46.9698	38.4668	Biotic
558	711.847	47.0217	38.536	Biotic
559	712.353	47.0756	38.6052	Biotic
560	712.884	47.1315	38.6743	Biotic
561	713.442	47.1893	38.7435	Biotic
562	714.024	47.2492	38.8126	Biotic
563	714.632	47.311	38.8818	Biotic
564	715.264	47.3749	38.9509	Biotic
565	715.919	47.4408	39.0201	Biotic
566	716.598	47.5087	39.0893	Biotic
567	717.3	47.5787	39.1584	Biotic
568	718.023	47.6506	39.2276	Biotic
569	718.768	47.7247	39.2967	Biotic
570	719.534	47.8007	39.3659	Biotic
571	720.321	47.8788	39.435	Biotic
572	721.127	47.9589	39.5042	Biotic
573	721.952	48.041	39.5734	Biotic
574	722.796	48.1251	39.6425	Biotic
575	723.657	48.2112	39.7117	Biotic
576	724.536	48.2992	39.7808	Biotic
577	725.431	48.3892	39.85	Biotic
578	726.342	48.4811	39.9191	Biotic
579	727.268	48.5748	39.9883	Biotic
580	728.209	48.6704	40.0575	Biotic
581	729.164	48.7678	40.1266	Biotic
582	730.132	48.8669	40.1958	Biotic
583	731.113	48.9677	40.2649	Biotic
584	732.105	49.0701	40.3341	Biotic
585	733.109	49.1741	40.4032	Biotic
586	734.123	49.2796	40.4724	Biotic
587	735.147	49.3865	40.5416	Biotic
588	736.18	49.4949	40.6107	Biotic
589	737.221	49.6047	40.6799	Biotic
590	738.27	49.7157	40.749	Biotic
591	739.326	49.8279	40.8182	Biotic
592	740.388	49.9413	40.8873	Biotic
593	741.455	50.0557	40.9565	Biotic
594	742.527	50.1711	41.0257	Biotic
595	743.603	50.2874	41.0948	Biotic
596	744.682	50.4045	41.164	Biotic
597	745.763	50.5223	41.2331	Biotic
598	746.847	50.6407	41.3023	Biotic
599	747.931	50.7596	41.3715	Biotic
600	749.015	50.879	41.4406	Biotic
601	750.099	50.9988	41.5098	Biotic
602	751.181	51.1188	41.5789	Biotic
603	752.262	51.239	41.6481	Biotic
604	753.339	51.3594	41.7172	Biotic
605	754.413	51.4797	41.7864	Biotic
606	755.483	51.5999	41.8556	Biotic
607	756.548	51.7201	41.9247	Biotic
608	757.607	51.84	41.9939	Biotic
609	758.659	51.9596	42.063	Biotic
610	759.705	52.0789	42.1322	Biotic
611	760.742	52.1977	42.2013	Biotic
612	761.771	52.3159	42.2705	Biotic
613	762.79	52.4336	42.3397	Biotic
614	763.799	52.5506	42.4088	Biotic
615	764.798	52.6669	42.478	Biotic
616	765.785	52.7824	42.5471	Biotic
617	766.759	52.897	42.6163	Biotic
618	767.721	53.0107	42.6854	Biotic
619	768.669	53.1234	42.7546	Biotic
620	769.603	53.235	42.8238	Biotic
621	770.521	53.3455	42.8929	Biotic
622	771.424	53.4549	42.9621	Biotic
623	772.311	53.563	43.0312	Biotic
624	773.18	53.67	43.1004	Biotic
625	774.032	53.7756	43.1695	Biotic
626	774.866	53.88	43.2387	Biotic
627	775.68	53.9831	43.3079	Biotic
628	776.475	54.0848	43.377	Biotic
629	777.25	54.1851	43.4462	Biotic
630	778.005	54.2841	43.5153	Biotic
631	778.737	54.3817	43.5845	Biotic
632	779.448	54.4778	43.6536	Biotic
633	780.137	54.5724	43.7228	Biotic
634	780.802	54.6656	43.792	Biotic
635	781.443	54.7574	43.8611	Biotic
636	782.06	54.8477	43.9303	Biotic
637	782.653	54.9366	43.9994	Biotic
638	783.22	55.0241	44.0686	Biotic
639	783.762	55.1103	44.1377	Biotic
640	784.277	55.195	44.2069	Biotic
641	784.766	55.2785	44.2761	Biotic
642	785.228	55.3607	44.3452	Biotic
643	785.662	55.4416	44.4144	Biotic
644	786.069	55.5213	44.4835	Biotic
645	786.447	55.5999	44.5527	Biotic
646	786.797	55.6774	44.6218	Biotic
647	787.117	55.7538	44.691	Biotic
648	787.409	55.8292	44.7602	Biotic
649	787.67	55.9036	44.8293	Biotic
650	787.902	55.9771	44.8985	Biotic
651	788.103	56.0498	44.9676	Biotic
652	788.274	56.1215	45.0368	Biotic
653	788.414	56.1924	45.1059	Biotic
654	788.522	56.2626	45.1751	Biotic
655	788.6	56.332	45.2443	Biotic
656	788.645	56.4006	45.3134	Biotic
657	788.658	56.4686	45.3826	Biotic
658	788.639	56.536	45.4517	Biotic
659	788.588	56.6027	45.5209	Biotic
660	788.504	56.6689	45.5901	Biotic
661	788.388	56.7345	45.6592	Biotic
662	788.238	56.7996	45.7284	Biotic
663	788.056	56.8643	45.7975	Biotic
664	787.841	56.9286	45.8667	Biotic
665	787.593	56.9924	45.9358	Biotic
666	787.311	57.0559	46.005	Biotic
667	786.996	57.119	46.0742	Biotic
668	786.648	57.1817	46.1433	Biotic
669	786.267	57.2441	46.2125	Biotic
670	785.852	57.3061	46.2816	Biotic
671	785.404	57.3677	46.3508	Biotic
672	784.923	57.429	46.4199	Biotic
673	784.408	57.4898	46.4891	Biotic
674	783.859	57.5502	46.5583	Biotic
675	783.278	57.6101	46.6274	Biotic
676	782.663	57.6695	46.6966	Biotic
677	782.014	57.7284	46.7657	Biotic
678	781.332	57.7866	46.8349	Biotic
679	780.617	57.8441	46.904	Biotic
680	779.868	57.9009	46.9732	Biotic
681	779.087	57.9571	47.0424	Biotic
682	778.272	58.0124	47.1115	Biotic
683	777.425	58.0669	47.1807	Biotic
684	776.545	58.1206	47.2498	Biotic
685	775.633	58.1733	47.319	Biotic
686	774.688	58.2251	47.3881	Biotic
687	773.711	58.276	47.4573	Biotic
688	772.702	58.3258	47.5265	Biotic
689	771.662	58.3746	47.5956	Biotic
690	770.59	58.4223	47.6648	Biotic
691	769.487	58.4689	47.7339	Biotic
692	768.354	58.5144	47.8031	Biotic
693	767.189	58.5587	47.8722	Biotic
694	765.995	58.6017	47.9414	Biotic
695	764.77	58.6435	48.0106	Biotic
696	763.516	58.684	48.0797	Biotic
697	762.232	58.7232	48.1489	Biotic
698	760.919	58.761	48.218	Biotic
699	759.577	58.7974	48.2872	Biotic
700	758.207	58.8323	48.3563	Biotic
701	756.808	58.8658	48.4255	Biotic
702	755.382	58.8977	48.4947	Biotic
703	753.928	58.9281	48.5638	Biotic
704	752.447	58.9569	48.633	Biotic
705	750.939	58.984	48.7021	Biotic
706	749.404	59.0095	48.7713	Biotic
707	747.844	59.0334	48.8404	Biotic
708	746.257	59.0556	48.9096	Biotic
709	744.646	59.0761	48.9788	Biotic
710	743.009	59.0949	49.0479	Biotic
711	741.347	59.112	49.1171	Biotic
712	739.662	59.1274	49.1862	Biotic
713	737.952	59.1411	49.2554	Biotic
714	736.219	59.1531	49.3245	Biotic
715	734.462	59.1634	49.3937	Biotic
716	732.683	59.172	49.4629	Biotic
717	730.881	59.179	49.532	Biotic
718	729.058	59.1842	49.6012	Biotic
719	727.212	59.1877	49.6703	Biotic
720	725.346	59.1896	49.7395	Biotic
721	723.458	59.1898	49.8087	Biotic
722	721.55	59.1883	49.8778	Biotic
723	719.622	59.1851	49.947	Biotic
724	717.674	59.1803	50.0161	Biotic
725	715.707	59.1739	50.0853	Biotic
726	713.72	59.1658	50.1544	Biotic
727	711.715	59.1562	50.2236	Biotic
728	709.692	59.145	50.2928	Biotic
729	707.651	59.1323	50.3619	Biotic
730	705.592	59.118	50.4311	Biotic
731	703.517	59.1022	50.5002	Biotic
732	701.424	59.085	50.5694	Biotic
733	699.315	59.0662	50.6385	Biotic
734	697.19	59.0461	50.7077	Biotic
735	695.049	59.0245	50.7769	Biotic
736	692.893	59.0015	50.846	Biotic
737	690.723	58.9772	50.9152	Biotic
738	688.537	58.9516	50.9843	Biotic
739	686.337	58.9247	51.0535	Biotic
740	684.123	58.8966	51.1226	Biotic
741	681.896	58.8674	51.1918	Biotic
742	679.655	58.837	51.261	Biotic
743	677.402	58.8056	51.3301	Biotic
744	675.135	58.7731	51.3993	Biotic
745	672.857	58.7397	51.4684	Biotic
746	670.567	58.7054	51.5376	Biotic
747	668.265	58.6702	51.6067	Biotic
748	665.951	58.6342	51.6759	Biotic
749	663.627	58.5974	51.7451	Biotic
750	661.292	58.56	51.8142	Biotic
751	658.946	58.5219	51.8834	Biotic
752	656.591	58.4831	51.9525	Biotic
753	654.225	58.4439	52.0217	Biotic
754	651.851	58.4041	52.0908	Biotic
755	649.466	58.3638	52.16	Biotic
756	647.074	58.3231	52.2292	Biotic
757	644.672	58.282	52.2983	Biotic
758	642.262	58.2405	52.3675	Biotic
759	639.844	58.1988	52.4366	Biotic
760	637.418	58.1567	52.5058	Biotic
761	634.985	58.1144	52.5749	Biotic
762	632.544	58.0719	52.6441	Biotic
763	630.096	58.0292	52.7133	Biotic
764	627.642	57.9864	52.7824	Biotic
765	625.181	57.9434	52.8516	Biotic
766	622.714	57.9004	52.9207	Biotic
767	620.24	57.8573	52.9899	Biotic
768	617.761	57.8141	53.059	Biotic
769	615.277	57.771	53.1282	Biotic
770	612.787	57.7278	53.1974	Biotic
771	610.291	57.6847	53.2665	Biotic
772	607.791	57.6415	53.3357	Biotic
773	605.286	57.5984	53.4048	Biotic
774	602.777	57.5554	53.474	Biotic
775	600.263	57.5124	53.5431	Biotic
776	597.746	57.4694	53.6123	Biotic
777	595.224	57.4265	53.6815	Biotic
778	592.699	57.3836	53.7506	Biotic
779	590.17	57.3407	53.8198	Biotic
780	587.638	57.2979	53.8889	Biotic
781	585.102	57.2551	53.9581	Biotic
782	582.564	57.2122	54.0273	Biotic
783	580.023	57.1694	54.0964	Biotic
784	577.479	57.1265	54.1656	Biotic
785	574.933	57.0835	54.2347	Biotic
786	572.384	57.0404	54.3039	Biotic
787	569.833	56.9973	54.373	Biotic
788	567.281	56.9539	54.4422	Biotic
789	564.726	56.9104	54.5114	Biotic
790	562.17	56.8667	54.5805	Biotic
791	559.612	56.8226	54.6497	Biotic
792	557.053	56.7783	54.7188	Biotic
793	554.493	56.7337	54.788	Biotic
794	551.931	56.6886	54.8571	Biotic
795	549.369	56.6431	54.9263	Biotic
796	546.806	56.5971	54.9955	Biotic
797	544.242	56.5506	55.0646	Biotic
798	541.678	56.5035	55.1338	Biotic
799	539.113	56.4557	55.2029	Biotic
800	536.548	56.4073	55.2721	Biotic
801	533.983	56.358	55.3412	Biotic
802	531.418	56.3079	55.4104	Biotic
803	528.853	56.257	55.4796	Biotic
804	526.289	56.2051	55.5487	Biotic
805	523.725	56.1521	55.6179	Biotic
806	521.161	56.0981	55.687	Biotic
807	518.598	56.0429	55.7562	Biotic
808	516.036	55.9866	55.8253	Biotic
809	513.475	55.9289	55.8945	Biotic
810	510.916	55.8699	55.9637	Biotic
811	508.357	55.8095	56.0328	Biotic
812	505.8	55.7475	56.102	Biotic
813	503.244	55.6841	56.1711	Biotic
814	500.69	55.619	56.2403	Biotic
815	498.137	55.5522	56.3094	Biotic
816	495.587	55.4837	56.3786	Biotic
817	493.038	55.4133	56.4478	Biotic
818	490.491	55.341	56.5169	Biotic
819	487.947	55.2668	56.5861	Biotic
820	485.405	55.1906	56.6552	Biotic
821	482.865	55.1123	56.7244	Biotic
822	480.328	55.0319	56.7935	Biotic
823	477.794	54.9494	56.8627	Biotic
824	475.262	54.8646	56.9319	Biotic
825	472.733	54.7775	57.001	Biotic
826	470.208	54.6882	57.0702	Biotic
827	467.685	54.5965	57.1393	Biotic
828	465.166	54.5025	57.2085	Biotic
829	462.65	54.4061	57.2776	Biotic
830	460.137	54.3073	57.3468	Biotic
831	457.628	54.2061	57.416	Biotic
832	455.123	54.1024	57.4851	Biotic
833	452.622	53.9964	57.5543	Biotic
834	450.124	53.8878	57.6234	Biotic
835	447.631	53.7769	57.6926	Biotic
836	445.142	53.6634	57.7617	Biotic
837	442.657	53.5475	57.8309	Biotic
838	440.176	53.4292	57.9001	Biotic
839	437.7	53.3084	57.9692	Biotic
840	435.228	53.1852	58.0384	Biotic
841	432.761	53.0595	58.1075	Biotic
842	430.298	52.9315	58.1767	Biotic
843	427.841	52.8011	58.2459	Biotic
844	425.388	52.6683	58.315	Biotic
845	422.941	52.5332	58.3842	Biotic
846	420.499	52.3958	58.4533	Biotic
847	418.062	52.2562	58.5225	Biotic
848	415.63	52.1143	58.5916	Biotic
849	413.203	51.9702	58.6608	Biotic
850	410.783	51.824	58.73	Biotic
851	408.367	51.6757	58.7991	Biotic
852	405.958	51.5254	58.8683	Biotic
853	403.554	51.3731	58.9374	Biotic
854	401.157	51.2189	59.0066	Biotic
855	398.765	51.063	59.0757	Biotic
856	396.379	50.9053	59.1449	Biotic
857	394	50.7461	59.2141	Biotic
858	391.627	50.5853	59.2832	Biotic
859	389.26	50.4231	59.3524	Biotic
860	386.9	50.2596	59.4215	Biotic
861	384.547	50.0947	59.4907	Biotic
862	382.2	49.9288	59.5598	Biotic
863	379.86	49.7617	59.629	Biotic
864	377.527	49.5937	59.6982	Biotic
865	375.2	49.4248	59.7673	Biotic
866	372.881	49.2552	59.8365	Biotic
867	370.569	49.0848	59.9056	Biotic
868	368.264	48.9139	59.9748	Biotic
869	365.966	48.7424	60.0439	Biotic
870	363.676	48.5707	60.1131	Biotic
871	361.393	48.3986	60.1823	Biotic
872	359.117	48.2264	60.2514	Biotic
873	356.849	48.0541	60.3206	Biotic
874	354.589	47.8819	60.3897	Biotic
875	352.336	47.7099	60.4589	Biotic
876	350.092	47.5381	60.528	Biotic
877	347.855	47.3666	60.5972	Biotic
878	345.626	47.1957	60.6664	Biotic
879	343.405	47.0253	60.7355	Biotic
880	341.192	46.8556	60.8047	Biotic
881	338.988	46.6867	60.8738	Biotic
882	336.791	46.5187	60.943	Biotic
883	334.603	46.3517	61.0121	Biotic
884	332.423	46.1859	61.0813	Biotic
885	330.252	46.0213	61.1505	Biotic
886	328.089	45.8581	61.2196	Biotic
887	325.934	45.6963	61.2888	Biotic
888	323.789	45.5361	61.3579	Biotic
889	321.652	45.3775	61.4271	Biotic
890	319.523	45.2206	61.4962	Biotic
891	317.404	45.0655	61.5654	Biotic
892	315.293	44.9124	61.6346	Biotic
893	313.191	44.7614	61.7037	Biotic
894	311.098	44.6125	61.7729	Biotic
895	309.014	44.4658	61.842	Biotic
896	306.939	44.3214	61.9112	Biotic
897	304.874	44.1794	61.9803	Biotic
898	302.817	44.0399	62.0495	Biotic
899	300.77	43.903	62.1187	Biotic
900	298.732	43.7686	62.1878	Biotic
901	296.704	43.637	62.257	Biotic
902	294.684	43.5082	62.3261	Biotic
903	292.675	43.3821	62.3953	Biotic
904	290.674	43.2589	62.4645	Biotic
905	288.683	43.1387	62.5336	Biotic
906	286.702	43.0214	62.6028	Biotic
907	284.73	42.9071	62.6719	Biotic
908	282.768	42.7958	62.7411	Biotic
909	280.816	42.6876	62.8102	Biotic
910	278.873	42.5825	62.8794	Biotic
911	276.94	42.4806	62.9486	Biotic
912	275.017	42.3817	63.0177	Biotic
913	273.104	42.286	63.0869	Biotic
914	271.2	42.1934	63.156	Biotic
915	269.306	42.104	63.2252	Biotic
916	267.422	42.0178	63.2943	Biotic
917	265.548	41.9347	63.3635	Biotic
918	263.684	41.8547	63.4327	Biotic
919	261.83	41.7779	63.5018	Biotic
920	259.985	41.7042	63.571	Biotic
921	258.151	41.6336	63.6401	Biotic
922	256.327	41.5661	63.7093	Biotic
923	254.512	41.5017	63.7784	Biotic
924	252.708	41.4403	63.8476	Biotic
925	250.914	41.3819	63.9168	Biotic
926	249.129	41.3265	63.9859	Biotic
927	247.355	41.274	64.0551	Biotic
928	245.591	41.2243	64.1242	Biotic
929	243.837	41.1776	64.1934	Biotic
930	242.093	41.1335	64.2625	Biotic
931	240.359	41.0923	64.3317	Biotic
932	238.635	41.0537	64.4009	Biotic
933	236.921	41.0177	64.47	Biotic
934	235.218	40.9843	64.5392	Biotic
935	233.524	40.9534	64.6083	Biotic
936	231.841	40.9249	64.6775	Biotic
937	230.167	40.8988	64.7466	Biotic
938	228.504	40.875	64.8158	Biotic
939	226.851	40.8534	64.885	Biotic
940	225.208	40.834	64.9541	Biotic
941	223.575	40.8167	65.0233	Biotic
942	221.952	40.8014	65.0924	Biotic
943	220.339	40.788	65.1616	Biotic
944	218.736	40.7766	65.2307	Biotic
945	217.143	40.7669	65.2999	Biotic
946	215.56	40.7589	65.3691	Biotic
947	213.987	40.7525	65.4382	Biotic
948	212.425	40.7477	65.5074	Biotic
949	210.872	40.7444	65.5765	Biotic
950	209.329	40.7426	65.6457	Biotic
951	207.796	40.742	65.7148	Biotic
952	206.273	40.7427	65.784	Biotic
953	204.76	40.7445	65.8532	Biotic
954	203.257	40.7475	65.9223	Biotic
955	201.764	40.7514	65.9915	Biotic
956	200.28	40.7563	66.0606	Biotic
957	198.807	40.7621	66.1298	Biotic
958	197.343	40.7686	66.1989	Biotic
959	195.889	40.7759	66.2681	Biotic
960	194.445	40.7838	66.3373	Biotic
961	193.01	40.7923	66.4064	Biotic
962	191.586	40.8013	66.4756	Biotic
963	190.171	40.8107	66.5447	Biotic
964	188.765	40.8205	66.6139	Biotic
965	187.369	40.8306	66.6831	Biotic
966	185.983	40.8409	66.7522	Biotic
967	184.606	40.8513	66.8214	Biotic
968	183.239	40.8618	66.8905	Biotic
969	181.881	40.8724	66.9597	Biotic
970	180.533	40.8829	67.0288	Biotic
971	179.194	40.8934	67.098	Biotic
972	177.865	40.9036	67.1672	Biotic
973	176.545	40.9137	67.2363	Biotic
974	175.234	40.9235	67.3055	Biotic
975	173.933	40.933	67.3746	Biotic
976	172.641	40.9421	67.4438	Biotic
977	171.358	40.9508	67.5129	Biotic
978	170.084	40.959	67.5821	Biotic
979	168.819	40.9666	67.6513	Biotic
980	167.564	40.9737	67.7204	Biotic
981	166.317	40.9802	67.7896	Biotic
982	165.08	40.986	67.8587	Biotic
983	163.851	40.9911	67.9279	Biotic
984	162.632	40.9955	67.997	Biotic
985	161.421	40.9991	68.0662	Biotic
986	160.219	41.0019	68.1354	Biotic
987	159.026	41.0038	68.2045	Biotic
988	157.842	41.0049	68.2737	Biotic
989	156.666	41.005	68.3428	Biotic
990	155.499	41.0042	68.412	Biotic
991	154.341	41.0024	68.4811	Biotic
992	153.191	40.9996	68.5503	Biotic
993	152.05	40.9958	68.6195	Biotic
994	150.917	40.991	68.6886	Biotic
995	149.793	40.9851	68.7578	Biotic
996	148.677	40.978	68.8269	Biotic
997	147.569	40.9699	68.8961	Biotic
998	146.469	40.9607	68.9652	Biotic
999	145.378	40.9503	69.0344	Biotic
1000	144.295	40.9388	69.1036	Biotic
1100	33.7595	4.70041	0.015341	Abiotic
2100	33.768	4.64626	0.0844984	Abiotic
3100	33.7765	4.59242	0.153656	Abiotic
4100	33.785	4.53891	0.222813	Abiotic
5100	33.7935	4.48574	0.291971	Abiotic
6100	33.802	4.43292	0.361128	Abiotic
7100	33.8106	4.38048	0.430285	Abiotic
8100	33.8191	4.32843	0.499443	Abiotic
9100	33.8277	4.27679	0.5686	Abiotic
1010	33.8363	4.22557	0.637757	Abiotic
1110	33.8449	4.1748	0.706915	Abiotic
1210	33.8536	4.12449	0.776072	Abiotic
1310	33.8624	4.07468	0.84523	Abiotic
1410	33.8712	4.02537	0.914387	Abiotic
1510	33.8801	3.9766	0.983544	Abiotic
1610	33.8891	3.92839	1.0527	Abiotic
1710	33.8983	3.88076	1.12186	Abiotic
1810	33.9075	3.83373	1.19102	Abiotic
1910	33.9169	3.78734	1.26017	Abiotic
2010	33.9265	3.7416	1.32933	Abiotic
2110	33.9362	3.69654	1.39849	Abiotic
2210	33.9461	3.65219	1.46765	Abiotic
2310	33.9562	3.60857	1.5368	Abiotic
2410	33.9665	3.5657	1.60596	Abiotic
2510	33.977	3.52361	1.67512	Abiotic
2610	33.9878	3.48233	1.74428	Abiotic
2710	33.9989	3.44189	1.81343	Abiotic
2810	34.0102	3.4023	1.88259	Abiotic
2910	34.0219	3.36359	1.95175	Abiotic
3010	34.0339	3.32579	2.0209	Abiotic
3110	34.0462	3.28892	2.09006	Abiotic
3210	34.0589	3.25301	2.15922	Abiotic
3310	34.0719	3.21807	2.22838	Abiotic
3410	34.0854	3.18413	2.29753	Abiotic
3510	34.0993	3.15121	2.36669	Abiotic
3610	34.1136	3.11932	2.43585	Abiotic
3710	34.1284	3.08849	2.50501	Abiotic
3810	34.1436	3.05873	2.57416	Abiotic
3910	34.1594	3.03007	2.64332	Abiotic
4010	34.1756	3.0025	2.71248	Abiotic
4110	34.1925	2.97605	2.78164	Abiotic
4210	34.2098	2.95072	2.85079	Abiotic
4310	34.2278	2.92653	2.91995	Abiotic
4410	34.2463	2.90348	2.98911	Abiotic
4510	34.2655	2.88157	3.05827	Abiotic
4610	34.2853	2.86082	3.12742	Abiotic
4710	34.3058	2.84122	3.19658	Abiotic
4810	34.3269	2.82277	3.26574	Abiotic
4910	34.3488	2.80546	3.3349	Abiotic
5010	34.3713	2.7893	3.40405	Abiotic
5110	34.3946	2.77427	3.47321	Abiotic
5210	34.4186	2.76037	3.54237	Abiotic
5310	34.4434	2.74758	3.61152	Abiotic
5410	34.469	2.7359	3.68068	Abiotic
5510	34.4954	2.7253	3.74984	Abiotic
5610	34.5227	2.71576	3.819	Abiotic
5710	34.5507	2.70728	3.88815	Abiotic
5810	34.5797	2.69982	3.95731	Abiotic
5910	34.6095	2.69337	4.02647	Abiotic
6010	34.6402	2.6879	4.09563	Abiotic
6110	34.6718	2.68338	4.16478	Abiotic
6210	34.7044	2.6798	4.23394	Abiotic
6310	34.7379	2.67711	4.3031	Abiotic
6410	34.7723	2.67529	4.37226	Abiotic
6510	34.8078	2.67431	4.44141	Abiotic
6610	34.8442	2.67414	4.51057	Abiotic
6710	34.8816	2.67474	4.57973	Abiotic
6810	34.9201	2.6761	4.64889	Abiotic
6910	34.9596	2.67817	4.71804	Abiotic
7010	35.0001	2.68091	4.7872	Abiotic
7110	35.0417	2.68431	4.85636	Abiotic
7210	35.0844	2.68832	4.92551	Abiotic
7310	35.1281	2.69292	4.99467	Abiotic
7410	35.173	2.69806	5.06383	Abiotic
7510	35.2189	2.70373	5.13299	Abiotic
7610	35.266	2.70988	5.20214	Abiotic
7710	35.3142	2.71648	5.2713	Abiotic
7810	35.3635	2.72351	5.34046	Abiotic
7910	35.414	2.73093	5.40962	Abiotic
8010	35.4657	2.73872	5.47877	Abiotic
8110	35.5185	2.74685	5.54793	Abiotic
8210	35.5725	2.75528	5.61709	Abiotic
8310	35.6276	2.764	5.68625	Abiotic
8410	35.684	2.77298	5.7554	Abiotic
8510	35.7415	2.78219	5.82456	Abiotic
8610	35.8003	2.79161	5.89372	Abiotic
8710	35.8602	2.80121	5.96288	Abiotic
8810	35.9214	2.81098	6.03203	Abiotic
8910	35.9838	2.82088	6.10119	Abiotic
9010	36.0474	2.83091	6.17035	Abiotic
9110	36.1122	2.84104	6.2395	Abiotic
9210	36.1783	2.85125	6.30866	Abiotic
9310	36.2456	2.86152	6.37782	Abiotic
9410	36.3141	2.87185	6.44698	Abiotic
9510	36.3839	2.88221	6.51613	Abiotic
9610	36.4549	2.89259	6.58529	Abiotic
9710	36.5272	2.90298	6.65445	Abiotic
9810	36.6007	2.91335	6.72361	Abiotic
9910	36.6754	2.92371	6.79276	Abiotic
1001	36.7515	2.93404	6.86192	Abiotic
1011	36.8287	2.94432	6.93108	Abiotic
1021	36.9072	2.95456	7.00024	Abiotic
1031	36.987	2.96473	7.06939	Abiotic
1041	37.068	2.97484	7.13855	Abiotic
1051	37.1503	2.98487	7.20771	Abiotic
1061	37.2338	2.99482	7.27687	Abiotic
1071	37.3186	3.00468	7.34602	Abiotic
1081	37.4046	3.01445	7.41518	Abiotic
1091	37.4918	3.02412	7.48434	Abiotic
1101	37.5803	3.03369	7.55349	Abiotic
1111	37.6701	3.04315	7.62265	Abiotic
1121	37.7611	3.05251	7.69181	Abiotic
1131	37.8534	3.06175	7.76097	Abiotic
1141	37.9468	3.07088	7.83012	Abiotic
1151	38.0416	3.0799	7.89928	Abiotic
1161	38.1375	3.0888	7.96844	Abiotic
1171	38.2347	3.09759	8.0376	Abiotic
1181	38.3331	3.10627	8.10675	Abiotic
1191	38.4327	3.11484	8.17591	Abiotic
1201	38.5336	3.1233	8.24507	Abiotic
1211	38.6356	3.13166	8.31423	Abiotic
1221	38.7388	3.13991	8.38338	Abiotic
1231	38.8433	3.14806	8.45254	Abiotic
1241	38.9489	3.15612	8.5217	Abiotic
1251	39.0557	3.16408	8.59086	Abiotic
1261	39.1637	3.17197	8.66001	Abiotic
1271	39.2728	3.17977	8.72917	Abiotic
1281	39.3831	3.1875	8.79833	Abiotic
1291	39.4945	3.19517	8.86749	Abiotic
1301	39.6071	3.20278	8.93664	Abiotic
1311	39.7207	3.21035	9.0058	Abiotic
1321	39.8355	3.21787	9.07496	Abiotic
1331	39.9513	3.22535	9.14411	Abiotic
1341	40.0682	3.23281	9.21327	Abiotic
1351	40.1862	3.24026	9.28243	Abiotic
1361	40.3052	3.2477	9.35159	Abiotic
1371	40.4252	3.25514	9.42074	Abiotic
1381	40.5463	3.26259	9.4899	Abiotic
1391	40.6683	3.27007	9.55906	Abiotic
1401	40.7913	3.27757	9.62822	Abiotic
1411	40.9152	3.28512	9.69737	Abiotic
1421	41.0401	3.29271	9.76653	Abiotic
1431	41.1659	3.30037	9.83569	Abiotic
1441	41.2926	3.30809	9.90485	Abiotic
1451	41.4201	3.31589	9.974	Abiotic
1461	41.5485	3.32378	10.0432	Abiotic
1471	41.6778	3.33176	10.1123	Abiotic
1481	41.8078	3.33985	10.1815	Abiotic
1491	41.9387	3.34804	10.2506	Abiotic
1501	42.0703	3.35635	10.3198	Abiotic
1511	42.2027	3.36478	10.3889	Abiotic
1521	42.3358	3.37334	10.4581	Abiotic
1531	42.4696	3.38203	10.5273	Abiotic
1541	42.6041	3.39087	10.5964	Abiotic
1551	42.7392	3.39985	10.6656	Abiotic
1561	42.875	3.40897	10.7347	Abiotic
1571	43.0114	3.41825	10.8039	Abiotic
1581	43.1484	3.42769	10.873	Abiotic
1591	43.286	3.43729	10.9422	Abiotic
1601	43.4241	3.44705	11.0114	Abiotic
1611	43.5627	3.45697	11.0805	Abiotic
1621	43.7019	3.46705	11.1497	Abiotic
1631	43.8415	3.4773	11.2188	Abiotic
1641	43.9815	3.48772	11.288	Abiotic
1651	44.122	3.49829	11.3572	Abiotic
1661	44.2629	3.50903	11.4263	Abiotic
1671	44.4041	3.51994	11.4955	Abiotic
1681	44.5457	3.53099	11.5646	Abiotic
1691	44.6877	3.54221	11.6338	Abiotic
1701	44.8299	3.55357	11.7029	Abiotic
1711	44.9724	3.56508	11.7721	Abiotic
1721	45.1152	3.57673	11.8413	Abiotic
1731	45.2582	3.58852	11.9104	Abiotic
1741	45.4013	3.60044	11.9796	Abiotic
1751	45.5447	3.61248	12.0487	Abiotic
1761	45.6882	3.62463	12.1179	Abiotic
1771	45.8319	3.6369	12.187	Abiotic
1781	45.9756	3.64925	12.2562	Abiotic
1791	46.1194	3.6617	12.3254	Abiotic
1801	46.2632	3.67423	12.3945	Abiotic
1811	46.4071	3.68683	12.4637	Abiotic
1821	46.551	3.69949	12.5328	Abiotic
1831	46.6948	3.7122	12.602	Abiotic
1841	46.8386	3.72496	12.6711	Abiotic
1851	46.9823	3.73774	12.7403	Abiotic
1861	47.1259	3.75055	12.8095	Abiotic
1871	47.2694	3.76336	12.8786	Abiotic
1881	47.4127	3.77617	12.9478	Abiotic
1891	47.5559	3.78897	13.0169	Abiotic
1901	47.6989	3.80174	13.0861	Abiotic
1911	47.8417	3.81447	13.1552	Abiotic
1921	47.9842	3.82717	13.2244	Abiotic
1931	48.1264	3.8398	13.2936	Abiotic
1941	48.2684	3.85237	13.3627	Abiotic
1951	48.4101	3.86486	13.4319	Abiotic
1961	48.5515	3.87726	13.501	Abiotic
1971	48.6925	3.88955	13.5702	Abiotic
1981	48.8332	3.90174	13.6393	Abiotic
1991	48.9735	3.91381	13.7085	Abiotic
2001	49.1134	3.92575	13.7777	Abiotic
2011	49.2529	3.93754	13.8468	Abiotic
2021	49.3919	3.94919	13.916	Abiotic
2031	49.5305	3.96068	13.9851	Abiotic
2041	49.6687	3.972	14.0543	Abiotic
2051	49.8063	3.98315	14.1234	Abiotic
2061	49.9435	3.99412	14.1926	Abiotic
2071	50.0801	4.0049	14.2618	Abiotic
2081	50.2163	4.01548	14.3309	Abiotic
2091	50.3518	4.02586	14.4001	Abiotic
2101	50.4869	4.03602	14.4692	Abiotic
2111	50.6214	4.04597	14.5384	Abiotic
2121	50.7553	4.0557	14.6075	Abiotic
2131	50.8886	4.0652	14.6767	Abiotic
2141	51.0213	4.07446	14.7459	Abiotic
2151	51.1534	4.08348	14.815	Abiotic
2161	51.2848	4.09224	14.8842	Abiotic
2171	51.4156	4.10076	14.9533	Abiotic
2181	51.5458	4.10902	15.0225	Abiotic
2191	51.6752	4.11701	15.0916	Abiotic
2201	51.804	4.12473	15.1608	Abiotic
2211	51.9322	4.13218	15.23	Abiotic
2221	52.0596	4.13936	15.2991	Abiotic
2231	52.1862	4.14625	15.3683	Abiotic
2241	52.3122	4.15286	15.4374	Abiotic
2251	52.4374	4.15919	15.5066	Abiotic
2261	52.5619	4.16524	15.5758	Abiotic
2271	52.6857	4.171	15.6449	Abiotic
2281	52.8087	4.17649	15.7141	Abiotic
2291	52.931	4.18169	15.7832	Abiotic
2301	53.0525	4.18662	15.8524	Abiotic
2311	53.1732	4.19127	15.9215	Abiotic
2321	53.2932	4.19565	15.9907	Abiotic
2331	53.4125	4.19976	16.0599	Abiotic
2341	53.531	4.20362	16.129	Abiotic
2351	53.6487	4.20722	16.1982	Abiotic
2361	53.7657	4.21057	16.2673	Abiotic
2371	53.8819	4.21369	16.3365	Abiotic
2381	53.9974	4.21657	16.4056	Abiotic
2391	54.1122	4.21922	16.4748	Abiotic
2401	54.2262	4.22165	16.544	Abiotic
2411	54.3396	4.22387	16.6131	Abiotic
2421	54.4522	4.22589	16.6823	Abiotic
2431	54.564	4.22771	16.7514	Abiotic
2441	54.6752	4.22934	16.8206	Abiotic
2451	54.7857	4.23079	16.8897	Abiotic
2461	54.8954	4.23207	16.9589	Abiotic
2471	55.0045	4.23318	17.0281	Abiotic
2481	55.1129	4.23414	17.0972	Abiotic
2491	55.2207	4.23495	17.1664	Abiotic
2501	55.3277	4.23562	17.2355	Abiotic
2511	55.4342	4.23615	17.3047	Abiotic
2521	55.5399	4.23657	17.3738	Abiotic
2531	55.6451	4.23687	17.443	Abiotic
2541	55.7496	4.23707	17.5122	Abiotic
2551	55.8536	4.23717	17.5813	Abiotic
2561	55.9569	4.2372	17.6505	Abiotic
2571	56.0597	4.23715	17.7196	Abiotic
2581	56.1619	4.23704	17.7888	Abiotic
2591	56.2635	4.23687	17.8579	Abiotic
2601	56.3646	4.23666	17.9271	Abiotic
2611	56.4652	4.23642	17.9963	Abiotic
2621	56.5654	4.23615	18.0654	Abiotic
2631	56.665	4.23586	18.1346	Abiotic
2641	56.7641	4.23556	18.2037	Abiotic
2651	56.8629	4.23526	18.2729	Abiotic
2661	56.9611	4.23497	18.342	Abiotic
2671	57.059	4.23469	18.4112	Abiotic
2681	57.1565	4.23443	18.4804	Abiotic
2691	57.2536	4.2342	18.5495	Abiotic
2701	57.3503	4.234	18.6187	Abiotic
2711	57.4467	4.23383	18.6878	Abiotic
2721	57.5428	4.23372	18.757	Abiotic
2731	57.6386	4.23365	18.8261	Abiotic
2741	57.7341	4.23364	18.8953	Abiotic
2751	57.8293	4.2337	18.9645	Abiotic
2761	57.9243	4.23382	19.0336	Abiotic
2771	58.0191	4.23402	19.1028	Abiotic
2781	58.1137	4.23429	19.1719	Abiotic
2791	58.2081	4.23464	19.2411	Abiotic
2801	58.3023	4.23508	19.3102	Abiotic
2811	58.3964	4.2356	19.3794	Abiotic
2821	58.4904	4.23622	19.4486	Abiotic
2831	58.5842	4.23693	19.5177	Abiotic
2841	58.678	4.23773	19.5869	Abiotic
2851	58.7718	4.23864	19.656	Abiotic
2861	58.8654	4.23965	19.7252	Abiotic
2871	58.9591	4.24077	19.7944	Abiotic
2881	59.0528	4.242	19.8635	Abiotic
2891	59.1464	4.24333	19.9327	Abiotic
2901	59.2401	4.24478	20.0018	Abiotic
2911	59.3339	4.24633	20.071	Abiotic
2921	59.4277	4.24799	20.1401	Abiotic
2931	59.5217	4.24976	20.2093	Abiotic
2941	59.6157	4.25164	20.2785	Abiotic
2951	59.7099	4.25362	20.3476	Abiotic
2961	59.8042	4.25571	20.4168	Abiotic
2971	59.8987	4.2579	20.4859	Abiotic
2981	59.9933	4.26019	20.5551	Abiotic
2991	60.0882	4.26257	20.6242	Abiotic
3001	60.1833	4.26506	20.6934	Abiotic
3011	60.2786	4.26764	20.7626	Abiotic
3021	60.3742	4.27031	20.8317	Abiotic
3031	60.47	4.27307	20.9009	Abiotic
3041	60.5661	4.27592	20.97	Abiotic
3051	60.6625	4.27886	21.0392	Abiotic
3061	60.7592	4.28188	21.1083	Abiotic
3071	60.8562	4.28499	21.1775	Abiotic
3081	60.9535	4.28817	21.2467	Abiotic
3091	61.0512	4.29144	21.3158	Abiotic
3101	61.1492	4.29477	21.385	Abiotic
3111	61.2476	4.29818	21.4541	Abiotic
3121	61.3463	4.30166	21.5233	Abiotic
3131	61.4455	4.3052	21.5924	Abiotic
3141	61.545	4.3088	21.6616	Abiotic
3151	61.6449	4.31245	21.7308	Abiotic
3161	61.7453	4.31616	21.7999	Abiotic
3171	61.8461	4.31991	21.8691	Abiotic
3181	61.9474	4.3237	21.9382	Abiotic
3191	62.0491	4.32753	22.0074	Abiotic
3201	62.1512	4.33139	22.0765	Abiotic
3211	62.2539	4.33529	22.1457	Abiotic
3221	62.357	4.33921	22.2149	Abiotic
3231	62.4606	4.34315	22.284	Abiotic
3241	62.5647	4.34712	22.3532	Abiotic
3251	62.6692	4.3511	22.4223	Abiotic
3261	62.7743	4.3551	22.4915	Abiotic
3271	62.8799	4.35912	22.5606	Abiotic
3281	62.986	4.36315	22.6298	Abiotic
3291	63.0926	4.36719	22.699	Abiotic
3301	63.1997	4.37123	22.7681	Abiotic
3311	63.3074	4.37528	22.8373	Abiotic
3321	63.4155	4.37934	22.9064	Abiotic
3331	63.5242	4.38339	22.9756	Abiotic
3341	63.6334	4.38744	23.0447	Abiotic
3351	63.7432	4.39149	23.1139	Abiotic
3361	63.8534	4.39554	23.1831	Abiotic
3371	63.9642	4.39957	23.2522	Abiotic
3381	64.0756	4.4036	23.3214	Abiotic
3391	64.1874	4.40762	23.3905	Abiotic
3401	64.2998	4.41163	23.4597	Abiotic
3411	64.4128	4.41563	23.5288	Abiotic
3421	64.5262	4.41962	23.598	Abiotic
3431	64.6402	4.42361	23.6672	Abiotic
3441	64.7547	4.42758	23.7363	Abiotic
3451	64.8697	4.43156	23.8055	Abiotic
3461	64.9852	4.43553	23.8746	Abiotic
3471	65.1012	4.43949	23.9438	Abiotic
3481	65.2177	4.44346	24.013	Abiotic
3491	65.3347	4.44743	24.0821	Abiotic
3501	65.4522	4.45141	24.1513	Abiotic
3511	65.5701	4.45539	24.2204	Abiotic
3521	65.6885	4.45939	24.2896	Abiotic
3531	65.8074	4.46341	24.3587	Abiotic
3541	65.9267	4.46744	24.4279	Abiotic
3551	66.0464	4.4715	24.4971	Abiotic
3561	66.1665	4.47558	24.5662	Abiotic
3571	66.2871	4.47969	24.6354	Abiotic
3581	66.408	4.48384	24.7045	Abiotic
3591	66.5294	4.48803	24.7737	Abiotic
3601	66.6511	4.49225	24.8428	Abiotic
3611	66.7732	4.49652	24.912	Abiotic
3621	66.8956	4.50083	24.9812	Abiotic
3631	67.0183	4.50519	25.0503	Abiotic
3641	67.1414	4.50961	25.1195	Abiotic
3651	67.2648	4.51407	25.1886	Abiotic
3661	67.3885	4.5186	25.2578	Abiotic
3671	67.5125	4.52318	25.3269	Abiotic
3681	67.6368	4.52782	25.3961	Abiotic
3691	67.7613	4.53252	25.4653	Abiotic
3701	67.886	4.53729	25.5344	Abiotic
3711	68.011	4.54212	25.6036	Abiotic
3721	68.1362	4.54702	25.6727	Abiotic
3731	68.2616	4.55199	25.7419	Abiotic
3741	68.3873	4.55703	25.811	Abiotic
3751	68.513	4.56215	25.8802	Abiotic
3761	68.639	4.56733	25.9494	Abiotic
3771	68.7651	4.5726	26.0185	Abiotic
3781	68.8914	4.57793	26.0877	Abiotic
3791	69.0178	4.58334	26.1568	Abiotic
3801	69.1443	4.58883	26.226	Abiotic
3811	69.271	4.59438	26.2951	Abiotic
3821	69.3977	4.60001	26.3643	Abiotic
3831	69.5245	4.60571	26.4335	Abiotic
3841	69.6515	4.61149	26.5026	Abiotic
3851	69.7784	4.61732	26.5718	Abiotic
3861	69.9055	4.62323	26.6409	Abiotic
3871	70.0326	4.62919	26.7101	Abiotic
3881	70.1598	4.63522	26.7792	Abiotic
3891	70.2871	4.64129	26.8484	Abiotic
3901	70.4143	4.64742	26.9176	Abiotic
3911	70.5416	4.6536	26.9867	Abiotic
3921	70.669	4.65982	27.0559	Abiotic
3931	70.7963	4.66608	27.125	Abiotic
3941	70.9237	4.67237	27.1942	Abiotic
3951	71.0511	4.67869	27.2633	Abiotic
3961	71.1786	4.68504	27.3325	Abiotic
3971	71.306	4.69142	27.4017	Abiotic
3981	71.4335	4.6978	27.4708	Abiotic
3991	71.561	4.7042	27.54	Abiotic
4001	71.6886	4.71061	27.6091	Abiotic
4011	71.8161	4.71702	27.6783	Abiotic
4021	71.9437	4.72342	27.7474	Abiotic
4031	72.0714	4.72982	27.8166	Abiotic
4041	72.1991	4.73621	27.8858	Abiotic
4051	72.3269	4.74258	27.9549	Abiotic
4061	72.4547	4.74893	28.0241	Abiotic
4071	72.5826	4.75526	28.0932	Abiotic
4081	72.7107	4.76156	28.1624	Abiotic
4091	72.8388	4.76783	28.2316	Abiotic
4101	72.967	4.77407	28.3007	Abiotic
4111	73.0954	4.78028	28.3699	Abiotic
4121	73.224	4.78644	28.439	Abiotic
4131	73.3527	4.79257	28.5082	Abiotic
4141	73.4816	4.79866	28.5773	Abiotic
4151	73.6107	4.80469	28.6465	Abiotic
4161	73.7401	4.81068	28.7157	Abiotic
4171	73.8697	4.81662	28.7848	Abiotic
4181	73.9995	4.82251	28.854	Abiotic
4191	74.1297	4.82834	28.9231	Abiotic
4201	74.2602	4.83412	28.9923	Abiotic
4211	74.391	4.83984	29.0614	Abiotic
4221	74.5222	4.84551	29.1306	Abiotic
4231	74.6538	4.85111	29.1998	Abiotic
4241	74.7858	4.85666	29.2689	Abiotic
4251	74.9183	4.86214	29.3381	Abiotic
4261	75.0512	4.86757	29.4072	Abiotic
4271	75.1846	4.87293	29.4764	Abiotic
4281	75.3186	4.87822	29.5455	Abiotic
4291	75.4532	4.88346	29.6147	Abiotic
4301	75.5883	4.88863	29.6839	Abiotic
4311	75.7241	4.89374	29.753	Abiotic
4321	75.8605	4.8988	29.8222	Abiotic
4331	75.9977	4.9038	29.8913	Abiotic
4341	76.1356	4.90875	29.9605	Abiotic
4351	76.2743	4.91365	30.0296	Abiotic
4361	76.4138	4.9185	30.0988	Abiotic
4371	76.5542	4.92332	30.168	Abiotic
4381	76.6955	4.9281	30.2371	Abiotic
4391	76.8378	4.93285	30.3063	Abiotic
4401	76.9811	4.93756	30.3754	Abiotic
4411	77.1253	4.94226	30.4446	Abiotic
4421	77.2707	4.94694	30.5137	Abiotic
4431	77.4172	4.95161	30.5829	Abiotic
4441	77.5649	4.95627	30.6521	Abiotic
4451	77.7138	4.96094	30.7212	Abiotic
4461	77.864	4.96563	30.7904	Abiotic
4471	78.0156	4.97034	30.8595	Abiotic
4481	78.1686	4.97509	30.9287	Abiotic
4491	78.323	4.97989	30.9978	Abiotic
4501	78.4789	4.98475	31.067	Abiotic
4511	78.6364	4.98969	31.1362	Abiotic
4521	78.7956	4.99471	31.2053	Abiotic
4531	78.9564	4.99984	31.2745	Abiotic
4541	79.119	5.00509	31.3436	Abiotic
4551	79.2835	5.01046	31.4128	Abiotic
4561	79.4499	5.01599	31.4819	Abiotic
4571	79.6183	5.02168	31.5511	Abiotic
4581	79.7887	5.02755	31.6203	Abiotic
4591	79.9612	5.03361	31.6894	Abiotic
4601	80.1359	5.03989	31.7586	Abiotic
4611	80.3129	5.04638	31.8277	Abiotic
4621	80.4923	5.05312	31.8969	Abiotic
4631	80.674	5.06011	31.966	Abiotic
4641	80.8583	5.06738	32.0352	Abiotic
4651	81.0451	5.07492	32.1044	Abiotic
4661	81.2346	5.08277	32.1735	Abiotic
4671	81.4268	5.09093	32.2427	Abiotic
4681	81.6219	5.09942	32.3118	Abiotic
4691	81.8198	5.10825	32.381	Abiotic
4701	82.0208	5.11744	32.4502	Abiotic
4711	82.2248	5.12701	32.5193	Abiotic
4721	82.432	5.13695	32.5885	Abiotic
4731	82.6424	5.14729	32.6576	Abiotic
4741	82.8561	5.15803	32.7268	Abiotic
4751	83.0733	5.16918	32.7959	Abiotic
4761	83.2939	5.18076	32.8651	Abiotic
4771	83.5182	5.19277	32.9343	Abiotic
4781	83.7461	5.20522	33.0034	Abiotic
4791	83.9778	5.21813	33.0726	Abiotic
4801	84.2134	5.23149	33.1417	Abiotic
4811	84.4529	5.24532	33.2109	Abiotic
4821	84.6964	5.25963	33.28	Abiotic
4831	84.9441	5.27441	33.3492	Abiotic
4841	85.1959	5.28969	33.4184	Abiotic
4851	85.4521	5.30545	33.4875	Abiotic
4861	85.7127	5.32171	33.5567	Abiotic
4871	85.9778	5.33847	33.6258	Abiotic
4881	86.2474	5.35573	33.695	Abiotic
4891	86.5217	5.37348	33.7641	Abiotic
4901	86.8008	5.39174	33.8333	Abiotic
4911	87.0848	5.4105	33.9025	Abiotic
4921	87.3737	5.42976	33.9716	Abiotic
4931	87.6676	5.44953	34.0408	Abiotic
4941	87.9666	5.4698	34.1099	Abiotic
4951	88.2708	5.49059	34.1791	Abiotic
4961	88.5803	5.51188	34.2482	Abiotic
4971	88.8952	5.53367	34.3174	Abiotic
4981	89.2155	5.55598	34.3866	Abiotic
4991	89.5413	5.57879	34.4557	Abiotic
5001	89.8727	5.6021	34.5249	Abiotic
5011	90.2098	5.62592	34.594	Abiotic
5021	90.5527	5.65024	34.6632	Abiotic
5031	90.9014	5.67506	34.7323	Abiotic
5041	91.2561	5.70037	34.8015	Abiotic
5051	91.6167	5.72619	34.8707	Abiotic
5061	91.9834	5.7525	34.9398	Abiotic
5071	92.3563	5.7793	35.009	Abiotic
5081	92.7353	5.8066	35.0781	Abiotic
5091	93.1207	5.83438	35.1473	Abiotic
5101	93.5125	5.86266	35.2164	Abiotic
5111	93.9106	5.89142	35.2856	Abiotic
5121	94.3153	5.92067	35.3548	Abiotic
5131	94.7265	5.9504	35.4239	Abiotic
5141	95.1444	5.98061	35.4931	Abiotic
5151	95.5689	6.01131	35.5622	Abiotic
5161	96.0003	6.04248	35.6314	Abiotic
5171	96.4385	6.07412	35.7005	Abiotic
5181	96.8836	6.10623	35.7697	Abiotic
5191	97.3357	6.13882	35.8389	Abiotic
5201	97.7948	6.17187	35.908	Abiotic
5211	98.261	6.20539	35.9772	Abiotic
5221	98.7344	6.23937	36.0463	Abiotic
5231	99.215	6.27381	36.1155	Abiotic
5241	99.703	6.30871	36.1846	Abiotic
5251	100.198	6.34407	36.2538	Abiotic
5261	100.701	6.37987	36.323	Abiotic
5271	101.211	6.41612	36.3921	Abiotic
5281	101.729	6.45282	36.4613	Abiotic
5291	102.255	6.48996	36.5304	Abiotic
5301	102.788	6.52754	36.5996	Abiotic
5311	103.329	6.56556	36.6687	Abiotic
5321	103.877	6.60401	36.7379	Abiotic
5331	104.434	6.6429	36.8071	Abiotic
5341	104.998	6.68223	36.8762	Abiotic
5351	105.571	6.722	36.9454	Abiotic
5361	106.151	6.7622	37.0145	Abiotic
5371	106.74	6.80285	37.0837	Abiotic
5381	107.336	6.84393	37.1529	Abiotic
5391	107.941	6.88545	37.222	Abiotic
5401	108.554	6.92742	37.2912	Abiotic
5411	109.175	6.96984	37.3603	Abiotic
5421	109.805	7.01271	37.4295	Abiotic
5431	110.442	7.05604	37.4986	Abiotic
5441	111.089	7.09984	37.5678	Abiotic
5451	111.743	7.14411	37.637	Abiotic
5461	112.406	7.18887	37.7061	Abiotic
5471	113.077	7.23411	37.7753	Abiotic
5481	113.756	7.27986	37.8444	Abiotic
5491	114.444	7.32611	37.9136	Abiotic
5501	115.14	7.37287	37.9827	Abiotic
5511	115.845	7.42016	38.0519	Abiotic
5521	116.558	7.46797	38.1211	Abiotic
5531	117.279	7.51633	38.1902	Abiotic
5541	118.009	7.56523	38.2594	Abiotic
5551	118.747	7.61468	38.3285	Abiotic
5561	119.493	7.66469	38.3977	Abiotic
5571	120.248	7.71527	38.4668	Abiotic
5581	121.011	7.76643	38.536	Abiotic
5591	121.783	7.81816	38.6052	Abiotic
5601	122.563	7.87049	38.6743	Abiotic
5611	123.351	7.92342	38.7435	Abiotic
5621	124.148	7.97696	38.8126	Abiotic
5631	124.952	8.03112	38.8818	Abiotic
5641	125.765	8.08591	38.9509	Abiotic
5651	126.586	8.14133	39.0201	Abiotic
5661	127.415	8.19741	39.0893	Abiotic
5671	128.252	8.25414	39.1584	Abiotic
5681	129.097	8.31154	39.2276	Abiotic
5691	129.95	8.36961	39.2967	Abiotic
5701	130.81	8.42836	39.3659	Abiotic
5711	131.678	8.4878	39.435	Abiotic
5721	132.554	8.54793	39.5042	Abiotic
5731	133.437	8.60876	39.5734	Abiotic
5741	134.328	8.6703	39.6425	Abiotic
5751	135.226	8.73254	39.7117	Abiotic
5761	136.131	8.79549	39.7808	Abiotic
5771	137.043	8.85916	39.85	Abiotic
5781	137.963	8.92354	39.9191	Abiotic
5791	138.889	8.98862	39.9883	Abiotic
5801	139.822	9.05442	40.0575	Abiotic
5811	140.761	9.12091	40.1266	Abiotic
5821	141.707	9.1881	40.1958	Abiotic
5831	142.659	9.25598	40.2649	Abiotic
5841	143.617	9.32454	40.3341	Abiotic
5851	144.582	9.39377	40.4032	Abiotic
5861	145.552	9.46367	40.4724	Abiotic
5871	146.527	9.53422	40.5416	Abiotic
5881	147.509	9.60542	40.6107	Abiotic
5891	148.495	9.67725	40.6799	Abiotic
5901	149.487	9.7497	40.749	Abiotic
5911	150.484	9.82275	40.8182	Abiotic
5921	151.485	9.89639	40.8873	Abiotic
5931	152.491	9.9706	40.9565	Abiotic
5941	153.501	10.0454	41.0257	Abiotic
5951	154.516	10.1206	41.0948	Abiotic
5961	155.534	10.1964	41.164	Abiotic
5971	156.556	10.2727	41.2331	Abiotic
5981	157.582	10.3494	41.3023	Abiotic
5991	158.611	10.4265	41.3715	Abiotic
6001	159.643	10.5041	41.4406	Abiotic
6011	160.677	10.582	41.5098	Abiotic
6021	161.715	10.6603	41.5789	Abiotic
6031	162.754	10.7389	41.6481	Abiotic
6041	163.796	10.8178	41.7172	Abiotic
6051	164.839	10.897	41.7864	Abiotic
6061	165.884	10.9764	41.8556	Abiotic
6071	166.931	11.056	41.9247	Abiotic
6081	167.978	11.1359	41.9939	Abiotic
6091	169.026	11.2159	42.063	Abiotic
6101	170.075	11.296	42.1322	Abiotic
6111	171.124	11.3763	42.2013	Abiotic
6121	172.173	11.4566	42.2705	Abiotic
6131	173.221	11.537	42.3397	Abiotic
6141	174.269	11.6174	42.4088	Abiotic
6151	175.316	11.6978	42.478	Abiotic
6161	176.362	11.7782	42.5471	Abiotic
6171	177.407	11.8585	42.6163	Abiotic
6181	178.45	11.9388	42.6854	Abiotic
6191	179.49	12.0189	42.7546	Abiotic
6201	180.529	12.0989	42.8238	Abiotic
6211	181.565	12.1787	42.8929	Abiotic
6221	182.597	12.2583	42.9621	Abiotic
6231	183.627	12.3377	43.0312	Abiotic
6241	184.653	12.4169	43.1004	Abiotic
6251	185.676	12.4959	43.1695	Abiotic
6261	186.694	12.5745	43.2387	Abiotic
6271	187.708	12.6529	43.3079	Abiotic
6281	188.717	12.731	43.377	Abiotic
6291	189.721	12.8088	43.4462	Abiotic
6301	190.72	12.8862	43.5153	Abiotic
6311	191.714	12.9633	43.5845	Abiotic
6321	192.701	13.04	43.6536	Abiotic
6331	193.682	13.1164	43.7228	Abiotic
6341	194.657	13.1923	43.792	Abiotic
6351	195.625	13.2678	43.8611	Abiotic
6361	196.586	13.343	43.9303	Abiotic
6371	197.54	13.4177	43.9994	Abiotic
6381	198.485	13.492	44.0686	Abiotic
6391	199.424	13.5659	44.1377	Abiotic
6401	200.353	13.6394	44.2069	Abiotic
6411	201.275	13.7125	44.2761	Abiotic
6421	202.188	13.7851	44.3452	Abiotic
6431	203.091	13.8574	44.4144	Abiotic
6441	203.986	13.9293	44.4835	Abiotic
6451	204.871	14.0008	44.5527	Abiotic
6461	205.746	14.072	44.6218	Abiotic
6471	206.612	14.1427	44.691	Abiotic
6481	207.467	14.2131	44.7602	Abiotic
6491	208.311	14.2832	44.8293	Abiotic
6501	209.146	14.353	44.8985	Abiotic
6511	209.969	14.4224	44.9676	Abiotic
6521	210.781	14.4915	45.0368	Abiotic
6531	211.581	14.5603	45.1059	Abiotic
6541	212.37	14.6288	45.1751	Abiotic
6551	213.148	14.697	45.2443	Abiotic
6561	213.913	14.7649	45.3134	Abiotic
6571	214.666	14.8325	45.3826	Abiotic
6581	215.406	14.8999	45.4517	Abiotic
6591	216.134	14.967	45.5209	Abiotic
6601	216.85	15.0339	45.5901	Abiotic
6611	217.552	15.1006	45.6592	Abiotic
6621	218.241	15.167	45.7284	Abiotic
6631	218.917	15.2332	45.7975	Abiotic
6641	219.58	15.2993	45.8667	Abiotic
6651	220.229	15.3651	45.9358	Abiotic
6661	220.864	15.4308	46.005	Abiotic
6671	221.486	15.4962	46.0742	Abiotic
6681	222.094	15.5615	46.1433	Abiotic
6691	222.687	15.6267	46.2125	Abiotic
6701	223.267	15.6916	46.2816	Abiotic
6711	223.832	15.7563	46.3508	Abiotic
6721	224.383	15.8209	46.4199	Abiotic
6731	224.92	15.8852	46.4891	Abiotic
6741	225.442	15.9494	46.5583	Abiotic
6751	225.949	16.0133	46.6274	Abiotic
6761	226.441	16.0769	46.6966	Abiotic
6771	226.919	16.1403	46.7657	Abiotic
6781	227.381	16.2034	46.8349	Abiotic
6791	227.829	16.2662	46.904	Abiotic
6801	228.262	16.3287	46.9732	Abiotic
6811	228.679	16.3908	47.0424	Abiotic
6821	229.082	16.4526	47.1115	Abiotic
6831	229.469	16.514	47.1807	Abiotic
6841	229.841	16.5751	47.2498	Abiotic
6851	230.198	16.6357	47.319	Abiotic
6861	230.54	16.6958	47.3881	Abiotic
6871	230.866	16.7555	47.4573	Abiotic
6881	231.177	16.8148	47.5265	Abiotic
6891	231.474	16.8736	47.5956	Abiotic
6901	231.755	16.9318	47.6648	Abiotic
6911	232.021	16.9896	47.7339	Abiotic
6921	232.272	17.0468	47.8031	Abiotic
6931	232.508	17.1035	47.8722	Abiotic
6941	232.729	17.1596	47.9414	Abiotic
6951	232.935	17.2151	48.0106	Abiotic
6961	233.126	17.27	48.0797	Abiotic
6971	233.303	17.3242	48.1489	Abiotic
6981	233.465	17.3779	48.218	Abiotic
6991	233.612	17.4308	48.2872	Abiotic
7001	233.745	17.4831	48.3563	Abiotic
7011	233.863	17.5346	48.4255	Abiotic
7021	233.967	17.5854	48.4947	Abiotic
7031	234.057	17.6355	48.5638	Abiotic
7041	234.132	17.6848	48.633	Abiotic
7051	234.194	17.7334	48.7021	Abiotic
7061	234.241	17.7811	48.7713	Abiotic
7071	234.275	17.8281	48.8404	Abiotic
7081	234.295	17.8742	48.9096	Abiotic
7091	234.301	17.9195	48.9788	Abiotic
7101	234.294	17.964	49.0479	Abiotic
7111	234.273	18.0077	49.1171	Abiotic
7121	234.239	18.0505	49.1862	Abiotic
7131	234.192	18.0925	49.2554	Abiotic
7141	234.132	18.1336	49.3245	Abiotic
7151	234.059	18.1739	49.3937	Abiotic
7161	233.973	18.2134	49.4629	Abiotic
7171	233.874	18.252	49.532	Abiotic
7181	233.764	18.2898	49.6012	Abiotic
7191	233.64	18.3268	49.6703	Abiotic
7201	233.505	18.3629	49.7395	Abiotic
7211	233.357	18.3981	49.8087	Abiotic
7221	233.198	18.4325	49.8778	Abiotic
7231	233.027	18.4661	49.947	Abiotic
7241	232.844	18.4989	50.0161	Abiotic
7251	232.65	18.5308	50.0853	Abiotic
7261	232.444	18.562	50.1544	Abiotic
7271	232.228	18.5923	50.2236	Abiotic
7281	232	18.6218	50.2928	Abiotic
7291	231.761	18.6506	50.3619	Abiotic
7301	231.512	18.6786	50.4311	Abiotic
7311	231.252	18.7059	50.5002	Abiotic
7321	230.982	18.7324	50.5694	Abiotic
7331	230.701	18.7582	50.6385	Abiotic
7341	230.41	18.7832	50.7077	Abiotic
7351	230.11	18.8076	50.7769	Abiotic
7361	229.799	18.8312	50.846	Abiotic
7371	229.479	18.8542	50.9152	Abiotic
7381	229.149	18.8766	50.9843	Abiotic
7391	228.81	18.8983	51.0535	Abiotic
7401	228.462	18.9195	51.1226	Abiotic
7411	228.105	18.9401	51.1918	Abiotic
7421	227.738	18.9601	51.261	Abiotic
7431	227.363	18.9796	51.3301	Abiotic
7441	226.979	18.9987	51.3993	Abiotic
7451	226.587	19.0172	51.4684	Abiotic
7461	226.187	19.0354	51.5376	Abiotic
7471	225.778	19.0531	51.6067	Abiotic
7481	225.361	19.0705	51.6759	Abiotic
7491	224.936	19.0875	51.7451	Abiotic
7501	224.503	19.1042	51.8142	Abiotic
7511	224.063	19.1206	51.8834	Abiotic
7521	223.615	19.1368	51.9525	Abiotic
7531	223.16	19.1527	52.0217	Abiotic
7541	222.697	19.1684	52.0908	Abiotic
7551	222.227	19.184	52.16	Abiotic
7561	221.751	19.1993	52.2292	Abiotic
7571	221.267	19.2146	52.2983	Abiotic
7581	220.777	19.2297	52.3675	Abiotic
7591	220.28	19.2448	52.4366	Abiotic
7601	219.776	19.2598	52.5058	Abiotic
7611	219.266	19.2747	52.5749	Abiotic
7621	218.75	19.2897	52.6441	Abiotic
7631	218.228	19.3046	52.7133	Abiotic
7641	217.699	19.3196	52.7824	Abiotic
7651	217.165	19.3346	52.8516	Abiotic
7661	216.625	19.3496	52.9207	Abiotic
7671	216.079	19.3648	52.9899	Abiotic
7681	215.527	19.38	53.059	Abiotic
7691	214.97	19.3953	53.1282	Abiotic
7701	214.408	19.4108	53.1974	Abiotic
7711	213.84	19.4264	53.2665	Abiotic
7721	213.267	19.4421	53.3357	Abiotic
7731	212.689	19.458	53.4048	Abiotic
7741	212.106	19.474	53.474	Abiotic
7751	211.518	19.4901	53.5431	Abiotic
7761	210.926	19.5064	53.6123	Abiotic
7771	210.328	19.5229	53.6815	Abiotic
7781	209.726	19.5395	53.7506	Abiotic
7791	209.119	19.5563	53.8198	Abiotic
7801	208.508	19.5732	53.8889	Abiotic
7811	207.892	19.5903	53.9581	Abiotic
7821	207.272	19.6075	54.0273	Abiotic
7831	206.648	19.6248	54.0964	Abiotic
7841	206.019	19.6422	54.1656	Abiotic
7851	205.387	19.6598	54.2347	Abiotic
7861	204.75	19.6774	54.3039	Abiotic
7871	204.109	19.6951	54.373	Abiotic
7881	203.465	19.7128	54.4422	Abiotic
7891	202.816	19.7306	54.5114	Abiotic
7901	202.164	19.7484	54.5805	Abiotic
7911	201.508	19.7662	54.6497	Abiotic
7921	200.849	19.7839	54.7188	Abiotic
7931	200.185	19.8016	54.788	Abiotic
7941	199.519	19.8192	54.8571	Abiotic
7951	198.849	19.8367	54.9263	Abiotic
7961	198.175	19.854	54.9955	Abiotic
7971	197.498	19.8712	55.0646	Abiotic
7981	196.818	19.8881	55.1338	Abiotic
7991	196.134	19.9049	55.2029	Abiotic
8001	195.448	19.9213	55.2721	Abiotic
8011	194.758	19.9374	55.3412	Abiotic
8021	194.065	19.9532	55.4104	Abiotic
8031	193.37	19.9686	55.4796	Abiotic
8041	192.671	19.9836	55.5487	Abiotic
8051	191.97	19.9982	55.6179	Abiotic
8061	191.265	20.0122	55.687	Abiotic
8071	190.558	20.0257	55.7562	Abiotic
8081	189.849	20.0386	55.8253	Abiotic
8091	189.136	20.0509	55.8945	Abiotic
8101	188.421	20.0626	55.9637	Abiotic
8111	187.704	20.0735	56.0328	Abiotic
8121	186.984	20.0838	56.102	Abiotic
8131	186.262	20.0932	56.1711	Abiotic
8141	185.537	20.1018	56.2403	Abiotic
8151	184.81	20.1096	56.3094	Abiotic
8161	184.081	20.1164	56.3786	Abiotic
8171	183.35	20.1223	56.4478	Abiotic
8181	182.617	20.1272	56.5169	Abiotic
8191	181.881	20.1311	56.5861	Abiotic
8201	181.144	20.134	56.6552	Abiotic
8211	180.404	20.1357	56.7244	Abiotic
8221	179.663	20.1363	56.7935	Abiotic
8231	178.92	20.1358	56.8627	Abiotic
8241	178.175	20.134	56.9319	Abiotic
8251	177.429	20.131	57.001	Abiotic
8261	176.68	20.1268	57.0702	Abiotic
8271	175.931	20.1212	57.1393	Abiotic
8281	175.179	20.1144	57.2085	Abiotic
8291	174.426	20.1062	57.2776	Abiotic
8301	173.672	20.0968	57.3468	Abiotic
8311	172.916	20.0859	57.416	Abiotic
8321	172.159	20.0737	57.4851	Abiotic
8331	171.401	20.06	57.5543	Abiotic
8341	170.642	20.045	57.6234	Abiotic
8351	169.881	20.0285	57.6926	Abiotic
8361	169.119	20.0106	57.7617	Abiotic
8371	168.356	19.9913	57.8309	Abiotic
8381	167.593	19.9705	57.9001	Abiotic
8391	166.828	19.9482	57.9692	Abiotic
8401	166.062	19.9245	58.0384	Abiotic
8411	165.296	19.8994	58.1075	Abiotic
8421	164.528	19.8728	58.1767	Abiotic
8431	163.76	19.8447	58.2459	Abiotic
8441	162.992	19.8151	58.315	Abiotic
8451	162.222	19.7842	58.3842	Abiotic
8461	161.453	19.7517	58.4533	Abiotic
8471	160.682	19.7179	58.5225	Abiotic
8481	159.911	19.6826	58.5916	Abiotic
8491	159.14	19.6459	58.6608	Abiotic
8501	158.368	19.6077	58.73	Abiotic
8511	157.597	19.5682	58.7991	Abiotic
8521	156.824	19.5274	58.8683	Abiotic
8531	156.052	19.4852	58.9374	Abiotic
8541	155.279	19.4417	59.0066	Abiotic
8551	154.507	19.3969	59.0757	Abiotic
8561	153.734	19.351	59.1449	Abiotic
8571	152.962	19.3038	59.2141	Abiotic
8581	152.189	19.2555	59.2832	Abiotic
8591	151.417	19.206	59.3524	Abiotic
8601	150.644	19.1555	59.4215	Abiotic
8611	149.872	19.104	59.4907	Abiotic
8621	149.101	19.0515	59.5598	Abiotic
8631	148.329	18.998	59.629	Abiotic
8641	147.558	18.9436	59.6982	Abiotic
8651	146.788	18.8883	59.7673	Abiotic
8661	146.018	18.8322	59.8365	Abiotic
8671	145.248	18.7754	59.9056	Abiotic
8681	144.479	18.7178	59.9748	Abiotic
8691	143.711	18.6595	60.0439	Abiotic
8701	142.943	18.6007	60.1131	Abiotic
8711	142.177	18.5412	60.1823	Abiotic
8721	141.411	18.4813	60.2514	Abiotic
8731	140.645	18.4208	60.3206	Abiotic
8741	139.881	18.36	60.3897	Abiotic
8751	139.118	18.2988	60.4589	Abiotic
8761	138.355	18.2373	60.528	Abiotic
8771	137.594	18.1755	60.5972	Abiotic
8781	136.834	18.1136	60.6664	Abiotic
8791	136.075	18.0515	60.7355	Abiotic
8801	135.317	17.9893	60.8047	Abiotic
8811	134.56	17.9272	60.8738	Abiotic
8821	133.804	17.865	60.943	Abiotic
8831	133.05	17.803	61.0121	Abiotic
8841	132.297	17.7411	61.0813	Abiotic
8851	131.546	17.6795	61.1505	Abiotic
8861	130.796	17.6181	61.2196	Abiotic
8871	130.048	17.5571	61.2888	Abiotic
8881	129.301	17.4965	61.3579	Abiotic
8891	128.555	17.4363	61.4271	Abiotic
8901	127.812	17.3767	61.4962	Abiotic
8911	127.069	17.3176	61.5654	Abiotic
8921	126.329	17.2591	61.6346	Abiotic
8931	125.59	17.2014	61.7037	Abiotic
8941	124.854	17.1444	61.7729	Abiotic
8951	124.119	17.0882	61.842	Abiotic
8961	123.386	17.0329	61.9112	Abiotic
8971	122.655	16.9785	61.9803	Abiotic
8981	121.925	16.925	62.0495	Abiotic
8991	121.198	16.8726	62.1187	Abiotic
9001	120.473	16.8213	62.1878	Abiotic
9011	119.75	16.7711	62.257	Abiotic
9021	119.029	16.722	62.3261	Abiotic
9031	118.311	16.6742	62.3953	Abiotic
9041	117.594	16.6276	62.4645	Abiotic
9051	116.88	16.5823	62.5336	Abiotic
9061	116.168	16.5383	62.6028	Abiotic
9071	115.458	16.4957	62.6719	Abiotic
9081	114.751	16.4545	62.7411	Abiotic
9091	114.046	16.4146	62.8102	Abiotic
9101	113.344	16.3762	62.8794	Abiotic
9111	112.643	16.3393	62.9486	Abiotic
9121	111.946	16.3039	63.0177	Abiotic
9131	111.251	16.27	63.0869	Abiotic
9141	110.558	16.2376	63.156	Abiotic
9151	109.868	16.2067	63.2252	Abiotic
9161	109.181	16.1774	63.2943	Abiotic
9171	108.496	16.1496	63.3635	Abiotic
9181	107.814	16.1234	63.4327	Abiotic
9191	107.134	16.0988	63.5018	Abiotic
9201	106.458	16.0758	63.571	Abiotic
9211	105.783	16.0544	63.6401	Abiotic
9221	105.112	16.0345	63.7093	Abiotic
9231	104.444	16.0163	63.7784	Abiotic
9241	103.778	15.9996	63.8476	Abiotic
9251	103.115	15.9844	63.9168	Abiotic
9261	102.455	15.9709	63.9859	Abiotic
9271	101.798	15.9589	64.0551	Abiotic
9281	101.144	15.9484	64.1242	Abiotic
9291	100.492	15.9394	64.1934	Abiotic
9301	99.8437	15.932	64.2625	Abiotic
9311	99.1982	15.926	64.3317	Abiotic
9321	98.5557	15.9215	64.4009	Abiotic
9331	97.9161	15.9184	64.47	Abiotic
9341	97.2796	15.9167	64.5392	Abiotic
9351	96.6461	15.9164	64.6083	Abiotic
9361	96.0156	15.9175	64.6775	Abiotic
9371	95.3882	15.9199	64.7466	Abiotic
9381	94.7638	15.9236	64.8158	Abiotic
9391	94.1426	15.9285	64.885	Abiotic
9401	93.5244	15.9347	64.9541	Abiotic
9411	92.9093	15.9421	65.0233	Abiotic
9421	92.2974	15.9506	65.0924	Abiotic
9431	91.6886	15.9603	65.1616	Abiotic
9441	91.0829	15.9711	65.2307	Abiotic
9451	90.4804	15.9829	65.2999	Abiotic
9461	89.8811	15.9957	65.3691	Abiotic
9471	89.2849	16.0095	65.4382	Abiotic
9481	88.6919	16.0242	65.5074	Abiotic
9491	88.1021	16.0398	65.5765	Abiotic
9501	87.5155	16.0563	65.6457	Abiotic
9511	86.9322	16.0736	65.7148	Abiotic
9521	86.352	16.0917	65.784	Abiotic
9531	85.775	16.1105	65.8532	Abiotic
9541	85.2013	16.13	65.9223	Abiotic
9551	84.6308	16.1501	65.9915	Abiotic
9561	84.0635	16.1709	66.0606	Abiotic
9571	83.4995	16.1922	66.1298	Abiotic
9581	82.9387	16.2141	66.1989	Abiotic
9591	82.3812	16.2364	66.2681	Abiotic
9601	81.8269	16.2592	66.3373	Abiotic
9611	81.2758	16.2825	66.4064	Abiotic
9621	80.728	16.3061	66.4756	Abiotic
9631	80.1834	16.33	66.5447	Abiotic
9641	79.6421	16.3542	66.6139	Abiotic
9651	79.104	16.3787	66.6831	Abiotic
9661	78.5692	16.4035	66.7522	Abiotic
9671	78.0376	16.4284	66.8214	Abiotic
9681	77.5093	16.4534	66.8905	Abiotic
9691	76.9842	16.4786	66.9597	Abiotic
9701	76.4623	16.5039	67.0288	Abiotic
9711	75.9437	16.5292	67.098	Abiotic
9721	75.4283	16.5546	67.1672	Abiotic
9731	74.9162	16.5799	67.2363	Abiotic
9741	74.4072	16.6052	67.3055	Abiotic
9751	73.9015	16.6304	67.3746	Abiotic
9761	73.3991	16.6555	67.4438	Abiotic
9771	72.8998	16.6804	67.5129	Abiotic
9781	72.4037	16.7052	67.5821	Abiotic
9791	71.9109	16.7298	67.6513	Abiotic
9801	71.4212	16.7542	67.7204	Abiotic
9811	70.9348	16.7784	67.7896	Abiotic
9821	70.4515	16.8023	67.8587	Abiotic
9831	69.9713	16.8259	67.9279	Abiotic
9841	69.4943	16.8492	67.997	Abiotic
9851	69.0205	16.8721	68.0662	Abiotic
9861	68.5498	16.8947	68.1354	Abiotic
9871	68.0822	16.917	68.2045	Abiotic
9881	67.6178	16.9388	68.2737	Abiotic
9891	67.1564	16.9602	68.3428	Abiotic
9901	66.6982	16.9812	68.412	Abiotic
9911	66.243	17.0018	68.4811	Abiotic
9921	65.7909	17.0219	68.5503	Abiotic
9931	65.3418	17.0415	68.6195	Abiotic
9941	64.8958	17.0606	68.6886	Abiotic
9951	64.4528	17.0792	68.7578	Abiotic
9961	64.0128	17.0973	68.8269	Abiotic
9971	63.5758	17.1149	68.8961	Abiotic
9981	63.1418	17.132	68.9652	Abiotic
9991	62.7107	17.1485	69.0344	Abiotic
[truncated: 1 more rows]

## Sheet: fig4b
	entity_ID	sprich	latitude	longitude	abslatitude	dist	area	elev_range	temp	prec	poll	diff	exp	obs	debt	debt.c	sprichdiff	debt.weights	debt.c.weights
1	3	116	-10.4853	105.637	10.4853	1.34276	-0.924942	-0.502375	0.848236	0.985565	poll.b	1472	1580	108	0.931646	0.977424	1506	1580	1506
2	125	38	-12.1636	96.8733	12.1636	1.38492	-1.48608	-2.24829	1.14918	0.996208	poll.b	1561	1591	30	0.981144	0.976846	1598	1591	1598
3	127	128	-31.553	159.077	31.553	1.19036	-1.53458	-0.332193	0.31082	0.721365	poll.b	744	842	98	0.88361	0.938209	793	842	793
4	128	80	-29.0326	167.952	29.0326	1.35409	-1.30758	-0.598806	0.327598	0.455396	poll.b	910	972	62	0.936214	0.942029	966	972	966
5	129	33	-54.6284	158.864	54.6284	1.41556	-0.936305	-0.431204	-1.33918	0.142207	poll.b	538	560	22	0.960714	0.739011	728	560	728
6	131	133	39.6991	-31.1052	39.6991	1.40641	-1.54052	-0.0464508	0.0894212	0.553478	poll.b	645	723	78	0.892116	0.889655	725	723	725
7	132	170	39.4419	-31.2025	39.4419	1.40762	-0.922072	0.127625	0.0676551	0.746025	poll.b	628	720	92	0.872222	0.922173	681	720	681
8	133	192	38.5782	-28.7013	38.5782	1.3861	-0.861884	0.222765	0.0882479	0.476599	poll.b	604	712	108	0.848315	0.942278	641	712	641
9	134	195	38.4695	-28.3336	38.4695	1.38084	-0.584902	0.766804	0.0532544	0.508431	poll.b	597	711	114	0.839662	0.938679	636	711	636
10	135	122	39.0523	-28.0113	39.0523	1.37923	-1.1693	-0.432897	0.120522	0.288415	poll.b	654	716	62	0.913408	0.908333	720	716	720
11	136	185	38.6372	-28.0292	38.6372	1.3779	-0.761426	0.226674	0.0704534	0.47133	poll.b	601	712	111	0.844101	0.92604	649	712	649
12	137	203	38.7239	-27.2123	38.7239	1.37039	-0.615748	0.212895	0.120413	0.359898	poll.b	594	713	119	0.8331	0.938389	633	713	633
13	138	225	37.7954	-25.4819	37.7954	1.35103	-0.433825	0.250928	0.050649	0.218515	poll.b	580	708	128	0.819209	0.973154	596	708	596
14	139	169	36.9713	-25.0998	36.9713	1.35214	-1.03208	-0.188705	0.108661	-0.107522	poll.b	610	708	98	0.861582	0.947205	644	708	644
15	145	414	27.7465	-18.0066	27.7465	1.11738	-0.727656	0.468017	0.207401	-1.36203	poll.b	706	1045	339	0.675598	1	702	1045	702
16	146	521	28.6899	-17.8583	28.6899	1.13291	-0.445175	0.806242	0.00112217	-0.989889	poll.b	571	991	420	0.576186	1	543	991	543
17	147	520	28.1174	-17.2326	28.1174	1.09287	-0.637286	0.463887	0.18156	-1.30969	poll.b	605	1023	418	0.591398	1	575	1023	575
18	148	812	28.2911	-16.5563	28.2911	1.06539	-0.13819	1.08863	-0.0187349	-1.12812	poll.b	359	1014	655	0.354043	1	274	1014	274
19	149	690	27.9548	-15.5932	27.9548	0.994863	-0.21478	0.649852	0.201051	-1.50088	poll.b	489	1033	544	0.473379	1	415	1033	415
20	150	419	28.4061	-14.0365	28.4061	0.864687	-0.196938	0.0590474	0.419415	-2.38862	poll.b	670	1007	337	0.665343	1	661	1007	661
21	151	403	29.0245	-13.6418	29.0245	0.914139	-0.406088	-0.0474177	0.361055	-2.23249	poll.b	646	972	326	0.664609	1	643	972	643
22	155	49	-1.3784	-89.6787	1.3784	1.28611	-1.15321	-0.883158	0.792786	-0.669693	poll.b	1391	1438	47	0.967316	0.9782	1422	1438	1422
23	156	66	-0.385734	-91.5129	0.385734	1.32163	-0.474137	0.458807	0.772378	-1.35978	poll.b	1362	1425	63	0.955789	0.978448	1392	1425	1392
24	157	98	-1.2936	-90.4353	1.2936	1.3012	-0.853632	-0.187518	0.737854	-0.834183	poll.b	1346	1437	91	0.936674	0.98105	1372	1437	1372
25	158	28	0.325229	-89.9568	0.325229	1.29619	-1.5718	-1.57662	0.881434	-1.38346	poll.b	1398	1424	26	0.981742	0.978307	1429	1424	1429
26	159	142	-0.559293	-91.1843	0.559293	1.3105	0.108287	0.56034	0.74227	-1.32585	poll.b	1298	1427	129	0.909601	0.984825	1318	1427	1318
27	160	21	0.332085	-90.4757	0.332085	1.30522	-0.941547	-0.561043	0.886765	-1.07007	poll.b	1404	1424	20	0.985955	0.977716	1436	1424	1436
28	161	71	0.586845	-90.757	0.586845	1.31177	-1.17105	-0.114441	0.827877	-0.858194	poll.b	1361	1428	67	0.953081	0.979137	1390	1428	1390
29	162	48	-0.610811	-90.6658	0.610811	1.30811	-1.52462	-0.349987	0.729675	-1.84765	poll.b	1381	1428	47	0.967087	0.977353	1413	1428	1413
30	163	106	-0.826798	-89.4306	0.826798	1.27955	-0.517465	-0.0283328	0.786414	-0.585378	poll.b	1336	1431	95	0.933613	0.9838	1358	1431	1358
31	164	152	-0.627248	-90.3584	0.627248	1.29902	-0.35117	0.088258	0.75975	-1.55092	poll.b	1290	1428	138	0.903361	0.985485	1309	1428	1309
32	165	33	-0.818429	-90.0588	0.818429	1.29591	-1.42765	-0.723803	0.788992	-1.05976	poll.b	1398	1431	33	0.976939	0.976939	1431	1431	1431
33	166	114	-0.266245	-90.7125	0.266245	1.30665	-0.50863	0.123864	0.812821	-1.69655	poll.b	1321	1424	103	0.927669	0.983619	1343	1424	1343
34	171	179	19.5981	-155.518	19.5981	1.53193	0.341243	1.17911	0.0777848	0.826495	poll.b	1274	1437	163	0.886569	0.968085	1316	1437	1316
35	172	218	22.0584	-159.524	22.0584	1.52966	-0.239788	0.506272	0.540615	0.823431	poll.b	1134	1336	202	0.848802	0.961017	1180	1336	1180
36	173	24	20.5476	-156.609	20.5476	1.53501	-0.977626	-0.35149	0.767891	0.226736	poll.b	1377	1399	22	0.984274	0.960251	1434	1399	1434
37	176	112	20.835	-156.927	20.835	1.53517	-0.641735	0.209573	0.690261	0.386494	poll.b	1285	1388	103	0.925793	0.961826	1336	1388	1336
38	180	236	20.7904	-156.337	20.7904	1.53213	-0.159977	0.960486	0.416247	0.760327	poll.b	1169	1389	220	0.841613	0.963726	1213	1389	1213
39	181	13	28.2081	-177.367	28.2081	1.50433	-1.82728	-2.18058	0.715615	0.559625	poll.b	1007	1018	11	0.989194	0.935005	1077	1018	1077
40	183	173	21.1332	-157.015	21.1332	1.53366	-0.460315	0.476201	0.683133	0.61019	poll.b	1215	1375	160	0.883636	0.962758	1262	1375	1262
41	186	44	21.8966	-160.152	21.8966	1.53071	-0.823464	-0.424476	0.775675	-0.393402	poll.b	1306	1343	37	0.97245	0.960294	1360	1343	1360
42	187	240	21.4587	-157.973	21.4587	1.53318	-0.216872	0.359215	0.738332	0.757429	poll.b	1137	1362	225	0.834802	0.961116	1183	1362	1183
43	189	376	64.9907	-18.5941	64.9907	1.28807	1.01054	0.698323	-1.67556	0.180205	poll.b	-5	224	229	0	0.0847458	-59	224	59
44	202	554	-21.1333	55.5327	21.1333	1.38676	-0.077076	0.957349	0.157433	0.6927	poll.b	888	1375	487	0.645818	1	881	1375	881
45	203	28	-7.99629	-140.687	7.99629	1.57945	-1.28388	-0.192279	1.04953	0.36647	poll.b	1519	1543	24	0.984446	0.978107	1553	1543	1553
46	206	14	-7.91764	-140.57	7.91764	1.57903	-1.74879	-0.266624	1.10427	-0.0549173	poll.b	1530	1542	12	0.992218	0.977011	1566	1542	1566
47	207	61	-9.77478	-139.014	9.77478	1.58028	-0.682176	0.357606	0.924127	0.833066	poll.b	1520	1571	51	0.967537	0.980013	1551	1571	1551
48	211	85	-8.86624	-140.139	8.86624	1.58053	-0.658179	0.338547	0.936819	0.769143	poll.b	1485	1558	73	0.953145	0.982143	1512	1558	1512
49	212	47	-9.94499	-139.089	9.94499	1.58148	-1.11956	0.111687	0.983017	0.715251	poll.b	1533	1574	41	0.973952	0.977679	1568	1574	1568
50	213	53	-8.90932	-139.552	8.90932	1.57949	-1.04846	0.112455	1.02865	0.731489	poll.b	1514	1559	45	0.971135	0.979935	1545	1559	1545
51	214	54	-9.39786	-140.074	9.39786	1.58239	-0.998112	0.151948	1.01778	0.792987	poll.b	1522	1566	44	0.971903	0.98067	1552	1566	1552
52	217	29	-24.3767	-128.323	24.3767	1.59742	-1.25997	-2.01012	0.735601	0.551665	poll.b	1201	1227	26	0.97881	0.950911	1263	1227	1263
53	220	15	11.2942	166.876	11.2942	1.52824	-1.66063	-2.47026	1.26802	0.955933	poll.b	1574	1587	13	0.991808	0.974613	1615	1587	1615
54	237	268	29.9723	129.923	29.9723	1.18216	-1.59269	-0.133913	0.32852	1.4319	poll.b	688	921	233	0.747014	0.943759	729	921	729
55	238	315	29.8488	129.871	29.8488	1.1861	-1.32505	0.161299	0.247434	1.46454	poll.b	653	927	274	0.704423	0.950509	687	927	687
56	241	187	29.6412	129.713	29.6412	1.19183	-1.37776	0.0268063	0.354785	1.451	poll.b	771	938	167	0.821962	0.933414	826	938	826
57	242	236	29.4594	129.602	29.4594	1.19679	-1.76325	-0.181613	0.400042	1.41392	poll.b	737	948	211	0.777426	0.936468	787	948	787
58	244	297	29.1466	129.208	29.1466	1.20321	-1.78606	-0.652615	0.501754	1.29943	poll.b	709	966	257	0.733954	0.95424	743	966	743
59	247	331	28.323	129.972	28.323	1.23282	-1.17514	-0.876668	0.646023	1.31351	poll.b	736	1012	276	0.727273	0.976127	754	1012	754
60	277	130	-9.42548	46.3688	9.42548	1.20749	-0.877304	-2.29743	1.13203	0.112592	poll.b	1453	1567	114	0.92725	0.983751	1477	1567	1477
61	278	69	-9.73086	46.5115	9.73086	1.21416	-1.64273	-2.15942	1.13965	0.0768285	poll.b	1505	1571	66	0.957989	0.976005	1542	1571	1542
62	279	72	-9.72632	47.5732	9.72632	1.24294	-1.83466	-2.57625	1.15113	0.271798	poll.b	1510	1571	61	0.961171	0.981157	1539	1571	1539
63	280	72	-10.0866	47.7417	10.0866	1.24729	-1.67126	-1.97737	1.14121	0.0693138	poll.b	1509	1575	66	0.958095	0.977332	1544	1575	1544
64	283	48	-10.1593	51.1656	10.1593	1.31731	-1.7247	-2.35036	1.11498	0.26988	poll.b	1537	1576	39	0.975254	0.979605	1569	1576	1569
65	285	16	-16.6031	59.5873	16.6031	1.42124	-1.81032	-2.24829	1.03481	0.147004	poll.b	1523	1535	12	0.992182	0.968214	1573	1535	1573
66	289	34	-7.12964	56.28	7.12964	1.37376	-1.69852	-2.35036	1.15403	0.919113	poll.b	1504	1528	24	0.984293	0.982364	1531	1528	1531
67	296	589	24.2598	-76.6441	24.2598	0.836439	0.4135	-1.17029	0.987544	0.261517	poll.b	691	1233	542	0.560422	0.974612	709	1233	709
68	327	278	17.6315	-63.2375	17.6315	1.24292	-1.59212	0.0498688	0.957588	0.306905	poll.b	1246	1505	259	0.827907	0.971919	1282	1505	1282
69	331	266	17.4908	-62.9763	17.4908	1.23848	-1.44835	-0.144974	1.10039	0.32775	poll.b	1252	1510	258	0.829139	0.963818	1299	1510	1299
70	334	715	13.8984	-60.9668	13.8984	1.09654	-0.490366	0.154839	1.10127	1.03376	poll.b	919	1584	665	0.580177	1	918	1584	918
71	335	274	18.0617	-63.0627	18.0617	1.25278	-1.04684	-0.390193	1.12082	0.159335	poll.b	1237	1491	254	0.829645	0.97172	1273	1491	1273
72	348	70	18.7918	-110.975	18.7918	1.14929	-0.932636	0.21488	0.819963	-1.129	poll.b	1398	1466	68	0.953615	0.962147	1453	1466	1453
73	349	2	19.31	-110.803	19.31	1.12574	-1.71384	-4.5583	0.928328	-1.30639	poll.b	1445	1447	2	0.998618	0.961411	1503	1447	1503
74	350	13	18.3568	-114.724	18.3568	1.22766	-1.48381	-0.657295	0.864525	-2.21362	poll.b	1468	1481	13	0.991222	0.963255	1524	1481	1524
75	351	58	29.0398	-118.285	29.0398	1.04032	-0.753194	0.369321	0.155836	-2.2446	poll.b	918	972	54	0.944444	0.92915	988	972	988
76	352	33	-49.6862	178.774	49.6862	1.4728	-1.45486	-0.493065	-0.927612	-0.0868905	poll.b	708	726	18	0.975207	0.764579	926	726	926
77	354	11	3.85111	-159.297	3.85111	1.59683	-1.36454	-2.20242	1.20854	0.772245	poll.b	1463	1472	9	0.993886	0.978595	1495	1472	1495
78	355	35	8.62158	150.926	8.62158	1.44379	-1.74773	-2.35036	1.24677	1.54201	poll.b	1524	1554	30	0.980695	0.978177	1558	1554	1558
79	356	8	-40.3188	-9.94232	40.3188	1.4672	-1.11875	0.131366	-0.650587	1.56277	poll.b	728	731	3	0.995896	0.840647	866	731	866
80	358	12	-9.95743	-150.211	9.95743	1.61021	-1.77788	-2.29743	1.29389	0.312753	poll.b	1564	1574	10	0.993647	0.975671	1603	1574	1603
81	359	154	-19.0524	-169.859	19.0524	1.54	-0.7351	-1.41778	0.937646	1.12637	poll.b	1315	1457	142	0.902539	0.966912	1360	1457	1360
82	361	57	5.52886	-87.0619	5.52886	1.16287	-1.43054	-0.18515	0.897763	1.45937	poll.b	1452	1499	47	0.968646	0.983074	1477	1499	1477
83	362	71	-29.3809	-177.987	29.3809	1.47305	-1.33567	-0.220313	0.496595	0.882478	poll.b	916	953	37	0.961175	0.957158	957	953	957
84	363	250	1.61539	7.39705	1.61539	1.01136	-0.917571	0.149045	0.921717	1.08096	poll.b	1205	1441	236	0.836225	0.984477	1224	1441	1224
85	364	480	0.238989	6.60226	0.238989	1.05275	-0.393385	0.657535	0.696826	1.26523	poll.b	973	1423	450	0.683767	0.996926	976	1423	976
86	365	150	-1.43572	5.62983	1.43572	1.10492	-1.37097	-0.137212	0.292053	0.989638	poll.b	1305	1438	133	0.90751	0.987888	1321	1438	1321
87	366	7	-46.6358	37.9408	46.6358	1.39227	-1.24767	-0.090336	-1.21507	1.19043	poll.b	778	783	5	0.993614	0.776447	1002	783	1002
88	367	9	-46.907	37.7404	46.907	1.3934	-0.702963	0.33189	-1.325	1.21574	poll.b	775	780	5	0.99359	0.776553	998	780	998
89	368	83	-21.2346	-159.778	21.2346	1.57866	-1.13121	-0.225308	0.815604	0.980579	poll.b	1300	1371	71	0.948213	0.964392	1348	1371	1348
90	370	15	-7.94351	-14.367	7.94351	1.37207	-1.02471	0.0786583	0.445999	-1.89879	poll.b	1537	1542	5	0.996757	0.982109	1565	1542	1565
91	375	25	19.2921	166.635	19.2921	1.52859	-1.7444	-2.70161	1.17556	-0.0708453	poll.b	1426	1448	22	0.984807	0.962863	1481	1448	1481
92	377	189	12.1845	-68.2896	12.1845	0.846357	-0.722226	-0.835912	1.2904	-0.681778	poll.b	1420	1591	171	0.89252	0.981341	1447	1591	1447
93	378	264	12.1941	-68.9726	12.1941	0.792037	-0.590793	-0.441422	1.25596	-0.59198	poll.b	1350	1591	241	0.848523	0.983965	1372	1591	1372
94	379	30	-18.8668	-159.776	18.8668	1.58213	-1.48865	-1.30669	1.0333	1.02076	poll.b	1439	1464	25	0.982923	0.965124	1491	1464	1491
95	380	50	-19.9957	-158.114	19.9957	1.58669	-1.38112	-1.50862	0.95978	0.982786	poll.b	1380	1421	41	0.971147	0.965035	1430	1421	1430
96	381	57	-21.9281	-157.919	21.9281	1.58463	-1.23482	-1.00404	0.805361	0.954631	poll.b	1294	1341	47	0.964952	0.962082	1345	1341	1345
97	382	13	-10.4199	-161.001	10.4199	1.59222	-1.76419	-2.24829	1.29027	1.1323	poll.b	1569	1579	10	0.993667	0.975746	1608	1579	1608
98	383	14	-19.2688	-158.937	19.2688	1.58477	-1.78368	-2.29743	1.01831	0.97921	poll.b	1438	1449	11	0.992409	0.963161	1493	1449	1493
99	384	42	-20.1612	-157.341	20.1612	1.58926	-1.48877	-2.06239	0.961545	0.946385	poll.b	1379	1415	36	0.974558	0.962989	1432	1415	1432
100	385	45	-19.8671	-157.702	19.8671	1.58838	-1.43301	-1.88752	0.983555	0.981917	poll.b	1387	1426	39	0.972651	0.963194	1440	1426	1440
101	392	16	-8.98802	-157.981	8.98802	1.60488	-1.53179	-2.35036	1.29226	0.639943	poll.b	1547	1560	13	0.991667	0.977258	1583	1560	1583
102	394	11	-37.1124	-12.2851	37.1124	1.48014	-1.02857	0.677725	-0.521485	0.968467	poll.b	700	708	8	0.988701	0.871731	803	708	803
103	395	8	-37.3005	-12.6781	37.3005	1.48264	-1.58504	-0.183969	-0.30893	0.886843	poll.b	702	707	5	0.992928	0.869888	807	707	807
104	399	10	-49.3013	69.4849	49.3013	1.53619	0.237944	0.583543	-1.45064	-0.103714	poll.b	730	736	6	0.991848	0.760417	960	736	960
105	401	3	-53.0932	73.5169	53.0932	1.54019	-0.647103	0.882939	-2.16422	-0.14464	poll.b	613	616	3	0.99513	0.740338	828	616	828
106	402	49	71.0147	-8.38644	71.0147	1.28454	-0.62662	0.739607	-2.08396	0.0669724	poll.b	95	117	22	0.811966	0.798319	119	117	119
107	404	11	-20.5082	-29.3033	20.5082	1.3067	-1.64945	-0.159624	0.84623	0.0826102	poll.b	1393	1401	8	0.99429	0.961353	1449	1401	1449
108	405	147	45.9057	149.949	45.9057	1.22361	-0.243828	0.42993	-1.52795	0.50425	poll.b	678	787	109	0.861499	0.78929	859	787	859
109	406	107	46.948	151.996	46.948	1.17415	-0.664385	0.473938	-1.56532	0.653481	poll.b	698	780	82	0.894872	0.774695	901	780	901
110	407	101	47.337	152.478	47.337	1.16346	-1.12147	0.280391	-1.61577	0.647843	poll.b	703	775	72	0.907097	0.777655	904	775	904
111	409	98	47.746	153.013	47.746	1.13855	-1.15924	0.148318	-1.60872	0.625097	poll.b	694	769	75	0.902471	0.768549	903	769	903
112	410	59	48.0805	153.216	48.0805	1.12274	-1.21459	0.437622	-1.63424	0.603354	poll.b	717	763	46	0.939712	0.765208	937	763	937
113	411	23	7.11907	171.216	7.11907	1.53413	-1.46322	-2.11895	1.25219	1.59097	poll.b	1510	1528	18	0.98822	0.979248	1542	1528	1542
114	413	47	46.5209	150.869	46.5209	1.21151	-1.48818	-0.0690413	-1.51125	0.559446	poll.b	741	784	43	0.945153	0.77027	962	784	962
115	414	551	32.7463	-16.9991	32.7463	1.21182	-0.43532	0.59884	-0.100951	-0.280972	poll.b	388	793	405	0.489281	1	324	793	324
116	415	137	32.5076	-16.5088	32.5076	1.19953	-1.59998	-0.313423	0.215187	-0.623793	poll.b	695	802	107	0.866584	0.930388	747	802	747
117	416	263	33.0692	-16.3422	33.0692	1.21016	-1.28916	-0.266624	0.229958	-0.901173	poll.b	587	781	194	0.751601	0.976705	601	781	601
118	418	62	17.0565	-25.1701	17.0565	1.26067	-0.415845	0.662035	0.502912	-1.37923	poll.b	1477	1522	45	0.970434	0.974917	1515	1522	1515
119	419	43	16.8455	-24.9678	16.8455	1.25654	-0.783249	-0.0302177	0.803375	-2.42373	poll.b	1490	1528	38	0.975131	0.968161	1539	1528	1539
120	421	43	16.5985	-24.2562	16.5985	1.23387	-0.655633	0.381877	0.641449	-1.87699	poll.b	1499	1535	36	0.976547	0.969599	1546	1535	1546
121	422	26	16.7372	-22.9314	16.7372	1.2025	-0.787109	-0.450054	0.764655	-3.14597	poll.b	1508	1531	23	0.984977	0.967287	1559	1531	1559
122	423	31	16.0983	-22.814	16.0983	1.19047	-0.483488	-0.462323	0.786201	-3.11459	poll.b	1520	1547	27	0.982547	0.96877	1569	1547	1569
123	424	27	15.218	-23.1606	15.218	1.19952	-0.729155	-0.411214	0.886605	-2.13442	poll.b	1542	1566	24	0.984674	0.969811	1590	1566	1590
124	425	53	15.0837	-23.6248	15.0837	1.21014	-0.344564	0.406823	0.747609	-1.48718	poll.b	1523	1568	45	0.971301	0.972542	1566	1568	1566
125	426	52	14.9283	-24.3843	14.9283	1.23469	-0.565979	0.89534	0.333033	-1.13444	poll.b	1525	1571	46	0.970719	0.971338	1570	1571	1570
126	427	35	14.8516	-24.7055	14.8516	1.24491	-1.14853	0.169113	0.466188	-1.44977	poll.b	1541	1572	31	0.98028	0.970403	1588	1572	1588
127	428	101	32.3094	-64.7672	32.3094	1.30331	-1.13568	-1.51676	0.657203	0.634802	poll.b	745	810	65	0.919753	0.943038	790	810	790
128	429	19	16.7665	-24.745	16.7665	1.25191	-1.33331	-0.489376	0.749324	-2.25971	poll.b	1513	1531	18	0.988243	0.966156	1566	1531	1566
129	431	18	16.6182	-24.5878	16.6182	1.24841	-1.84349	-1.15077	0.760196	-2.18518	poll.b	1517	1534	17	0.988918	0.966242	1570	1534	1570
130	451	62	-16.494	-151.739	16.494	1.61316	-1.35027	-0.221559	1.08129	0.897349	poll.b	1488	1538	50	0.96749	0.972549	1530	1538	1530
131	460	72	-16.7465	-151.003	16.7465	1.61508	-1.08084	-0.103857	1.02711	0.893866	poll.b	1473	1531	58	0.962116	0.973562	1513	1531	1513
132	465	16	-17.6571	-150.629	17.6571	1.61506	-1.61911	-1.1318	1.01904	0.925951	poll.b	1492	1504	12	0.992021	0.966948	1543	1504	1543
133	479	86	-16.4422	-152.265	16.4422	1.61161	-1.61085	-0.48388	1.10898	0.925669	poll.b	1471	1539	68	0.955815	0.976111	1507	1539	1507
134	481	109	-17.5291	-149.834	17.5291	1.61753	-0.936145	0.305174	0.895677	0.855172	poll.b	1415	1508	93	0.938329	0.973177	1454	1508	1454
135	494	127	-16.822	-151.437	16.822	1.61356	-0.860993	0.185169	0.989821	0.975123	poll.b	1419	1529	110	0.928058	0.974588	1456	1529	1456
136	496	19	-15.1437	-147.57	15.1437	1.61688	-1.02646	-2.35036	1.14321	0.769945	poll.b	1553	1567	14	0.991066	0.971232	1599	1567	1599
137	499	7	-16.0685	-142.416	16.0685	1.60762	-1.37057	-2.37843	1.13149	0.62929	poll.b	1541	1548	7	0.995478	0.96675	1594	1548	1594
138	505	81	-16.623	-151.494	16.623	1.61368	-1.03816	-0.201901	1.03871	0.895527	poll.b	1465	1534	69	0.95502	0.97213	1507	1534	1507
139	507	197	-17.6775	-149.401	17.6775	1.61825	-0.332173	0.568689	0.745877	0.956997	poll.b	1332	1504	172	0.885638	0.977974	1362	1504	1362
140	509	16	-14.6287	-145.206	14.6287	1.6104	-1.51122	-2.24829	1.18813	0.668722	poll.b	1562	1575	13	0.991746	0.970789	1609	1575	1609
141	521	25	-17.0045	-149.567	17.0045	1.61917	-1.83597	-2.15942	1.0377	0.886286	poll.b	1505	1524	19	0.987533	0.969092	1553	1524	1553
142	528	24	-16.262	-151.816	16.262	1.61332	-1.66618	-2.47026	1.13054	0.913234	poll.b	1527	1544	17	0.98899	0.970757	1573	1544	1573
143	537	0	-57.0778	-26.6822	57.0778	1.47476	-1.65948	-4.5583	-1.82136	0.836321	poll.b	469	469	0	1	0.727132	645	469	645
144	555	141	53.6664	-166.895	53.6664	1.0064	-0.050269	0.598462	-1.40416	0.683345	poll.b	493	595	102	0.828571	0.74247	664	595	664
145	558	32	-33.6478	-78.849	33.6478	1.20015	-1.21021	0.0371519	-0.224445	0.128577	poll.b	739	762	23	0.969816	0.905637	816	762	816
146	559	25	-33.7675	-80.792	33.7675	1.23978	-1.18914	0.406823	-0.412008	0.202364	poll.b	740	759	19	0.974967	0.902439	820	759	820
147	566	175	-14.3003	-170.718	14.3003	1.54554	-0.918155	-0.156215	1.08992	1.64693	poll.b	1413	1580	167	0.894304	0.971134	1455	1580	1455
148	568	102	-14.1722	-169.664	14.1722	1.55108	-1.77333	-0.224056	1.08677	1.68286	poll.b	1486	1581	95	0.939911	0.972513	1528	1581	1528
149	569	108	-14.1786	-169.62	14.1786	1.55116	-1.79147	-0.206763	1.1234	1.61075	poll.b	1478	1581	103	0.934851	0.971091	1522	1581	1522
150	570	142	-14.242	-169.468	14.242	1.55154	-1.17454	0.21488	1.00992	1.71984	poll.b	1449	1581	132	0.916509	0.973136	1489	1581	1489
151	574	6	10.3029	-109.217	10.3029	1.30735	-1.69521	-2.85501	1.35132	3.09982	poll.b	1576	1578	2	0.998733	0.976456	1614	1578	1614
152	575	16	-7.33933	72.4343	7.33933	1.39921	-1.31194	-1.88752	1.21832	1.29353	poll.b	1520	1532	12	0.992167	0.978751	1553	1532	1553
153	577	48	0.284458	174.113	0.284458	1.5229	-0.650497	-2.13889	1.28848	0.766926	poll.b	1382	1424	42	0.970506	0.980837	1409	1424	1409
154	578	135	-13.7667	-177.105	13.7667	1.50939	-0.892866	-0.183969	1.13568	1.45457	poll.b	1462	1585	123	0.922397	0.975317	1499	1585	1499
155	593	78	49.1207	154.526	49.1207	1.03407	-1.09641	0.283986	-1.6449	0.538251	poll.b	681	741	60	0.919028	0.759197	897	741	897
156	594	21	1.85074	-157.353	1.85074	1.59694	-0.569497	-2.04452	1.25278	1.15463	poll.b	1425	1444	19	0.986842	0.978037	1457	1444	1457
157	597	414	45.076	147.877	45.076	1.2188	-0.00835517	0.523787	-1.42855	0.340523	poll.b	479	788	309	0.607868	0.818803	585	788	585
158	600	65	50.8624	155.57	50.8624	0.802287	-0.896619	0.760852	-1.859	0.275786	poll.b	637	692	55	0.92052	0.744159	856	692	856
159	604	45	-0.52847	166.934	0.52847	1.48579	-1.4649	-1.43939	1.25127	0.997934	poll.b	1388	1427	39	0.97267	0.980919	1415	1427	1415
160	606	139	-12.5032	177.08	12.5032	1.48803	-1.24298	-0.769238	1.1952	1.59223	poll.b	1465	1591	126	0.920805	0.977971	1498	1591	1498
161	627	289	-43.9385	-176.525	43.9385	1.48624	-0.405752	-0.590233	-0.52521	0.178766	poll.b	607	782	175	0.776215	0.880987	689	782	689
162	678	62	52.3558	175.919	52.3558	1.27568	-1.50472	-0.100713	-1.44362	0.0418836	poll.b	593	642	49	0.923676	0.74125	800	642	800
163	680	64	18.1164	145.767	18.1164	1.46095	-1.23788	-0.21783	1.12324	0.826974	poll.b	1437	1490	53	0.96443	0.969636	1482	1490	1482
164	694	18	17.3682	-87.8571	17.3682	0.649352	-0.945694	-2.24829	1.14479	0.800236	poll.b	1497	1513	16	0.989425	0.965806	1550	1513	1550
165	695	24	17.3498	-87.5378	17.3498	0.803009	-1.80521	-2.85501	1.17167	0.854811	poll.b	1493	1514	21	0.986129	0.966343	1545	1514	1545
166	700	145	19.6846	-80.0403	19.6846	1.19933	-1.32407	-2.47026	1.15647	0.386427	poll.b	1301	1433	132	0.907886	0.966568	1346	1433	1346
167	706	9	4.6838	-160.38	4.6838	1.59765	-1.58507	-2.11895	1.20935	1.25367	poll.b	1479	1485	6	0.99596	0.97947	1510	1485	1510
168	742	44	18.7722	145.668	18.7722	1.45623	-1.24489	0.161299	0.964203	0.830932	poll.b	1432	1467	35	0.976142	0.967568	1480	1467	1480
169	743	30	14.8525	145.559	14.8525	1.48073	-1.78029	-1.01976	1.23611	1.01473	poll.b	1544	1572	28	0.982188	0.96924	1593	1572	1593
170	747	48	17.5996	145.833	17.5996	1.4647	-1.60238	-0.0397201	1.08877	0.86692	poll.b	1465	1506	41	0.972776	0.968275	1513	1506	1513
171	748	40	16.3522	145.677	16.3522	1.47175	-1.32965	0.0268063	1.11433	1.00841	poll.b	1510	1541	31	0.979883	0.971686	1554	1541	1554
172	753	22	19.6831	145.419	19.6831	1.44902	-1.51229	0.085073	1.06804	0.69866	poll.b	1416	1433	17	0.988137	0.963921	1469	1433	1469
173	780	181	13.4435	144.777	13.4435	1.47252	-0.523054	-0.437999	1.22164	1.13018	poll.b	1429	1588	159	0.899874	0.982131	1455	1588	1455
174	844	112	14.1574	145.214	14.1574	1.4793	-1.05475	-0.291003	1.20125	1.07261	poll.b	1484	1582	98	0.938053	0.976959	1519	1582	1519
175	845	100	15.1891	145.754	15.1891	1.47913	-0.963192	-0.329272	1.22795	1.01677	poll.b	1481	1566	85	0.945722	0.976269	1517	1566	1517
176	854	77	15.0134	145.632	15.0134	1.47963	-1.01236	-0.962558	1.24431	1.01506	poll.b	1504	1569	65	0.958572	0.974725	1543	1569	1543
177	903	10	-2.81264	-171.673	2.81264	1.57032	-1.63778	-2.91482	1.3162	-0.393196	poll.b	1449	1457	8	0.994509	0.978393	1481	1457	1481
178	905	11	-4.51477	-172.183	4.51477	1.56389	-1.75982	-2.53908	1.34206	0.291359	poll.b	1473	1482	9	0.993927	0.978738	1505	1482	1505
179	908	9	-3.12749	-171.085	3.12749	1.57172	-1.82143	-2.79999	1.32777	0.00182665	poll.b	1454	1461	7	0.995209	0.978466	1486	1461	1486
180	910	8	-4.4554	-171.244	4.4554	1.56769	-1.7279	-2.50381	1.34615	0.191478	poll.b	1474	1481	7	0.995273	0.978102	1507	1481	1507
181	921	265	36.588	27.1683	36.588	0.545849	-1.28444	-0.0630763	0.230591	-0.272729	poll.b	481	710	229	0.677465	0.879342	547	710	547
182	925	38	28.6372	-112.83	28.6372	0.538629	-1.31222	-0.309163	0.481699	-2.62519	poll.b	957	994	37	0.962777	0.930029	1029	994	1029
183	927	64	28.702	-112.578	28.702	0.67685	-1.28745	-0.297931	0.511944	-2.49109	poll.b	928	990	62	0.937374	0.928929	999	990	999
184	930	42	27.4416	-111.88	27.4416	0.681643	-1.65909	-0.896325	0.722947	-2.13573	poll.b	1021	1062	41	0.961394	0.935839	1091	1062	1091
185	931	70	27.2186	-112.074	27.2186	0.315682	-1.37991	-0.739499	0.705062	-2.15301	poll.b	1005	1074	69	0.935754	0.935754	1074	1074	1074
186	933	57	26.1199	-111.274	26.1199	0.205745	-1.77921	-0.654951	0.651153	-1.84676	poll.b	1082	1136	54	0.952465	0.94333	1147	1136	1147
187	936	65	25.6833	-111.035	25.6833	0.506344	-1.5102	-0.857557	0.704842	-1.78553	poll.b	1097	1159	62	0.946506	0.944062	1162	1159	1162
188	971	5	-46.0981	50.2346	46.0981	1.45217	-1.12651	0.0738078	-1.26771	1.21018	poll.b	783	786	3	0.996183	0.781437	1002	786	1002
189	972	5	-46.4118	51.7591	46.4118	1.46082	-0.891005	0.1934	-1.30614	1.21607	poll.b	781	784	3	0.996173	0.778664	1003	784	1003
190	973	5	-37.8363	77.5566	37.8363	1.5162	-1.19804	0.099291	-0.378495	0.410141	poll.b	707	708	1	0.998588	0.866422	816	708	816
191	974	2	-38.7222	77.523	38.7222	1.51609	-1.71956	-0.698415	-0.287537	0.270533	poll.b	713	713	0	1	0.854916	834	713	834
192	975	73	-52.5436	169.162	52.5436	1.44046	-0.986283	-0.148327	-1.05654	0.512267	poll.b	596	636	40	0.937107	0.762148	782	636	782
193	982	54	49.4235	154.759	49.4235	0.985999	-0.593187	0.369321	-1.67044	0.526255	poll.b	686	733	47	0.93588	0.751369	913	733	913
194	983	42	48.8219	154.109	48.8219	1.06062	-0.9704	0.143203	-1.66169	0.573198	poll.b	712	748	36	0.951872	0.757447	940	748	940
195	984	2043	-21.3066	165.7	21.3066	1.25575	0.513718	0.538394	0.67027	0.850246	poll.b	-564	1368	1932	0	0.918567	-614	1368	614
196	1032	1301	12.2967	92.7856	12.2967	0.918596	0.172547	-0.0079334	1.16652	1.40125	poll.b	360	1591	1231	0.226273	1	336	1591	336
197	1034	862	-4.92375	150.62	4.92375	1.24484	0.794582	0.79268	0.960746	1.6128	poll.b	661	1489	828	0.443922	0.998489	662	1489	662
198	1048	358	-20.2836	57.572	20.2836	1.4064	-0.16398	0.0866673	0.671256	0.789481	poll.b	1079	1410	331	0.765248	0.971197	1111	1410	1111
199	1054	847	7.52546	93.5991	7.52546	1.1649	-0.187107	-0.115508	1.18455	1.31894	poll.b	743	1535	792	0.484039	1	725	1535	725
200	1058	5981	11.7364	122.866	11.7364	1.17087	1.3218	0.972675	1.06249	1.2708	poll.b	-4183	1590	5773	0	0.962273	-4347	1590	4347
201	1059	99	-19.7167	63.4213	19.7167	1.45764	-0.990579	-0.462323	0.854537	0.28258	poll.b	1352	1432	80	0.944134	0.971963	1391	1432	1391
202	1061	141	-10.9397	166.248	10.9397	1.42499	-0.380588	0.0515468	1.18782	1.95114	poll.b	1450	1584	134	0.915404	0.975774	1486	1584	1486
203	1063	1084	-8.14116	158.307	8.14116	1.35365	0.711738	0.886683	1.05499	1.58094	poll.b	514	1546	1032	0.332471	1	500	1546	500
204	1067	191	21.758	-71.8243	21.758	1.27346	-0.349879	-1.69316	1.10116	-0.185527	poll.b	1176	1349	173	0.871757	0.964725	1219	1349	1219
205	1071	583	-16.2122	167.723	16.2122	1.39974	0.3902	0.628451	0.943719	1.46055	poll.b	994	1545	551	0.643366	0.97931	1015	1545	1015
206	1075	279	-12.824	45.1439	12.824	1.15828	-0.637903	-0.101759	0.978801	0.541024	poll.b	1341	1591	250	0.842866	0.986755	1359	1591	1359
207	1312	37	-27.1198	-109.355	27.1198	1.52367	-0.869687	-0.267956	0.457097	0.347307	poll.b	1059	1080	21	0.980556	0.951482	1113	1080	1113
208	1313	15	-26.3235	-79.9752	26.3235	1.26804	-1.76876	-0.31771	-0.0431885	-1.90743	poll.b	1112	1124	12	0.989324	0.943973	1178	1124	1178
209	1500	159	12.9519	-81.5232	12.9519	0.980131	-1.21259	-0.506134	1.17071	0.799862	poll.b	1442	1590	148	0.906918	0.975643	1478	1590	1478
210	10128	157	-54.332	-67.4014	54.332	0.615738	0.544669	0.464807	-1.23542	-0.779337	poll.b	446	571	125	0.781086	0.721683	618	571	618
211	10674	310	62.0503	-6.86364	62.0503	1.19857	-0.20956	0.0930081	-1.1224	1.3899	poll.b	124	302	178	0.410596	1	113	302	113
212	11474	472	35.9232	14.399	35.9232	1.03371	-0.676753	-0.728995	0.268645	-0.648408	poll.b	330	715	385	0.461538	0.970588	340	715	340
213	3	116	-10.4853	105.637	10.4853	1.34276	-0.924942	-0.502375	0.848236	0.985565	poll.ab	34	42	8	0.809524	0.0225764	1506	42	1506
214	125	38	-12.1636	96.8733	12.1636	1.38492	-1.48608	-2.24829	1.14918	0.996208	poll.ab	37	45	8	0.822222	0.0231539	1598	45	1598
215	127	128	-31.553	159.077	31.553	1.19036	-1.53458	-0.332193	0.31082	0.721365	poll.ab	49	79	30	0.620253	0.0617907	793	79	793
216	128	80	-29.0326	167.952	29.0326	1.35409	-1.30758	-0.598806	0.327598	0.455396	poll.ab	56	74	18	0.756757	0.057971	966	74	966
217	129	33	-54.6284	158.864	54.6284	1.41556	-0.936305	-0.431204	-1.33918	0.142207	poll.ab	190	201	11	0.945274	0.260989	728	201	728
218	131	133	39.6991	-31.1052	39.6991	1.40641	-1.54052	-0.0464508	0.0894212	0.553478	poll.ab	80	135	55	0.592593	0.110345	725	135	725
219	132	170	39.4419	-31.2025	39.4419	1.40762	-0.922072	0.127625	0.0676551	0.746025	poll.ab	53	131	78	0.40458	0.0778267	681	131	681
220	133	192	38.5782	-28.7013	38.5782	1.3861	-0.861884	0.222765	0.0882479	0.476599	poll.ab	37	121	84	0.305785	0.0577223	641	121	641
221	134	195	38.4695	-28.3336	38.4695	1.38084	-0.584902	0.766804	0.0532544	0.508431	poll.ab	39	120	81	0.325	0.0613208	636	120	636
222	135	122	39.0523	-28.0113	39.0523	1.37923	-1.1693	-0.432897	0.120522	0.288415	poll.ab	66	126	60	0.52381	0.0916667	720	126	720
223	136	185	38.6372	-28.0292	38.6372	1.3779	-0.761426	0.226674	0.0704534	0.47133	poll.ab	48	122	74	0.393443	0.0739599	649	122	649
224	137	203	38.7239	-27.2123	38.7239	1.37039	-0.615748	0.212895	0.120413	0.359898	poll.ab	39	123	84	0.317073	0.0616114	633	123	633
225	138	225	37.7954	-25.4819	37.7954	1.35103	-0.433825	0.250928	0.050649	0.218515	poll.ab	16	113	97	0.141593	0.0268456	596	113	596
226	139	169	36.9713	-25.0998	36.9713	1.35214	-1.03208	-0.188705	0.108661	-0.107522	poll.ab	34	105	71	0.32381	0.052795	644	105	644
227	145	414	27.7465	-18.0066	27.7465	1.11738	-0.727656	0.468017	0.207401	-1.36203	poll.ab	-4	71	75	0	0	702	71	702
228	146	521	28.6899	-17.8583	28.6899	1.13291	-0.445175	0.806242	0.00112217	-0.989889	poll.ab	-28	73	101	0	0	543	73	543
229	147	520	28.1174	-17.2326	28.1174	1.09287	-0.637286	0.463887	0.18156	-1.30969	poll.ab	-30	72	102	0	0	575	72	575
230	148	812	28.2911	-16.5563	28.2911	1.06539	-0.13819	1.08863	-0.0187349	-1.12812	poll.ab	-85	72	157	0	0	274	72	274
231	149	690	27.9548	-15.5932	27.9548	0.994863	-0.21478	0.649852	0.201051	-1.50088	poll.ab	-74	72	146	0	0	415	72	415
232	150	419	28.4061	-14.0365	28.4061	0.864687	-0.196938	0.0590474	0.419415	-2.38862	poll.ab	-9	73	82	0	0	661	73	661
233	151	403	29.0245	-13.6418	29.0245	0.914139	-0.406088	-0.0474177	0.361055	-2.23249	poll.ab	-3	74	77	0	0	643	74	643
234	155	49	-1.3784	-89.6787	1.3784	1.28611	-1.15321	-0.883158	0.792786	-0.669693	poll.ab	31	33	2	0.939394	0.0218003	1422	33	1422
235	156	66	-0.385734	-91.5129	0.385734	1.32163	-0.474137	0.458807	0.772378	-1.35978	poll.ab	30	33	3	0.909091	0.0215517	1392	33	1392
236	157	98	-1.2936	-90.4353	1.2936	1.3012	-0.853632	-0.187518	0.737854	-0.834183	poll.ab	26	33	7	0.787879	0.0189504	1372	33	1372
237	158	28	0.325229	-89.9568	0.325229	1.29619	-1.5718	-1.57662	0.881434	-1.38346	poll.ab	31	33	2	0.939394	0.0216935	1429	33	1429
238	159	142	-0.559293	-91.1843	0.559293	1.3105	0.108287	0.56034	0.74227	-1.32585	poll.ab	20	33	13	0.606061	0.0151745	1318	33	1318
239	160	21	0.332085	-90.4757	0.332085	1.30522	-0.941547	-0.561043	0.886765	-1.07007	poll.ab	32	33	1	0.969697	0.0222841	1436	33	1436
240	161	71	0.586845	-90.757	0.586845	1.31177	-1.17105	-0.114441	0.827877	-0.858194	poll.ab	29	33	4	0.878788	0.0208633	1390	33	1390
241	162	48	-0.610811	-90.6658	0.610811	1.30811	-1.52462	-0.349987	0.729675	-1.84765	poll.ab	32	33	1	0.969697	0.0226469	1413	33	1413
242	163	106	-0.826798	-89.4306	0.826798	1.27955	-0.517465	-0.0283328	0.786414	-0.585378	poll.ab	22	33	11	0.666667	0.0162003	1358	33	1358
243	164	152	-0.627248	-90.3584	0.627248	1.29902	-0.35117	0.088258	0.75975	-1.55092	poll.ab	19	33	14	0.575758	0.0145149	1309	33	1309
244	165	33	-0.818429	-90.0588	0.818429	1.29591	-1.42765	-0.723803	0.788992	-1.05976	poll.ab	33	33	0	1	0.0230608	1431	33	1431
245	166	114	-0.266245	-90.7125	0.266245	1.30665	-0.50863	0.123864	0.812821	-1.69655	poll.ab	22	33	11	0.666667	0.0163812	1343	33	1343
246	171	179	19.5981	-155.518	19.5981	1.53193	0.341243	1.17911	0.0777848	0.826495	poll.ab	42	58	16	0.724138	0.0319149	1316	58	1316
247	172	218	22.0584	-159.524	22.0584	1.52966	-0.239788	0.506272	0.540615	0.823431	poll.ab	46	62	16	0.741935	0.0389831	1180	62	1180
248	173	24	20.5476	-156.609	20.5476	1.53501	-0.977626	-0.35149	0.767891	0.226736	poll.ab	57	59	2	0.966102	0.039749	1434	59	1434
249	176	112	20.835	-156.927	20.835	1.53517	-0.641735	0.209573	0.690261	0.386494	poll.ab	51	60	9	0.85	0.0381737	1336	60	1336
250	180	236	20.7904	-156.337	20.7904	1.53213	-0.159977	0.960486	0.416247	0.760327	poll.ab	44	60	16	0.733333	0.0362737	1213	60	1213
251	181	13	28.2081	-177.367	28.2081	1.50433	-1.82728	-2.18058	0.715615	0.559625	poll.ab	70	72	2	0.972222	0.0649954	1077	72	1077
252	183	173	21.1332	-157.015	21.1332	1.53366	-0.460315	0.476201	0.683133	0.61019	poll.ab	47	60	13	0.783333	0.0372425	1262	60	1262
253	186	44	21.8966	-160.152	21.8966	1.53071	-0.823464	-0.424476	0.775675	-0.393402	poll.ab	54	61	7	0.885246	0.0397059	1360	61	1360
254	187	240	21.4587	-157.973	21.4587	1.53318	-0.216872	0.359215	0.738332	0.757429	poll.ab	46	61	15	0.754098	0.0388842	1183	61	1183
255	189	376	64.9907	-18.5941	64.9907	1.28807	1.01054	0.698323	-1.67556	0.180205	poll.ab	-54	93	147	0	0.915254	-59	93	59
256	202	554	-21.1333	55.5327	21.1333	1.38676	-0.077076	0.957349	0.157433	0.6927	poll.ab	-7	60	67	0	0	881	60	881
257	203	28	-7.99629	-140.687	7.99629	1.57945	-1.28388	-0.192279	1.04953	0.36647	poll.ab	34	38	4	0.894737	0.0218931	1553	38	1553
258	206	14	-7.91764	-140.57	7.91764	1.57903	-1.74879	-0.266624	1.10427	-0.0549173	poll.ab	36	38	2	0.947368	0.0229885	1566	38	1566
259	207	61	-9.77478	-139.014	9.77478	1.58028	-0.682176	0.357606	0.924127	0.833066	poll.ab	31	41	10	0.756098	0.0199871	1551	41	1551
260	211	85	-8.86624	-140.139	8.86624	1.58053	-0.658179	0.338547	0.936819	0.769143	poll.ab	27	39	12	0.692308	0.0178571	1512	39	1512
261	212	47	-9.94499	-139.089	9.94499	1.58148	-1.11956	0.111687	0.983017	0.715251	poll.ab	35	41	6	0.853659	0.0223214	1568	41	1568
262	213	53	-8.90932	-139.552	8.90932	1.57949	-1.04846	0.112455	1.02865	0.731489	poll.ab	31	39	8	0.794872	0.0200647	1545	39	1545
263	214	54	-9.39786	-140.074	9.39786	1.58239	-0.998112	0.151948	1.01778	0.792987	poll.ab	30	40	10	0.75	0.0193299	1552	40	1552
264	217	29	-24.3767	-128.323	24.3767	1.59742	-1.25997	-2.01012	0.735601	0.551665	poll.ab	62	65	3	0.953846	0.0490895	1263	65	1263
265	220	15	11.2942	166.876	11.2942	1.52824	-1.66063	-2.47026	1.26802	0.955933	poll.ab	41	43	2	0.953488	0.025387	1615	43	1615
266	237	268	29.9723	129.923	29.9723	1.18216	-1.59269	-0.133913	0.32852	1.4319	poll.ab	41	76	35	0.539474	0.0562414	729	76	729
267	238	315	29.8488	129.871	29.8488	1.1861	-1.32505	0.161299	0.247434	1.46454	poll.ab	34	75	41	0.453333	0.0494905	687	75	687
268	241	187	29.6412	129.713	29.6412	1.19183	-1.37776	0.0268063	0.354785	1.451	poll.ab	55	75	20	0.733333	0.066586	826	75	826
269	242	236	29.4594	129.602	29.4594	1.19679	-1.76325	-0.181613	0.400042	1.41392	poll.ab	50	75	25	0.666667	0.0635324	787	75	787
270	244	297	29.1466	129.208	29.1466	1.20321	-1.78606	-0.652615	0.501754	1.29943	poll.ab	34	74	40	0.459459	0.0457604	743	74	743
271	247	331	28.323	129.972	28.323	1.23282	-1.17514	-0.876668	0.646023	1.31351	poll.ab	18	73	55	0.246575	0.0238727	754	73	754
272	277	130	-9.42548	46.3688	9.42548	1.20749	-0.877304	-2.29743	1.13203	0.112592	poll.ab	24	40	16	0.6	0.0162492	1477	40	1477
273	278	69	-9.73086	46.5115	9.73086	1.21416	-1.64273	-2.15942	1.13965	0.0768285	poll.ab	37	40	3	0.925	0.0239948	1542	40	1542
274	279	72	-9.72632	47.5732	9.72632	1.24294	-1.83466	-2.57625	1.15113	0.271798	poll.ab	29	40	11	0.725	0.0188434	1539	40	1539
275	280	72	-10.0866	47.7417	10.0866	1.24729	-1.67126	-1.97737	1.14121	0.0693138	poll.ab	35	41	6	0.853659	0.0226684	1544	41	1544
276	283	48	-10.1593	51.1656	10.1593	1.31731	-1.7247	-2.35036	1.11498	0.26988	poll.ab	32	41	9	0.780488	0.0203952	1569	41	1569
277	285	16	-16.6031	59.5873	16.6031	1.42124	-1.81032	-2.24829	1.03481	0.147004	poll.ab	50	54	4	0.925926	0.0317864	1573	54	1573
278	289	34	-7.12964	56.28	7.12964	1.37376	-1.69852	-2.35036	1.15403	0.919113	poll.ab	27	37	10	0.72973	0.0176355	1531	37	1531
279	296	589	24.2598	-76.6441	24.2598	0.836439	0.4135	-1.17029	0.987544	0.261517	poll.ab	18	65	47	0.276923	0.0253879	709	65	709
280	327	278	17.6315	-63.2375	17.6315	1.24292	-1.59212	0.0498688	0.957588	0.306905	poll.ab	36	55	19	0.654545	0.0280811	1282	55	1282
281	331	266	17.4908	-62.9763	17.4908	1.23848	-1.44835	-0.144974	1.10039	0.32775	poll.ab	47	55	8	0.854545	0.0361817	1299	55	1299
282	334	715	13.8984	-60.9668	13.8984	1.09654	-0.490366	0.154839	1.10127	1.03376	poll.ab	-1	49	50	0	0	918	49	918
283	335	274	18.0617	-63.0627	18.0617	1.25278	-1.04684	-0.390193	1.12082	0.159335	poll.ab	36	56	20	0.642857	0.0282797	1273	56	1273
284	348	70	18.7918	-110.975	18.7918	1.14929	-0.932636	0.21488	0.819963	-1.129	poll.ab	55	57	2	0.964912	0.0378527	1453	57	1453
285	349	2	19.31	-110.803	19.31	1.12574	-1.71384	-4.5583	0.928328	-1.30639	poll.ab	58	58	0	1	0.0385895	1503	58	1503
286	350	13	18.3568	-114.724	18.3568	1.22766	-1.48381	-0.657295	0.864525	-2.21362	poll.ab	56	56	0	1	0.0367454	1524	56	1524
287	351	58	29.0398	-118.285	29.0398	1.04032	-0.753194	0.369321	0.155836	-2.2446	poll.ab	70	74	4	0.945946	0.0708502	988	74	988
288	352	33	-49.6862	178.774	49.6862	1.4728	-1.45486	-0.493065	-0.927612	-0.0868905	poll.ab	218	233	15	0.935622	0.235421	926	233	926
289	354	11	3.85111	-159.297	3.85111	1.59683	-1.36454	-2.20242	1.20854	0.772245	poll.ab	32	34	2	0.941176	0.0214047	1495	34	1495
290	355	35	8.62158	150.926	8.62158	1.44379	-1.74773	-2.35036	1.24677	1.54201	poll.ab	34	39	5	0.871795	0.0218228	1558	39	1558
291	356	8	-40.3188	-9.94232	40.3188	1.4672	-1.11875	0.131366	-0.650587	1.56277	poll.ab	138	143	5	0.965035	0.159353	866	143	866
292	358	12	-9.95743	-150.211	9.95743	1.61021	-1.77788	-2.29743	1.29389	0.312753	poll.ab	39	41	2	0.95122	0.0243294	1603	41	1603
293	359	154	-19.0524	-169.859	19.0524	1.54	-0.7351	-1.41778	0.937646	1.12637	poll.ab	45	57	12	0.789474	0.0330882	1360	57	1360
294	361	57	5.52886	-87.0619	5.52886	1.16287	-1.43054	-0.18515	0.897763	1.45937	poll.ab	25	35	10	0.714286	0.0169262	1477	35	1477
295	362	71	-29.3809	-177.987	29.3809	1.47305	-1.33567	-0.220313	0.496595	0.882478	poll.ab	41	75	34	0.546667	0.0428422	957	75	957
296	363	250	1.61539	7.39705	1.61539	1.01136	-0.917571	0.149045	0.921717	1.08096	poll.ab	19	33	14	0.575758	0.0155229	1224	33	1224
297	364	480	0.238989	6.60226	0.238989	1.05275	-0.393385	0.657535	0.696826	1.26523	poll.ab	3	33	30	0.0909091	0.00307377	976	33	976
298	365	150	-1.43572	5.62983	1.43572	1.10492	-1.37097	-0.137212	0.292053	0.989638	poll.ab	16	33	17	0.484848	0.012112	1321	33	1321
299	366	7	-46.6358	37.9408	46.6358	1.39227	-1.24767	-0.090336	-1.21507	1.19043	poll.ab	224	226	2	0.99115	0.223553	1002	226	1002
300	367	9	-46.907	37.7404	46.907	1.3934	-0.702963	0.33189	-1.325	1.21574	poll.ab	223	227	4	0.982379	0.223447	998	227	998
301	368	83	-21.2346	-159.778	21.2346	1.57866	-1.13121	-0.225308	0.815604	0.980579	poll.ab	48	60	12	0.8	0.0356083	1348	60	1348
302	370	15	-7.94351	-14.367	7.94351	1.37207	-1.02471	0.0786583	0.445999	-1.89879	poll.ab	28	38	10	0.736842	0.0178914	1565	38	1565
303	375	25	19.2921	166.635	19.2921	1.52859	-1.7444	-2.70161	1.17556	-0.0708453	poll.ab	55	58	3	0.948276	0.0371371	1481	58	1481
304	377	189	12.1845	-68.2896	12.1845	0.846357	-0.722226	-0.835912	1.2904	-0.681778	poll.ab	27	45	18	0.6	0.0186593	1447	45	1447
305	378	264	12.1941	-68.9726	12.1941	0.792037	-0.590793	-0.441422	1.25596	-0.59198	poll.ab	22	45	23	0.488889	0.016035	1372	45	1372
306	379	30	-18.8668	-159.776	18.8668	1.58213	-1.48865	-1.30669	1.0333	1.02076	poll.ab	52	57	5	0.912281	0.0348759	1491	57	1491
307	380	50	-19.9957	-158.114	19.9957	1.58669	-1.38112	-1.50862	0.95978	0.982786	poll.ab	50	59	9	0.847458	0.034965	1430	59	1430
308	381	57	-21.9281	-157.919	21.9281	1.58463	-1.23482	-1.00404	0.805361	0.954631	poll.ab	51	61	10	0.836066	0.0379182	1345	61	1345
309	382	13	-10.4199	-161.001	10.4199	1.59222	-1.76419	-2.24829	1.29027	1.1323	poll.ab	39	42	3	0.928571	0.0242537	1608	42	1608
310	383	14	-19.2688	-158.937	19.2688	1.58477	-1.78368	-2.29743	1.01831	0.97921	poll.ab	55	58	3	0.948276	0.0368386	1493	58	1493
311	384	42	-20.1612	-157.341	20.1612	1.58926	-1.48877	-2.06239	0.961545	0.946385	poll.ab	53	59	6	0.898305	0.0370112	1432	59	1432
312	385	45	-19.8671	-157.702	19.8671	1.58838	-1.43301	-1.88752	0.983555	0.981917	poll.ab	53	59	6	0.898305	0.0368056	1440	59	1440
313	392	16	-8.98802	-157.981	8.98802	1.60488	-1.53179	-2.35036	1.29226	0.639943	poll.ab	36	39	3	0.923077	0.0227416	1583	39	1583
314	394	11	-37.1124	-12.2851	37.1124	1.48014	-1.02857	0.677725	-0.521485	0.968467	poll.ab	103	106	3	0.971698	0.128269	803	106	803
315	395	8	-37.3005	-12.6781	37.3005	1.48264	-1.58504	-0.183969	-0.30893	0.886843	poll.ab	105	108	3	0.972222	0.130112	807	108	807
316	399	10	-49.3013	69.4849	49.3013	1.53619	0.237944	0.583543	-1.45064	-0.103714	poll.ab	230	234	4	0.982906	0.239583	960	234	960
317	401	3	-53.0932	73.5169	53.0932	1.54019	-0.647103	0.882939	-2.16422	-0.14464	poll.ab	215	215	0	1	0.259662	828	215	828
318	402	49	71.0147	-8.38644	71.0147	1.28454	-0.62662	0.739607	-2.08396	0.0669724	poll.ab	24	51	27	0.470588	0.201681	119	51	119
319	404	11	-20.5082	-29.3033	20.5082	1.3067	-1.64945	-0.159624	0.84623	0.0826102	poll.ab	56	59	3	0.949153	0.0386473	1449	59	1449
320	405	147	45.9057	149.949	45.9057	1.22361	-0.243828	0.42993	-1.52795	0.50425	poll.ab	181	219	38	0.826484	0.21071	859	219	859
321	406	107	46.948	151.996	46.948	1.17415	-0.664385	0.473938	-1.56532	0.653481	poll.ab	203	228	25	0.890351	0.225305	901	228	901
322	407	101	47.337	152.478	47.337	1.16346	-1.12147	0.280391	-1.61577	0.647843	poll.ab	201	230	29	0.873913	0.222345	904	230	904
323	409	98	47.746	153.013	47.746	1.13855	-1.15924	0.148318	-1.60872	0.625097	poll.ab	209	232	23	0.900862	0.231451	903	232	903
324	410	59	48.0805	153.216	48.0805	1.12274	-1.21459	0.437622	-1.63424	0.603354	poll.ab	220	233	13	0.944206	0.234792	937	233	937
325	411	23	7.11907	171.216	7.11907	1.53413	-1.46322	-2.11895	1.25219	1.59097	poll.ab	32	37	5	0.864865	0.0207523	1542	37	1542
326	413	47	46.5209	150.869	46.5209	1.21151	-1.48818	-0.0690413	-1.51125	0.559446	poll.ab	221	225	4	0.982222	0.22973	962	225	962
327	414	551	32.7463	-16.9991	32.7463	1.21182	-0.43532	0.59884	-0.100951	-0.280972	poll.ab	-64	82	146	0	0	324	82	324
328	415	137	32.5076	-16.5088	32.5076	1.19953	-1.59998	-0.313423	0.215187	-0.623793	poll.ab	52	82	30	0.634146	0.0696118	747	82	747
329	416	263	33.0692	-16.3422	33.0692	1.21016	-1.28916	-0.266624	0.229958	-0.901173	poll.ab	14	83	69	0.168675	0.0232945	601	83	601
330	418	62	17.0565	-25.1701	17.0565	1.26067	-0.415845	0.662035	0.502912	-1.37923	poll.ab	38	55	17	0.690909	0.0250825	1515	55	1515
331	419	43	16.8455	-24.9678	16.8455	1.25654	-0.783249	-0.0302177	0.803375	-2.42373	poll.ab	49	54	5	0.907407	0.0318389	1539	54	1539
332	421	43	16.5985	-24.2562	16.5985	1.23387	-0.655633	0.381877	0.641449	-1.87699	poll.ab	47	54	7	0.87037	0.030401	1546	54	1546
333	422	26	16.7372	-22.9314	16.7372	1.2025	-0.787109	-0.450054	0.764655	-3.14597	poll.ab	51	54	3	0.944444	0.0327133	1559	54	1559
334	423	31	16.0983	-22.814	16.0983	1.19047	-0.483488	-0.462323	0.786201	-3.11459	poll.ab	49	53	4	0.924528	0.0312301	1569	53	1569
335	424	27	15.218	-23.1606	15.218	1.19952	-0.729155	-0.411214	0.886605	-2.13442	poll.ab	48	51	3	0.941176	0.0301887	1590	51	1590
336	425	53	15.0837	-23.6248	15.0837	1.21014	-0.344564	0.406823	0.747609	-1.48718	poll.ab	43	51	8	0.843137	0.0274585	1566	51	1566
337	426	52	14.9283	-24.3843	14.9283	1.23469	-0.565979	0.89534	0.333033	-1.13444	poll.ab	45	51	6	0.882353	0.0286624	1570	51	1570
338	427	35	14.8516	-24.7055	14.8516	1.24491	-1.14853	0.169113	0.466188	-1.44977	poll.ab	47	51	4	0.921569	0.029597	1588	51	1588
339	428	101	32.3094	-64.7672	32.3094	1.30331	-1.13568	-1.51676	0.657203	0.634802	poll.ab	45	81	36	0.555556	0.056962	790	81	790
340	429	19	16.7665	-24.745	16.7665	1.25191	-1.33331	-0.489376	0.749324	-2.25971	poll.ab	53	54	1	0.981481	0.0338442	1566	54	1566
341	431	18	16.6182	-24.5878	16.6182	1.24841	-1.84349	-1.15077	0.760196	-2.18518	poll.ab	53	54	1	0.981481	0.033758	1570	54	1570
342	451	62	-16.494	-151.739	16.494	1.61316	-1.35027	-0.221559	1.08129	0.897349	poll.ab	42	54	12	0.777778	0.027451	1530	54	1530
343	460	72	-16.7465	-151.003	16.7465	1.61508	-1.08084	-0.103857	1.02711	0.893866	poll.ab	40	54	14	0.740741	0.0264375	1513	54	1513
344	465	16	-17.6571	-150.629	17.6571	1.61506	-1.61911	-1.1318	1.01904	0.925951	poll.ab	51	55	4	0.927273	0.0330525	1543	55	1543
345	479	86	-16.4422	-152.265	16.4422	1.61161	-1.61085	-0.48388	1.10898	0.925669	poll.ab	36	54	18	0.666667	0.0238885	1507	54	1507
346	481	109	-17.5291	-149.834	17.5291	1.61753	-0.936145	0.305174	0.895677	0.855172	poll.ab	39	55	16	0.709091	0.0268226	1454	55	1454
347	494	127	-16.822	-151.437	16.822	1.61356	-0.860993	0.185169	0.989821	0.975123	poll.ab	37	54	17	0.685185	0.0254121	1456	54	1456
348	496	19	-15.1437	-147.57	15.1437	1.61688	-1.02646	-2.35036	1.14321	0.769945	poll.ab	46	51	5	0.901961	0.028768	1599	51	1599
349	499	7	-16.0685	-142.416	16.0685	1.60762	-1.37057	-2.37843	1.13149	0.62929	poll.ab	53	53	0	1	0.0332497	1594	53	1594
350	505	81	-16.623	-151.494	16.623	1.61368	-1.03816	-0.201901	1.03871	0.895527	poll.ab	42	54	12	0.777778	0.0278699	1507	54	1507
351	507	197	-17.6775	-149.401	17.6775	1.61825	-0.332173	0.568689	0.745877	0.956997	poll.ab	30	55	25	0.545455	0.0220264	1362	55	1362
352	509	16	-14.6287	-145.206	14.6287	1.6104	-1.51122	-2.24829	1.18813	0.668722	poll.ab	47	50	3	0.94	0.0292107	1609	50	1609
353	521	25	-17.0045	-149.567	17.0045	1.61917	-1.83597	-2.15942	1.0377	0.886286	poll.ab	48	54	6	0.888889	0.0309079	1553	54	1553
354	528	24	-16.262	-151.816	16.262	1.61332	-1.66618	-2.47026	1.13054	0.913234	poll.ab	46	53	7	0.867925	0.0292435	1573	53	1573
355	537	0	-57.0778	-26.6822	57.0778	1.47476	-1.65948	-4.5583	-1.82136	0.836321	poll.ab	176	176	0	1	0.272868	645	176	645
356	555	141	53.6664	-166.895	53.6664	1.0064	-0.050269	0.598462	-1.40416	0.683345	poll.ab	171	210	39	0.814286	0.25753	664	210	664
357	558	32	-33.6478	-78.849	33.6478	1.20015	-1.21021	0.0371519	-0.224445	0.128577	poll.ab	77	86	9	0.895349	0.0943627	816	86	816
358	559	25	-33.7675	-80.792	33.7675	1.23978	-1.18914	0.406823	-0.412008	0.202364	poll.ab	80	86	6	0.930233	0.097561	820	86	820
359	566	175	-14.3003	-170.718	14.3003	1.54554	-0.918155	-0.156215	1.08992	1.64693	poll.ab	42	50	8	0.84	0.028866	1455	50	1455
360	568	102	-14.1722	-169.664	14.1722	1.55108	-1.77333	-0.224056	1.08677	1.68286	poll.ab	42	49	7	0.857143	0.0274869	1528	49	1528
361	569	108	-14.1786	-169.62	14.1786	1.55116	-1.79147	-0.206763	1.1234	1.61075	poll.ab	44	49	5	0.897959	0.0289093	1522	49	1522
362	570	142	-14.242	-169.468	14.242	1.55154	-1.17454	0.21488	1.00992	1.71984	poll.ab	40	50	10	0.8	0.0268637	1489	50	1489
363	574	6	10.3029	-109.217	10.3029	1.30735	-1.69521	-2.85501	1.35132	3.09982	poll.ab	38	42	4	0.904762	0.023544	1614	42	1614
364	575	16	-7.33933	72.4343	7.33933	1.39921	-1.31194	-1.88752	1.21832	1.29353	poll.ab	33	37	4	0.891892	0.0212492	1553	37	1553
365	577	48	0.284458	174.113	0.284458	1.5229	-0.650497	-2.13889	1.28848	0.766926	poll.ab	27	33	6	0.818182	0.0191625	1409	33	1409
366	578	135	-13.7667	-177.105	13.7667	1.50939	-0.892866	-0.183969	1.13568	1.45457	poll.ab	37	49	12	0.755102	0.0246831	1499	49	1499
367	593	78	49.1207	154.526	49.1207	1.03407	-1.09641	0.283986	-1.6449	0.538251	poll.ab	216	234	18	0.923077	0.240803	897	234	897
368	594	21	1.85074	-157.353	1.85074	1.59694	-0.569497	-2.04452	1.25278	1.15463	poll.ab	32	34	2	0.941176	0.0219629	1457	34	1457
369	597	414	45.076	147.877	45.076	1.2188	-0.00835517	0.523787	-1.42855	0.340523	poll.ab	106	211	105	0.50237	0.181197	585	211	585
370	600	65	50.8624	155.57	50.8624	0.802287	-0.896619	0.760852	-1.859	0.275786	poll.ab	219	229	10	0.956332	0.255841	856	229	856
371	604	45	-0.52847	166.934	0.52847	1.48579	-1.4649	-1.43939	1.25127	0.997934	poll.ab	27	33	6	0.818182	0.0190813	1415	33	1415
372	606	139	-12.5032	177.08	12.5032	1.48803	-1.24298	-0.769238	1.1952	1.59223	poll.ab	33	46	13	0.717391	0.0220294	1498	46	1498
373	627	289	-43.9385	-176.525	43.9385	1.48624	-0.405752	-0.590233	-0.52521	0.178766	poll.ab	82	196	114	0.418367	0.119013	689	196	689
374	678	62	52.3558	175.919	52.3558	1.27568	-1.50472	-0.100713	-1.44362	0.0418836	poll.ab	207	220	13	0.940909	0.25875	800	220	800
375	680	64	18.1164	145.767	18.1164	1.46095	-1.23788	-0.21783	1.12324	0.826974	poll.ab	45	56	11	0.803571	0.0303644	1482	56	1482
376	694	18	17.3682	-87.8571	17.3682	0.649352	-0.945694	-2.24829	1.14479	0.800236	poll.ab	53	55	2	0.963636	0.0341935	1550	55	1550
377	695	24	17.3498	-87.5378	17.3498	0.803009	-1.80521	-2.85501	1.17167	0.854811	poll.ab	52	55	3	0.945455	0.033657	1545	55	1545
378	700	145	19.6846	-80.0403	19.6846	1.19933	-1.32407	-2.47026	1.15647	0.386427	poll.ab	45	58	13	0.775862	0.0334324	1346	58	1346
379	706	9	4.6838	-160.38	4.6838	1.59765	-1.58507	-2.11895	1.20935	1.25367	poll.ab	31	34	3	0.911765	0.0205298	1510	34	1510
380	742	44	18.7722	145.668	18.7722	1.45623	-1.24489	0.161299	0.964203	0.830932	poll.ab	48	57	9	0.842105	0.0324324	1480	57	1480
381	743	30	14.8525	145.559	14.8525	1.48073	-1.78029	-1.01976	1.23611	1.01473	poll.ab	49	51	2	0.960784	0.0307596	1593	51	1593
382	747	48	17.5996	145.833	17.5996	1.4647	-1.60238	-0.0397201	1.08877	0.86692	poll.ab	48	55	7	0.872727	0.031725	1513	55	1513
383	748	40	16.3522	145.677	16.3522	1.47175	-1.32965	0.0268063	1.11433	1.00841	poll.ab	44	53	9	0.830189	0.028314	1554	53	1554
384	753	22	19.6831	145.419	19.6831	1.44902	-1.51229	0.085073	1.06804	0.69866	poll.ab	53	58	5	0.913793	0.036079	1469	58	1469
385	780	181	13.4435	144.777	13.4435	1.47252	-0.523054	-0.437999	1.22164	1.13018	poll.ab	26	48	22	0.541667	0.0178694	1455	48	1455
386	844	112	14.1574	145.214	14.1574	1.4793	-1.05475	-0.291003	1.20125	1.07261	poll.ab	35	49	14	0.714286	0.0230415	1519	49	1519
387	845	100	15.1891	145.754	15.1891	1.47913	-0.963192	-0.329272	1.22795	1.01677	poll.ab	36	51	15	0.705882	0.023731	1517	51	1517
388	854	77	15.0134	145.632	15.0134	1.47963	-1.01236	-0.962558	1.24431	1.01506	poll.ab	39	51	12	0.764706	0.0252754	1543	51	1543
389	903	10	-2.81264	-171.673	2.81264	1.57032	-1.63778	-2.91482	1.3162	-0.393196	poll.ab	32	34	2	0.941176	0.021607	1481	34	1481
390	905	11	-4.51477	-172.183	4.51477	1.56389	-1.75982	-2.53908	1.34206	0.291359	poll.ab	32	34	2	0.941176	0.0212625	1505	34	1505
391	908	9	-3.12749	-171.085	3.12749	1.57172	-1.82143	-2.79999	1.32777	0.00182665	poll.ab	32	34	2	0.941176	0.0215343	1486	34	1486
392	910	8	-4.4554	-171.244	4.4554	1.56769	-1.7279	-2.50381	1.34615	0.191478	poll.ab	33	34	1	0.970588	0.0218978	1507	34	1507
393	921	265	36.588	27.1683	36.588	0.545849	-1.28444	-0.0630763	0.230591	-0.272729	poll.ab	66	102	36	0.647059	0.120658	547	102	547
394	925	38	28.6372	-112.83	28.6372	0.538629	-1.31222	-0.309163	0.481699	-2.62519	poll.ab	72	73	1	0.986301	0.0699708	1029	73	1029
395	927	64	28.702	-112.578	28.702	0.67685	-1.28745	-0.297931	0.511944	-2.49109	poll.ab	71	73	2	0.972603	0.0710711	999	73	999
396	930	42	27.4416	-111.88	27.4416	0.681643	-1.65909	-0.896325	0.722947	-2.13573	poll.ab	70	71	1	0.985915	0.0641613	1091	71	1091
397	931	70	27.2186	-112.074	27.2186	0.315682	-1.37991	-0.739499	0.705062	-2.15301	poll.ab	69	70	1	0.985714	0.0642458	1074	70	1074
398	933	57	26.1199	-111.274	26.1199	0.205745	-1.77921	-0.654951	0.651153	-1.84676	poll.ab	65	68	3	0.955882	0.0566696	1147	68	1147
399	936	65	25.6833	-111.035	25.6833	0.506344	-1.5102	-0.857557	0.704842	-1.78553	poll.ab	65	68	3	0.955882	0.055938	1162	68	1162
400	971	5	-46.0981	50.2346	46.0981	1.45217	-1.12651	0.0738078	-1.26771	1.21018	poll.ab	219	221	2	0.99095	0.218563	1002	221	1002
401	972	5	-46.4118	51.7591	46.4118	1.46082	-0.891005	0.1934	-1.30614	1.21607	poll.ab	222	224	2	0.991071	0.221336	1003	224	1003
402	973	5	-37.8363	77.5566	37.8363	1.5162	-1.19804	0.099291	-0.378495	0.410141	poll.ab	109	113	4	0.964602	0.133578	816	113	816
403	974	2	-38.7222	77.523	38.7222	1.51609	-1.71956	-0.698415	-0.287537	0.270533	poll.ab	121	123	2	0.98374	0.145084	834	123	834
404	975	73	-52.5436	169.162	52.5436	1.44046	-0.986283	-0.148327	-1.05654	0.512267	poll.ab	186	219	33	0.849315	0.237852	782	219	782
405	982	54	49.4235	154.759	49.4235	0.985999	-0.593187	0.369321	-1.67044	0.526255	poll.ab	227	234	7	0.970085	0.248631	913	234	913
406	983	42	48.8219	154.109	48.8219	1.06062	-0.9704	0.143203	-1.66169	0.573198	poll.ab	228	234	6	0.974359	0.242553	940	234	940
407	984	2043	-21.3066	165.7	21.3066	1.25575	0.513718	0.538394	0.67027	0.850246	poll.ab	-50	61	111	0	0.0814332	-614	61	614
408	1032	1301	12.2967	92.7856	12.2967	0.918596	0.172547	-0.0079334	1.16652	1.40125	poll.ab	-24	46	70	0	0	336	46	336
409	1034	862	-4.92375	150.62	4.92375	1.24484	0.794582	0.79268	0.960746	1.6128	poll.ab	1	35	34	0.0285714	0.00151057	662	35	662
410	1048	358	-20.2836	57.572	20.2836	1.4064	-0.16398	0.0866673	0.671256	0.789481	poll.ab	32	59	27	0.542373	0.0288029	1111	59	1111
411	1054	847	7.52546	93.5991	7.52546	1.1649	-0.187107	-0.115508	1.18455	1.31894	poll.ab	-18	37	55	0	0	725	37	725
412	1058	5981	11.7364	122.866	11.7364	1.17087	1.3218	0.972675	1.06249	1.2708	poll.ab	-164	44	208	0	0.0377272	-4347	44	4347
413	1059	99	-19.7167	63.4213	19.7167	1.45764	-0.990579	-0.462323	0.854537	0.28258	poll.ab	39	58	19	0.672414	0.0280374	1391	58	1391
414	1061	141	-10.9397	166.248	10.9397	1.42499	-0.380588	0.0515468	1.18782	1.95114	poll.ab	36	43	7	0.837209	0.0242261	1486	43	1486
415	1063	1084	-8.14116	158.307	8.14116	1.35365	0.711738	0.886683	1.05499	1.58094	poll.ab	-14	38	52	0	0	500	38	500
416	1067	191	21.758	-71.8243	21.758	1.27346	-0.349879	-1.69316	1.10116	-0.185527	poll.ab	43	61	18	0.704918	0.0352748	1219	61	1219
417	1071	583	-16.2122	167.723	16.2122	1.39974	0.3902	0.628451	0.943719	1.46055	poll.ab	21	53	32	0.396226	0.0206897	1015	53	1015
418	1075	279	-12.824	45.1439	12.824	1.15828	-0.637903	-0.101759	0.978801	0.541024	poll.ab	18	47	29	0.382979	0.013245	1359	47	1359
419	1312	37	-27.1198	-109.355	27.1198	1.52367	-0.869687	-0.267956	0.457097	0.347307	poll.ab	54	70	16	0.771429	0.0485175	1113	70	1113
420	1313	15	-26.3235	-79.9752	26.3235	1.26804	-1.76876	-0.31771	-0.0431885	-1.90743	poll.ab	66	69	3	0.956522	0.0560272	1178	69	1178
421	1500	159	12.9519	-81.5232	12.9519	0.980131	-1.21259	-0.506134	1.17071	0.799862	poll.ab	36	47	11	0.765957	0.0243572	1478	47	1478
422	10128	157	-54.332	-67.4014	54.332	0.615738	0.544669	0.464807	-1.23542	-0.779337	poll.ab	172	204	32	0.843137	0.278317	618	204	618
423	10674	310	62.0503	-6.86364	62.0503	1.19857	-0.20956	0.0930081	-1.1224	1.3899	poll.ab	-11	121	132	0	0	113	121	113
424	11474	472	35.9232	14.399	35.9232	1.03371	-0.676753	-0.728995	0.268645	-0.648408	poll.ab	10	97	87	0.103093	0.0294118	340	97	340

## Sheet: fig4c
	fit	se.fit	abslatitude	myctype
1	2540.79	305.071	0.015341	AM
2	2543.62	302.541	0.0844984	AM
3	2546.46	300.02	0.153656	AM
4	2549.3	297.511	0.222813	AM
5	2552.15	295.014	0.291971	AM
6	2554.99	292.528	0.361128	AM
7	2557.84	290.055	0.430285	AM
8	2560.7	287.596	0.499443	AM
9	2563.56	285.15	0.5686	AM
10	2566.42	282.719	0.637757	AM
11	2569.28	280.304	0.706915	AM
12	2572.15	277.905	0.776072	AM
13	2575.02	275.523	0.84523	AM
14	2577.89	273.158	0.914387	AM
15	2580.77	270.813	0.983544	AM
16	2583.65	268.487	1.0527	AM
17	2586.54	266.181	1.12186	AM
18	2589.43	263.896	1.19102	AM
19	2592.32	261.634	1.26017	AM
20	2595.22	259.394	1.32933	AM
21	2598.12	257.179	1.39849	AM
22	2601.02	254.988	1.46765	AM
23	2603.93	252.823	1.5368	AM
24	2606.85	250.684	1.60596	AM
25	2609.76	248.573	1.67512	AM
26	2612.68	246.49	1.74428	AM
27	2615.61	244.436	1.81343	AM
28	2618.54	242.413	1.88259	AM
29	2621.47	240.42	1.95175	AM
30	2624.41	238.46	2.0209	AM
31	2627.35	236.532	2.09006	AM
32	2630.3	234.638	2.15922	AM
33	2633.25	232.779	2.22838	AM
34	2636.21	230.954	2.29753	AM
35	2639.17	229.166	2.36669	AM
36	2642.14	227.415	2.43585	AM
37	2645.11	225.701	2.50501	AM
38	2648.08	224.025	2.57416	AM
39	2651.06	222.389	2.64332	AM
40	2654.05	220.792	2.71248	AM
41	2657.04	219.235	2.78164	AM
42	2660.03	217.718	2.85079	AM
43	2663.03	216.243	2.91995	AM
44	2666.04	214.809	2.98911	AM
45	2669.05	213.418	3.05827	AM
46	2672.06	212.069	3.12742	AM
47	2675.08	210.762	3.19658	AM
48	2678.11	209.499	3.26574	AM
49	2681.13	208.279	3.3349	AM
50	2684.17	207.102	3.40405	AM
51	2687.21	205.969	3.47321	AM
52	2690.25	204.879	3.54237	AM
53	2693.3	203.832	3.61152	AM
54	2696.35	202.829	3.68068	AM
55	2699.41	201.87	3.74984	AM
56	2702.47	200.953	3.819	AM
57	2705.54	200.08	3.88815	AM
58	2708.61	199.249	3.95731	AM
59	2711.68	198.46	4.02647	AM
60	2714.76	197.713	4.09563	AM
61	2717.85	197.007	4.16478	AM
62	2720.94	196.342	4.23394	AM
63	2724.03	195.718	4.3031	AM
64	2727.13	195.133	4.37226	AM
65	2730.23	194.587	4.44141	AM
66	2733.33	194.079	4.51057	AM
67	2736.44	193.609	4.57973	AM
68	2739.55	193.176	4.64889	AM
69	2742.66	192.778	4.71804	AM
70	2745.78	192.416	4.7872	AM
71	2748.9	192.088	4.85636	AM
72	2752.03	191.793	4.92551	AM
73	2755.15	191.53	4.99467	AM
74	2758.28	191.299	5.06383	AM
75	2761.41	191.098	5.13299	AM
76	2764.54	190.927	5.20214	AM
77	2767.68	190.783	5.2713	AM
78	2770.81	190.668	5.34046	AM
79	2773.95	190.578	5.40962	AM
80	2777.09	190.514	5.47877	AM
81	2780.23	190.474	5.54793	AM
82	2783.37	190.457	5.61709	AM
83	2786.51	190.463	5.68625	AM
84	2789.65	190.489	5.7554	AM
85	2792.79	190.536	5.82456	AM
86	2795.93	190.602	5.89372	AM
87	2799.07	190.686	5.96288	AM
88	2802.21	190.787	6.03203	AM
89	2805.34	190.904	6.10119	AM
90	2808.48	191.036	6.17035	AM
91	2811.61	191.182	6.2395	AM
92	2814.74	191.342	6.30866	AM
93	2817.86	191.514	6.37782	AM
94	2820.99	191.698	6.44698	AM
95	2824.11	191.892	6.51613	AM
96	2827.22	192.096	6.58529	AM
97	2830.34	192.309	6.65445	AM
98	2833.44	192.53	6.72361	AM
99	2836.55	192.758	6.79276	AM
100	2839.64	192.994	6.86192	AM
101	2842.74	193.235	6.93108	AM
102	2845.82	193.481	7.00024	AM
103	2848.9	193.732	7.06939	AM
104	2851.97	193.987	7.13855	AM
105	2855.04	194.245	7.20771	AM
106	2858.09	194.506	7.27687	AM
107	2861.14	194.769	7.34602	AM
108	2864.18	195.033	7.41518	AM
109	2867.21	195.299	7.48434	AM
110	2870.23	195.565	7.55349	AM
111	2873.24	195.831	7.62265	AM
112	2876.24	196.097	7.69181	AM
113	2879.23	196.362	7.76097	AM
114	2882.21	196.625	7.83012	AM
115	2885.18	196.887	7.89928	AM
116	2888.14	197.147	7.96844	AM
117	2891.08	197.405	8.0376	AM
118	2894.01	197.66	8.10675	AM
119	2896.92	197.912	8.17591	AM
120	2899.82	198.161	8.24507	AM
121	2902.71	198.407	8.31423	AM
122	2905.58	198.649	8.38338	AM
123	2908.44	198.887	8.45254	AM
124	2911.28	199.122	8.5217	AM
125	2914.11	199.352	8.59086	AM
126	2916.91	199.579	8.66001	AM
127	2919.7	199.801	8.72917	AM
128	2922.48	200.019	8.79833	AM
129	2925.23	200.232	8.86749	AM
130	2927.96	200.442	8.93664	AM
131	2930.68	200.647	9.0058	AM
132	2933.37	200.848	9.07496	AM
133	2936.05	201.045	9.14411	AM
134	2938.7	201.237	9.21327	AM
135	2941.33	201.425	9.28243	AM
136	2943.94	201.61	9.35159	AM
137	2946.53	201.79	9.42074	AM
138	2949.09	201.967	9.4899	AM
139	2951.63	202.14	9.55906	AM
140	2954.15	202.31	9.62822	AM
141	2956.64	202.476	9.69737	AM
142	2959.1	202.639	9.76653	AM
143	2961.54	202.799	9.83569	AM
144	2963.96	202.956	9.90485	AM
145	2966.34	203.11	9.974	AM
146	2968.7	203.261	10.0432	AM
147	2971.03	203.41	10.1123	AM
148	2973.34	203.557	10.1815	AM
149	2975.61	203.701	10.2506	AM
150	2977.85	203.842	10.3198	AM
151	2980.07	203.982	10.3889	AM
152	2982.25	204.119	10.4581	AM
153	2984.41	204.254	10.5273	AM
154	2986.53	204.388	10.5964	AM
155	2988.62	204.519	10.6656	AM
156	2990.68	204.649	10.7347	AM
157	2992.7	204.777	10.8039	AM
158	2994.69	204.903	10.873	AM
159	2996.65	205.028	10.9422	AM
160	2998.57	205.151	11.0114	AM
161	3000.46	205.272	11.0805	AM
162	3002.31	205.392	11.1497	AM
163	3004.13	205.51	11.2188	AM
164	3005.91	205.626	11.288	AM
165	3007.66	205.74	11.3572	AM
166	3009.36	205.853	11.4263	AM
167	3011.03	205.964	11.4955	AM
168	3012.66	206.073	11.5646	AM
169	3014.26	206.181	11.6338	AM
170	3015.81	206.286	11.7029	AM
171	3017.33	206.389	11.7721	AM
172	3018.8	206.49	11.8413	AM
173	3020.24	206.588	11.9104	AM
174	3021.63	206.684	11.9796	AM
175	3022.99	206.777	12.0487	AM
176	3024.3	206.868	12.1179	AM
177	3025.57	206.956	12.187	AM
178	3026.8	207.04	12.2562	AM
179	3027.99	207.121	12.3254	AM
180	3029.13	207.199	12.3945	AM
181	3030.23	207.273	12.4637	AM
182	3031.29	207.344	12.5328	AM
183	3032.3	207.41	12.602	AM
184	3033.27	207.472	12.6711	AM
185	3034.19	207.53	12.7403	AM
186	3035.07	207.583	12.8095	AM
187	3035.91	207.631	12.8786	AM
188	3036.7	207.675	12.9478	AM
189	3037.44	207.713	13.0169	AM
190	3038.14	207.746	13.0861	AM
191	3038.79	207.773	13.1552	AM
192	3039.39	207.795	13.2244	AM
193	3039.95	207.811	13.2936	AM
194	3040.46	207.821	13.3627	AM
195	3040.92	207.824	13.4319	AM
196	3041.34	207.821	13.501	AM
197	3041.71	207.812	13.5702	AM
198	3042.03	207.796	13.6393	AM
199	3042.3	207.773	13.7085	AM
200	3042.53	207.743	13.7777	AM
201	3042.7	207.706	13.8468	AM
202	3042.83	207.661	13.916	AM
203	3042.91	207.609	13.9851	AM
204	3042.94	207.55	14.0543	AM
205	3042.92	207.483	14.1234	AM
206	3042.86	207.408	14.1926	AM
207	3042.74	207.325	14.2618	AM
208	3042.57	207.235	14.3309	AM
209	3042.36	207.137	14.4001	AM
210	3042.1	207.03	14.4692	AM
211	3041.78	206.916	14.5384	AM
212	3041.42	206.793	14.6075	AM
213	3041.01	206.662	14.6767	AM
214	3040.55	206.523	14.7459	AM
215	3040.03	206.375	14.815	AM
216	3039.47	206.219	14.8842	AM
217	3038.86	206.055	14.9533	AM
218	3038.2	205.882	15.0225	AM
219	3037.49	205.7	15.0916	AM
220	3036.73	205.51	15.1608	AM
221	3035.92	205.311	15.23	AM
222	3035.06	205.104	15.2991	AM
223	3034.15	204.887	15.3683	AM
224	3033.19	204.663	15.4374	AM
225	3032.18	204.429	15.5066	AM
226	3031.12	204.187	15.5758	AM
227	3030.01	203.937	15.6449	AM
228	3028.85	203.678	15.7141	AM
229	3027.64	203.411	15.7832	AM
230	3026.39	203.136	15.8524	AM
231	3025.08	202.852	15.9215	AM
232	3023.72	202.561	15.9907	AM
233	3022.31	202.262	16.0599	AM
234	3020.86	201.955	16.129	AM
235	3019.35	201.641	16.1982	AM
236	3017.8	201.319	16.2673	AM
237	3016.2	200.991	16.3365	AM
238	3014.55	200.655	16.4056	AM
239	3012.85	200.313	16.4748	AM
240	3011.1	199.964	16.544	AM
241	3009.3	199.609	16.6131	AM
242	3007.46	199.248	16.6823	AM
243	3005.56	198.881	16.7514	AM
244	3003.62	198.508	16.8206	AM
245	3001.64	198.129	16.8897	AM
246	2999.6	197.745	16.9589	AM
247	2997.52	197.356	17.0281	AM
248	2995.39	196.961	17.0972	AM
249	2993.21	196.562	17.1664	AM
250	2990.99	196.158	17.2355	AM
251	2988.72	195.75	17.3047	AM
252	2986.41	195.337	17.3738	AM
253	2984.04	194.92	17.443	AM
254	2981.64	194.499	17.5122	AM
255	2979.18	194.075	17.5813	AM
256	2976.68	193.647	17.6505	AM
257	2974.14	193.216	17.7196	AM
258	2971.55	192.781	17.7888	AM
259	2968.92	192.344	17.8579	AM
260	2966.24	191.904	17.9271	AM
261	2963.52	191.462	17.9963	AM
262	2960.75	191.017	18.0654	AM
263	2957.94	190.57	18.1346	AM
264	2955.09	190.122	18.2037	AM
265	2952.19	189.671	18.2729	AM
266	2949.25	189.218	18.342	AM
267	2946.26	188.765	18.4112	AM
268	2943.24	188.309	18.4804	AM
269	2940.17	187.853	18.5495	AM
270	2937.06	187.395	18.6187	AM
271	2933.91	186.936	18.6878	AM
272	2930.71	186.476	18.757	AM
273	2927.47	186.015	18.8261	AM
274	2924.2	185.554	18.8953	AM
275	2920.88	185.092	18.9645	AM
276	2917.52	184.63	19.0336	AM
277	2914.12	184.167	19.1028	AM
278	2910.68	183.704	19.1719	AM
279	2907.19	183.241	19.2411	AM
280	2903.67	182.778	19.3102	AM
281	2900.11	182.314	19.3794	AM
282	2896.51	181.851	19.4486	AM
283	2892.87	181.388	19.5177	AM
284	2889.19	180.925	19.5869	AM
285	2885.48	180.463	19.656	AM
286	2881.72	180.001	19.7252	AM
287	2877.92	179.539	19.7944	AM
288	2874.09	179.078	19.8635	AM
289	2870.22	178.617	19.9327	AM
290	2866.31	178.157	20.0018	AM
291	2862.36	177.697	20.071	AM
292	2858.37	177.239	20.1401	AM
293	2854.35	176.78	20.2093	AM
294	2850.29	176.323	20.2785	AM
295	2846.19	175.866	20.3476	AM
296	2842.06	175.409	20.4168	AM
297	2837.89	174.953	20.4859	AM
298	2833.68	174.498	20.5551	AM
299	2829.44	174.043	20.6242	AM
300	2825.16	173.589	20.6934	AM
301	2820.84	173.136	20.7626	AM
302	2816.49	172.683	20.8317	AM
303	2812.1	172.23	20.9009	AM
304	2807.68	171.778	20.97	AM
305	2803.22	171.327	21.0392	AM
306	2798.72	170.876	21.1083	AM
307	2794.19	170.425	21.1775	AM
308	2789.63	169.975	21.2467	AM
309	2785.03	169.526	21.3158	AM
310	2780.39	169.076	21.385	AM
311	2775.72	168.628	21.4541	AM
312	2771.02	168.179	21.5233	AM
313	2766.28	167.731	21.5924	AM
314	2761.51	167.283	21.6616	AM
315	2756.7	166.834	21.7308	AM
316	2751.86	166.386	21.7999	AM
317	2746.99	165.938	21.8691	AM
318	2742.08	165.49	21.9382	AM
319	2737.14	165.042	22.0074	AM
320	2732.16	164.593	22.0765	AM
321	2727.15	164.144	22.1457	AM
322	2722.11	163.694	22.2149	AM
323	2717.04	163.244	22.284	AM
324	2711.93	162.794	22.3532	AM
325	2706.79	162.343	22.4223	AM
326	2701.61	161.892	22.4915	AM
327	2696.41	161.44	22.5606	AM
328	2691.17	160.987	22.6298	AM
329	2685.9	160.534	22.699	AM
330	2680.6	160.08	22.7681	AM
331	2675.27	159.625	22.8373	AM
332	2669.9	159.169	22.9064	AM
333	2664.5	158.713	22.9756	AM
334	2659.07	158.255	23.0447	AM
335	2653.61	157.797	23.1139	AM
336	2648.12	157.337	23.1831	AM
337	2642.6	156.876	23.2522	AM
338	2637.05	156.415	23.3214	AM
339	2631.46	155.952	23.3905	AM
340	2625.85	155.488	23.4597	AM
341	2620.2	155.022	23.5288	AM
342	2614.53	154.556	23.598	AM
343	2608.82	154.088	23.6672	AM
344	2603.09	153.62	23.7363	AM
345	2597.32	153.15	23.8055	AM
346	2591.53	152.679	23.8746	AM
347	2585.71	152.207	23.9438	AM
348	2579.85	151.733	24.013	AM
349	2573.97	151.259	24.0821	AM
350	2568.06	150.783	24.1513	AM
351	2562.13	150.307	24.2204	AM
352	2556.16	149.83	24.2896	AM
353	2550.16	149.351	24.3587	AM
354	2544.14	148.872	24.4279	AM
355	2538.09	148.393	24.4971	AM
356	2532.02	147.912	24.5662	AM
357	2525.91	147.431	24.6354	AM
358	2519.78	146.949	24.7045	AM
359	2513.63	146.466	24.7737	AM
360	2507.45	145.983	24.8428	AM
361	2501.24	145.5	24.912	AM
362	2495.01	145.016	24.9812	AM
363	2488.75	144.532	25.0503	AM
364	2482.47	144.047	25.1195	AM
365	2476.16	143.562	25.1886	AM
366	2469.83	143.077	25.2578	AM
367	2463.47	142.592	25.3269	AM
368	2457.1	142.106	25.3961	AM
369	2450.69	141.62	25.4653	AM
370	2444.27	141.135	25.5344	AM
371	2437.83	140.649	25.6036	AM
372	2431.36	140.164	25.6727	AM
373	2424.87	139.678	25.7419	AM
374	2418.36	139.193	25.811	AM
375	2411.83	138.708	25.8802	AM
376	2405.28	138.223	25.9494	AM
377	2398.72	137.739	26.0185	AM
378	2392.13	137.255	26.0877	AM
379	2385.52	136.772	26.1568	AM
380	2378.9	136.289	26.226	AM
381	2372.26	135.807	26.2951	AM
382	2365.6	135.325	26.3643	AM
383	2358.93	134.843	26.4335	AM
384	2352.24	134.363	26.5026	AM
385	2345.54	133.883	26.5718	AM
386	2338.83	133.404	26.6409	AM
387	2332.1	132.926	26.7101	AM
388	2325.35	132.448	26.7792	AM
389	2318.6	131.971	26.8484	AM
390	2311.83	131.495	26.9176	AM
391	2305.05	131.019	26.9867	AM
392	2298.26	130.545	27.0559	AM
393	2291.46	130.071	27.125	AM
394	2284.65	129.598	27.1942	AM
395	2277.83	129.126	27.2633	AM
396	2271.01	128.655	27.3325	AM
397	2264.18	128.185	27.4017	AM
398	2257.34	127.716	27.4708	AM
399	2250.5	127.247	27.54	AM
400	2243.65	126.78	27.6091	AM
401	2236.79	126.313	27.6783	AM
402	2229.94	125.847	27.7474	AM
403	2223.08	125.383	27.8166	AM
404	2216.22	124.919	27.8858	AM
405	2209.35	124.456	27.9549	AM
406	2202.49	123.994	28.0241	AM
407	2195.63	123.533	28.0932	AM
408	2188.76	123.074	28.1624	AM
409	2181.9	122.615	28.2316	AM
410	2175.04	122.158	28.3007	AM
411	2168.19	121.701	28.3699	AM
412	2161.34	121.246	28.439	AM
413	2154.49	120.792	28.5082	AM
414	2147.65	120.339	28.5773	AM
415	2140.82	119.888	28.6465	AM
416	2133.99	119.437	28.7157	AM
417	2127.18	118.988	28.7848	AM
418	2120.37	118.54	28.854	AM
419	2113.57	118.094	28.9231	AM
420	2106.78	117.649	28.9923	AM
421	2100	117.205	29.0614	AM
422	2093.23	116.763	29.1306	AM
423	2086.48	116.322	29.1998	AM
424	2079.74	115.883	29.2689	AM
425	2073.01	115.445	29.3381	AM
426	2066.3	115.008	29.4072	AM
427	2059.61	114.573	29.4764	AM
428	2052.93	114.139	29.5455	AM
429	2046.27	113.707	29.6147	AM
430	2039.62	113.276	29.6839	AM
431	2033	112.847	29.753	AM
432	2026.39	112.42	29.8222	AM
433	2019.8	111.994	29.8913	AM
434	2013.24	111.57	29.9605	AM
435	2006.69	111.147	30.0296	AM
436	2000.17	110.726	30.0988	AM
437	1993.67	110.307	30.168	AM
438	1987.2	109.89	30.2371	AM
439	1980.75	109.475	30.3063	AM
440	1974.32	109.061	30.3754	AM
441	1967.92	108.65	30.4446	AM
442	1961.55	108.24	30.5137	AM
443	1955.2	107.832	30.5829	AM
444	1948.89	107.426	30.6521	AM
445	1942.6	107.023	30.7212	AM
446	1936.33	106.621	30.7904	AM
447	1930.1	106.222	30.8595	AM
448	1923.9	105.825	30.9287	AM
449	1917.73	105.43	30.9978	AM
450	1911.6	105.038	31.067	AM
451	1905.49	104.648	31.1362	AM
452	1899.42	104.262	31.2053	AM
453	1893.38	103.877	31.2745	AM
454	1887.38	103.496	31.3436	AM
455	1881.41	103.117	31.4128	AM
456	1875.47	102.742	31.4819	AM
457	1869.57	102.37	31.5511	AM
458	1863.71	102.001	31.6203	AM
459	1857.89	101.635	31.6894	AM
460	1852.1	101.272	31.7586	AM
461	1846.36	100.913	31.8277	AM
462	1840.65	100.558	31.8969	AM
463	1834.98	100.206	31.966	AM
464	1829.35	99.8577	32.0352	AM
465	1823.76	99.5132	32.1044	AM
466	1818.21	99.1725	32.1735	AM
467	1812.71	98.8356	32.2427	AM
468	1807.24	98.5027	32.3118	AM
469	1801.82	98.1738	32.381	AM
470	1796.44	97.849	32.4502	AM
471	1791.11	97.5282	32.5193	AM
472	1785.82	97.2116	32.5885	AM
473	1780.57	96.8992	32.6576	AM
474	1775.37	96.5909	32.7268	AM
475	1770.21	96.2868	32.7959	AM
476	1765.1	95.9869	32.8651	AM
477	1760.03	95.6913	32.9343	AM
478	1755.01	95.3999	33.0034	AM
479	1750.03	95.1128	33.0726	AM
480	1745.11	94.83	33.1417	AM
481	1740.23	94.5515	33.2109	AM
482	1735.39	94.2772	33.28	AM
483	1730.61	94.0073	33.3492	AM
484	1725.87	93.7417	33.4184	AM
485	1721.18	93.4803	33.4875	AM
486	1716.54	93.2232	33.5567	AM
487	1711.94	92.9703	33.6258	AM
488	1707.4	92.7215	33.695	AM
489	1702.9	92.477	33.7641	AM
490	1698.45	92.2365	33.8333	AM
491	1694.05	92.0001	33.9025	AM
492	1689.7	91.7677	33.9716	AM
493	1685.4	91.5394	34.0408	AM
494	1681.15	91.3151	34.1099	AM
495	1676.95	91.0947	34.1791	AM
496	1672.8	90.8783	34.2482	AM
497	1668.69	90.6657	34.3174	AM
498	1664.63	90.4571	34.3866	AM
499	1660.63	90.2522	34.4557	AM
500	1656.67	90.0512	34.5249	AM
501	1652.76	89.8539	34.594	AM
502	1648.9	89.6603	34.6632	AM
503	1645.08	89.4704	34.7323	AM
504	1641.32	89.2841	34.8015	AM
505	1637.6	89.1015	34.8707	AM
506	1633.94	88.9224	34.9398	AM
507	1630.32	88.7468	35.009	AM
508	1626.74	88.5747	35.0781	AM
509	1623.22	88.406	35.1473	AM
510	1619.74	88.2407	35.2164	AM
511	1616.3	88.0788	35.2856	AM
512	1612.92	87.9203	35.3548	AM
513	1609.58	87.765	35.4239	AM
514	1606.29	87.613	35.4931	AM
515	1603.04	87.4642	35.5622	AM
516	1599.84	87.3186	35.6314	AM
517	1596.68	87.176	35.7005	AM
518	1593.57	87.0366	35.7697	AM
519	1590.5	86.9001	35.8389	AM
520	1587.47	86.7667	35.908	AM
521	1584.49	86.6362	35.9772	AM
522	1581.55	86.5085	36.0463	AM
523	1578.66	86.3837	36.1155	AM
524	1575.81	86.2617	36.1846	AM
525	1573	86.1424	36.2538	AM
526	1570.23	86.0257	36.323	AM
527	1567.51	85.9117	36.3921	AM
528	1564.82	85.8002	36.4613	AM
529	1562.18	85.6913	36.5304	AM
530	1559.58	85.5847	36.5996	AM
531	1557.02	85.4806	36.6687	AM
532	1554.49	85.3788	36.7379	AM
533	1552.01	85.2794	36.8071	AM
534	1549.57	85.1822	36.8762	AM
535	1547.16	85.0872	36.9454	AM
536	1544.79	84.9945	37.0145	AM
537	1542.46	84.9039	37.0837	AM
538	1540.17	84.8154	37.1529	AM
539	1537.92	84.729	37.222	AM
540	1535.7	84.6446	37.2912	AM
541	1533.51	84.5623	37.3603	AM
542	1531.36	84.482	37.4295	AM
543	1529.25	84.4038	37.4986	AM
544	1527.17	84.3275	37.5678	AM
545	1525.12	84.2533	37.637	AM
546	1523.11	84.181	37.7061	AM
547	1521.12	84.1108	37.7753	AM
548	1519.17	84.0425	37.8444	AM
549	1517.26	83.9762	37.9136	AM
550	1515.37	83.9119	37.9827	AM
551	1513.51	83.8495	38.0519	AM
552	1511.68	83.7891	38.1211	AM
553	1509.88	83.7305	38.1902	AM
554	1508.11	83.674	38.2594	AM
555	1506.36	83.6193	38.3285	AM
556	1504.64	83.5664	38.3977	AM
557	1502.95	83.5155	38.4668	AM
558	1501.29	83.4664	38.536	AM
559	1499.65	83.419	38.6052	AM
560	1498.03	83.3735	38.6743	AM
561	1496.44	83.3298	38.7435	AM
562	1494.87	83.2879	38.8126	AM
563	1493.32	83.2478	38.8818	AM
564	1491.8	83.2094	38.9509	AM
565	1490.29	83.1728	39.0201	AM
566	1488.81	83.138	39.0893	AM
567	1487.35	83.1049	39.1584	AM
568	1485.9	83.0735	39.2276	AM
569	1484.48	83.0439	39.2967	AM
570	1483.07	83.016	39.3659	AM
571	1481.68	82.9898	39.435	AM
572	1480.3	82.9653	39.5042	AM
573	1478.94	82.9424	39.5734	AM
574	1477.59	82.9211	39.6425	AM
575	1476.26	82.9015	39.7117	AM
576	1474.94	82.8834	39.7808	AM
577	1473.64	82.8669	39.85	AM
578	1472.34	82.852	39.9191	AM
579	1471.06	82.8385	39.9883	AM
580	1469.79	82.8264	40.0575	AM
581	1468.52	82.8156	40.1266	AM
582	1467.27	82.8062	40.1958	AM
583	1466.02	82.7981	40.2649	AM
584	1464.78	82.7912	40.3341	AM
585	1463.55	82.7854	40.4032	AM
586	1462.32	82.7807	40.4724	AM
587	1461.1	82.7771	40.5416	AM
588	1459.89	82.7745	40.6107	AM
589	1458.67	82.7729	40.6799	AM
590	1457.46	82.7722	40.749	AM
591	1456.26	82.7722	40.8182	AM
592	1455.05	82.7731	40.8873	AM
593	1453.85	82.7746	40.9565	AM
594	1452.64	82.7768	41.0257	AM
595	1451.44	82.7795	41.0948	AM
596	1450.23	82.7827	41.164	AM
597	1449.02	82.7863	41.2331	AM
598	1447.81	82.7902	41.3023	AM
599	1446.6	82.7944	41.3715	AM
600	1445.38	82.7988	41.4406	AM
601	1444.16	82.8033	41.5098	AM
602	1442.93	82.8079	41.5789	AM
603	1441.7	82.8125	41.6481	AM
604	1440.46	82.8171	41.7172	AM
605	1439.22	82.8215	41.7864	AM
606	1437.96	82.8258	41.8556	AM
607	1436.7	82.8298	41.9247	AM
608	1435.43	82.8336	41.9939	AM
609	1434.15	82.8371	42.063	AM
610	1432.86	82.8403	42.1322	AM
611	1431.56	82.843	42.2013	AM
612	1430.25	82.8453	42.2705	AM
613	1428.93	82.847	42.3397	AM
614	1427.59	82.8483	42.4088	AM
615	1426.24	82.849	42.478	AM
616	1424.88	82.8491	42.5471	AM
617	1423.51	82.8485	42.6163	AM
618	1422.12	82.8473	42.6854	AM
619	1420.71	82.8454	42.7546	AM
620	1419.3	82.8427	42.8238	AM
621	1417.86	82.8393	42.8929	AM
622	1416.41	82.8351	42.9621	AM
623	1414.94	82.8301	43.0312	AM
624	1413.46	82.8243	43.1004	AM
625	1411.96	82.8177	43.1695	AM
626	1410.44	82.8104	43.2387	AM
627	1408.9	82.8023	43.3079	AM
628	1407.34	82.7933	43.377	AM
629	1405.77	82.7836	43.4462	AM
630	1404.17	82.7731	43.5153	AM
631	1402.56	82.7619	43.5845	AM
632	1400.93	82.7498	43.6536	AM
633	1399.27	82.737	43.7228	AM
634	1397.6	82.7234	43.792	AM
635	1395.9	82.7091	43.8611	AM
636	1394.19	82.6941	43.9303	AM
637	1392.45	82.6784	43.9994	AM
638	1390.69	82.6621	44.0686	AM
639	1388.9	82.6452	44.1377	AM
640	1387.1	82.6277	44.2069	AM
641	1385.27	82.6098	44.2761	AM
642	1383.42	82.5913	44.3452	AM
643	1381.55	82.5725	44.4144	AM
644	1379.66	82.5533	44.4835	AM
645	1377.74	82.5339	44.5527	AM
646	1375.8	82.5141	44.6218	AM
647	1373.84	82.4942	44.691	AM
648	1371.85	82.4741	44.7602	AM
649	1369.84	82.454	44.8293	AM
650	1367.8	82.4337	44.8985	AM
651	1365.75	82.4135	44.9676	AM
652	1363.67	82.3932	45.0368	AM
653	1361.56	82.373	45.1059	AM
654	1359.43	82.3529	45.1751	AM
655	1357.28	82.333	45.2443	AM
656	1355.1	82.3132	45.3134	AM
657	1352.9	82.2936	45.3826	AM
658	1350.68	82.2742	45.4517	AM
659	1348.43	82.2551	45.5209	AM
660	1346.16	82.2363	45.5901	AM
661	1343.86	82.2178	45.6592	AM
662	1341.54	82.1998	45.7284	AM
663	1339.2	82.1821	45.7975	AM
664	1336.84	82.1648	45.8667	AM
665	1334.45	82.148	45.9358	AM
666	1332.03	82.1317	46.005	AM
667	1329.6	82.1159	46.0742	AM
668	1327.14	82.1006	46.1433	AM
669	1324.66	82.0858	46.2125	AM
670	1322.15	82.0714	46.2816	AM
671	1319.62	82.0576	46.3508	AM
672	1317.07	82.0443	46.4199	AM
673	1314.5	82.0314	46.4891	AM
674	1311.91	82.0189	46.5583	AM
675	1309.29	82.0069	46.6274	AM
676	1306.65	81.9952	46.6966	AM
677	1303.99	81.9839	46.7657	AM
678	1301.31	81.9728	46.8349	AM
679	1298.61	81.962	46.904	AM
680	1295.88	81.9515	46.9732	AM
681	1293.14	81.9411	47.0424	AM
682	1290.37	81.9309	47.1115	AM
683	1287.58	81.9209	47.1807	AM
684	1284.78	81.911	47.2498	AM
685	1281.95	81.9011	47.319	AM
686	1279.1	81.8913	47.3881	AM
687	1276.24	81.8815	47.4573	AM
688	1273.35	81.8717	47.5265	AM
689	1270.45	81.8619	47.5956	AM
690	1267.52	81.8521	47.6648	AM
691	1264.58	81.8422	47.7339	AM
692	1261.62	81.8321	47.8031	AM
693	1258.64	81.822	47.8722	AM
694	1255.65	81.8117	47.9414	AM
695	1252.64	81.8013	48.0106	AM
696	1249.61	81.7906	48.0797	AM
697	1246.56	81.7797	48.1489	AM
698	1243.5	81.7685	48.218	AM
699	1240.42	81.7571	48.2872	AM
700	1237.33	81.7453	48.3563	AM
701	1234.22	81.7331	48.4255	AM
702	1231.1	81.7206	48.4947	AM
703	1227.96	81.7077	48.5638	AM
704	1224.81	81.6944	48.633	AM
705	1221.64	81.6806	48.7021	AM
706	1218.46	81.6663	48.7713	AM
707	1215.27	81.6516	48.8404	AM
708	1212.06	81.6363	48.9096	AM
709	1208.84	81.6205	48.9788	AM
710	1205.61	81.6043	49.0479	AM
711	1202.37	81.5874	49.1171	AM
712	1199.11	81.5701	49.1862	AM
713	1195.85	81.5523	49.2554	AM
714	1192.57	81.5339	49.3245	AM
715	1189.28	81.515	49.3937	AM
716	1185.99	81.4955	49.4629	AM
717	1182.68	81.4756	49.532	AM
718	1179.36	81.4551	49.6012	AM
719	1176.03	81.434	49.6703	AM
720	1172.7	81.4124	49.7395	AM
721	1169.35	81.3903	49.8087	AM
722	1166	81.3675	49.8778	AM
723	1162.64	81.3443	49.947	AM
724	1159.27	81.3205	50.0161	AM
725	1155.89	81.2962	50.0853	AM
726	1152.51	81.2713	50.1544	AM
727	1149.11	81.2459	50.2236	AM
728	1145.72	81.22	50.2928	AM
729	1142.31	81.1936	50.3619	AM
730	1138.9	81.1667	50.4311	AM
731	1135.49	81.1392	50.5002	AM
732	1132.06	81.1113	50.5694	AM
733	1128.64	81.0829	50.6385	AM
734	1125.21	81.0541	50.7077	AM
735	1121.77	81.0247	50.7769	AM
736	1118.33	80.9949	50.846	AM
737	1114.88	80.9647	50.9152	AM
738	1111.43	80.934	50.9843	AM
739	1107.98	80.903	51.0535	AM
740	1104.53	80.8716	51.1226	AM
741	1101.07	80.8398	51.1918	AM
742	1097.6	80.8078	51.261	AM
743	1094.14	80.7755	51.3301	AM
744	1090.67	80.7429	51.3993	AM
745	1087.2	80.7101	51.4684	AM
746	1083.73	80.6771	51.5376	AM
747	1080.26	80.6439	51.6067	AM
748	1076.79	80.6107	51.6759	AM
749	1073.31	80.5773	51.7451	AM
750	1069.83	80.5439	51.8142	AM
751	1066.36	80.5104	51.8834	AM
752	1062.88	80.4769	51.9525	AM
753	1059.4	80.4435	52.0217	AM
754	1055.92	80.4101	52.0908	AM
755	1052.44	80.3768	52.16	AM
756	1048.96	80.3436	52.2292	AM
757	1045.48	80.3105	52.2983	AM
758	1042.01	80.2776	52.3675	AM
759	1038.53	80.2449	52.4366	AM
760	1035.05	80.2123	52.5058	AM
761	1031.58	80.18	52.5749	AM
762	1028.1	80.148	52.6441	AM
763	1024.63	80.1162	52.7133	AM
764	1021.16	80.0847	52.7824	AM
765	1017.69	80.0536	52.8516	AM
766	1014.22	80.0227	52.9207	AM
767	1010.76	79.9923	52.9899	AM
768	1007.29	79.9622	53.059	AM
769	1003.83	79.9326	53.1282	AM
770	1000.37	79.9033	53.1974	AM
771	996.917	79.8746	53.2665	AM
772	993.463	79.8462	53.3357	AM
773	990.012	79.8183	53.4048	AM
774	986.564	79.7909	53.474	AM
775	983.119	79.764	53.5431	AM
776	979.677	79.7376	53.6123	AM
777	976.238	79.7117	53.6815	AM
778	972.802	79.6862	53.7506	AM
779	969.37	79.6613	53.8198	AM
780	965.941	79.6369	53.8889	AM
781	962.516	79.613	53.9581	AM
782	959.094	79.5897	54.0273	AM
783	955.677	79.5668	54.0964	AM
784	952.263	79.5445	54.1656	AM
785	948.853	79.5227	54.2347	AM
786	945.447	79.5014	54.3039	AM
787	942.045	79.4806	54.373	AM
788	938.647	79.4603	54.4422	AM
789	935.253	79.4405	54.5114	AM
790	931.864	79.4211	54.5805	AM
791	928.479	79.4022	54.6497	AM
792	925.098	79.3837	54.7188	AM
793	921.722	79.3656	54.788	AM
794	918.35	79.348	54.8571	AM
795	914.983	79.3307	54.9263	AM
796	911.621	79.3138	54.9955	AM
797	908.263	79.2972	55.0646	AM
798	904.91	79.2809	55.1338	AM
799	901.562	79.2649	55.2029	AM
800	898.218	79.2492	55.2721	AM
801	894.88	79.2336	55.3412	AM
802	891.546	79.2183	55.4104	AM
803	888.218	79.2031	55.4796	AM
804	884.894	79.188	55.5487	AM
805	881.576	79.173	55.6179	AM
806	878.263	79.158	55.687	AM
807	874.955	79.1431	55.7562	AM
808	871.652	79.1281	55.8253	AM
809	868.354	79.1131	55.8945	AM
810	865.062	79.0979	55.9637	AM
811	861.775	79.0825	56.0328	AM
812	858.494	79.067	56.102	AM
813	855.218	79.0512	56.1711	AM
814	851.947	79.0351	56.2403	AM
815	848.683	79.0186	56.3094	AM
816	845.423	79.0018	56.3786	AM
817	842.17	78.9845	56.4478	AM
818	838.922	78.9668	56.5169	AM
819	835.68	78.9485	56.5861	AM
820	832.443	78.9297	56.6552	AM
821	829.213	78.9103	56.7244	AM
822	825.988	78.8902	56.7935	AM
823	822.769	78.8695	56.8627	AM
824	819.557	78.848	56.9319	AM
825	816.35	78.8258	57.001	AM
826	813.149	78.8028	57.0702	AM
827	809.954	78.7791	57.1393	AM
828	806.765	78.7545	57.2085	AM
829	803.583	78.7291	57.2776	AM
830	800.406	78.7029	57.3468	AM
831	797.236	78.6758	57.416	AM
832	794.072	78.6479	57.4851	AM
833	790.915	78.6191	57.5543	AM
834	787.763	78.5894	57.6234	AM
835	784.618	78.5589	57.6926	AM
836	781.48	78.5274	57.7617	AM
837	778.348	78.4951	57.8309	AM
838	775.222	78.4619	57.9001	AM
839	772.103	78.4278	57.9692	AM
840	768.99	78.3929	58.0384	AM
841	765.884	78.3571	58.1075	AM
842	762.785	78.3204	58.1767	AM
843	759.692	78.283	58.2459	AM
844	756.606	78.2447	58.315	AM
845	753.526	78.2056	58.3842	AM
846	750.453	78.1658	58.4533	AM
847	747.387	78.1251	58.5225	AM
848	744.328	78.0838	58.5916	AM
849	741.276	78.0418	58.6608	AM
850	738.231	77.9991	58.73	AM
851	735.192	77.9557	58.7991	AM
852	732.16	77.9118	58.8683	AM
853	729.136	77.8674	58.9374	AM
854	726.118	77.8225	59.0066	AM
855	723.108	77.7772	59.0757	AM
856	720.104	77.7316	59.1449	AM
857	717.108	77.6857	59.2141	AM
858	714.119	77.6397	59.2832	AM
859	711.137	77.5935	59.3524	AM
860	708.162	77.5473	59.4215	AM
861	705.194	77.501	59.4907	AM
862	702.234	77.4549	59.5598	AM
863	699.281	77.409	59.629	AM
864	696.336	77.3632	59.6982	AM
865	693.398	77.3178	59.7673	AM
866	690.467	77.2728	59.8365	AM
867	687.544	77.2282	59.9056	AM
868	684.628	77.1841	59.9748	AM
869	681.72	77.1407	60.0439	AM
870	678.819	77.0979	60.1131	AM
871	675.926	77.0559	60.1823	AM
872	673.041	77.0148	60.2514	AM
873	670.163	76.9746	60.3206	AM
874	667.293	76.9355	60.3897	AM
875	664.431	76.8974	60.4589	AM
876	661.576	76.8605	60.528	AM
877	658.729	76.8248	60.5972	AM
878	655.89	76.7905	60.6664	AM
879	653.059	76.7576	60.7355	AM
880	650.236	76.7262	60.8047	AM
881	647.42	76.6963	60.8738	AM
882	644.613	76.6682	60.943	AM
883	641.813	76.6417	61.0121	AM
884	639.022	76.6172	61.0813	AM
885	636.238	76.5945	61.1505	AM
886	633.463	76.5738	61.2196	AM
887	630.696	76.5552	61.2888	AM
888	627.936	76.5388	61.3579	AM
889	625.185	76.5245	61.4271	AM
890	622.442	76.5126	61.4962	AM
891	619.708	76.5029	61.5654	AM
892	616.981	76.4958	61.6346	AM
893	614.263	76.4911	61.7037	AM
894	611.553	76.489	61.7729	AM
895	608.851	76.4896	61.842	AM
896	606.158	76.4929	61.9112	AM
897	603.473	76.4989	61.9803	AM
898	600.797	76.5078	62.0495	AM
899	598.128	76.5196	62.1187	AM
900	595.469	76.5344	62.1878	AM
901	592.818	76.5521	62.257	AM
902	590.175	76.5729	62.3261	AM
903	587.541	76.5968	62.3953	AM
904	584.916	76.6237	62.4645	AM
905	582.299	76.6539	62.5336	AM
906	579.691	76.6872	62.6028	AM
907	577.092	76.7237	62.6719	AM
908	574.501	76.7634	62.7411	AM
909	571.919	76.8063	62.8102	AM
910	569.345	76.8526	62.8794	AM
911	566.78	76.902	62.9486	AM
912	564.225	76.9548	63.0177	AM
913	561.677	77.0108	63.0869	AM
914	559.139	77.0701	63.156	AM
915	556.61	77.1327	63.2252	AM
916	554.089	77.1985	63.2943	AM
917	551.577	77.2676	63.3635	AM
918	549.074	77.34	63.4327	AM
919	546.58	77.4156	63.5018	AM
920	544.095	77.4944	63.571	AM
921	541.618	77.5764	63.6401	AM
922	539.151	77.6615	63.7093	AM
923	536.693	77.7498	63.7784	AM
924	534.243	77.8413	63.8476	AM
925	531.803	77.9358	63.9168	AM
926	529.371	78.0334	63.9859	AM
927	526.949	78.134	64.0551	AM
928	524.536	78.2375	64.1242	AM
929	522.131	78.344	64.1934	AM
930	519.736	78.4533	64.2625	AM
931	517.35	78.5655	64.3317	AM
932	514.972	78.6804	64.4009	AM
933	512.604	78.7981	64.47	AM
934	510.245	78.9184	64.5392	AM
935	507.895	79.0413	64.6083	AM
936	505.554	79.1668	64.6775	AM
937	503.223	79.2948	64.7466	AM
938	500.9	79.4251	64.8158	AM
939	498.586	79.5578	64.885	AM
940	496.282	79.6928	64.9541	AM
941	493.987	79.83	65.0233	AM
942	491.701	79.9694	65.0924	AM
943	489.424	80.1108	65.1616	AM
944	487.156	80.2542	65.2307	AM
945	484.897	80.3996	65.2999	AM
946	482.647	80.5467	65.3691	AM
947	480.407	80.6957	65.4382	AM
948	478.176	80.8463	65.5074	AM
949	475.954	80.9986	65.5765	AM
950	473.741	81.1524	65.6457	AM
951	471.537	81.3076	65.7148	AM
952	469.342	81.4643	65.784	AM
953	467.157	81.6222	65.8532	AM
954	464.98	81.7813	65.9223	AM
955	462.813	81.9416	65.9915	AM
956	460.655	82.103	66.0606	AM
957	458.506	82.2653	66.1298	AM
958	456.366	82.4285	66.1989	AM
959	454.235	82.5925	66.2681	AM
960	452.113	82.7573	66.3373	AM
961	450.001	82.9227	66.4064	AM
962	447.897	83.0887	66.4756	AM
963	445.803	83.2552	66.5447	AM
964	443.717	83.4221	66.6139	AM
965	441.641	83.5894	66.6831	AM
966	439.574	83.7569	66.7522	AM
967	437.516	83.9247	66.8214	AM
968	435.467	84.0925	66.8905	AM
969	433.427	84.2604	66.9597	AM
970	431.395	84.4282	67.0288	AM
971	429.373	84.5959	67.098	AM
972	427.36	84.7635	67.1672	AM
973	425.356	84.9307	67.2363	AM
974	423.361	85.0976	67.3055	AM
975	421.375	85.2642	67.3746	AM
976	419.398	85.4302	67.4438	AM
977	417.429	85.5957	67.5129	AM
978	415.47	85.7606	67.5821	AM
979	413.519	85.9248	67.6513	AM
980	411.578	86.0883	67.7204	AM
981	409.645	86.251	67.7896	AM
982	407.721	86.4128	67.8587	AM
983	405.806	86.5737	67.9279	AM
984	403.9	86.7336	67.997	AM
985	402.002	86.8924	68.0662	AM
986	400.113	87.0502	68.1354	AM
987	398.233	87.2069	68.2045	AM
988	396.362	87.3623	68.2737	AM
989	394.499	87.5165	68.3428	AM
990	392.645	87.6694	68.412	AM
991	390.799	87.821	68.4811	AM
992	388.963	87.9712	68.5503	AM
993	387.134	88.1199	68.6195	AM
994	385.315	88.2672	68.6886	AM
995	383.503	88.4129	68.7578	AM
996	381.701	88.5571	68.8269	AM
997	379.906	88.6998	68.8961	AM
998	378.121	88.8408	68.9652	AM
999	376.343	88.9801	69.0344	AM
1000	374.574	89.1178	69.1036	AM
1100	34.7851	5.17905	0.015341	EM
2100	34.817	5.15673	0.0844984	EM
3100	34.8489	5.13448	0.153656	EM
4100	34.8808	5.11229	0.222813	EM
5100	34.9128	5.09018	0.291971	EM
6100	34.9448	5.06813	0.361128	EM
7100	34.9768	5.04616	0.430285	EM
8100	35.0089	5.02426	0.499443	EM
9100	35.0409	5.00244	0.5686	EM
1010	35.073	4.9807	0.637757	EM
1110	35.1052	4.95904	0.706915	EM
1210	35.1374	4.93747	0.776072	EM
1310	35.1696	4.91599	0.84523	EM
1410	35.2018	4.8946	0.914387	EM
1510	35.2341	4.8733	0.983544	EM
1610	35.2664	4.8521	1.0527	EM
1710	35.2988	4.831	1.12186	EM
1810	35.3312	4.81	1.19102	EM
1910	35.3636	4.78911	1.26017	EM
2010	35.3961	4.76832	1.32933	EM
2110	35.4286	4.74765	1.39849	EM
2210	35.4612	4.72709	1.46765	EM
2310	35.4938	4.70665	1.5368	EM
2410	35.5264	4.68632	1.60596	EM
2510	35.5591	4.66612	1.67512	EM
2610	35.5918	4.64605	1.74428	EM
2710	35.6246	4.6261	1.81343	EM
2810	35.6575	4.60629	1.88259	EM
2910	35.6904	4.5866	1.95175	EM
3010	35.7233	4.56706	2.0209	EM
3110	35.7563	4.54765	2.09006	EM
3210	35.7894	4.52839	2.15922	EM
3310	35.8225	4.50927	2.22838	EM
3410	35.8557	4.4903	2.29753	EM
3510	35.8889	4.47148	2.36669	EM
3610	35.9222	4.45281	2.43585	EM
3710	35.9556	4.4343	2.50501	EM
3810	35.989	4.41594	2.57416	EM
3910	36.0225	4.39774	2.64332	EM
4010	36.0561	4.37971	2.71248	EM
4110	36.0898	4.36183	2.78164	EM
4210	36.1235	4.34413	2.85079	EM
4310	36.1573	4.32659	2.91995	EM
4410	36.1912	4.30922	2.98911	EM
4510	36.2251	4.29202	3.05827	EM
4610	36.2592	4.27499	3.12742	EM
4710	36.2933	4.25814	3.19658	EM
4810	36.3275	4.24146	3.26574	EM
4910	36.3618	4.22497	3.3349	EM
5010	36.3962	4.20865	3.40405	EM
5110	36.4307	4.19251	3.47321	EM
5210	36.4653	4.17655	3.54237	EM
5310	36.4999	4.16077	3.61152	EM
5410	36.5347	4.14518	3.68068	EM
5510	36.5695	4.12977	3.74984	EM
5610	36.6045	4.11455	3.819	EM
5710	36.6396	4.09951	3.88815	EM
5810	36.6748	4.08466	3.95731	EM
5910	36.71	4.07	4.02647	EM
6010	36.7454	4.05552	4.09563	EM
6110	36.7809	4.04123	4.16478	EM
6210	36.8165	4.02713	4.23394	EM
6310	36.8523	4.01322	4.3031	EM
6410	36.8881	3.9995	4.37226	EM
6510	36.9241	3.98596	4.44141	EM
6610	36.9601	3.97261	4.51057	EM
6710	36.9964	3.95945	4.57973	EM
6810	37.0327	3.94648	4.64889	EM
6910	37.0691	3.9337	4.71804	EM
7010	37.1057	3.9211	4.7872	EM
7110	37.1424	3.90869	4.85636	EM
7210	37.1793	3.89647	4.92551	EM
7310	37.2162	3.88444	4.99467	EM
7410	37.2534	3.87258	5.06383	EM
7510	37.2906	3.86092	5.13299	EM
7610	37.328	3.84944	5.20214	EM
7710	37.3655	3.83814	5.2713	EM
7810	37.4032	3.82702	5.34046	EM
7910	37.441	3.81608	5.40962	EM
8010	37.479	3.80533	5.47877	EM
8110	37.5171	3.79475	5.54793	EM
8210	37.5554	3.78436	5.61709	EM
8310	37.5938	3.77414	5.68625	EM
8410	37.6323	3.76409	5.7554	EM
8510	37.671	3.75423	5.82456	EM
8610	37.7099	3.74453	5.89372	EM
8710	37.749	3.73501	5.96288	EM
8810	37.7881	3.72567	6.03203	EM
8910	37.8275	3.71649	6.10119	EM
9010	37.867	3.70748	6.17035	EM
9110	37.9067	3.69864	6.2395	EM
9210	37.9465	3.68997	6.30866	EM
9310	37.9866	3.68146	6.37782	EM
9410	38.0267	3.67312	6.44698	EM
9510	38.0671	3.66494	6.51613	EM
9610	38.1076	3.65692	6.58529	EM
9710	38.1483	3.64906	6.65445	EM
9810	38.1892	3.64136	6.72361	EM
9910	38.2302	3.63382	6.79276	EM
1001	38.2715	3.62643	6.86192	EM
1011	38.3129	3.6192	6.93108	EM
1021	38.3545	3.61213	7.00024	EM
1031	38.3962	3.6052	7.06939	EM
1041	38.4382	3.59843	7.13855	EM
1051	38.4803	3.5918	7.20771	EM
1061	38.5226	3.58532	7.27687	EM
1071	38.5651	3.57899	7.34602	EM
1081	38.6078	3.5728	7.41518	EM
1091	38.6507	3.56676	7.48434	EM
1101	38.6938	3.56086	7.55349	EM
1111	38.7371	3.5551	7.62265	EM
1121	38.7805	3.54948	7.69181	EM
1131	38.8242	3.544	7.76097	EM
1141	38.868	3.53865	7.83012	EM
1151	38.9121	3.53344	7.89928	EM
1161	38.9563	3.52837	7.96844	EM
1171	39.0008	3.52342	8.0376	EM
1181	39.0454	3.51861	8.10675	EM
1191	39.0903	3.51393	8.17591	EM
1201	39.1353	3.50938	8.24507	EM
1211	39.1806	3.50495	8.31423	EM
1221	39.2261	3.50065	8.38338	EM
1231	39.2717	3.49648	8.45254	EM
1241	39.3176	3.49243	8.5217	EM
1251	39.3637	3.48851	8.59086	EM
1261	39.41	3.4847	8.66001	EM
1271	39.4565	3.48102	8.72917	EM
1281	39.5032	3.47746	8.79833	EM
1291	39.5501	3.47402	8.86749	EM
1301	39.5972	3.47069	8.93664	EM
1311	39.6446	3.46748	9.0058	EM
1321	39.6921	3.46439	9.07496	EM
1331	39.7399	3.46142	9.14411	EM
1341	39.7879	3.45855	9.21327	EM
1351	39.8361	3.45581	9.28243	EM
1361	39.8845	3.45317	9.35159	EM
1371	39.9331	3.45065	9.42074	EM
1381	39.9819	3.44824	9.4899	EM
1391	40.031	3.44594	9.55906	EM
1401	40.0803	3.44375	9.62822	EM
1411	40.1297	3.44167	9.69737	EM
1421	40.1794	3.4397	9.76653	EM
1431	40.2293	3.43784	9.83569	EM
1441	40.2794	3.43608	9.90485	EM
1451	40.3297	3.43443	9.974	EM
1461	40.3803	3.43289	10.0432	EM
1471	40.431	3.43145	10.1123	EM
1481	40.482	3.43012	10.1815	EM
1491	40.5332	3.42889	10.2506	EM
1501	40.5845	3.42776	10.3198	EM
1511	40.6361	3.42674	10.3889	EM
1521	40.6879	3.42582	10.4581	EM
1531	40.74	3.42499	10.5273	EM
1541	40.7922	3.42427	10.5964	EM
1551	40.8446	3.42364	10.6656	EM
1561	40.8973	3.42311	10.7347	EM
1571	40.9501	3.42268	10.8039	EM
1581	41.0032	3.42234	10.873	EM
1591	41.0565	3.4221	10.9422	EM
1601	41.1099	3.42195	11.0114	EM
1611	41.1636	3.4219	11.0805	EM
1621	41.2175	3.42193	11.1497	EM
1631	41.2716	3.42206	11.2188	EM
1641	41.3259	3.42227	11.288	EM
1651	41.3804	3.42258	11.3572	EM
1661	41.4352	3.42296	11.4263	EM
1671	41.4901	3.42344	11.4955	EM
1681	41.5452	3.424	11.5646	EM
1691	41.6005	3.42464	11.6338	EM
1701	41.656	3.42536	11.7029	EM
1711	41.7117	3.42617	11.7721	EM
1721	41.7677	3.42705	11.8413	EM
1731	41.8238	3.42801	11.9104	EM
1741	41.8801	3.42905	11.9796	EM
1751	41.9366	3.43016	12.0487	EM
1761	41.9933	3.43134	12.1179	EM
1771	42.0502	3.4326	12.187	EM
1781	42.1073	3.43392	12.2562	EM
1791	42.1646	3.43532	12.3254	EM
1801	42.2221	3.43678	12.3945	EM
1811	42.2798	3.43831	12.4637	EM
1821	42.3376	3.4399	12.5328	EM
1831	42.3957	3.44155	12.602	EM
1841	42.4539	3.44326	12.6711	EM
1851	42.5123	3.44504	12.7403	EM
1861	42.571	3.44687	12.8095	EM
1871	42.6298	3.44875	12.8786	EM
1881	42.6887	3.45069	12.9478	EM
1891	42.7479	3.45269	13.0169	EM
1901	42.8072	3.45473	13.0861	EM
1911	42.8668	3.45683	13.1552	EM
1921	42.9265	3.45897	13.2244	EM
1931	42.9864	3.46116	13.2936	EM
1941	43.0464	3.46339	13.3627	EM
1951	43.1066	3.46567	13.4319	EM
1961	43.167	3.46799	13.501	EM
1971	43.2276	3.47035	13.5702	EM
1981	43.2884	3.47275	13.6393	EM
1991	43.3493	3.47518	13.7085	EM
2001	43.4103	3.47766	13.7777	EM
2011	43.4716	3.48016	13.8468	EM
2021	43.533	3.4827	13.916	EM
2031	43.5946	3.48527	13.9851	EM
2041	43.6563	3.48788	14.0543	EM
2051	43.7182	3.49051	14.1234	EM
2061	43.7803	3.49317	14.1926	EM
2071	43.8425	3.49585	14.2618	EM
2081	43.9048	3.49856	14.3309	EM
2091	43.9673	3.5013	14.4001	EM
2101	44.03	3.50406	14.4692	EM
2111	44.0928	3.50684	14.5384	EM
2121	44.1558	3.50964	14.6075	EM
2131	44.2189	3.51245	14.6767	EM
2141	44.2822	3.51529	14.7459	EM
2151	44.3456	3.51814	14.815	EM
2161	44.4091	3.52101	14.8842	EM
2171	44.4728	3.52389	14.9533	EM
2181	44.5366	3.52679	15.0225	EM
2191	44.6005	3.5297	15.0916	EM
2201	44.6646	3.53261	15.1608	EM
2211	44.7288	3.53554	15.23	EM
2221	44.7932	3.53848	15.2991	EM
2231	44.8576	3.54142	15.3683	EM
2241	44.9222	3.54437	15.4374	EM
2251	44.987	3.54733	15.5066	EM
2261	45.0518	3.55029	15.5758	EM
2271	45.1168	3.55325	15.6449	EM
2281	45.1819	3.55622	15.7141	EM
2291	45.2471	3.55919	15.7832	EM
2301	45.3124	3.56216	15.8524	EM
2311	45.3778	3.56513	15.9215	EM
2321	45.4433	3.5681	15.9907	EM
2331	45.509	3.57107	16.0599	EM
2341	45.5747	3.57405	16.129	EM
2351	45.6406	3.57702	16.1982	EM
2361	45.7065	3.57999	16.2673	EM
2371	45.7726	3.58296	16.3365	EM
2381	45.8387	3.58592	16.4056	EM
2391	45.905	3.58889	16.4748	EM
2401	45.9713	3.59185	16.544	EM
2411	46.0377	3.5948	16.6131	EM
2421	46.1042	3.59776	16.6823	EM
2431	46.1708	3.60071	16.7514	EM
2441	46.2375	3.60366	16.8206	EM
2451	46.3043	3.6066	16.8897	EM
2461	46.3711	3.60954	16.9589	EM
2471	46.438	3.61247	17.0281	EM
2481	46.505	3.6154	17.0972	EM
2491	46.5721	3.61832	17.1664	EM
2501	46.6392	3.62123	17.2355	EM
2511	46.7064	3.62414	17.3047	EM
2521	46.7737	3.62705	17.3738	EM
2531	46.841	3.62994	17.443	EM
2541	46.9084	3.63283	17.5122	EM
2551	46.9758	3.63572	17.5813	EM
2561	47.0433	3.63859	17.6505	EM
2571	47.1108	3.64146	17.7196	EM
2581	47.1784	3.64432	17.7888	EM
2591	47.246	3.64718	17.8579	EM
2601	47.3137	3.65003	17.9271	EM
2611	47.3814	3.65287	17.9963	EM
2621	47.4492	3.6557	18.0654	EM
2631	47.517	3.65853	18.1346	EM
2641	47.5848	3.66135	18.2037	EM
2651	47.6527	3.66416	18.2729	EM
2661	47.7205	3.66696	18.342	EM
2671	47.7884	3.66975	18.4112	EM
2681	47.8564	3.67254	18.4804	EM
2691	47.9243	3.67531	18.5495	EM
2701	47.9923	3.67808	18.6187	EM
2711	48.0602	3.68084	18.6878	EM
2721	48.1282	3.68359	18.757	EM
2731	48.1962	3.68633	18.8261	EM
2741	48.2642	3.68906	18.8953	EM
2751	48.3322	3.69178	18.9645	EM
2761	48.4002	3.6945	19.0336	EM
2771	48.4682	3.6972	19.1028	EM
2781	48.5361	3.69989	19.1719	EM
2791	48.6041	3.70258	19.2411	EM
2801	48.6721	3.70525	19.3102	EM
2811	48.74	3.70792	19.3794	EM
2821	48.8079	3.71057	19.4486	EM
2831	48.8758	3.71321	19.5177	EM
2841	48.9437	3.71585	19.5869	EM
2851	49.0115	3.71847	19.656	EM
2861	49.0793	3.72108	19.7252	EM
2871	49.1471	3.72369	19.7944	EM
2881	49.2149	3.72628	19.8635	EM
2891	49.2826	3.72886	19.9327	EM
2901	49.3502	3.73143	20.0018	EM
2911	49.4178	3.734	20.071	EM
2921	49.4854	3.73655	20.1401	EM
2931	49.5529	3.73909	20.2093	EM
2941	49.6203	3.74162	20.2785	EM
2951	49.6877	3.74413	20.3476	EM
2961	49.755	3.74664	20.4168	EM
2971	49.8223	3.74913	20.4859	EM
2981	49.8894	3.75162	20.5551	EM
2991	49.9565	3.75409	20.6242	EM
3001	50.0236	3.75654	20.6934	EM
3011	50.0905	3.75899	20.7626	EM
3021	50.1574	3.76142	20.8317	EM
3031	50.2242	3.76384	20.9009	EM
3041	50.2908	3.76625	20.97	EM
3051	50.3574	3.76864	21.0392	EM
3061	50.4239	3.77102	21.1083	EM
3071	50.4903	3.77339	21.1775	EM
3081	50.5566	3.77575	21.2467	EM
3091	50.6228	3.77809	21.3158	EM
3101	50.6889	3.78042	21.385	EM
3111	50.7548	3.78273	21.4541	EM
3121	50.8207	3.78503	21.5233	EM
3131	50.8864	3.78731	21.5924	EM
3141	50.952	3.78958	21.6616	EM
3151	51.0175	3.79184	21.7308	EM
3161	51.0828	3.79408	21.7999	EM
3171	51.148	3.7963	21.8691	EM
3181	51.213	3.79851	21.9382	EM
3191	51.278	3.8007	22.0074	EM
3201	51.3427	3.80287	22.0765	EM
3211	51.4073	3.80503	22.1457	EM
3221	51.4718	3.80716	22.2149	EM
3231	51.5361	3.80928	22.284	EM
3241	51.6003	3.81139	22.3532	EM
3251	51.6643	3.81347	22.4223	EM
3261	51.7281	3.81553	22.4915	EM
3271	51.7917	3.81758	22.5606	EM
3281	51.8552	3.81961	22.6298	EM
3291	51.9185	3.82161	22.699	EM
3301	51.9816	3.8236	22.7681	EM
3311	52.0445	3.82557	22.8373	EM
3321	52.1072	3.82751	22.9064	EM
3331	52.1698	3.82944	22.9756	EM
3341	52.2321	3.83135	23.0447	EM
3351	52.2943	3.83323	23.1139	EM
3361	52.3562	3.83509	23.1831	EM
3371	52.418	3.83693	23.2522	EM
3381	52.4795	3.83875	23.3214	EM
3391	52.5408	3.84054	23.3905	EM
3401	52.6019	3.84231	23.4597	EM
3411	52.6627	3.84406	23.5288	EM
3421	52.7234	3.84578	23.598	EM
3431	52.7838	3.84749	23.6672	EM
3441	52.844	3.84916	23.7363	EM
3451	52.9039	3.85082	23.8055	EM
3461	52.9636	3.85245	23.8746	EM
3471	53.0231	3.85406	23.9438	EM
3481	53.0823	3.85564	24.013	EM
3491	53.1413	3.8572	24.0821	EM
3501	53.2	3.85873	24.1513	EM
3511	53.2584	3.86025	24.2204	EM
3521	53.3166	3.86173	24.2896	EM
3531	53.3745	3.8632	24.3587	EM
3541	53.4322	3.86464	24.4279	EM
3551	53.4896	3.86606	24.4971	EM
3561	53.5467	3.86745	24.5662	EM
3571	53.6035	3.86883	24.6354	EM
3581	53.6601	3.87018	24.7045	EM
3591	53.7163	3.8715	24.7737	EM
3601	53.7723	3.87281	24.8428	EM
3611	53.828	3.87409	24.912	EM
3621	53.8834	3.87535	24.9812	EM
3631	53.9385	3.87659	25.0503	EM
3641	53.9933	3.8778	25.1195	EM
3651	54.0478	3.879	25.1886	EM
3661	54.102	3.88017	25.2578	EM
3671	54.1558	3.88132	25.3269	EM
3681	54.2094	3.88245	25.3961	EM
3691	54.2626	3.88356	25.4653	EM
3701	54.3156	3.88465	25.5344	EM
3711	54.3682	3.88572	25.6036	EM
3721	54.4204	3.88677	25.6727	EM
3731	54.4724	3.8878	25.7419	EM
3741	54.524	3.88881	25.811	EM
3751	54.5753	3.8898	25.8802	EM
3761	54.6262	3.89078	25.9494	EM
3771	54.6769	3.89173	26.0185	EM
3781	54.7271	3.89267	26.0877	EM
3791	54.777	3.89359	26.1568	EM
3801	54.8266	3.89449	26.226	EM
3811	54.8758	3.89537	26.2951	EM
3821	54.9247	3.89624	26.3643	EM
3831	54.9732	3.89709	26.4335	EM
3841	55.0214	3.89793	26.5026	EM
3851	55.0692	3.89875	26.5718	EM
3861	55.1167	3.89955	26.6409	EM
3871	55.1638	3.90034	26.7101	EM
3881	55.2105	3.90112	26.7792	EM
3891	55.2568	3.90188	26.8484	EM
3901	55.3028	3.90263	26.9176	EM
3911	55.3484	3.90336	26.9867	EM
3921	55.3936	3.90408	27.0559	EM
3931	55.4385	3.90478	27.125	EM
3941	55.483	3.90547	27.1942	EM
3951	55.5271	3.90615	27.2633	EM
3961	55.5708	3.90682	27.3325	EM
3971	55.6141	3.90747	27.4017	EM
3981	55.6571	3.90811	27.4708	EM
3991	55.6997	3.90874	27.54	EM
4001	55.7418	3.90936	27.6091	EM
4011	55.7836	3.90997	27.6783	EM
4021	55.825	3.91056	27.7474	EM
4031	55.866	3.91115	27.8166	EM
4041	55.9067	3.91172	27.8858	EM
4051	55.9469	3.91228	27.9549	EM
4061	55.9867	3.91283	28.0241	EM
4071	56.0261	3.91337	28.0932	EM
4081	56.0652	3.91391	28.1624	EM
4091	56.1038	3.91443	28.2316	EM
4101	56.142	3.91494	28.3007	EM
4111	56.1798	3.91545	28.3699	EM
4121	56.2173	3.91594	28.439	EM
4131	56.2543	3.91643	28.5082	EM
4141	56.2909	3.91691	28.5773	EM
4151	56.3271	3.91738	28.6465	EM
4161	56.3629	3.91784	28.7157	EM
4171	56.3983	3.9183	28.7848	EM
4181	56.4333	3.91875	28.854	EM
4191	56.4679	3.91919	28.9231	EM
4201	56.5021	3.91962	28.9923	EM
4211	56.5358	3.92005	29.0614	EM
4221	56.5692	3.92047	29.1306	EM
4231	56.6021	3.92088	29.1998	EM
4241	56.6347	3.92129	29.2689	EM
4251	56.6668	3.92169	29.3381	EM
4261	56.6985	3.92208	29.4072	EM
4271	56.7298	3.92247	29.4764	EM
4281	56.7607	3.92285	29.5455	EM
4291	56.7912	3.92322	29.6147	EM
4301	56.8212	3.92359	29.6839	EM
4311	56.8509	3.92395	29.753	EM
4321	56.8801	3.9243	29.8222	EM
4331	56.909	3.92465	29.8913	EM
4341	56.9374	3.92499	29.9605	EM
4351	56.9654	3.92533	30.0296	EM
4361	56.993	3.92566	30.0988	EM
4371	57.0201	3.92598	30.168	EM
4381	57.0469	3.9263	30.2371	EM
4391	57.0733	3.92661	30.3063	EM
4401	57.0992	3.92691	30.3754	EM
4411	57.1247	3.92721	30.4446	EM
4421	57.1498	3.9275	30.5137	EM
4431	57.1746	3.92779	30.5829	EM
4441	57.1988	3.92807	30.6521	EM
4451	57.2227	3.92834	30.7212	EM
4461	57.2462	3.92861	30.7904	EM
4471	57.2693	3.92887	30.8595	EM
4481	57.2919	3.92913	30.9287	EM
4491	57.3142	3.92938	30.9978	EM
4501	57.336	3.92963	31.067	EM
4511	57.3574	3.92987	31.1362	EM
4521	57.3785	3.93011	31.2053	EM
4531	57.3991	3.93035	31.2745	EM
4541	57.4193	3.93058	31.3436	EM
4551	57.4391	3.93081	31.4128	EM
4561	57.4586	3.93104	31.4819	EM
4571	57.4776	3.93127	31.5511	EM
4581	57.4962	3.93149	31.6203	EM
4591	57.5144	3.93172	31.6894	EM
4601	57.5323	3.93194	31.7586	EM
4611	57.5497	3.93216	31.8277	EM
4621	57.5668	3.93238	31.8969	EM
4631	57.5834	3.93261	31.966	EM
4641	57.5997	3.93283	32.0352	EM
4651	57.6156	3.93306	32.1044	EM
4661	57.631	3.93329	32.1735	EM
4671	57.6461	3.93351	32.2427	EM
4681	57.6609	3.93375	32.3118	EM
4691	57.6752	3.93398	32.381	EM
4701	57.6892	3.93422	32.4502	EM
4711	57.7028	3.93446	32.5193	EM
4721	57.716	3.93471	32.5885	EM
4731	57.7288	3.93496	32.6576	EM
4741	57.7413	3.93521	32.7268	EM
4751	57.7534	3.93547	32.7959	EM
4761	57.7651	3.93574	32.8651	EM
4771	57.7764	3.93601	32.9343	EM
4781	57.7874	3.93629	33.0034	EM
4791	57.7981	3.93657	33.0726	EM
4801	57.8083	3.93685	33.1417	EM
4811	57.8183	3.93715	33.2109	EM
4821	57.8278	3.93745	33.28	EM
4831	57.837	3.93776	33.3492	EM
4841	57.8459	3.93807	33.4184	EM
4851	57.8544	3.9384	33.4875	EM
4861	57.8626	3.93873	33.5567	EM
4871	57.8704	3.93907	33.6258	EM
4881	57.8778	3.93942	33.695	EM
4891	57.885	3.93977	33.7641	EM
4901	57.8918	3.94014	33.8333	EM
4911	57.8982	3.94051	33.9025	EM
4921	57.9044	3.94089	33.9716	EM
4931	57.9102	3.94128	34.0408	EM
4941	57.9156	3.94168	34.1099	EM
4951	57.9208	3.94209	34.1791	EM
4961	57.9256	3.94251	34.2482	EM
4971	57.9301	3.94294	34.3174	EM
4981	57.9343	3.94338	34.3866	EM
4991	57.9381	3.94383	34.4557	EM
5001	57.9417	3.94429	34.5249	EM
5011	57.9449	3.94476	34.594	EM
5021	57.9478	3.94525	34.6632	EM
5031	57.9505	3.94575	34.7323	EM
5041	57.9528	3.94626	34.8015	EM
5051	57.9548	3.94678	34.8707	EM
5061	57.9565	3.94732	34.9398	EM
5071	57.9579	3.94787	35.009	EM
5081	57.959	3.94843	35.0781	EM
5091	57.9598	3.94901	35.1473	EM
5101	57.9604	3.9496	35.2164	EM
5111	57.9606	3.95021	35.2856	EM
5121	57.9606	3.95083	35.3548	EM
5131	57.9602	3.95147	35.4239	EM
5141	57.9596	3.95212	35.4931	EM
5151	57.9587	3.95279	35.5622	EM
5161	57.9575	3.95348	35.6314	EM
5171	57.9561	3.95418	35.7005	EM
5181	57.9544	3.9549	35.7697	EM
5191	57.9524	3.95564	35.8389	EM
5201	57.9501	3.95639	35.908	EM
5211	57.9476	3.95716	35.9772	EM
5221	57.9448	3.95795	36.0463	EM
5231	57.9417	3.95876	36.1155	EM
5241	57.9384	3.95958	36.1846	EM
5251	57.9348	3.96043	36.2538	EM
5261	57.9309	3.96129	36.323	EM
5271	57.9268	3.96217	36.3921	EM
5281	57.9225	3.96307	36.4613	EM
5291	57.9179	3.96398	36.5304	EM
5301	57.913	3.96492	36.5996	EM
5311	57.9079	3.96587	36.6687	EM
5321	57.9026	3.96684	36.7379	EM
5331	57.897	3.96783	36.8071	EM
5341	57.8912	3.96884	36.8762	EM
5351	57.8851	3.96986	36.9454	EM
5361	57.8788	3.97091	37.0145	EM
5371	57.8723	3.97198	37.0837	EM
5381	57.8655	3.97306	37.1529	EM
5391	57.8585	3.97416	37.222	EM
5401	57.8512	3.97529	37.2912	EM
5411	57.8438	3.97643	37.3603	EM
5421	57.8361	3.97759	37.4295	EM
5431	57.8282	3.97878	37.4986	EM
5441	57.82	3.97998	37.5678	EM
5451	57.8117	3.98121	37.637	EM
5461	57.8031	3.98245	37.7061	EM
5471	57.7943	3.98372	37.7753	EM
5481	57.7852	3.98501	37.8444	EM
5491	57.776	3.98633	37.9136	EM
5501	57.7666	3.98766	37.9827	EM
5511	57.7569	3.98902	38.0519	EM
5521	57.747	3.9904	38.1211	EM
5531	57.7369	3.99181	38.1902	EM
5541	57.7266	3.99323	38.2594	EM
5551	57.7161	3.99469	38.3285	EM
5561	57.7054	3.99616	38.3977	EM
5571	57.6945	3.99766	38.4668	EM
5581	57.6834	3.99919	38.536	EM
5591	57.6721	4.00074	38.6052	EM
5601	57.6605	4.00231	38.6743	EM
5611	57.6488	4.00391	38.7435	EM
5621	57.6369	4.00553	38.8126	EM
5631	57.6248	4.00718	38.8818	EM
5641	57.6124	4.00886	38.9509	EM
5651	57.5999	4.01056	39.0201	EM
5661	57.5872	4.01228	39.0893	EM
5671	57.5743	4.01404	39.1584	EM
5681	57.5612	4.01582	39.2276	EM
5691	57.5479	4.01763	39.2967	EM
5701	57.5345	4.01947	39.3659	EM
5711	57.5208	4.02133	39.435	EM
5721	57.5069	4.02323	39.5042	EM
5731	57.4929	4.02515	39.5734	EM
5741	57.4787	4.0271	39.6425	EM
5751	57.4643	4.02908	39.7117	EM
5761	57.4496	4.03109	39.7808	EM
5771	57.4349	4.03313	39.85	EM
5781	57.4199	4.0352	39.9191	EM
5791	57.4047	4.0373	39.9883	EM
5801	57.3894	4.03942	40.0575	EM
5811	57.3739	4.04158	40.1266	EM
5821	57.3581	4.04377	40.1958	EM
5831	57.3423	4.04599	40.2649	EM
5841	57.3262	4.04824	40.3341	EM
5851	57.3099	4.05052	40.4032	EM
5861	57.2935	4.05283	40.4724	EM
5871	57.2769	4.05517	40.5416	EM
5881	57.2601	4.05754	40.6107	EM
5891	57.2431	4.05994	40.6799	EM
5901	57.226	4.06237	40.749	EM
5911	57.2087	4.06484	40.8182	EM
5921	57.1912	4.06733	40.8873	EM
5931	57.1735	4.06986	40.9565	EM
5941	57.1556	4.07241	41.0257	EM
5951	57.1376	4.075	41.0948	EM
5961	57.1194	4.07762	41.164	EM
5971	57.101	4.08027	41.2331	EM
5981	57.0825	4.08295	41.3023	EM
5991	57.0638	4.08566	41.3715	EM
6001	57.0449	4.0884	41.4406	EM
6011	57.0258	4.09117	41.5098	EM
6021	57.0065	4.09398	41.5789	EM
6031	56.9871	4.09681	41.6481	EM
6041	56.9675	4.09968	41.7172	EM
6051	56.9478	4.10258	41.7864	EM
6061	56.9278	4.10551	41.8556	EM
6071	56.9077	4.10847	41.9247	EM
6081	56.8875	4.11147	41.9939	EM
6091	56.867	4.1145	42.063	EM
6101	56.8464	4.11756	42.1322	EM
6111	56.8256	4.12065	42.2013	EM
6121	56.8047	4.12378	42.2705	EM
6131	56.7835	4.12693	42.3397	EM
6141	56.7622	4.13013	42.4088	EM
6151	56.7408	4.13335	42.478	EM
6161	56.7191	4.13662	42.5471	EM
6171	56.6974	4.13991	42.6163	EM
6181	56.6754	4.14324	42.6854	EM
6191	56.6533	4.14661	42.7546	EM
6201	56.631	4.15001	42.8238	EM
6211	56.6085	4.15344	42.8929	EM
6221	56.5859	4.15692	42.9621	EM
6231	56.5631	4.16043	43.0312	EM
6241	56.5401	4.16397	43.1004	EM
6251	56.517	4.16756	43.1695	EM
6261	56.4937	4.17118	43.2387	EM
6271	56.4702	4.17484	43.3079	EM
6281	56.4466	4.17854	43.377	EM
6291	56.4228	4.18228	43.4462	EM
6301	56.3989	4.18606	43.5153	EM
6311	56.3748	4.18988	43.5845	EM
6321	56.3505	4.19374	43.6536	EM
6331	56.3261	4.19765	43.7228	EM
6341	56.3015	4.20159	43.792	EM
6351	56.2767	4.20558	43.8611	EM
6361	56.2518	4.20962	43.9303	EM
6371	56.2267	4.21369	43.9994	EM
6381	56.2015	4.21782	44.0686	EM
6391	56.1761	4.22199	44.1377	EM
6401	56.1505	4.2262	44.2069	EM
6411	56.1248	4.23046	44.2761	EM
6421	56.099	4.23478	44.3452	EM
6431	56.0729	4.23914	44.4144	EM
6441	56.0468	4.24355	44.4835	EM
6451	56.0204	4.24801	44.5527	EM
6461	55.9939	4.25252	44.6218	EM
6471	55.9673	4.25709	44.691	EM
6481	55.9405	4.2617	44.7602	EM
6491	55.9135	4.26638	44.8293	EM
6501	55.8864	4.27111	44.8985	EM
6511	55.8592	4.27589	44.9676	EM
6521	55.8318	4.28073	45.0368	EM
6531	55.8042	4.28562	45.1059	EM
6541	55.7765	4.29058	45.1751	EM
6551	55.7486	4.29559	45.2443	EM
6561	55.7206	4.30066	45.3134	EM
6571	55.6924	4.30579	45.3826	EM
6581	55.6641	4.31099	45.4517	EM
6591	55.6357	4.31624	45.5209	EM
6601	55.6071	4.32155	45.5901	EM
6611	55.5783	4.32693	45.6592	EM
6621	55.5495	4.33237	45.7284	EM
6631	55.5204	4.33788	45.7975	EM
6641	55.4913	4.34345	45.8667	EM
6651	55.4619	4.34908	45.9358	EM
6661	55.4325	4.35478	46.005	EM
6671	55.4029	4.36055	46.0742	EM
6681	55.3731	4.36638	46.1433	EM
6691	55.3433	4.37228	46.2125	EM
6701	55.3132	4.37825	46.2816	EM
6711	55.2831	4.38429	46.3508	EM
6721	55.2528	4.39039	46.4199	EM
6731	55.2224	4.39657	46.4891	EM
6741	55.1918	4.40281	46.5583	EM
6751	55.1611	4.40912	46.6274	EM
6761	55.1303	4.4155	46.6966	EM
6771	55.0993	4.42196	46.7657	EM
6781	55.0683	4.42848	46.8349	EM
6791	55.037	4.43507	46.904	EM
6801	55.0057	4.44173	46.9732	EM
6811	54.9742	4.44846	47.0424	EM
6821	54.9426	4.45526	47.1115	EM
6831	54.9109	4.46213	47.1807	EM
6841	54.879	4.46907	47.2498	EM
6851	54.847	4.47609	47.319	EM
6861	54.8149	4.48317	47.3881	EM
6871	54.7827	4.49033	47.4573	EM
6881	54.7503	4.49756	47.5265	EM
6891	54.7179	4.50486	47.5956	EM
6901	54.6853	4.51224	47.6648	EM
6911	54.6526	4.51969	47.7339	EM
6921	54.6197	4.52721	47.8031	EM
6931	54.5868	4.5348	47.8722	EM
6941	54.5537	4.54247	47.9414	EM
6951	54.5206	4.55021	48.0106	EM
6961	54.4873	4.55803	48.0797	EM
6971	54.4539	4.56592	48.1489	EM
6981	54.4204	4.57389	48.218	EM
6991	54.3868	4.58193	48.2872	EM
7001	54.353	4.59005	48.3563	EM
7011	54.3192	4.59824	48.4255	EM
7021	54.2852	4.60651	48.4947	EM
7031	54.2512	4.61486	48.5638	EM
7041	54.217	4.62328	48.633	EM
7051	54.1828	4.63178	48.7021	EM
7061	54.1484	4.64035	48.7713	EM
7071	54.1139	4.649	48.8404	EM
7081	54.0794	4.65773	48.9096	EM
7091	54.0447	4.66654	48.9788	EM
7101	54.0099	4.67543	49.0479	EM
7111	53.9751	4.6844	49.1171	EM
7121	53.9401	4.69344	49.1862	EM
7131	53.9051	4.70257	49.2554	EM
7141	53.8699	4.71177	49.3245	EM
7151	53.8347	4.72106	49.3937	EM
7161	53.7994	4.73043	49.4629	EM
7171	53.7639	4.73988	49.532	EM
7181	53.7284	4.74941	49.6012	EM
7191	53.6928	4.75902	49.6703	EM
7201	53.6571	4.76872	49.7395	EM
7211	53.6213	4.7785	49.8087	EM
7221	53.5855	4.78836	49.8778	EM
7231	53.5495	4.79831	49.947	EM
7241	53.5135	4.80834	50.0161	EM
7251	53.4774	4.81846	50.0853	EM
7261	53.4412	4.82866	50.1544	EM
7271	53.4049	4.83894	50.2236	EM
7281	53.3686	4.84932	50.2928	EM
7291	53.3321	4.85978	50.3619	EM
7301	53.2956	4.87032	50.4311	EM
7311	53.259	4.88096	50.5002	EM
7321	53.2224	4.89168	50.5694	EM
7331	53.1856	4.90249	50.6385	EM
7341	53.1488	4.91338	50.7077	EM
7351	53.1119	4.92437	50.7769	EM
7361	53.075	4.93544	50.846	EM
7371	53.0379	4.94661	50.9152	EM
7381	53.0008	4.95786	50.9843	EM
7391	52.9637	4.96921	51.0535	EM
7401	52.9264	4.98065	51.1226	EM
7411	52.8891	4.99218	51.1918	EM
7421	52.8518	5.0038	51.261	EM
7431	52.8143	5.01551	51.3301	EM
7441	52.7768	5.02732	51.3993	EM
7451	52.7393	5.03922	51.4684	EM
7461	52.7017	5.05122	51.5376	EM
7471	52.664	5.06331	51.6067	EM
7481	52.6262	5.0755	51.6759	EM
7491	52.5884	5.08778	51.7451	EM
7501	52.5506	5.10016	51.8142	EM
7511	52.5127	5.11264	51.8834	EM
7521	52.4747	5.12521	51.9525	EM
7531	52.4367	5.13789	52.0217	EM
7541	52.3986	5.15066	52.0908	EM
7551	52.3604	5.16354	52.16	EM
7561	52.3222	5.17651	52.2292	EM
7571	52.284	5.18959	52.2983	EM
7581	52.2457	5.20276	52.3675	EM
7591	52.2074	5.21604	52.4366	EM
7601	52.169	5.22942	52.5058	EM
7611	52.1305	5.2429	52.5749	EM
7621	52.092	5.25649	52.6441	EM
7631	52.0535	5.27018	52.7133	EM
7641	52.0149	5.28397	52.7824	EM
7651	51.9762	5.29787	52.8516	EM
7661	51.9376	5.31188	52.9207	EM
7671	51.8988	5.32599	52.9899	EM
7681	51.8601	5.3402	53.059	EM
7691	51.8213	5.35453	53.1282	EM
7701	51.7824	5.36896	53.1974	EM
7711	51.7435	5.3835	53.2665	EM
7721	51.7046	5.39814	53.3357	EM
7731	51.6656	5.4129	53.4048	EM
7741	51.6266	5.42776	53.474	EM
7751	51.5875	5.44274	53.5431	EM
7761	51.5484	5.45782	53.6123	EM
7771	51.5093	5.47301	53.6815	EM
7781	51.4701	5.48832	53.7506	EM
7791	51.4309	5.50373	53.8198	EM
7801	51.3917	5.51926	53.8889	EM
7811	51.3524	5.5349	53.9581	EM
7821	51.3131	5.55065	54.0273	EM
7831	51.2737	5.56652	54.0964	EM
7841	51.2343	5.58249	54.1656	EM
7851	51.1949	5.59858	54.2347	EM
7861	51.1555	5.61478	54.3039	EM
7871	51.116	5.6311	54.373	EM
7881	51.0765	5.64753	54.4422	EM
7891	51.037	5.66407	54.5114	EM
7901	50.9974	5.68073	54.5805	EM
7911	50.9578	5.69751	54.6497	EM
7921	50.9182	5.71439	54.7188	EM
7931	50.8785	5.7314	54.788	EM
7941	50.8388	5.74851	54.8571	EM
7951	50.7991	5.76574	54.9263	EM
7961	50.7594	5.78309	54.9955	EM
7971	50.7196	5.80055	55.0646	EM
7981	50.6798	5.81813	55.1338	EM
7991	50.64	5.83582	55.2029	EM
8001	50.6001	5.85362	55.2721	EM
8011	50.5603	5.87154	55.3412	EM
8021	50.5204	5.88958	55.4104	EM
8031	50.4805	5.90773	55.4796	EM
8041	50.4405	5.92599	55.5487	EM
8051	50.4005	5.94437	55.6179	EM
8061	50.3606	5.96286	55.687	EM
8071	50.3206	5.98146	55.7562	EM
8081	50.2805	6.00018	55.8253	EM
8091	50.2405	6.01901	55.8945	EM
8101	50.2004	6.03796	55.9637	EM
8111	50.1603	6.05701	56.0328	EM
8121	50.1202	6.07618	56.102	EM
8131	50.0801	6.09545	56.1711	EM
8141	50.0399	6.11484	56.2403	EM
8151	49.9998	6.13434	56.3094	EM
8161	49.9596	6.15395	56.3786	EM
8171	49.9194	6.17367	56.4478	EM
8181	49.8792	6.19349	56.5169	EM
8191	49.8389	6.21343	56.5861	EM
8201	49.7987	6.23347	56.6552	EM
8211	49.7584	6.25362	56.7244	EM
8221	49.7181	6.27387	56.7935	EM
8231	49.6778	6.29424	56.8627	EM
8241	49.6375	6.3147	56.9319	EM
8251	49.5972	6.33527	57.001	EM
8261	49.5569	6.35595	57.0702	EM
8271	49.5165	6.37673	57.1393	EM
8281	49.4762	6.39761	57.2085	EM
8291	49.4358	6.4186	57.2776	EM
8301	49.3954	6.43969	57.3468	EM
8311	49.355	6.46088	57.416	EM
8321	49.3146	6.48218	57.4851	EM
8331	49.2742	6.50357	57.5543	EM
8341	49.2338	6.52507	57.6234	EM
8351	49.1933	6.54667	57.6926	EM
8361	49.1529	6.56837	57.7617	EM
8371	49.1124	6.59016	57.8309	EM
8381	49.072	6.61206	57.9001	EM
8391	49.0315	6.63406	57.9692	EM
8401	48.991	6.65615	58.0384	EM
8411	48.9505	6.67835	58.1075	EM
8421	48.9101	6.70064	58.1767	EM
8431	48.8696	6.72303	58.2459	EM
8441	48.8291	6.74552	58.315	EM
8451	48.7885	6.7681	58.3842	EM
8461	48.748	6.79079	58.4533	EM
8471	48.7075	6.81357	58.5225	EM
8481	48.667	6.83644	58.5916	EM
8491	48.6265	6.85942	58.6608	EM
8501	48.5859	6.88248	58.73	EM
8511	48.5454	6.90565	58.7991	EM
8521	48.5049	6.92891	58.8683	EM
8531	48.4643	6.95227	58.9374	EM
8541	48.4238	6.97572	59.0066	EM
8551	48.3832	6.99927	59.0757	EM
8561	48.3427	7.02292	59.1449	EM
8571	48.3022	7.04666	59.2141	EM
8581	48.2616	7.0705	59.2832	EM
8591	48.2211	7.09444	59.3524	EM
8601	48.1805	7.11847	59.4215	EM
8611	48.14	7.14261	59.4907	EM
8621	48.0994	7.16683	59.5598	EM
8631	48.0589	7.19116	59.629	EM
8641	48.0184	7.21559	59.6982	EM
8651	47.9778	7.24011	59.7673	EM
8661	47.9373	7.26473	59.8365	EM
8671	47.8967	7.28945	59.9056	EM
8681	47.8562	7.31427	59.9748	EM
8691	47.8157	7.33919	60.0439	EM
8701	47.7752	7.36421	60.1131	EM
8711	47.7346	7.38933	60.1823	EM
8721	47.6941	7.41455	60.2514	EM
8731	47.6536	7.43986	60.3206	EM
8741	47.6131	7.46528	60.3897	EM
8751	47.5726	7.4908	60.4589	EM
8761	47.5321	7.51642	60.528	EM
8771	47.4916	7.54215	60.5972	EM
8781	47.4512	7.56797	60.6664	EM
8791	47.4107	7.5939	60.7355	EM
8801	47.3702	7.61992	60.8047	EM
8811	47.3298	7.64606	60.8738	EM
8821	47.2893	7.67229	60.943	EM
8831	47.2489	7.69863	61.0121	EM
8841	47.2084	7.72507	61.0813	EM
8851	47.168	7.75162	61.1505	EM
8861	47.1276	7.77827	61.2196	EM
8871	47.0872	7.80503	61.2888	EM
8881	47.0468	7.83189	61.3579	EM
8891	47.0064	7.85885	61.4271	EM
8901	46.966	7.88593	61.4962	EM
8911	46.9257	7.91311	61.5654	EM
8921	46.8853	7.9404	61.6346	EM
8931	46.845	7.96779	61.7037	EM
8941	46.8046	7.99529	61.7729	EM
8951	46.7643	8.0229	61.842	EM
8961	46.724	8.05062	61.9112	EM
8971	46.6837	8.07845	61.9803	EM
8981	46.6434	8.10638	62.0495	EM
8991	46.6032	8.13443	62.1187	EM
9001	46.5629	8.16258	62.1878	EM
9011	46.5227	8.19085	62.257	EM
9021	46.4825	8.21922	62.3261	EM
9031	46.4423	8.24771	62.3953	EM
9041	46.4021	8.2763	62.4645	EM
9051	46.3619	8.30501	62.5336	EM
9061	46.3217	8.33383	62.6028	EM
9071	46.2816	8.36275	62.6719	EM
9081	46.2414	8.39179	62.7411	EM
9091	46.2013	8.42094	62.8102	EM
9101	46.1612	8.4502	62.8794	EM
9111	46.1211	8.47956	62.9486	EM
9121	46.0811	8.50904	63.0177	EM
9131	46.041	8.53863	63.0869	EM
9141	46.001	8.56833	63.156	EM
9151	45.961	8.59814	63.2252	EM
9161	45.921	8.62805	63.2943	EM
9171	45.881	8.65808	63.3635	EM
9181	45.8411	8.68821	63.4327	EM
9191	45.8011	8.71846	63.5018	EM
9201	45.7612	8.74881	63.571	EM
9211	45.7213	8.77927	63.6401	EM
9221	45.6815	8.80983	63.7093	EM
9231	45.6416	8.8405	63.7784	EM
9241	45.6018	8.87128	63.8476	EM
9251	45.5619	8.90217	63.9168	EM
9261	45.5222	8.93316	63.9859	EM
9271	45.4824	8.96425	64.0551	EM
9281	45.4426	8.99545	64.1242	EM
9291	45.4029	9.02675	64.1934	EM
9301	45.3632	9.05816	64.2625	EM
9311	45.3235	9.08966	64.3317	EM
9321	45.2839	9.12127	64.4009	EM
9331	45.2442	9.15298	64.47	EM
9341	45.2046	9.18479	64.5392	EM
9351	45.165	9.2167	64.6083	EM
9361	45.1255	9.2487	64.6775	EM
9371	45.0859	9.2808	64.7466	EM
9381	45.0464	9.313	64.8158	EM
9391	45.0069	9.34529	64.885	EM
9401	44.9674	9.37768	64.9541	EM
9411	44.928	9.41016	65.0233	EM
9421	44.8886	9.44273	65.0924	EM
9431	44.8492	9.47539	65.1616	EM
9441	44.8098	9.50814	65.2307	EM
9451	44.7705	9.54098	65.2999	EM
9461	44.7311	9.57391	65.3691	EM
9471	44.6919	9.60693	65.4382	EM
9481	44.6526	9.64002	65.5074	EM
9491	44.6133	9.67321	65.5765	EM
9501	44.5741	9.70647	65.6457	EM
9511	44.535	9.73982	65.7148	EM
9521	44.4958	9.77324	65.784	EM
9531	44.4567	9.80674	65.8532	EM
9541	44.4176	9.84032	65.9223	EM
9551	44.3785	9.87398	65.9915	EM
9561	44.3394	9.90771	66.0606	EM
9571	44.3004	9.94151	66.1298	EM
9581	44.2614	9.97539	66.1989	EM
9591	44.2225	10.0093	66.2681	EM
9601	44.1836	10.0433	66.3373	EM
9611	44.1446	10.0774	66.4064	EM
9621	44.1058	10.1116	66.4756	EM
9631	44.0669	10.1458	66.5447	EM
9641	44.0281	10.18	66.6139	EM
9651	43.9893	10.2144	66.6831	EM
9661	43.9506	10.2488	66.7522	EM
9671	43.9118	10.2832	66.8214	EM
9681	43.8732	10.3177	66.8905	EM
9691	43.8345	10.3523	66.9597	EM
9701	43.7958	10.3869	67.0288	EM
9711	43.7572	10.4215	67.098	EM
9721	43.7187	10.4563	67.1672	EM
9731	43.6801	10.491	67.2363	EM
9741	43.6416	10.5258	67.3055	EM
9751	43.6031	10.5607	67.3746	EM
9761	43.5647	10.5956	67.4438	EM
9771	43.5263	10.6305	67.5129	EM
9781	43.4879	10.6655	67.5821	EM
9791	43.4495	10.7005	67.6513	EM
9801	43.4112	10.7355	67.7204	EM
9811	43.3729	10.7706	67.7896	EM
9821	43.3347	10.8057	67.8587	EM
9831	43.2964	10.8408	67.9279	EM
9841	43.2582	10.876	67.997	EM
9851	43.2201	10.9112	68.0662	EM
9861	43.1819	10.9464	68.1354	EM
9871	43.1439	10.9817	68.2045	EM
9881	43.1058	11.0169	68.2737	EM
9891	43.0678	11.0522	68.3428	EM
9901	43.0298	11.0875	68.412	EM
9911	42.9918	11.1229	68.4811	EM
9921	42.9539	11.1582	68.5503	EM
9931	42.916	11.1936	68.6195	EM
9941	42.8781	11.229	68.6886	EM
9951	42.8403	11.2643	68.7578	EM
9961	42.8025	11.2997	68.8269	EM
9971	42.7647	11.3352	68.8961	EM
9981	42.727	11.3706	68.9652	EM
9991	42.6893	11.406	69.0344	EM
[truncated: 1,001 more rows]

## Sheet: fig4d
	entity_ID	sprich	latitude	longitude	abslatitude	dist	area	elev_range	temp	prec	myctype	diff	exp	obs	debt	debt.c	sprichdiff	debt.weights	debt.c.weights
1	3	268	-10.4853	105.637	10.4853	1.34276	-0.924942	-0.502375	0.848236	0.985565	AM	2737	2983	246	0.917533	0.878652	3115	2983	3115
2	125	62	-12.1636	96.8733	12.1636	1.38492	-1.48608	-2.24829	1.14918	0.996208	AM	2972	3025	53	0.982479	0.884787	3359	3025	3359
3	127	311	-31.553	159.077	31.553	1.19036	-1.53458	-0.332193	0.31082	0.721365	AM	1597	1869	272	0.854468	0.866522	1843	1869	1843
4	128	192	-29.0326	167.952	29.0326	1.35409	-1.30758	-0.598806	0.327598	0.455396	AM	1937	2102	165	0.921503	0.878857	2204	2102	2204
5	129	77	-54.6284	158.864	54.6284	1.41556	-0.936305	-0.431204	-1.33918	0.142207	AM	868	929	61	0.934338	0.758741	1144	929	1144
6	131	183	39.6991	-31.1052	39.6991	1.40641	-1.54052	-0.0464508	0.0894212	0.553478	AM	1331	1476	145	0.901762	0.83553	1593	1476	1593
7	132	229	39.4419	-31.2025	39.4419	1.40762	-0.922072	0.127625	0.0676551	0.746025	AM	1299	1481	182	0.87711	0.838065	1550	1481	1550
8	133	253	38.5782	-28.7013	38.5782	1.3861	-0.861884	0.222765	0.0882479	0.476599	AM	1293	1500	207	0.862	0.83961	1540	1500	1540
9	134	257	38.4695	-28.3336	38.4695	1.38084	-0.584902	0.766804	0.0532544	0.508431	AM	1292	1502	210	0.860186	0.840052	1538	1502	1538
10	135	149	39.0523	-28.0113	39.0523	1.37923	-1.1693	-0.432897	0.120522	0.288415	AM	1367	1489	122	0.918066	0.835575	1636	1489	1636
11	136	236	38.6372	-28.0292	38.6372	1.3779	-0.761426	0.226674	0.0704534	0.47133	AM	1311	1498	187	0.875167	0.843087	1555	1498	1555
12	137	263	38.7239	-27.2123	38.7239	1.37039	-0.615748	0.212895	0.120413	0.359898	AM	1281	1496	215	0.856283	0.8389	1527	1496	1527
13	138	287	37.7954	-25.4819	37.7954	1.35103	-0.433825	0.250928	0.050649	0.218515	AM	1289	1520	231	0.848026	0.846912	1522	1520	1522
14	139	214	36.9713	-25.0998	36.9713	1.35214	-1.03208	-0.188705	0.108661	-0.107522	AM	1371	1546	175	0.886805	0.847866	1617	1546	1617
15	145	658	27.7465	-18.0066	27.7465	1.11738	-0.727656	0.468017	0.207401	-1.36203	AM	1668	2230	562	0.747982	0.891026	1872	2230	1872
16	146	831	28.6899	-17.8583	28.6899	1.13291	-0.445175	0.806242	0.00112217	-0.989889	AM	1429	2136	707	0.669007	0.893125	1600	2136	1600
17	147	838	28.1174	-17.2326	28.1174	1.09287	-0.637286	0.463887	0.18156	-1.30969	AM	1467	2193	726	0.668947	0.886941	1654	2193	1654
18	148	1294	28.2911	-16.5563	28.2911	1.06539	-0.13819	1.08863	-0.0187349	-1.12812	AM	1076	2176	1100	0.494485	0.911864	1180	2176	1180
19	149	1123	27.9548	-15.5932	27.9548	0.994863	-0.21478	0.649852	0.201051	-1.50088	AM	1270	2209	939	0.574921	0.916968	1385	2209	1385
20	150	718	28.4061	-14.0365	28.4061	0.864687	-0.196938	0.0590474	0.419415	-2.38862	AM	1545	2164	619	0.713956	0.886403	1743	2164	1743
21	151	674	29.0245	-13.6418	29.0245	0.914139	-0.406088	-0.0474177	0.361055	-2.23249	AM	1537	2103	566	0.730861	0.892049	1723	2103	1723
22	155	103	-1.3784	-89.6787	1.3784	1.28611	-1.15321	-0.883158	0.792786	-0.669693	AM	2501	2597	96	0.963034	0.853001	2932	2597	2932
23	156	173	-0.385734	-91.5129	0.385734	1.32163	-0.474137	0.458807	0.772378	-1.35978	AM	2399	2556	157	0.938576	0.848603	2827	2556	2827
24	157	237	-1.2936	-90.4353	1.2936	1.3012	-0.853632	-0.187518	0.737854	-0.834183	AM	2381	2593	212	0.918241	0.851878	2795	2593	2795
25	158	55	0.325229	-89.9568	0.325229	1.29619	-1.5718	-1.57662	0.881434	-1.38346	AM	2504	2553	49	0.980807	0.850832	2943	2553	2943
26	159	362	-0.559293	-91.1843	0.559293	1.3105	0.108287	0.56034	0.74227	-1.32585	AM	2243	2563	320	0.875146	0.848015	2645	2563	2645
27	160	57	0.332085	-90.4757	0.332085	1.30522	-0.941547	-0.561043	0.886765	-1.07007	AM	2500	2553	53	0.97924	0.850051	2941	2553	2941
28	161	175	0.586845	-90.757	0.586845	1.31177	-1.17105	-0.114441	0.827877	-0.858194	AM	2407	2564	157	0.938768	0.849629	2833	2564	2833
29	162	112	-0.610811	-90.6658	0.610811	1.30811	-1.52462	-0.349987	0.729675	-1.84765	AM	2464	2565	101	0.960624	0.850535	2897	2565	2897
30	163	291	-0.826798	-89.4306	0.826798	1.27955	-0.517465	-0.0283328	0.786414	-0.585378	AM	2309	2574	265	0.897047	0.847339	2725	2574	2725
31	164	413	-0.627248	-90.3584	0.627248	1.29902	-0.35117	0.088258	0.75975	-1.55092	AM	2198	2565	367	0.85692	0.846687	2596	2565	2596
32	165	78	-0.818429	-90.0588	0.818429	1.29591	-1.42765	-0.723803	0.788992	-1.05976	AM	2499	2573	74	0.97124	0.850868	2937	2573	2937
33	166	291	-0.266245	-90.7125	0.266245	1.30665	-0.50863	0.123864	0.812821	-1.69655	AM	2293	2551	258	0.898863	0.847689	2705	2551	2705
34	171	574	19.5981	-155.518	19.5981	1.53193	0.341243	1.17911	0.0777848	0.826495	AM	2344	2888	544	0.811634	0.87889	2667	2888	2667
35	172	644	22.0584	-159.524	22.0584	1.52966	-0.239788	0.506272	0.540615	0.823431	AM	2124	2733	609	0.777168	0.875876	2425	2733	2425
36	173	69	20.5476	-156.609	20.5476	1.53501	-0.977626	-0.35149	0.767891	0.226736	AM	2769	2834	65	0.977064	0.890068	3111	2834	3111
37	176	380	20.835	-156.927	20.835	1.53517	-0.641735	0.209573	0.690261	0.386494	AM	2457	2816	359	0.872514	0.883495	2781	2816	2781
38	180	652	20.7904	-156.337	20.7904	1.53213	-0.159977	0.960486	0.416247	0.760327	AM	2202	2819	617	0.781128	0.876592	2512	2819	2512
39	181	31	28.2081	-177.367	28.2081	1.50433	-1.82728	-2.18058	0.715615	0.559625	AM	2160	2184	24	0.989011	0.881273	2451	2184	2451
40	183	503	21.1332	-157.015	21.1332	1.53366	-0.460315	0.476201	0.683133	0.61019	AM	2322	2797	475	0.830175	0.88088	2636	2797	2636
41	186	100	21.8966	-160.152	21.8966	1.53071	-0.823464	-0.424476	0.775675	-0.393402	AM	2656	2745	89	0.967577	0.890677	2982	2745	2982
42	187	605	21.4587	-157.973	21.4587	1.53318	-0.216872	0.359215	0.738332	0.757429	AM	2204	2775	571	0.794234	0.878088	2510	2775	2510
43	189	904	64.9907	-18.5941	64.9907	1.28807	1.01054	0.698323	-1.67556	0.180205	AM	-198	495	693	0	0.92093	-215	495	215
44	202	1491	-21.1333	55.5327	21.1333	1.38676	-0.077076	0.957349	0.157433	0.6927	AM	1602	2797	1195	0.572757	0.972087	1648	2797	1648
45	203	57	-7.99629	-140.687	7.99629	1.57945	-1.28388	-0.192279	1.04953	0.36647	AM	2835	2889	54	0.981308	0.875	3240	2889	3240
46	206	36	-7.91764	-140.57	7.91764	1.57903	-1.74879	-0.266624	1.10427	-0.0549173	AM	2853	2885	32	0.988908	0.875959	3257	2885	3257
47	207	283	-9.77478	-139.014	9.77478	1.58028	-0.682176	0.357606	0.924127	0.833066	AM	2688	2959	271	0.908415	0.873011	3079	2959	3079
48	211	303	-8.86624	-140.139	8.86624	1.58053	-0.658179	0.338547	0.936819	0.769143	AM	2641	2925	284	0.902906	0.872481	3027	2925	3027
49	212	188	-9.94499	-139.089	9.94499	1.58148	-1.11956	0.111687	0.983017	0.715251	AM	2789	2965	176	0.940641	0.87732	3179	2965	3179
50	213	202	-8.90932	-139.552	8.90932	1.57949	-1.04846	0.112455	1.02865	0.731489	AM	2737	2926	189	0.935407	0.87472	3129	2926	3129
51	214	200	-9.39786	-140.074	9.39786	1.58239	-0.998112	0.151948	1.01778	0.792987	AM	2756	2945	189	0.935823	0.875476	3148	2945	3148
52	217	87	-24.3767	-128.323	24.3767	1.59742	-1.25997	-2.01012	0.735601	0.551665	AM	2467	2548	81	0.96821	0.887091	2781	2548	2781
53	220	27	11.2942	166.876	11.2942	1.52824	-1.66063	-2.47026	1.26802	0.955933	AM	2983	3006	23	0.992349	0.883067	3378	3006	3378
54	237	636	29.9723	129.923	29.9723	1.18216	-1.59269	-0.133913	0.32852	1.4319	AM	1454	2012	558	0.722664	0.872749	1666	2012	1666
55	238	767	29.8488	129.871	29.8488	1.1861	-1.32505	0.161299	0.247434	1.46454	AM	1357	2023	666	0.670786	0.877182	1547	2023	1547
56	241	413	29.6412	129.713	29.6412	1.19183	-1.37776	0.0268063	0.354785	1.451	AM	1681	2043	362	0.82281	0.875065	1921	2043	1921
57	242	549	29.4594	129.602	29.4594	1.19679	-1.76325	-0.181613	0.400042	1.41392	AM	1579	2061	482	0.766133	0.875277	1804	2061	1804
58	244	663	29.1466	129.208	29.1466	1.20321	-1.78606	-0.652615	0.501754	1.29943	AM	1516	2091	575	0.725012	0.880372	1722	2091	1722
59	247	696	28.323	129.972	28.323	1.23282	-1.17514	-0.876668	0.646023	1.31351	AM	1546	2172	626	0.711786	0.871477	1774	2172	1774
60	277	261	-9.42548	46.3688	9.42548	1.20749	-0.877304	-2.29743	1.13203	0.112592	AM	2709	2946	237	0.919552	0.877267	3088	2946	3088
61	278	136	-9.73086	46.5115	9.73086	1.21416	-1.64273	-2.15942	1.13965	0.0768285	AM	2830	2957	127	0.957051	0.877519	3225	2957	3225
62	279	131	-9.72632	47.5732	9.72632	1.24294	-1.83466	-2.57625	1.15113	0.271798	AM	2838	2957	119	0.959757	0.878638	3230	2957	3230
63	280	135	-10.0866	47.7417	10.0866	1.24729	-1.67126	-1.97737	1.14121	0.0693138	AM	2843	2970	127	0.957239	0.878282	3237	2970	3237
64	283	77	-10.1593	51.1656	10.1593	1.31731	-1.7247	-2.35036	1.11498	0.26988	AM	2902	2972	70	0.976447	0.880194	3297	2972	3297
65	285	25	-16.6031	59.5873	16.6031	1.42124	-1.81032	-2.24829	1.03481	0.147004	AM	2987	3009	22	0.992689	0.889518	3358	3009	3358
66	289	81	-7.12964	56.28	7.12964	1.37376	-1.69852	-2.35036	1.15403	0.919113	AM	2778	2851	73	0.974395	0.873036	3182	2851	3182
67	296	1237	24.2598	-76.6441	24.2598	0.836439	0.4135	-1.17029	0.987544	0.261517	AM	1462	2558	1096	0.57154	0.890378	1642	2558	1642
68	327	621	17.6315	-63.2375	17.6315	1.24292	-1.59212	0.0498688	0.957588	0.306905	AM	2402	2977	575	0.806853	0.881791	2724	2977	2724
69	331	539	17.4908	-62.9763	17.4908	1.23848	-1.44835	-0.144974	1.10039	0.32775	AM	2489	2982	493	0.834675	0.88545	2811	2982	2811
70	334	1471	13.8984	-60.9668	13.8984	1.09654	-0.490366	0.154839	1.10127	1.03376	AM	1719	3042	1323	0.565089	0.877489	1959	3042	1959
71	335	608	18.0617	-63.0627	18.0617	1.25278	-1.04684	-0.390193	1.12082	0.159335	AM	2398	2960	562	0.810135	0.882916	2716	2960	2716
72	348	153	18.7918	-110.975	18.7918	1.14929	-0.932636	0.21488	0.819963	-1.129	AM	2784	2929	145	0.950495	0.887755	3136	2929	3136
73	349	10	19.31	-110.803	19.31	1.12574	-1.71384	-4.5583	0.928328	-1.30639	AM	2893	2903	10	0.996555	0.890702	3248	2903	3248
74	350	42	18.3568	-114.724	18.3568	1.22766	-1.48381	-0.657295	0.864525	-2.21362	AM	2908	2948	40	0.986431	0.889841	3268	2948	3268
75	351	150	29.0398	-118.285	29.0398	1.04032	-0.753194	0.369321	0.155836	-2.2446	AM	1973	2102	129	0.93863	0.878451	2246	2102	2246
76	352	78	-49.6862	178.774	49.6862	1.4728	-1.45486	-0.493065	-0.927612	-0.0868905	AM	1114	1175	61	0.948085	0.781206	1426	1175	1426
77	354	26	3.85111	-159.297	3.85111	1.59683	-1.36454	-2.20242	1.20854	0.772245	AM	2682	2703	21	0.992231	0.864603	3102	2703	3102
78	355	75	8.62158	150.926	8.62158	1.44379	-1.74773	-2.35036	1.24677	1.54201	AM	2843	2915	72	0.9753	0.875847	3246	2915	3246
79	356	96	-40.3188	-9.94232	40.3188	1.4672	-1.11875	0.131366	-0.650587	1.56277	AM	1375	1465	90	0.938567	0.821386	1674	1465	1674
80	358	23	-9.95743	-150.211	9.95743	1.61021	-1.77788	-2.29743	1.29389	0.312753	AM	2945	2965	20	0.993255	0.880682	3344	2965	3344
81	359	301	-19.0524	-169.859	19.0524	1.54	-0.7351	-1.41778	0.937646	1.12637	AM	2657	2916	259	0.91118	0.89371	2973	2916	2973
82	361	231	5.52886	-87.0619	5.52886	1.16287	-1.43054	-0.18515	0.897763	1.45937	AM	2564	2779	215	0.922634	0.864755	2965	2779	2965
83	362	177	-29.3809	-177.987	29.3809	1.47305	-1.33567	-0.220313	0.496595	0.882478	AM	1907	2068	161	0.922147	0.873568	2183	2068	2183
84	363	546	1.61539	7.39705	1.61539	1.01136	-0.917571	0.149045	0.921717	1.08096	AM	2141	2607	466	0.82125	0.857086	2498	2607	2498
85	364	1100	0.238989	6.60226	0.238989	1.05275	-0.393385	0.657535	0.696826	1.26523	AM	1602	2549	947	0.628482	0.845829	1894	2549	1894
86	365	379	-1.43572	5.62983	1.43572	1.10492	-1.37097	-0.137212	0.292053	0.989638	AM	2258	2599	341	0.868796	0.849511	2658	2599	2658
87	366	24	-46.6358	37.9408	46.6358	1.39227	-1.24767	-0.090336	-1.21507	1.19043	AM	1288	1308	20	0.984709	0.794571	1621	1308	1621
88	367	32	-46.907	37.7404	46.907	1.3934	-0.702963	0.33189	-1.325	1.21574	AM	1271	1298	27	0.979199	0.792888	1603	1298	1603
89	368	285	-21.2346	-159.778	21.2346	1.57866	-1.13121	-0.225308	0.815604	0.980579	AM	2536	2790	254	0.908961	0.891075	2846	2790	2846
90	370	50	-7.94351	-14.367	7.94351	1.37207	-1.02471	0.0786583	0.445999	-1.89879	AM	2840	2887	47	0.98372	0.875193	3245	2887	3245
91	375	38	19.2921	166.635	19.2921	1.52859	-1.7444	-2.70161	1.17556	-0.0708453	AM	2873	2904	31	0.989325	0.891682	3222	2904	3222
92	377	400	12.1845	-68.2896	12.1845	0.846357	-0.722226	-0.835912	1.2904	-0.681778	AM	2655	3025	370	0.877686	0.878848	3021	3025	3021
93	378	565	12.1941	-68.9726	12.1941	0.792037	-0.590793	-0.441422	1.25596	-0.59198	AM	2499	3025	526	0.826116	0.875	2856	3025	2856
94	379	59	-18.8668	-159.776	18.8668	1.58213	-1.48865	-1.30669	1.0333	1.02076	AM	2875	2925	50	0.982906	0.891473	3225	2925	3225
95	380	128	-19.9957	-158.114	19.9957	1.58669	-1.38112	-1.50862	0.95978	0.982786	AM	2751	2866	115	0.959874	0.890579	3089	2866	3089
96	381	149	-21.9281	-157.919	21.9281	1.58463	-1.23482	-1.00404	0.805361	0.954631	AM	2609	2742	133	0.951495	0.890444	2930	2742	2930
97	382	31	-10.4199	-161.001	10.4199	1.59222	-1.76419	-2.24829	1.29027	1.1323	AM	2955	2981	26	0.991278	0.881826	3351	2981	3351
98	383	40	-19.2688	-158.937	19.2688	1.58477	-1.78368	-2.29743	1.01831	0.97921	AM	2869	2905	36	0.987608	0.890717	3221	2905	3221
99	384	107	-20.1612	-157.341	20.1612	1.58926	-1.48877	-2.06239	0.961545	0.946385	AM	2762	2857	95	0.966748	0.891255	3099	2857	3099
100	385	111	-19.8671	-157.702	19.8671	1.58838	-1.43301	-1.88752	0.983555	0.981917	AM	2775	2873	98	0.965889	0.891137	3114	2873	3114
101	392	32	-8.98802	-157.981	8.98802	1.60488	-1.53179	-2.35036	1.29226	0.639943	AM	2903	2929	26	0.991123	0.879164	3302	2929	3302
102	394	108	-37.1124	-12.2851	37.1124	1.48014	-1.02857	0.677725	-0.521485	0.968467	AM	1440	1541	101	0.934458	0.837696	1719	1541	1719
103	395	92	-37.3005	-12.6781	37.3005	1.48264	-1.58504	-0.183969	-0.30893	0.886843	AM	1450	1535	85	0.944625	0.83815	1730	1535	1730
104	399	44	-49.3013	69.4849	49.3013	1.53619	0.237944	0.583543	-1.45064	-0.103714	AM	1156	1193	37	0.968986	0.781081	1480	1193	1480
105	401	11	-53.0932	73.5169	53.0932	1.54019	-0.647103	0.882939	-2.16422	-0.14464	AM	996	1005	9	0.991045	0.766154	1300	1005	1300
106	402	105	71.0147	-8.38644	71.0147	1.28454	-0.62662	0.739607	-2.08396	0.0669724	AM	261	328	67	0.795732	0.701613	372	328	372
107	404	52	-20.5082	-29.3033	20.5082	1.3067	-1.64945	-0.159624	0.84623	0.0826102	AM	2789	2836	47	0.983427	0.891054	3130	2836	3130
108	405	297	45.9057	149.949	45.9057	1.22361	-0.243828	0.42993	-1.52795	0.50425	AM	1105	1335	230	0.827715	0.804807	1373	1335	1373
109	406	242	46.948	151.996	46.948	1.17415	-0.664385	0.473938	-1.56532	0.653481	AM	1112	1296	184	0.858025	0.799425	1391	1296	1391
110	407	215	47.337	152.478	47.337	1.16346	-1.12147	0.280391	-1.61577	0.647843	AM	1124	1281	157	0.87744	0.801712	1402	1281	1402
111	409	209	47.746	153.013	47.746	1.13855	-1.15924	0.148318	-1.60872	0.625097	AM	1108	1264	156	0.876582	0.796549	1391	1264	1391
112	410	130	48.0805	153.216	48.0805	1.12274	-1.21459	0.437622	-1.63424	0.603354	AM	1148	1249	101	0.919135	0.789546	1454	1249	1454
113	411	54	7.11907	171.216	7.11907	1.53413	-1.46322	-2.11895	1.25219	1.59097	AM	2805	2851	46	0.983865	0.874104	3209	2851	3209
114	413	98	46.5209	150.869	46.5209	1.21151	-1.48818	-0.0690413	-1.51125	0.559446	AM	1236	1313	77	0.941356	0.796905	1551	1313	1551
115	414	862	32.7463	-16.9991	32.7463	1.21182	-0.43532	0.59884	-0.100951	-0.280972	AM	1041	1773	732	0.58714	0.87259	1193	1773	1193
116	415	212	32.5076	-16.5088	32.5076	1.19953	-1.59998	-0.313423	0.215187	-0.623793	AM	1606	1792	186	0.896205	0.862513	1862	1792	1862
117	416	395	33.0692	-16.3422	33.0692	1.21016	-1.28916	-0.266624	0.229958	-0.901173	AM	1417	1750	333	0.809714	0.866137	1636	1750	1636
118	418	167	17.0565	-25.1701	17.0565	1.26067	-0.415845	0.662035	0.502912	-1.37923	AM	2845	2996	151	0.949599	0.889062	3200	2996	3200
119	419	121	16.8455	-24.9678	16.8455	1.25654	-0.783249	-0.0302177	0.803375	-2.42373	AM	2887	3002	115	0.961692	0.887488	3253	3002	3253
120	421	122	16.5985	-24.2562	16.5985	1.23387	-0.655633	0.381877	0.641449	-1.87699	AM	2896	3009	113	0.962446	0.888071	3261	3009	3261
121	422	69	16.7372	-22.9314	16.7372	1.2025	-0.787109	-0.450054	0.764655	-3.14597	AM	2942	3005	63	0.979035	0.88909	3309	3005	3309
122	423	92	16.0983	-22.814	16.0983	1.19047	-0.483488	-0.462323	0.786201	-3.11459	AM	2936	3021	85	0.971864	0.888351	3305	3021	3305
123	424	81	15.218	-23.1606	15.218	1.19952	-0.729155	-0.411214	0.886605	-2.13442	AM	2960	3036	76	0.974967	0.887024	3337	3036	3337
124	425	145	15.0837	-23.6248	15.0837	1.21014	-0.344564	0.406823	0.747609	-1.48718	AM	2902	3037	135	0.955548	0.886107	3275	3037	3275
125	426	127	14.9283	-24.3843	14.9283	1.23469	-0.565979	0.89534	0.333033	-1.13444	AM	2924	3039	115	0.962159	0.887405	3295	3039	3295
126	427	88	14.8516	-24.7055	14.8516	1.24491	-1.14853	0.169113	0.466188	-1.44977	AM	2959	3039	80	0.973676	0.887256	3335	3039	3335
127	428	231	32.3094	-64.7672	32.3094	1.30331	-1.13568	-1.51676	0.657203	0.634802	AM	1597	1807	210	0.883785	0.859064	1859	1807	1859
128	429	46	16.7665	-24.745	16.7665	1.25191	-1.33331	-0.489376	0.749324	-2.25971	AM	2961	3005	44	0.985358	0.888655	3332	3005	3332
129	431	47	16.6182	-24.5878	16.6182	1.24841	-1.84349	-1.15077	0.760196	-2.18518	AM	2965	3009	44	0.985377	0.888789	3336	3009	3336
130	451	186	-16.494	-151.739	16.494	1.61316	-1.35027	-0.221559	1.08129	0.897349	AM	2839	3012	173	0.942563	0.887188	3200	3012	3200
131	460	226	-16.7465	-151.003	16.7465	1.61508	-1.08084	-0.103857	1.02711	0.893866	AM	2801	3005	204	0.932113	0.888642	3152	3005	3152
132	465	27	-17.6571	-150.629	17.6571	1.61506	-1.61911	-1.1318	1.01904	0.925951	AM	2954	2976	22	0.992608	0.890832	3316	2976	3316
133	479	182	-16.4422	-152.265	16.4422	1.61161	-1.61085	-0.48388	1.10898	0.925669	AM	2849	3013	164	0.945569	0.888646	3206	3013	3206
134	481	332	-17.5291	-149.834	17.5291	1.61753	-0.936145	0.305174	0.895677	0.855172	AM	2685	2981	296	0.900704	0.890252	3016	2981	3016
135	494	380	-16.822	-151.437	16.822	1.61356	-0.860993	0.185169	0.989821	0.975123	AM	2666	3003	337	0.887779	0.89015	2995	3003	2995
136	496	34	-15.1437	-147.57	15.1437	1.61688	-1.02646	-2.35036	1.14321	0.769945	AM	3008	3036	28	0.990777	0.888889	3384	3036	3384
137	499	12	-16.0685	-142.416	16.0685	1.60762	-1.37057	-2.37843	1.13149	0.62929	AM	3014	3022	8	0.997353	0.889873	3387	3022	3387
138	505	198	-16.623	-151.494	16.623	1.61368	-1.03816	-0.201901	1.03871	0.895527	AM	2831	3009	178	0.940844	0.888854	3185	3009	3185
139	507	637	-17.6775	-149.401	17.6775	1.61825	-0.332173	0.568689	0.745877	0.956997	AM	2393	2975	582	0.80437	0.884658	2705	2975	2705
140	509	30	-14.6287	-145.206	14.6287	1.6104	-1.51122	-2.24829	1.18813	0.668722	AM	3017	3041	24	0.992108	0.888137	3397	3041	3397
141	521	57	-17.0045	-149.567	17.0045	1.61917	-1.83597	-2.15942	1.0377	0.886286	AM	2950	2998	48	0.983989	0.890432	3313	2998	3313
142	528	49	-16.262	-151.816	16.262	1.61332	-1.66618	-2.47026	1.13054	0.913234	AM	2977	3017	40	0.986742	0.890251	3344	3017	3344
143	537	1	-57.0778	-26.6822	57.0778	1.47476	-1.65948	-4.5583	-1.82136	0.836321	AM	811	812	1	0.998768	0.750926	1080	812	1080
144	555	308	53.6664	-166.895	53.6664	1.0064	-0.050269	0.598462	-1.40416	0.683345	AM	749	976	227	0.767418	0.772962	969	976	969
145	558	140	-33.6478	-78.849	33.6478	1.20015	-1.21021	0.0371519	-0.224445	0.128577	AM	1580	1710	130	0.923977	0.853593	1851	1710	1851
146	559	113	-33.7675	-80.792	33.7675	1.23978	-1.18914	0.406823	-0.412008	0.202364	AM	1599	1702	103	0.939483	0.85508	1870	1702	1870
147	566	401	-14.3003	-170.718	14.3003	1.54554	-0.918155	-0.156215	1.08992	1.64693	AM	2716	3042	326	0.892834	0.897258	3027	3042	3027
148	568	217	-14.1722	-169.664	14.1722	1.55108	-1.77333	-0.224056	1.08677	1.68286	AM	2859	3042	183	0.939842	0.8901	3212	3042	3212
149	569	218	-14.1786	-169.62	14.1786	1.55116	-1.79147	-0.206763	1.1234	1.61075	AM	2861	3042	181	0.9405	0.891	3211	3042	3211
150	570	380	-14.242	-169.468	14.242	1.55154	-1.17454	0.21488	1.00992	1.71984	AM	2726	3042	316	0.896121	0.894064	3049	3042	3049
151	574	14	10.3029	-109.217	10.3029	1.30735	-1.69521	-2.85501	1.35132	3.09982	AM	2966	2977	11	0.996305	0.881688	3364	2977	3364
152	575	35	-7.33933	72.4343	7.33933	1.39921	-1.31194	-1.88752	1.21832	1.29353	AM	2833	2860	27	0.990559	0.875734	3235	2860	3235
153	577	98	0.284458	174.113	0.284458	1.5229	-0.650497	-2.13889	1.28848	0.766926	AM	2465	2551	86	0.966288	0.850587	2898	2551	2898
154	578	314	-13.7667	-177.105	13.7667	1.50939	-0.892866	-0.183969	1.13568	1.45457	AM	2776	3042	266	0.912558	0.8906	3117	3042	3117
155	593	175	49.1207	154.526	49.1207	1.03407	-1.09641	0.283986	-1.6449	0.538251	AM	1072	1202	130	0.891847	0.788815	1359	1202	1359
156	594	37	1.85074	-157.353	1.85074	1.59694	-0.569497	-2.04452	1.25278	1.15463	AM	2589	2617	28	0.989301	0.858422	3016	2617	3016
157	597	877	45.076	147.877	45.076	1.2188	-0.00835517	0.523787	-1.42855	0.340523	AM	701	1362	661	0.514684	0.856968	818	1362	818
158	600	138	50.8624	155.57	50.8624	0.802287	-0.896619	0.760852	-1.859	0.275786	AM	1002	1117	115	0.897046	0.769585	1302	1117	1302
159	604	85	-0.52847	166.934	0.52847	1.48579	-1.4649	-1.43939	1.25127	0.997934	AM	2483	2561	78	0.969543	0.850342	2920	2561	2920
160	606	289	-12.5032	177.08	12.5032	1.48803	-1.24298	-0.769238	1.1952	1.59223	AM	2759	3030	271	0.910561	0.880064	3135	3030	3135
161	627	545	-43.9385	-176.525	43.9385	1.48624	-0.405752	-0.590233	-0.52521	0.178766	AM	964	1393	429	0.692032	0.819031	1177	1393	1177
162	678	174	52.3558	175.919	52.3558	1.27568	-1.50472	-0.100713	-1.44362	0.0418836	AM	905	1042	137	0.868522	0.7663	1181	1042	1181
163	680	134	18.1164	145.767	18.1164	1.46095	-1.23788	-0.21783	1.12324	0.826974	AM	2834	2958	124	0.95808	0.888959	3188	2958	3188
164	694	37	17.3682	-87.8571	17.3682	0.649352	-0.945694	-2.24829	1.14479	0.800236	AM	2954	2986	32	0.989283	0.890295	3318	2986	3318
165	695	59	17.3498	-87.5378	17.3498	0.803009	-1.80521	-2.85501	1.17167	0.854811	AM	2938	2987	49	0.983596	0.891113	3297	2987	3297
166	700	263	19.6846	-80.0403	19.6846	1.19933	-1.32407	-2.47026	1.15647	0.386427	AM	2651	2883	232	0.919528	0.891692	2973	2883	2973
167	706	26	4.6838	-160.38	4.6838	1.59765	-1.58507	-2.11895	1.20935	1.25367	AM	2721	2741	20	0.992703	0.867666	3136	2741	3136
168	742	112	18.7722	145.668	18.7722	1.45623	-1.24489	0.161299	0.964203	0.830932	AM	2828	2930	102	0.965188	0.889868	3178	2930	3178
169	743	53	14.8525	145.559	14.8525	1.48073	-1.78029	-1.01976	1.23611	1.01473	AM	2991	3039	48	0.984205	0.887537	3370	3039	3370
170	747	119	17.5996	145.833	17.5996	1.4647	-1.60238	-0.0397201	1.08877	0.86692	AM	2874	2978	104	0.965077	0.890887	3226	2978	3226
171	748	101	16.3522	145.677	16.3522	1.47175	-1.32965	0.0268063	1.11433	1.00841	AM	2922	3015	93	0.969154	0.888416	3289	3015	3289
172	753	60	19.6831	145.419	19.6831	1.44902	-1.51229	0.085073	1.06804	0.69866	AM	2831	2884	53	0.981623	0.891092	3177	2884	3177
173	780	475	13.4435	144.777	13.4435	1.47252	-0.523054	-0.437999	1.22164	1.13018	AM	2620	3040	420	0.861842	0.886333	2956	3040	2956
174	844	277	14.1574	145.214	14.1574	1.4793	-1.05475	-0.291003	1.20125	1.07261	AM	2795	3042	247	0.918803	0.886739	3152	3042	3152
175	845	248	15.1891	145.754	15.1891	1.47913	-0.963192	-0.329272	1.22795	1.01677	AM	2812	3036	224	0.926219	0.887066	3170	3036	3170
176	854	181	15.0134	145.632	15.0134	1.47963	-1.01236	-0.962558	1.24431	1.01506	AM	2875	3038	163	0.946346	0.887346	3240	3038	3240
177	903	24	-2.81264	-171.673	2.81264	1.57032	-1.63778	-2.91482	1.3162	-0.393196	AM	2640	2658	18	0.993228	0.861619	3064	2658	3064
178	905	23	-4.51477	-172.183	4.51477	1.56389	-1.75982	-2.53908	1.34206	0.291359	AM	2715	2733	18	0.993414	0.867135	3131	2733	3131
179	908	19	-3.12749	-171.085	3.12749	1.57172	-1.82143	-2.79999	1.32777	0.00182665	AM	2659	2672	13	0.995135	0.862751	3082	2672	3082
180	910	18	-4.4554	-171.244	4.4554	1.56769	-1.7279	-2.50381	1.34615	0.191478	AM	2717	2730	13	0.995238	0.866943	3134	2730	3134
181	921	464	36.588	27.1683	36.588	0.545849	-1.28444	-0.0630763	0.230591	-0.272729	AM	1162	1560	398	0.744872	0.841419	1381	1560	1381
182	925	80	28.6372	-112.83	28.6372	0.538629	-1.31222	-0.309163	0.481699	-2.62519	AM	2066	2141	75	0.96497	0.876538	2357	2141	2357
183	927	123	28.702	-112.578	28.702	0.67685	-1.28745	-0.297931	0.511944	-2.49109	AM	2020	2135	115	0.946136	0.875596	2307	2135	2307
184	930	74	27.4416	-111.88	27.4416	0.681643	-1.65909	-0.896325	0.722947	-2.13573	AM	2189	2260	71	0.968584	0.880177	2487	2260	2487
185	931	135	27.2186	-112.074	27.2186	0.315682	-1.37991	-0.739499	0.705062	-2.15301	AM	2152	2282	130	0.943032	0.878367	2450	2282	2450
186	933	118	26.1199	-111.274	26.1199	0.205745	-1.77921	-0.654951	0.651153	-1.84676	AM	2278	2389	111	0.953537	0.882946	2580	2389	2580
187	936	120	25.6833	-111.035	25.6833	0.506344	-1.5102	-0.857557	0.704842	-1.78553	AM	2317	2430	113	0.953498	0.884014	2621	2430	2621
188	971	18	-46.0981	50.2346	46.0981	1.45217	-1.12651	0.0738078	-1.26771	1.21018	AM	1314	1328	14	0.989458	0.798299	1646	1328	1646
189	972	19	-46.4118	51.7591	46.4118	1.46082	-0.891005	0.1934	-1.30614	1.21607	AM	1302	1317	15	0.98861	0.796818	1634	1317	1634
190	973	31	-37.8363	77.5566	37.8363	1.5162	-1.19804	0.099291	-0.378495	0.410141	AM	1490	1519	29	0.980908	0.838492	1777	1519	1777
191	974	11	-38.7222	77.523	38.7222	1.51609	-1.71956	-0.698415	-0.287537	0.270533	AM	1485	1496	11	0.992647	0.834739	1779	1496	1779
192	975	153	-52.5436	169.162	52.5436	1.44046	-0.986283	-0.148327	-1.05654	0.512267	AM	905	1033	128	0.876089	0.759866	1191	1033	1191
193	982	129	49.4235	154.759	49.4235	0.985999	-0.593187	0.369321	-1.67044	0.526255	AM	1081	1187	106	0.910699	0.778258	1389	1187	1389
194	983	106	48.8219	154.109	48.8219	1.06062	-0.9704	0.143203	-1.66169	0.573198	AM	1138	1216	78	0.935855	0.788635	1443	1216	1443
195	984	4103	-21.3066	165.7	21.3066	1.25575	0.513718	0.538394	0.67027	0.850246	AM	-807	2785	3592	0	0.825998	-977	2785	977
196	1032	2492	12.2967	92.7856	12.2967	0.918596	0.172547	-0.0079334	1.16652	1.40125	AM	829	3027	2198	0.273869	0.891398	930	3027	930
197	1034	1757	-4.92375	150.62	4.92375	1.24484	0.794582	0.79268	0.960746	1.6128	AM	1312	2751	1439	0.476917	0.927864	1414	2751	1414
198	1048	982	-20.2836	57.572	20.2836	1.4064	-0.16398	0.0866673	0.671256	0.789481	AM	2001	2849	848	0.702352	0.903386	2215	2849	2215
199	1054	1730	7.52546	93.5991	7.52546	1.1649	-0.187107	-0.115508	1.18455	1.31894	AM	1303	2869	1566	0.454165	0.841188	1549	2869	1549
200	1058	11986	11.7364	122.866	11.7364	1.17087	1.3218	0.972675	1.06249	1.2708	AM	-7017	3016	10033	0	0.818404	-8574	3016	8574
201	1059	266	-19.7167	63.4213	19.7167	1.45764	-0.990579	-0.462323	0.854537	0.28258	AM	2639	2882	243	0.915684	0.888851	2969	2882	2969
202	1061	267	-10.9397	166.248	10.9397	1.42499	-0.380588	0.0515468	1.18782	1.95114	AM	2776	2996	220	0.926569	0.887184	3129	2996	3129
203	1063	2399	-8.14116	158.307	8.14116	1.35365	0.711738	0.886683	1.05499	1.58094	AM	923	2895	1972	0.318826	1	904	2895	904
204	1067	397	21.758	-71.8243	21.758	1.27346	-0.349879	-1.69316	1.10116	-0.185527	AM	2396	2754	358	0.870007	0.889054	2695	2754	2695
205	1071	1178	-16.2122	167.723	16.2122	1.39974	0.3902	0.628451	0.943719	1.46055	AM	2072	3019	947	0.68632	0.934596	2217	3019	2217
206	1075	684	-12.824	45.1439	12.824	1.15828	-0.637903	-0.101759	0.978801	0.541024	AM	2415	3035	620	0.795717	0.880102	2744	3035	2744
207	1312	69	-27.1198	-109.355	27.1198	1.52367	-0.869687	-0.267956	0.457097	0.347307	AM	2226	2291	65	0.971628	0.881584	2525	2291	2525
208	1313	35	-26.3235	-79.9752	26.3235	1.26804	-1.76876	-0.31771	-0.0431885	-1.90743	AM	2337	2369	32	0.986492	0.884557	2642	2369	2642
209	1500	294	12.9519	-81.5232	12.9519	0.980131	-1.21259	-0.506134	1.17071	0.799862	AM	2761	3036	275	0.90942	0.880983	3134	3036	3134
210	10128	499	-54.332	-67.4014	54.332	0.615738	0.544669	0.464807	-1.23542	-0.779337	AM	513	944	431	0.543432	0.692308	741	944	741
211	10674	467	62.0503	-6.86364	62.0503	1.19857	-0.20956	0.0930081	-1.1224	1.3899	AM	298	600	302	0.496667	0.844193	353	600	353
212	11474	737	35.9232	14.399	35.9232	1.03371	-0.676753	-0.728995	0.268645	-0.648408	AM	994	1586	592	0.626734	0.878092	1132	1586	1132
213	3	268	-10.4853	105.637	10.4853	1.34276	-0.924942	-0.502375	0.848236	0.985565	EM	39	40	1	0.975	0.0125201	3115	40	3115
214	125	62	-12.1636	96.8733	12.1636	1.38492	-1.48608	-2.24829	1.14918	0.996208	EM	41	42	1	0.97619	0.012206	3359	42	3359
215	127	311	-31.553	159.077	31.553	1.19036	-1.53458	-0.332193	0.31082	0.721365	EM	54	57	3	0.947368	0.0293001	1843	57	1843
216	128	192	-29.0326	167.952	29.0326	1.35409	-1.30758	-0.598806	0.327598	0.455396	EM	56	56	0	1	0.0254083	2204	56	2204
217	129	77	-54.6284	158.864	54.6284	1.41556	-0.936305	-0.431204	-1.33918	0.142207	EM	50	50	0	1	0.0437063	1144	50	1144
218	131	183	39.6991	-31.1052	39.6991	1.40641	-1.54052	-0.0464508	0.0894212	0.553478	EM	52	57	5	0.912281	0.0326428	1593	57	1593
219	132	229	39.4419	-31.2025	39.4419	1.40762	-0.922072	0.127625	0.0676551	0.746025	EM	51	57	6	0.894737	0.0329032	1550	57	1550
220	133	253	38.5782	-28.7013	38.5782	1.3861	-0.861884	0.222765	0.0882479	0.476599	EM	50	57	7	0.877193	0.0324675	1540	57	1540
221	134	257	38.4695	-28.3336	38.4695	1.38084	-0.584902	0.766804	0.0532544	0.508431	EM	50	57	7	0.877193	0.0325098	1538	57	1538
222	135	149	39.0523	-28.0113	39.0523	1.37923	-1.1693	-0.432897	0.120522	0.288415	EM	53	57	4	0.929825	0.0323961	1636	57	1636
223	136	236	38.6372	-28.0292	38.6372	1.3779	-0.761426	0.226674	0.0704534	0.47133	EM	50	57	7	0.877193	0.0321543	1555	57	1555
224	137	263	38.7239	-27.2123	38.7239	1.37039	-0.615748	0.212895	0.120413	0.359898	EM	51	57	6	0.894737	0.0333988	1527	57	1527
225	138	287	37.7954	-25.4819	37.7954	1.35103	-0.433825	0.250928	0.050649	0.218515	EM	50	57	7	0.877193	0.0328515	1522	57	1522
226	139	214	36.9713	-25.0998	36.9713	1.35214	-1.03208	-0.188705	0.108661	-0.107522	EM	52	57	5	0.912281	0.0321583	1617	57	1617
227	145	658	27.7465	-18.0066	27.7465	1.11738	-0.727656	0.468017	0.207401	-1.36203	EM	40	55	15	0.727273	0.0213675	1872	55	1872
228	146	831	28.6899	-17.8583	28.6899	1.13291	-0.445175	0.806242	0.00112217	-0.989889	EM	40	56	16	0.714286	0.025	1600	56	1600
229	147	838	28.1174	-17.2326	28.1174	1.09287	-0.637286	0.463887	0.18156	-1.30969	EM	37	56	19	0.660714	0.02237	1654	56	1654
230	148	1294	28.2911	-16.5563	28.2911	1.06539	-0.13819	1.08863	-0.0187349	-1.12812	EM	29	56	27	0.517857	0.0245763	1180	56	1180
231	149	1123	27.9548	-15.5932	27.9548	0.994863	-0.21478	0.649852	0.201051	-1.50088	EM	26	55	29	0.472727	0.0187726	1385	55	1385
232	150	718	28.4061	-14.0365	28.4061	0.864687	-0.196938	0.0590474	0.419415	-2.38862	EM	47	56	9	0.839286	0.026965	1743	56	1743
233	151	674	29.0245	-13.6418	29.0245	0.914139	-0.406088	-0.0474177	0.361055	-2.23249	EM	48	56	8	0.857143	0.0278584	1723	56	1723
234	155	103	-1.3784	-89.6787	1.3784	1.28611	-1.15321	-0.883158	0.792786	-0.669693	EM	35	35	0	1	0.0119372	2932	35	2932
235	156	173	-0.385734	-91.5129	0.385734	1.32163	-0.474137	0.458807	0.772378	-1.35978	EM	34	34	0	1	0.0120269	2827	34	2827
236	157	237	-1.2936	-90.4353	1.2936	1.3012	-0.853632	-0.187518	0.737854	-0.834183	EM	35	35	0	1	0.0125224	2795	35	2795
237	158	55	0.325229	-89.9568	0.325229	1.29619	-1.5718	-1.57662	0.881434	-1.38346	EM	34	34	0	1	0.0115528	2943	34	2943
238	159	362	-0.559293	-91.1843	0.559293	1.3105	0.108287	0.56034	0.74227	-1.32585	EM	34	35	1	0.971429	0.0128544	2645	35	2645
239	160	57	0.332085	-90.4757	0.332085	1.30522	-0.941547	-0.561043	0.886765	-1.07007	EM	34	34	0	1	0.0115607	2941	34	2941
240	161	175	0.586845	-90.757	0.586845	1.31177	-1.17105	-0.114441	0.827877	-0.858194	EM	35	35	0	1	0.0123544	2833	35	2833
241	162	112	-0.610811	-90.6658	0.610811	1.30811	-1.52462	-0.349987	0.729675	-1.84765	EM	35	35	0	1	0.0120815	2897	35	2897
242	163	291	-0.826798	-89.4306	0.826798	1.27955	-0.517465	-0.0283328	0.786414	-0.585378	EM	35	35	0	1	0.012844	2725	35	2725
243	164	413	-0.627248	-90.3584	0.627248	1.29902	-0.35117	0.088258	0.75975	-1.55092	EM	34	35	1	0.971429	0.0130971	2596	35	2596
244	165	78	-0.818429	-90.0588	0.818429	1.29591	-1.42765	-0.723803	0.788992	-1.05976	EM	35	35	0	1	0.0119169	2937	35	2937
245	166	291	-0.266245	-90.7125	0.266245	1.30665	-0.50863	0.123864	0.812821	-1.69655	EM	34	34	0	1	0.0125693	2705	34	2705
246	171	574	19.5981	-155.518	19.5981	1.53193	0.341243	1.17911	0.0777848	0.826495	EM	47	48	1	0.979167	0.0176228	2667	48	2667
247	172	644	22.0584	-159.524	22.0584	1.52966	-0.239788	0.506272	0.540615	0.823431	EM	50	51	1	0.980392	0.0206186	2425	51	2425
248	173	69	20.5476	-156.609	20.5476	1.53501	-0.977626	-0.35149	0.767891	0.226736	EM	49	49	0	1	0.0157506	3111	49	3111
249	176	380	20.835	-156.927	20.835	1.53517	-0.641735	0.209573	0.690261	0.386494	EM	49	50	1	0.98	0.0176196	2781	50	2781
250	180	652	20.7904	-156.337	20.7904	1.53213	-0.159977	0.960486	0.416247	0.760327	EM	48	50	2	0.96	0.0191083	2512	50	2512
251	181	31	28.2081	-177.367	28.2081	1.50433	-1.82728	-2.18058	0.715615	0.559625	EM	56	56	0	1	0.0228478	2451	56	2451
252	183	503	21.1332	-157.015	21.1332	1.53366	-0.460315	0.476201	0.683133	0.61019	EM	49	50	1	0.98	0.0185888	2636	50	2636
253	186	100	21.8966	-160.152	21.8966	1.53071	-0.823464	-0.424476	0.775675	-0.393402	EM	51	51	0	1	0.0171026	2982	51	2982
254	187	605	21.4587	-157.973	21.4587	1.53318	-0.216872	0.359215	0.738332	0.757429	EM	49	50	1	0.98	0.0195219	2510	50	2510
255	189	904	64.9907	-18.5941	64.9907	1.28807	1.01054	0.698323	-1.67556	0.180205	EM	15	44	29	0.340909	0	-215	44	215
256	202	1491	-21.1333	55.5327	21.1333	1.38676	-0.077076	0.957349	0.157433	0.6927	EM	45	50	5	0.9	0.0273058	1648	50	1648
257	203	57	-7.99629	-140.687	7.99629	1.57945	-1.28388	-0.192279	1.04953	0.36647	EM	37	38	1	0.973684	0.0114198	3240	38	3240
258	206	36	-7.91764	-140.57	7.91764	1.57903	-1.74879	-0.266624	1.10427	-0.0549173	EM	37	38	1	0.973684	0.0113601	3257	38	3257
259	207	283	-9.77478	-139.014	9.77478	1.58028	-0.682176	0.357606	0.924127	0.833066	EM	38	40	2	0.95	0.0123417	3079	40	3079
260	211	303	-8.86624	-140.139	8.86624	1.58053	-0.658179	0.338547	0.936819	0.769143	EM	36	39	3	0.923077	0.011893	3027	39	3027
261	212	188	-9.94499	-139.089	9.94499	1.58148	-1.11956	0.111687	0.983017	0.715251	EM	38	40	2	0.95	0.0119534	3179	40	3179
262	213	202	-8.90932	-139.552	8.90932	1.57949	-1.04846	0.112455	1.02865	0.731489	EM	37	39	2	0.948718	0.0118249	3129	39	3129
263	214	200	-9.39786	-140.074	9.39786	1.58239	-0.998112	0.151948	1.01778	0.792987	EM	37	39	2	0.948718	0.0117535	3148	39	3148
264	217	87	-24.3767	-128.323	24.3767	1.59742	-1.25997	-2.01012	0.735601	0.551665	EM	52	53	1	0.981132	0.0186983	2781	53	2781
265	220	27	11.2942	166.876	11.2942	1.52824	-1.66063	-2.47026	1.26802	0.955933	EM	40	41	1	0.97561	0.0118413	3378	41	3378
266	237	636	29.9723	129.923	29.9723	1.18216	-1.59269	-0.133913	0.32852	1.4319	EM	49	56	7	0.875	0.0294118	1666	56	1666
267	238	767	29.8488	129.871	29.8488	1.1861	-1.32505	0.161299	0.247434	1.46454	EM	48	56	8	0.857143	0.0310278	1547	56	1547
268	241	413	29.6412	129.713	29.6412	1.19183	-1.37776	0.0268063	0.354785	1.451	EM	48	56	8	0.857143	0.024987	1921	56	1921
269	242	549	29.4594	129.602	29.4594	1.19679	-1.76325	-0.181613	0.400042	1.41392	EM	51	56	5	0.910714	0.0282705	1804	56	1804
270	244	663	29.1466	129.208	29.1466	1.20321	-1.78606	-0.652615	0.501754	1.29943	EM	51	56	5	0.910714	0.0296167	1722	56	1722
271	247	696	28.323	129.972	28.323	1.23282	-1.17514	-0.876668	0.646023	1.31351	EM	53	56	3	0.946429	0.029876	1774	56	1774
272	277	261	-9.42548	46.3688	9.42548	1.20749	-0.877304	-2.29743	1.13203	0.112592	EM	38	39	1	0.974359	0.0123057	3088	39	3088
273	278	136	-9.73086	46.5115	9.73086	1.21416	-1.64273	-2.15942	1.13965	0.0768285	EM	39	40	1	0.975	0.012093	3225	40	3225
274	279	131	-9.72632	47.5732	9.72632	1.24294	-1.83466	-2.57625	1.15113	0.271798	EM	39	40	1	0.975	0.0120743	3230	40	3230
275	280	135	-10.0866	47.7417	10.0866	1.24729	-1.67126	-1.97737	1.14121	0.0693138	EM	39	40	1	0.975	0.0120482	3237	40	3237
276	283	77	-10.1593	51.1656	10.1593	1.31731	-1.7247	-2.35036	1.11498	0.26988	EM	40	40	0	1	0.0121322	3297	40	3297
277	285	25	-16.6031	59.5873	16.6031	1.42124	-1.81032	-2.24829	1.03481	0.147004	EM	45	46	1	0.978261	0.0134008	3358	46	3358
278	289	81	-7.12964	56.28	7.12964	1.37376	-1.69852	-2.35036	1.15403	0.919113	EM	38	38	0	1	0.0119422	3182	38	3182
279	296	1237	24.2598	-76.6441	24.2598	0.836439	0.4135	-1.17029	0.987544	0.261517	EM	44	53	9	0.830189	0.0267966	1642	53	1642
280	327	621	17.6315	-63.2375	17.6315	1.24292	-1.59212	0.0498688	0.957588	0.306905	EM	43	47	4	0.914894	0.0157856	2724	47	2724
281	331	539	17.4908	-62.9763	17.4908	1.23848	-1.44835	-0.144974	1.10039	0.32775	EM	41	46	5	0.891304	0.0145856	2811	46	2811
282	334	1471	13.8984	-60.9668	13.8984	1.09654	-0.490366	0.154839	1.10127	1.03376	EM	34	43	9	0.790698	0.0173558	1959	43	1959
283	335	608	18.0617	-63.0627	18.0617	1.25278	-1.04684	-0.390193	1.12082	0.159335	EM	42	47	5	0.893617	0.0154639	2716	47	2716
284	348	153	18.7918	-110.975	18.7918	1.14929	-0.932636	0.21488	0.819963	-1.129	EM	48	48	0	1	0.0153061	3136	48	3136
285	349	10	19.31	-110.803	19.31	1.12574	-1.71384	-4.5583	0.928328	-1.30639	EM	48	48	0	1	0.0147783	3248	48	3248
286	350	42	18.3568	-114.724	18.3568	1.22766	-1.48381	-0.657295	0.864525	-2.21362	EM	47	47	0	1	0.0143819	3268	47	3268
287	351	150	29.0398	-118.285	29.0398	1.04032	-0.753194	0.369321	0.155836	-2.2446	EM	53	56	3	0.946429	0.0235975	2246	56	2246
288	352	78	-49.6862	178.774	49.6862	1.4728	-1.45486	-0.493065	-0.927612	-0.0868905	EM	53	53	0	1	0.0371669	1426	53	1426
289	354	26	3.85111	-159.297	3.85111	1.59683	-1.36454	-2.20242	1.20854	0.772245	EM	35	36	1	0.972222	0.011283	3102	36	3102
290	355	75	8.62158	150.926	8.62158	1.44379	-1.74773	-2.35036	1.24677	1.54201	EM	38	39	1	0.974359	0.0117067	3246	39	3246
291	356	96	-40.3188	-9.94232	40.3188	1.4672	-1.11875	0.131366	-0.650587	1.56277	EM	56	57	1	0.982456	0.0334528	1674	57	1674
292	358	23	-9.95743	-150.211	9.95743	1.61021	-1.77788	-2.29743	1.29389	0.312753	EM	39	40	1	0.975	0.0116627	3344	40	3344
293	359	301	-19.0524	-169.859	19.0524	1.54	-0.7351	-1.41778	0.937646	1.12637	EM	47	48	1	0.979167	0.0158089	2973	48	2973
294	361	231	5.52886	-87.0619	5.52886	1.16287	-1.43054	-0.18515	0.897763	1.45937	EM	37	37	0	1	0.0124789	2965	37	2965
295	362	177	-29.3809	-177.987	29.3809	1.47305	-1.33567	-0.220313	0.496595	0.882478	EM	56	56	0	1	0.0256528	2183	56	2183
296	363	546	1.61539	7.39705	1.61539	1.01136	-0.917571	0.149045	0.921717	1.08096	EM	33	35	2	0.942857	0.0132106	2498	35	2498
297	364	1100	0.238989	6.60226	0.238989	1.05275	-0.393385	0.657535	0.696826	1.26523	EM	31	34	3	0.911765	0.0163675	1894	34	1894
298	365	379	-1.43572	5.62983	1.43572	1.10492	-1.37097	-0.137212	0.292053	0.989638	EM	35	35	0	1	0.0131678	2658	35	2658
299	366	24	-46.6358	37.9408	46.6358	1.39227	-1.24767	-0.090336	-1.21507	1.19043	EM	55	55	0	1	0.0339297	1621	55	1621
300	367	32	-46.907	37.7404	46.907	1.3934	-0.702963	0.33189	-1.325	1.21574	EM	55	55	0	1	0.0343107	1603	55	1603
301	368	285	-21.2346	-159.778	21.2346	1.57866	-1.13121	-0.225308	0.815604	0.980579	EM	48	50	2	0.96	0.0168658	2846	50	2846
302	370	50	-7.94351	-14.367	7.94351	1.37207	-1.02471	0.0786583	0.445999	-1.89879	EM	38	38	0	1	0.0117103	3245	38	3245
303	375	38	19.2921	166.635	19.2921	1.52859	-1.7444	-2.70161	1.17556	-0.0708453	EM	47	48	1	0.979167	0.0145872	3222	48	3222
304	377	400	12.1845	-68.2896	12.1845	0.846357	-0.722226	-0.835912	1.2904	-0.681778	EM	38	42	4	0.904762	0.0125786	3021	42	3021
305	378	565	12.1941	-68.9726	12.1941	0.792037	-0.590793	-0.441422	1.25596	-0.59198	EM	38	42	4	0.904762	0.0133053	2856	42	2856
306	379	59	-18.8668	-159.776	18.8668	1.58213	-1.48865	-1.30669	1.0333	1.02076	EM	47	48	1	0.979167	0.0145736	3225	48	3225
307	380	128	-19.9957	-158.114	19.9957	1.58669	-1.38112	-1.50862	0.95978	0.982786	EM	48	49	1	0.979592	0.015539	3089	49	3089
308	381	149	-21.9281	-157.919	21.9281	1.58463	-1.23482	-1.00404	0.805361	0.954631	EM	50	51	1	0.980392	0.0170648	2930	51	2930
309	382	31	-10.4199	-161.001	10.4199	1.59222	-1.76419	-2.24829	1.29027	1.1323	EM	39	40	1	0.975	0.0116383	3351	40	3351
310	383	40	-19.2688	-158.937	19.2688	1.58477	-1.78368	-2.29743	1.01831	0.97921	EM	48	48	0	1	0.0149022	3221	48	3221
311	384	107	-20.1612	-157.341	20.1612	1.58926	-1.48877	-2.06239	0.961545	0.946385	EM	48	49	1	0.979592	0.0154889	3099	49	3099
312	385	111	-19.8671	-157.702	19.8671	1.58838	-1.43301	-1.88752	0.983555	0.981917	EM	48	49	1	0.979592	0.0154143	3114	49	3114
313	392	32	-8.98802	-157.981	8.98802	1.60488	-1.53179	-2.35036	1.29226	0.639943	EM	38	39	1	0.974359	0.0115082	3302	39	3302
314	394	108	-37.1124	-12.2851	37.1124	1.48014	-1.02857	0.677725	-0.521485	0.968467	EM	56	57	1	0.982456	0.0325771	1719	57	1719
315	395	92	-37.3005	-12.6781	37.3005	1.48264	-1.58504	-0.183969	-0.30893	0.886843	EM	56	57	1	0.982456	0.0323699	1730	57	1730
316	399	44	-49.3013	69.4849	49.3013	1.53619	0.237944	0.583543	-1.45064	-0.103714	EM	53	53	0	1	0.0358108	1480	53	1480
317	401	11	-53.0932	73.5169	53.0932	1.54019	-0.647103	0.882939	-2.16422	-0.14464	EM	51	51	0	1	0.0392308	1300	51	1300
318	402	105	71.0147	-8.38644	71.0147	1.28454	-0.62662	0.739607	-2.08396	0.0669724	EM	33	41	8	0.804878	0.0887097	372	41	372
319	404	52	-20.5082	-29.3033	20.5082	1.3067	-1.64945	-0.159624	0.84623	0.0826102	EM	49	49	0	1	0.015655	3130	49	3130
320	405	297	45.9057	149.949	45.9057	1.22361	-0.243828	0.42993	-1.52795	0.50425	EM	38	55	17	0.690909	0.0276766	1373	55	1373
321	406	242	46.948	151.996	46.948	1.17415	-0.664385	0.473938	-1.56532	0.653481	EM	38	55	17	0.690909	0.0273185	1391	55	1391
322	407	215	47.337	152.478	47.337	1.16346	-1.12147	0.280391	-1.61577	0.647843	EM	37	54	17	0.685185	0.0263909	1402	54	1402
323	409	209	47.746	153.013	47.746	1.13855	-1.15924	0.148318	-1.60872	0.625097	EM	38	54	16	0.703704	0.0273185	1391	54	1391
324	410	130	48.0805	153.216	48.0805	1.12274	-1.21459	0.437622	-1.63424	0.603354	EM	46	54	8	0.851852	0.0316369	1454	54	1454
325	411	54	7.11907	171.216	7.11907	1.53413	-1.46322	-2.11895	1.25219	1.59097	EM	36	38	2	0.947368	0.0112184	3209	38	3209
326	413	98	46.5209	150.869	46.5209	1.21151	-1.48818	-0.0690413	-1.51125	0.559446	EM	44	55	11	0.8	0.0283688	1551	55	1551
327	414	862	32.7463	-16.9991	32.7463	1.21182	-0.43532	0.59884	-0.100951	-0.280972	EM	48	57	9	0.842105	0.0402347	1193	57	1193
328	415	212	32.5076	-16.5088	32.5076	1.19953	-1.59998	-0.313423	0.215187	-0.623793	EM	57	57	0	1	0.0306122	1862	57	1862
329	416	395	33.0692	-16.3422	33.0692	1.21016	-1.28916	-0.266624	0.229958	-0.901173	EM	54	57	3	0.947368	0.0330073	1636	57	1636
330	418	167	17.0565	-25.1701	17.0565	1.26067	-0.415845	0.662035	0.502912	-1.37923	EM	45	46	1	0.978261	0.0140625	3200	46	3200
331	419	121	16.8455	-24.9678	16.8455	1.25654	-0.783249	-0.0302177	0.803375	-2.42373	EM	46	46	0	1	0.0141408	3253	46	3253
332	421	122	16.5985	-24.2562	16.5985	1.23387	-0.655633	0.381877	0.641449	-1.87699	EM	46	46	0	1	0.0141061	3261	46	3261
333	422	69	16.7372	-22.9314	16.7372	1.2025	-0.787109	-0.450054	0.764655	-3.14597	EM	46	46	0	1	0.0139015	3309	46	3309
334	423	92	16.0983	-22.814	16.0983	1.19047	-0.483488	-0.462323	0.786201	-3.11459	EM	45	45	0	1	0.0136157	3305	45	3305
335	424	81	15.218	-23.1606	15.218	1.19952	-0.729155	-0.411214	0.886605	-2.13442	EM	44	44	0	1	0.0131855	3337	44	3337
336	425	145	15.0837	-23.6248	15.0837	1.21014	-0.344564	0.406823	0.747609	-1.48718	EM	44	44	0	1	0.0134351	3275	44	3275
337	426	127	14.9283	-24.3843	14.9283	1.23469	-0.565979	0.89534	0.333033	-1.13444	EM	43	44	1	0.977273	0.0130501	3295	44	3295
338	427	88	14.8516	-24.7055	14.8516	1.24491	-1.14853	0.169113	0.466188	-1.44977	EM	43	44	1	0.977273	0.0128936	3335	44	3335
339	428	231	32.3094	-64.7672	32.3094	1.30331	-1.13568	-1.51676	0.657203	0.634802	EM	56	57	1	0.982456	0.0301237	1859	57	1859
340	429	46	16.7665	-24.745	16.7665	1.25191	-1.33331	-0.489376	0.749324	-2.25971	EM	45	46	1	0.978261	0.0135054	3332	46	3332
341	431	47	16.6182	-24.5878	16.6182	1.24841	-1.84349	-1.15077	0.760196	-2.18518	EM	46	46	0	1	0.013789	3336	46	3336
342	451	186	-16.494	-151.739	16.494	1.61316	-1.35027	-0.221559	1.08129	0.897349	EM	44	45	1	0.977778	0.01375	3200	45	3200
343	460	226	-16.7465	-151.003	16.7465	1.61508	-1.08084	-0.103857	1.02711	0.893866	EM	45	46	1	0.978261	0.0142766	3152	46	3152
344	465	27	-17.6571	-150.629	17.6571	1.61506	-1.61911	-1.1318	1.01904	0.925951	EM	46	47	1	0.978723	0.0138721	3316	47	3316
345	479	182	-16.4422	-152.265	16.4422	1.61161	-1.61085	-0.48388	1.10898	0.925669	EM	44	45	1	0.977778	0.0137243	3206	45	3206
346	481	332	-17.5291	-149.834	17.5291	1.61753	-0.936145	0.305174	0.895677	0.855172	EM	43	46	3	0.934783	0.0142573	3016	46	3016
347	494	380	-16.822	-151.437	16.822	1.61356	-0.860993	0.185169	0.989821	0.975123	EM	42	46	4	0.913043	0.0140234	2995	46	2995
348	496	34	-15.1437	-147.57	15.1437	1.61688	-1.02646	-2.35036	1.14321	0.769945	EM	43	44	1	0.977273	0.0127069	3384	44	3384
349	499	12	-16.0685	-142.416	16.0685	1.60762	-1.37057	-2.37843	1.13149	0.62929	EM	44	45	1	0.977778	0.0129908	3387	45	3387
350	505	198	-16.623	-151.494	16.623	1.61368	-1.03816	-0.201901	1.03871	0.895527	EM	45	46	1	0.978261	0.0141287	3185	46	3185
351	507	637	-17.6775	-149.401	17.6775	1.61825	-0.332173	0.568689	0.745877	0.956997	EM	43	47	4	0.914894	0.0158965	2705	47	2705
352	509	30	-14.6287	-145.206	14.6287	1.6104	-1.51122	-2.24829	1.18813	0.668722	EM	43	44	1	0.977273	0.0126582	3397	44	3397
353	521	57	-17.0045	-149.567	17.0045	1.61917	-1.83597	-2.15942	1.0377	0.886286	EM	45	46	1	0.978261	0.0135829	3313	46	3313
354	528	49	-16.262	-151.816	16.262	1.61332	-1.66618	-2.47026	1.13054	0.913234	EM	44	45	1	0.977778	0.0131579	3344	45	3344
355	537	1	-57.0778	-26.6822	57.0778	1.47476	-1.65948	-4.5583	-1.82136	0.836321	EM	49	49	0	1	0.0453704	1080	49	1080
356	555	308	53.6664	-166.895	53.6664	1.0064	-0.050269	0.598462	-1.40416	0.683345	EM	36	51	15	0.705882	0.0371517	969	51	969
357	558	140	-33.6478	-78.849	33.6478	1.20015	-1.21021	0.0371519	-0.224445	0.128577	EM	56	57	1	0.982456	0.0302539	1851	57	1851
358	559	113	-33.7675	-80.792	33.7675	1.23978	-1.18914	0.406823	-0.412008	0.202364	EM	56	57	1	0.982456	0.0299465	1870	57	1870
359	566	401	-14.3003	-170.718	14.3003	1.54554	-0.918155	-0.156215	1.08992	1.64693	EM	41	43	2	0.953488	0.0135448	3027	43	3027
360	568	217	-14.1722	-169.664	14.1722	1.55108	-1.77333	-0.224056	1.08677	1.68286	EM	42	43	1	0.976744	0.013076	3212	43	3212
361	569	218	-14.1786	-169.62	14.1786	1.55116	-1.79147	-0.206763	1.1234	1.61075	EM	42	43	1	0.976744	0.01308	3211	43	3211
362	570	380	-14.242	-169.468	14.242	1.55154	-1.17454	0.21488	1.00992	1.71984	EM	42	43	1	0.976744	0.013775	3049	43	3049
363	574	14	10.3029	-109.217	10.3029	1.30735	-1.69521	-2.85501	1.35132	3.09982	EM	40	40	0	1	0.0118906	3364	40	3364
364	575	35	-7.33933	72.4343	7.33933	1.39921	-1.31194	-1.88752	1.21832	1.29353	EM	36	38	2	0.947368	0.0111283	3235	38	3235
365	577	98	0.284458	174.113	0.284458	1.5229	-0.650497	-2.13889	1.28848	0.766926	EM	34	34	0	1	0.0117322	2898	34	2898
366	578	314	-13.7667	-177.105	13.7667	1.50939	-0.892866	-0.183969	1.13568	1.45457	EM	43	43	0	1	0.0137953	3117	43	3117
367	593	175	49.1207	154.526	49.1207	1.03407	-1.09641	0.283986	-1.6449	0.538251	EM	44	53	9	0.830189	0.0323767	1359	53	1359
368	594	37	1.85074	-157.353	1.85074	1.59694	-0.569497	-2.04452	1.25278	1.15463	EM	34	35	1	0.971429	0.0112732	3016	35	3016
369	597	877	45.076	147.877	45.076	1.2188	-0.00835517	0.523787	-1.42855	0.340523	EM	-6	55	61	0	0	818	55	818
370	600	138	50.8624	155.57	50.8624	0.802287	-0.896619	0.760852	-1.859	0.275786	EM	44	53	9	0.830189	0.0337942	1302	53	1302
371	604	85	-0.52847	166.934	0.52847	1.48579	-1.4649	-1.43939	1.25127	0.997934	EM	34	35	1	0.971429	0.0116438	2920	35	2920
372	606	289	-12.5032	177.08	12.5032	1.48803	-1.24298	-0.769238	1.1952	1.59223	EM	40	42	2	0.952381	0.0127592	3135	42	3135
373	627	545	-43.9385	-176.525	43.9385	1.48624	-0.405752	-0.590233	-0.52521	0.178766	EM	43	56	13	0.767857	0.0365336	1177	56	1177
374	678	174	52.3558	175.919	52.3558	1.27568	-1.50472	-0.100713	-1.44362	0.0418836	EM	43	52	9	0.826923	0.0364098	1181	52	1181
375	680	134	18.1164	145.767	18.1164	1.46095	-1.23788	-0.21783	1.12324	0.826974	EM	47	47	0	1	0.0147428	3188	47	3188
376	694	37	17.3682	-87.8571	17.3682	0.649352	-0.945694	-2.24829	1.14479	0.800236	EM	45	46	1	0.978261	0.0135624	3318	46	3318
377	695	59	17.3498	-87.5378	17.3498	0.803009	-1.80521	-2.85501	1.17167	0.854811	EM	44	46	2	0.956522	0.0133455	3297	46	3297
378	700	263	19.6846	-80.0403	19.6846	1.19933	-1.32407	-2.47026	1.15647	0.386427	EM	47	49	2	0.959184	0.0158089	2973	49	2973
379	706	26	4.6838	-160.38	4.6838	1.59765	-1.58507	-2.11895	1.20935	1.25367	EM	36	37	1	0.972973	0.0114796	3136	37	3136
380	742	112	18.7722	145.668	18.7722	1.45623	-1.24489	0.161299	0.964203	0.830932	EM	48	48	0	1	0.0151038	3178	48	3178
381	743	53	14.8525	145.559	14.8525	1.48073	-1.78029	-1.01976	1.23611	1.01473	EM	42	44	2	0.954545	0.0124629	3370	44	3370
382	747	119	17.5996	145.833	17.5996	1.4647	-1.60238	-0.0397201	1.08877	0.86692	EM	44	46	2	0.956522	0.0136392	3226	46	3226
383	748	101	16.3522	145.677	16.3522	1.47175	-1.32965	0.0268063	1.11433	1.00841	EM	45	45	0	1	0.013682	3289	45	3289
384	753	60	19.6831	145.419	19.6831	1.44902	-1.51229	0.085073	1.06804	0.69866	EM	48	49	1	0.979592	0.0151086	3177	49	3177
385	780	475	13.4435	144.777	13.4435	1.47252	-0.523054	-0.437999	1.22164	1.13018	EM	41	43	2	0.953488	0.0138701	2956	43	2956
386	844	277	14.1574	145.214	14.1574	1.4793	-1.05475	-0.291003	1.20125	1.07261	EM	41	43	2	0.953488	0.0130076	3152	43	3152
387	845	248	15.1891	145.754	15.1891	1.47913	-0.963192	-0.329272	1.22795	1.01677	EM	42	44	2	0.954545	0.0132492	3170	44	3170
388	854	181	15.0134	145.632	15.0134	1.47963	-1.01236	-0.962558	1.24431	1.01506	EM	42	44	2	0.954545	0.012963	3240	44	3240
389	903	24	-2.81264	-171.673	2.81264	1.57032	-1.63778	-2.91482	1.3162	-0.393196	EM	35	36	1	0.972222	0.011423	3064	36	3064
390	905	23	-4.51477	-172.183	4.51477	1.56389	-1.75982	-2.53908	1.34206	0.291359	EM	35	36	1	0.972222	0.0111785	3131	36	3131
391	908	19	-3.12749	-171.085	3.12749	1.57172	-1.82143	-2.79999	1.32777	0.00182665	EM	35	36	1	0.972222	0.0113563	3082	36	3082
392	910	18	-4.4554	-171.244	4.4554	1.56769	-1.7279	-2.50381	1.34615	0.191478	EM	35	36	1	0.972222	0.0111678	3134	36	3134
393	921	464	36.588	27.1683	36.588	0.545849	-1.28444	-0.0630763	0.230591	-0.272729	EM	48	57	9	0.842105	0.0347574	1381	57	1381
394	925	80	28.6372	-112.83	28.6372	0.538629	-1.31222	-0.309163	0.481699	-2.62519	EM	56	56	0	1	0.023759	2357	56	2357
395	927	123	28.702	-112.578	28.702	0.67685	-1.28745	-0.297931	0.511944	-2.49109	EM	56	56	0	1	0.0242739	2307	56	2307
396	930	74	27.4416	-111.88	27.4416	0.681643	-1.65909	-0.896325	0.722947	-2.13573	EM	55	55	0	1	0.022115	2487	55	2487
397	931	135	27.2186	-112.074	27.2186	0.315682	-1.37991	-0.739499	0.705062	-2.15301	EM	55	55	0	1	0.022449	2450	55	2450
398	933	118	26.1199	-111.274	26.1199	0.205745	-1.77921	-0.654951	0.651153	-1.84676	EM	54	54	0	1	0.0209302	2580	54	2580
399	936	120	25.6833	-111.035	25.6833	0.506344	-1.5102	-0.857557	0.704842	-1.78553	EM	54	54	0	1	0.0206028	2621	54	2621
400	971	18	-46.0981	50.2346	46.0981	1.45217	-1.12651	0.0738078	-1.26771	1.21018	EM	55	55	0	1	0.0334143	1646	55	1646
401	972	19	-46.4118	51.7591	46.4118	1.46082	-0.891005	0.1934	-1.30614	1.21607	EM	55	55	0	1	0.0336597	1634	55	1634
402	973	31	-37.8363	77.5566	37.8363	1.5162	-1.19804	0.099291	-0.378495	0.410141	EM	57	57	0	1	0.0320765	1777	57	1777
403	974	11	-38.7222	77.523	38.7222	1.51609	-1.71956	-0.698415	-0.287537	0.270533	EM	57	57	0	1	0.0320405	1779	57	1779
404	975	153	-52.5436	169.162	52.5436	1.44046	-0.986283	-0.148327	-1.05654	0.512267	EM	49	52	3	0.942308	0.0411419	1191	52	1191
405	982	129	49.4235	154.759	49.4235	0.985999	-0.593187	0.369321	-1.67044	0.526255	EM	41	53	12	0.773585	0.0295176	1389	53	1389
406	983	106	48.8219	154.109	48.8219	1.06062	-0.9704	0.143203	-1.66169	0.573198	EM	41	54	13	0.759259	0.028413	1443	54	1443
407	984	4103	-21.3066	165.7	21.3066	1.25575	0.513718	0.538394	0.67027	0.850246	EM	6	50	44	0.12	0	-977	50	977
408	1032	2492	12.2967	92.7856	12.2967	0.918596	0.172547	-0.0079334	1.16652	1.40125	EM	25	42	17	0.595238	0.0268817	930	42	930
409	1034	1757	-4.92375	150.62	4.92375	1.24484	0.794582	0.79268	0.960746	1.6128	EM	23	37	14	0.621622	0.0162659	1414	37	1414
410	1048	982	-20.2836	57.572	20.2836	1.4064	-0.16398	0.0866673	0.671256	0.789481	EM	48	49	1	0.979592	0.0216704	2215	49	2215
411	1054	1730	7.52546	93.5991	7.52546	1.1649	-0.187107	-0.115508	1.18455	1.31894	EM	34	38	4	0.894737	0.0219496	1549	38	1549
412	1058	11986	11.7364	122.866	11.7364	1.17087	1.3218	0.972675	1.06249	1.2708	EM	-169	41	210	0	0.0197108	-8574	41	8574
413	1059	266	-19.7167	63.4213	19.7167	1.45764	-0.990579	-0.462323	0.854537	0.28258	EM	48	49	1	0.979592	0.0161671	2969	49	2969
414	1061	267	-10.9397	166.248	10.9397	1.42499	-0.380588	0.0515468	1.18782	1.95114	EM	40	41	1	0.97561	0.0127836	3129	41	3129
415	1063	2399	-8.14116	158.307	8.14116	1.35365	0.711738	0.886683	1.05499	1.58094	EM	30	39	9	0.769231	0.0331858	904	39	904
416	1067	397	21.758	-71.8243	21.758	1.27346	-0.349879	-1.69316	1.10116	-0.185527	EM	44	51	7	0.862745	0.0163265	2695	51	2695
417	1071	1178	-16.2122	167.723	16.2122	1.39974	0.3902	0.628451	0.943719	1.46055	EM	38	45	7	0.844444	0.0171403	2217	45	2217
418	1075	684	-12.824	45.1439	12.824	1.15828	-0.637903	-0.101759	0.978801	0.541024	EM	41	42	1	0.97619	0.0149417	2744	42	2744
419	1312	69	-27.1198	-109.355	27.1198	1.52367	-0.869687	-0.267956	0.457097	0.347307	EM	55	55	0	1	0.0217822	2525	55	2525
420	1313	35	-26.3235	-79.9752	26.3235	1.26804	-1.76876	-0.31771	-0.0431885	-1.90743	EM	54	54	0	1	0.0204391	2642	54	2642
421	1500	294	12.9519	-81.5232	12.9519	0.980131	-1.21259	-0.506134	1.17071	0.799862	EM	41	42	1	0.97619	0.0130823	3134	42	3134
422	10128	499	-54.332	-67.4014	54.332	0.615738	0.544669	0.464807	-1.23542	-0.779337	EM	43	51	8	0.843137	0.0580297	741	51	741
423	10674	467	62.0503	-6.86364	62.0503	1.19857	-0.20956	0.0930081	-1.1224	1.3899	EM	28	46	18	0.608696	0.0793201	353	46	353
424	11474	737	35.9232	14.399	35.9232	1.03371	-0.676753	-0.728995	0.268645	-0.648408	EM	46	57	11	0.807018	0.040636	1132	57	1132
425	3	268	-10.4853	105.637	10.4853	1.34276	-0.924942	-0.502375	0.848236	0.985565	ORC	211	223	12	0.946188	0.0677368	3115	223	3115
426	125	62	-12.1636	96.8733	12.1636	1.38492	-1.48608	-2.24829	1.14918	0.996208	ORC	210	210	0	1	0.0625186	3359	210	3359
427	127	311	-31.553	159.077	31.553	1.19036	-1.53458	-0.332193	0.31082	0.721365	ORC	54	66	12	0.818182	0.0293001	1843	66	1843
428	128	192	-29.0326	167.952	29.0326	1.35409	-1.30758	-0.598806	0.327598	0.455396	ORC	69	79	10	0.873418	0.0313067	2204	79	2204
429	129	77	-54.6284	158.864	54.6284	1.41556	-0.936305	-0.431204	-1.33918	0.142207	ORC	16	19	3	0.842105	0.013986	1144	19	1144
430	131	183	39.6991	-31.1052	39.6991	1.40641	-1.54052	-0.0464508	0.0894212	0.553478	ORC	37	39	2	0.948718	0.0232266	1593	39	1593
431	132	229	39.4419	-31.2025	39.4419	1.40762	-0.922072	0.127625	0.0676551	0.746025	ORC	37	39	2	0.948718	0.023871	1550	39	1550
432	133	253	38.5782	-28.7013	38.5782	1.3861	-0.861884	0.222765	0.0882479	0.476599	ORC	38	41	3	0.926829	0.0246753	1540	41	1540
433	134	257	38.4695	-28.3336	38.4695	1.38084	-0.584902	0.766804	0.0532544	0.508431	ORC	39	42	3	0.928571	0.0253576	1538	42	1538
434	135	149	39.0523	-28.0113	39.0523	1.37923	-1.1693	-0.432897	0.120522	0.288415	ORC	39	40	1	0.975	0.0238386	1636	40	1636
435	136	236	38.6372	-28.0292	38.6372	1.3779	-0.761426	0.226674	0.0704534	0.47133	ORC	38	41	3	0.926829	0.0244373	1555	41	1555
436	137	263	38.7239	-27.2123	38.7239	1.37039	-0.615748	0.212895	0.120413	0.359898	ORC	38	41	3	0.926829	0.0248854	1527	41	1527
437	138	287	37.7954	-25.4819	37.7954	1.35103	-0.433825	0.250928	0.050649	0.218515	ORC	40	43	3	0.930233	0.0262812	1522	43	1522
438	139	214	36.9713	-25.0998	36.9713	1.35214	-1.03208	-0.188705	0.108661	-0.107522	ORC	42	45	3	0.933333	0.025974	1617	45	1617
439	145	658	27.7465	-18.0066	27.7465	1.11738	-0.727656	0.468017	0.207401	-1.36203	ORC	82	87	5	0.942529	0.0438034	1872	87	1872
440	146	831	28.6899	-17.8583	28.6899	1.13291	-0.445175	0.806242	0.00112217	-0.989889	ORC	75	81	6	0.925926	0.046875	1600	81	1600
441	147	838	28.1174	-17.2326	28.1174	1.09287	-0.637286	0.463887	0.18156	-1.30969	ORC	82	85	3	0.964706	0.0495768	1654	85	1654
442	148	1294	28.2911	-16.5563	28.2911	1.06539	-0.13819	1.08863	-0.0187349	-1.12812	ORC	77	84	7	0.916667	0.0652542	1180	84	1180
443	149	1123	27.9548	-15.5932	27.9548	0.994863	-0.21478	0.649852	0.201051	-1.50088	ORC	80	86	6	0.930233	0.0577617	1385	86	1385
444	150	718	28.4061	-14.0365	28.4061	0.864687	-0.196938	0.0590474	0.419415	-2.38862	ORC	83	83	0	1	0.047619	1743	83	1743
445	151	674	29.0245	-13.6418	29.0245	0.914139	-0.406088	-0.0474177	0.361055	-2.23249	ORC	76	79	3	0.962025	0.0441091	1723	79	1723
446	155	103	-1.3784	-89.6787	1.3784	1.28611	-1.15321	-0.883158	0.792786	-0.669693	ORC	296	296	0	1	0.100955	2932	296	2932
447	156	173	-0.385734	-91.5129	0.385734	1.32163	-0.474137	0.458807	0.772378	-1.35978	ORC	302	305	3	0.990164	0.106827	2827	305	2827
448	157	237	-1.2936	-90.4353	1.2936	1.3012	-0.853632	-0.187518	0.737854	-0.834183	ORC	293	297	4	0.986532	0.10483	2795	297	2795
449	158	55	0.325229	-89.9568	0.325229	1.29619	-1.5718	-1.57662	0.881434	-1.38346	ORC	306	306	0	1	0.103976	2943	306	2943
450	159	362	-0.559293	-91.1843	0.559293	1.3105	0.108287	0.56034	0.74227	-1.32585	ORC	292	303	11	0.963696	0.110397	2645	303	2645
451	160	57	0.332085	-90.4757	0.332085	1.30522	-0.941547	-0.561043	0.886765	-1.07007	ORC	306	306	0	1	0.104046	2941	306	2941
452	161	175	0.586845	-90.757	0.586845	1.31177	-1.17105	-0.114441	0.827877	-0.858194	ORC	296	303	7	0.976898	0.104483	2833	303	2833
453	162	112	-0.610811	-90.6658	0.610811	1.30811	-1.52462	-0.349987	0.729675	-1.84765	ORC	302	303	1	0.9967	0.104246	2897	303	2897
454	163	291	-0.826798	-89.4306	0.826798	1.27955	-0.517465	-0.0283328	0.786414	-0.585378	ORC	297	301	4	0.986711	0.108991	2725	301	2725
455	164	413	-0.627248	-90.3584	0.627248	1.29902	-0.35117	0.088258	0.75975	-1.55092	ORC	291	303	12	0.960396	0.112096	2596	303	2596
456	165	78	-0.818429	-90.0588	0.818429	1.29591	-1.42765	-0.723803	0.788992	-1.05976	ORC	301	301	0	1	0.102486	2937	301	2937
457	166	291	-0.266245	-90.7125	0.266245	1.30665	-0.50863	0.123864	0.812821	-1.69655	ORC	299	306	7	0.977124	0.110536	2705	306	2705
458	171	574	19.5981	-155.518	19.5981	1.53193	0.341243	1.17911	0.0777848	0.826495	ORC	146	149	3	0.979866	0.0547432	2667	149	2667
459	172	644	22.0584	-159.524	22.0584	1.52966	-0.239788	0.506272	0.540615	0.823431	ORC	121	129	8	0.937984	0.0498969	2425	129	2425
460	173	69	20.5476	-156.609	20.5476	1.53501	-0.977626	-0.35149	0.767891	0.226736	ORC	141	141	0	1	0.045323	3111	141	3111
461	176	380	20.835	-156.927	20.835	1.53517	-0.641735	0.209573	0.690261	0.386494	ORC	136	139	3	0.978417	0.0489033	2781	139	2781
462	180	652	20.7904	-156.337	20.7904	1.53213	-0.159977	0.960486	0.416247	0.760327	ORC	132	139	7	0.94964	0.0525478	2512	139	2512
463	181	31	28.2081	-177.367	28.2081	1.50433	-1.82728	-2.18058	0.715615	0.559625	ORC	84	84	0	1	0.0342717	2451	84	2451
464	183	503	21.1332	-157.015	21.1332	1.53366	-0.460315	0.476201	0.683133	0.61019	ORC	129	136	7	0.948529	0.0489378	2636	136	2636
465	186	100	21.8966	-160.152	21.8966	1.53071	-0.823464	-0.424476	0.775675	-0.393402	ORC	129	130	1	0.992308	0.0432596	2982	130	2982
466	187	605	21.4587	-157.973	21.4587	1.53318	-0.216872	0.359215	0.738332	0.757429	ORC	124	134	10	0.925373	0.0494024	2510	134	2510
467	189	904	64.9907	-18.5941	64.9907	1.28807	1.01054	0.698323	-1.67556	0.180205	ORC	0	11	11	0	0	-215	11	215
468	202	1491	-21.1333	55.5327	21.1333	1.38676	-0.077076	0.957349	0.157433	0.6927	ORC	-107	136	243	0	0	1648	136	1648
469	203	57	-7.99629	-140.687	7.99629	1.57945	-1.28388	-0.192279	1.04953	0.36647	ORC	242	242	0	1	0.0746914	3240	242	3240
470	206	36	-7.91764	-140.57	7.91764	1.57903	-1.74879	-0.266624	1.10427	-0.0549173	ORC	243	243	0	1	0.0746085	3257	243	3257
471	207	283	-9.77478	-139.014	9.77478	1.58028	-0.682176	0.357606	0.924127	0.833066	ORC	225	228	3	0.986842	0.0730757	3079	228	3079
472	211	303	-8.86624	-140.139	8.86624	1.58053	-0.658179	0.338547	0.936819	0.769143	ORC	230	235	5	0.978723	0.0759828	3027	235	3027
473	212	188	-9.94499	-139.089	9.94499	1.58148	-1.11956	0.111687	0.983017	0.715251	ORC	224	227	3	0.986784	0.0704624	3179	227	3179
474	213	202	-8.90932	-139.552	8.90932	1.57949	-1.04846	0.112455	1.02865	0.731489	ORC	233	235	2	0.991489	0.0744647	3129	235	3129
475	214	200	-9.39786	-140.074	9.39786	1.58239	-0.998112	0.151948	1.01778	0.792987	ORC	227	231	4	0.982684	0.0721093	3148	231	3148
476	217	87	-24.3767	-128.323	24.3767	1.59742	-1.25997	-2.01012	0.735601	0.551665	ORC	111	111	0	1	0.0399137	2781	111	2781
477	220	27	11.2942	166.876	11.2942	1.52824	-1.66063	-2.47026	1.26802	0.955933	ORC	217	217	0	1	0.0642392	3378	217	3378
478	237	636	29.9723	129.923	29.9723	1.18216	-1.59269	-0.133913	0.32852	1.4319	ORC	44	74	30	0.594595	0.0264106	1666	74	1666
479	238	767	29.8488	129.871	29.8488	1.1861	-1.32505	0.161299	0.247434	1.46454	ORC	35	75	40	0.466667	0.0226244	1547	75	1547
480	241	413	29.6412	129.713	29.6412	1.19183	-1.37776	0.0268063	0.354785	1.451	ORC	58	76	18	0.763158	0.0301926	1921	76	1921
481	242	549	29.4594	129.602	29.4594	1.19679	-1.76325	-0.181613	0.400042	1.41392	ORC	49	77	28	0.636364	0.0271619	1804	77	1804
482	244	663	29.1466	129.208	29.1466	1.20321	-1.78606	-0.652615	0.501754	1.29943	ORC	48	79	31	0.607595	0.0278746	1722	79	1722
483	247	696	28.323	129.972	28.323	1.23282	-1.17514	-0.876668	0.646023	1.31351	ORC	76	84	8	0.904762	0.042841	1774	84	1774
484	277	261	-9.42548	46.3688	9.42548	1.20749	-0.877304	-2.29743	1.13203	0.112592	ORC	227	231	4	0.982684	0.0735104	3088	231	3088
485	278	136	-9.73086	46.5115	9.73086	1.21416	-1.64273	-2.15942	1.13965	0.0768285	ORC	229	229	0	1	0.0710078	3225	229	3225
486	279	131	-9.72632	47.5732	9.72632	1.24294	-1.83466	-2.57625	1.15113	0.271798	ORC	229	229	0	1	0.0708978	3230	229	3230
487	280	135	-10.0866	47.7417	10.0866	1.24729	-1.67126	-1.97737	1.14121	0.0693138	ORC	226	226	0	1	0.0698177	3237	226	3237
488	283	77	-10.1593	51.1656	10.1593	1.31731	-1.7247	-2.35036	1.11498	0.26988	ORC	225	226	1	0.995575	0.0682439	3297	226	3297
489	285	25	-16.6031	59.5873	16.6031	1.42124	-1.81032	-2.24829	1.03481	0.147004	ORC	174	174	0	1	0.0518166	3358	174	3358
490	289	81	-7.12964	56.28	7.12964	1.37376	-1.69852	-2.35036	1.15403	0.919113	ORC	249	249	0	1	0.0782527	3182	249	3182
491	296	1237	24.2598	-76.6441	24.2598	0.836439	0.4135	-1.17029	0.987544	0.261517	ORC	50	112	62	0.446429	0.0304507	1642	112	1642
492	327	621	17.6315	-63.2375	17.6315	1.24292	-1.59212	0.0498688	0.957588	0.306905	ORC	153	166	13	0.921687	0.0561674	2724	166	2724
493	331	539	17.4908	-62.9763	17.4908	1.23848	-1.44835	-0.144974	1.10039	0.32775	ORC	149	167	18	0.892216	0.053006	2811	167	2811
494	334	1471	13.8984	-60.9668	13.8984	1.09654	-0.490366	0.154839	1.10127	1.03376	ORC	130	196	66	0.663265	0.0663604	1959	196	1959
495	335	608	18.0617	-63.0627	18.0617	1.25278	-1.04684	-0.390193	1.12082	0.159335	ORC	155	162	7	0.95679	0.0570692	2716	162	2716
496	348	153	18.7918	-110.975	18.7918	1.14929	-0.932636	0.21488	0.819963	-1.129	ORC	152	156	4	0.974359	0.0484694	3136	156	3136
497	349	10	19.31	-110.803	19.31	1.12574	-1.71384	-4.5583	0.928328	-1.30639	ORC	151	151	0	1	0.0464901	3248	151	3248
498	350	42	18.3568	-114.724	18.3568	1.22766	-1.48381	-0.657295	0.864525	-2.21362	ORC	159	159	0	1	0.0486536	3268	159	3268
499	351	150	29.0398	-118.285	29.0398	1.04032	-0.753194	0.369321	0.155836	-2.2446	ORC	79	79	0	1	0.0351736	2246	79	2246
500	352	78	-49.6862	178.774	49.6862	1.4728	-1.45486	-0.493065	-0.927612	-0.0868905	ORC	20	24	4	0.833333	0.0140252	1426	24	1426
501	354	26	3.85111	-159.297	3.85111	1.59683	-1.36454	-2.20242	1.20854	0.772245	ORC	275	275	0	1	0.0886525	3102	275	3102
502	355	75	8.62158	150.926	8.62158	1.44379	-1.74773	-2.35036	1.24677	1.54201	ORC	237	237	0	1	0.0730129	3246	237	3246
503	356	96	-40.3188	-9.94232	40.3188	1.4672	-1.11875	0.131366	-0.650587	1.56277	ORC	38	38	0	1	0.0227001	1674	38	1674
504	358	23	-9.95743	-150.211	9.95743	1.61021	-1.77788	-2.29743	1.29389	0.312753	ORC	227	227	0	1	0.0678828	3344	227	3344
505	359	301	-19.0524	-169.859	19.0524	1.54	-0.7351	-1.41778	0.937646	1.12637	ORC	122	154	32	0.792208	0.041036	2973	154	2973
506	361	231	5.52886	-87.0619	5.52886	1.16287	-1.43054	-0.18515	0.897763	1.45937	ORC	256	261	5	0.980843	0.0863406	2965	261	2965
507	362	177	-29.3809	-177.987	29.3809	1.47305	-1.33567	-0.220313	0.496595	0.882478	ORC	71	77	6	0.922078	0.032524	2183	77	2183
508	363	546	1.61539	7.39705	1.61539	1.01136	-0.917571	0.149045	0.921717	1.08096	ORC	225	294	69	0.765306	0.0900721	2498	294	2498
509	364	1100	0.238989	6.60226	0.238989	1.05275	-0.393385	0.657535	0.696826	1.26523	ORC	183	306	123	0.598039	0.0966209	1894	306	1894
510	365	379	-1.43572	5.62983	1.43572	1.10492	-1.37097	-0.137212	0.292053	0.989638	ORC	267	295	28	0.905085	0.100451	2658	295	2658
511	366	24	-46.6358	37.9408	46.6358	1.39227	-1.24767	-0.090336	-1.21507	1.19043	ORC	28	28	0	1	0.0172733	1621	28	1621
512	367	32	-46.907	37.7404	46.907	1.3934	-0.702963	0.33189	-1.325	1.21574	ORC	28	28	0	1	0.0174672	1603	28	1603
513	368	285	-21.2346	-159.778	21.2346	1.57866	-1.13121	-0.225308	0.815604	0.980579	ORC	117	135	18	0.866667	0.0411103	2846	135	2846
514	370	50	-7.94351	-14.367	7.94351	1.37207	-1.02471	0.0786583	0.445999	-1.89879	ORC	242	242	0	1	0.0745763	3245	242	3245
515	375	38	19.2921	166.635	19.2921	1.52859	-1.7444	-2.70161	1.17556	-0.0708453	ORC	152	152	0	1	0.0471757	3222	152	3222
516	377	400	12.1845	-68.2896	12.1845	0.846357	-0.722226	-0.835912	1.2904	-0.681778	ORC	208	210	2	0.990476	0.0688514	3021	210	3021
517	378	565	12.1941	-68.9726	12.1941	0.792037	-0.590793	-0.441422	1.25596	-0.59198	ORC	207	210	3	0.985714	0.072479	2856	210	2856
518	379	59	-18.8668	-159.776	18.8668	1.58213	-1.48865	-1.30669	1.0333	1.02076	ORC	154	155	1	0.993548	0.0477519	3225	155	3225
519	380	128	-19.9957	-158.114	19.9957	1.58669	-1.38112	-1.50862	0.95978	0.982786	ORC	142	146	4	0.972603	0.0459696	3089	146	3089
520	381	149	-21.9281	-157.919	21.9281	1.58463	-1.23482	-1.00404	0.805361	0.954631	ORC	122	130	8	0.938462	0.0416382	2930	130	2930
521	382	31	-10.4199	-161.001	10.4199	1.59222	-1.76419	-2.24829	1.29027	1.1323	ORC	224	224	0	1	0.0668457	3351	224	3351
522	383	40	-19.2688	-158.937	19.2688	1.58477	-1.78368	-2.29743	1.01831	0.97921	ORC	152	152	0	1	0.0471903	3221	152	3221
523	384	107	-20.1612	-157.341	20.1612	1.58926	-1.48877	-2.06239	0.961545	0.946385	ORC	141	144	3	0.979167	0.0454985	3099	144	3099
524	385	111	-19.8671	-157.702	19.8671	1.58838	-1.43301	-1.88752	0.983555	0.981917	ORC	143	147	4	0.972789	0.0459216	3114	147	3114
525	392	32	-8.98802	-157.981	8.98802	1.60488	-1.53179	-2.35036	1.29226	0.639943	ORC	234	234	0	1	0.0708661	3302	234	3302
526	394	108	-37.1124	-12.2851	37.1124	1.48014	-1.02857	0.677725	-0.521485	0.968467	ORC	44	45	1	0.977778	0.0255963	1719	45	1719
527	395	92	-37.3005	-12.6781	37.3005	1.48264	-1.58504	-0.183969	-0.30893	0.886843	ORC	45	45	0	1	0.0260116	1730	45	1730
528	399	44	-49.3013	69.4849	49.3013	1.53619	0.237944	0.583543	-1.45064	-0.103714	ORC	25	25	0	1	0.0168919	1480	25	1480
529	401	11	-53.0932	73.5169	53.0932	1.54019	-0.647103	0.882939	-2.16422	-0.14464	ORC	21	21	0	1	0.0161538	1300	21	1300
530	402	105	71.0147	-8.38644	71.0147	1.28454	-0.62662	0.739607	-2.08396	0.0669724	ORC	7	8	1	0.875	0.0188172	372	8	372
531	404	52	-20.5082	-29.3033	20.5082	1.3067	-1.64945	-0.159624	0.84623	0.0826102	ORC	140	141	1	0.992908	0.0447284	3130	141	3130
532	405	297	45.9057	149.949	45.9057	1.22361	-0.243828	0.42993	-1.52795	0.50425	ORC	18	29	11	0.62069	0.01311	1373	29	1373
533	406	242	46.948	151.996	46.948	1.17415	-0.664385	0.473938	-1.56532	0.653481	ORC	20	28	8	0.714286	0.0143781	1391	28	1391
534	407	215	47.337	152.478	47.337	1.16346	-1.12147	0.280391	-1.61577	0.647843	ORC	19	27	8	0.703704	0.0135521	1402	27	1402
535	409	209	47.746	153.013	47.746	1.13855	-1.15924	0.148318	-1.60872	0.625097	ORC	21	27	6	0.777778	0.0150971	1391	27	1391
536	410	130	48.0805	153.216	48.0805	1.12274	-1.21459	0.437622	-1.63424	0.603354	ORC	25	26	1	0.961538	0.0171939	1454	26	1454
537	411	54	7.11907	171.216	7.11907	1.53413	-1.46322	-2.11895	1.25219	1.59097	ORC	249	249	0	1	0.0775943	3209	249	3209
538	413	98	46.5209	150.869	46.5209	1.21151	-1.48818	-0.0690413	-1.51125	0.559446	ORC	22	28	6	0.785714	0.0141844	1551	28	1551
539	414	862	32.7463	-16.9991	32.7463	1.21182	-0.43532	0.59884	-0.100951	-0.280972	ORC	55	60	5	0.916667	0.0461023	1193	60	1193
540	415	212	32.5076	-16.5088	32.5076	1.19953	-1.59998	-0.313423	0.215187	-0.623793	ORC	60	61	1	0.983607	0.0322234	1862	61	1862
541	416	395	33.0692	-16.3422	33.0692	1.21016	-1.28916	-0.266624	0.229958	-0.901173	ORC	58	59	1	0.983051	0.0354523	1636	59	1636
542	418	167	17.0565	-25.1701	17.0565	1.26067	-0.415845	0.662035	0.502912	-1.37923	ORC	170	170	0	1	0.053125	3200	170	3200
543	419	121	16.8455	-24.9678	16.8455	1.25654	-0.783249	-0.0302177	0.803375	-2.42373	ORC	172	172	0	1	0.0528743	3253	172	3253
544	421	122	16.5985	-24.2562	16.5985	1.23387	-0.655633	0.381877	0.641449	-1.87699	ORC	174	174	0	1	0.0533579	3261	174	3261
545	422	69	16.7372	-22.9314	16.7372	1.2025	-0.787109	-0.450054	0.764655	-3.14597	ORC	173	173	0	1	0.0522817	3309	173	3309
546	423	92	16.0983	-22.814	16.0983	1.19047	-0.483488	-0.462323	0.786201	-3.11459	ORC	178	178	0	1	0.0538578	3305	178	3305
547	424	81	15.218	-23.1606	15.218	1.19952	-0.729155	-0.411214	0.886605	-2.13442	ORC	186	186	0	1	0.0557387	3337	186	3337
548	425	145	15.0837	-23.6248	15.0837	1.21014	-0.344564	0.406823	0.747609	-1.48718	ORC	187	187	0	1	0.0570992	3275	187	3275
549	426	127	14.9283	-24.3843	14.9283	1.23469	-0.565979	0.89534	0.333033	-1.13444	ORC	187	188	1	0.994681	0.0567527	3295	188	3295
550	427	88	14.8516	-24.7055	14.8516	1.24491	-1.14853	0.169113	0.466188	-1.44977	ORC	188	189	1	0.994709	0.0563718	3335	189	3335
551	428	231	32.3094	-64.7672	32.3094	1.30331	-1.13568	-1.51676	0.657203	0.634802	ORC	61	62	1	0.983871	0.0328133	1859	62	1859
552	429	46	16.7665	-24.745	16.7665	1.25191	-1.33331	-0.489376	0.749324	-2.25971	ORC	173	173	0	1	0.0519208	3332	173	3332
553	431	47	16.6182	-24.5878	16.6182	1.24841	-1.84349	-1.15077	0.760196	-2.18518	ORC	174	174	0	1	0.0521583	3336	174	3336
554	451	186	-16.494	-151.739	16.494	1.61316	-1.35027	-0.221559	1.08129	0.897349	ORC	171	175	4	0.977143	0.0534375	3200	175	3200
555	460	226	-16.7465	-151.003	16.7465	1.61508	-1.08084	-0.103857	1.02711	0.893866	ORC	164	173	9	0.947977	0.0520305	3152	173	3152
556	465	27	-17.6571	-150.629	17.6571	1.61506	-1.61911	-1.1318	1.01904	0.925951	ORC	165	165	0	1	0.0497587	3316	165	3316
557	479	182	-16.4422	-152.265	16.4422	1.61161	-1.61085	-0.48388	1.10898	0.925669	ORC	171	176	5	0.971591	0.0533375	3206	176	3206
558	481	332	-17.5291	-149.834	17.5291	1.61753	-0.936145	0.305174	0.895677	0.855172	ORC	145	166	21	0.873494	0.0480769	3016	166	3016
559	494	380	-16.822	-151.437	16.822	1.61356	-0.860993	0.185169	0.989821	0.975123	ORC	147	172	25	0.854651	0.0490818	2995	172	2995
560	496	34	-15.1437	-147.57	15.1437	1.61688	-1.02646	-2.35036	1.14321	0.769945	ORC	186	186	0	1	0.0549645	3384	186	3384
561	499	12	-16.0685	-142.416	16.0685	1.60762	-1.37057	-2.37843	1.13149	0.62929	ORC	179	179	0	1	0.0528491	3387	179	3387
562	505	198	-16.623	-151.494	16.623	1.61368	-1.03816	-0.201901	1.03871	0.895527	ORC	163	174	11	0.936782	0.0511774	3185	174	3185
563	507	637	-17.6775	-149.401	17.6775	1.61825	-0.332173	0.568689	0.745877	0.956997	ORC	129	165	36	0.781818	0.0476895	2705	165	2705
564	509	30	-14.6287	-145.206	14.6287	1.6104	-1.51122	-2.24829	1.18813	0.668722	ORC	190	191	1	0.994764	0.0559317	3397	191	3397
565	521	57	-17.0045	-149.567	17.0045	1.61917	-1.83597	-2.15942	1.0377	0.886286	ORC	170	171	1	0.994152	0.051313	3313	171	3313
566	528	49	-16.262	-151.816	16.262	1.61332	-1.66618	-2.47026	1.13054	0.913234	ORC	177	177	0	1	0.0529306	3344	177	3344
567	537	1	-57.0778	-26.6822	57.0778	1.47476	-1.65948	-4.5583	-1.82136	0.836321	ORC	17	17	0	1	0.0157407	1080	17	1080
568	555	308	53.6664	-166.895	53.6664	1.0064	-0.050269	0.598462	-1.40416	0.683345	ORC	9	20	11	0.45	0.00928793	969	20	969
569	558	140	-33.6478	-78.849	33.6478	1.20015	-1.21021	0.0371519	-0.224445	0.128577	ORC	56	57	1	0.982456	0.0302539	1851	57	1851
570	559	113	-33.7675	-80.792	33.7675	1.23978	-1.18914	0.406823	-0.412008	0.202364	ORC	54	56	2	0.964286	0.028877	1870	56	1870
571	566	401	-14.3003	-170.718	14.3003	1.54554	-0.918155	-0.156215	1.08992	1.64693	ORC	133	193	60	0.689119	0.0439379	3027	193	3027
572	568	217	-14.1722	-169.664	14.1722	1.55108	-1.77333	-0.224056	1.08677	1.68286	ORC	170	194	24	0.876289	0.0529265	3212	194	3212
573	569	218	-14.1786	-169.62	14.1786	1.55116	-1.79147	-0.206763	1.1234	1.61075	ORC	166	194	28	0.85567	0.0516973	3211	194	3211
574	570	380	-14.242	-169.468	14.242	1.55154	-1.17454	0.21488	1.00992	1.71984	ORC	141	194	53	0.726804	0.0462447	3049	194	3049
575	574	14	10.3029	-109.217	10.3029	1.30735	-1.69521	-2.85501	1.35132	3.09982	ORC	224	224	0	1	0.0665874	3364	224	3364
576	575	35	-7.33933	72.4343	7.33933	1.39921	-1.31194	-1.88752	1.21832	1.29353	ORC	247	247	0	1	0.0763524	3235	247	3235
577	577	98	0.284458	174.113	0.284458	1.5229	-0.650497	-2.13889	1.28848	0.766926	ORC	306	306	0	1	0.10559	2898	306	2898
578	578	314	-13.7667	-177.105	13.7667	1.50939	-0.892866	-0.183969	1.13568	1.45457	ORC	161	197	36	0.817259	0.0516522	3117	197	3117
579	593	175	49.1207	154.526	49.1207	1.03407	-1.09641	0.283986	-1.6449	0.538251	ORC	22	25	3	0.88	0.0161884	1359	25	1359
580	594	37	1.85074	-157.353	1.85074	1.59694	-0.569497	-2.04452	1.25278	1.15463	ORC	292	292	0	1	0.096817	3016	292	3016
581	597	877	45.076	147.877	45.076	1.2188	-0.00835517	0.523787	-1.42855	0.340523	ORC	-5	30	35	0	0	818	30	818
582	600	138	50.8624	155.57	50.8624	0.802287	-0.896619	0.760852	-1.859	0.275786	ORC	22	23	1	0.956522	0.0168971	1302	23	1302
583	604	85	-0.52847	166.934	0.52847	1.48579	-1.4649	-1.43939	1.25127	0.997934	ORC	304	304	0	1	0.10411	2920	304	2920
584	606	289	-12.5032	177.08	12.5032	1.48803	-1.24298	-0.769238	1.1952	1.59223	ORC	202	207	5	0.975845	0.0644338	3135	207	3135
585	627	545	-43.9385	-176.525	43.9385	1.48624	-0.405752	-0.590233	-0.52521	0.178766	ORC	-15	32	47	0	0	1177	32	1177
586	678	174	52.3558	175.919	52.3558	1.27568	-1.50472	-0.100713	-1.44362	0.0418836	ORC	18	22	4	0.818182	0.0152413	1181	22	1181
587	680	134	18.1164	145.767	18.1164	1.46095	-1.23788	-0.21783	1.12324	0.826974	ORC	160	162	2	0.987654	0.0501882	3188	162	3188
588	694	37	17.3682	-87.8571	17.3682	0.649352	-0.945694	-2.24829	1.14479	0.800236	ORC	168	168	0	1	0.0506329	3318	168	3318
589	695	59	17.3498	-87.5378	17.3498	0.803009	-1.80521	-2.85501	1.17167	0.854811	ORC	168	168	0	1	0.0509554	3297	168	3297
590	700	263	19.6846	-80.0403	19.6846	1.19933	-1.32407	-2.47026	1.15647	0.386427	ORC	144	148	4	0.972973	0.0484359	2973	148	2973
591	706	26	4.6838	-160.38	4.6838	1.59765	-1.58507	-2.11895	1.20935	1.25367	ORC	268	268	0	1	0.0854592	3136	268	3136
592	742	112	18.7722	145.668	18.7722	1.45623	-1.24489	0.161299	0.964203	0.830932	ORC	150	156	6	0.961538	0.0471995	3178	156	3178
593	743	53	14.8525	145.559	14.8525	1.48073	-1.78029	-1.01976	1.23611	1.01473	ORC	189	189	0	1	0.0560831	3370	189	3370
594	747	119	17.5996	145.833	17.5996	1.4647	-1.60238	-0.0397201	1.08877	0.86692	ORC	160	166	6	0.963855	0.049597	3226	166	3226
595	748	101	16.3522	145.677	16.3522	1.47175	-1.32965	0.0268063	1.11433	1.00841	ORC	173	176	3	0.982955	0.0525996	3289	176	3289
596	753	60	19.6831	145.419	19.6831	1.44902	-1.51229	0.085073	1.06804	0.69866	ORC	146	148	2	0.986486	0.0459553	3177	148	3177
597	780	475	13.4435	144.777	13.4435	1.47252	-0.523054	-0.437999	1.22164	1.13018	ORC	174	200	26	0.87	0.0588633	2956	200	2956
598	844	277	14.1574	145.214	14.1574	1.4793	-1.05475	-0.291003	1.20125	1.07261	ORC	179	194	15	0.92268	0.0567893	3152	194	3152
599	845	248	15.1891	145.754	15.1891	1.47913	-0.963192	-0.329272	1.22795	1.01677	ORC	180	186	6	0.967742	0.0567823	3170	186	3170
600	854	181	15.0134	145.632	15.0134	1.47963	-1.01236	-0.962558	1.24431	1.01506	ORC	183	187	4	0.97861	0.0564815	3240	187	3240
601	903	24	-2.81264	-171.673	2.81264	1.57032	-1.63778	-2.91482	1.3162	-0.393196	ORC	283	283	0	1	0.0923629	3064	283	3064
602	905	23	-4.51477	-172.183	4.51477	1.56389	-1.75982	-2.53908	1.34206	0.291359	ORC	269	269	0	1	0.085915	3131	269	3131
603	908	19	-3.12749	-171.085	3.12749	1.57172	-1.82143	-2.79999	1.32777	0.00182665	ORC	281	281	0	1	0.0911746	3082	281	3082
604	910	18	-4.4554	-171.244	4.4554	1.56769	-1.7279	-2.50381	1.34615	0.191478	ORC	270	270	0	1	0.0861519	3134	270	3134
605	921	464	36.588	27.1683	36.588	0.545849	-1.28444	-0.0630763	0.230591	-0.272729	ORC	42	47	5	0.893617	0.0304127	1381	47	1381
606	925	80	28.6372	-112.83	28.6372	0.538629	-1.31222	-0.309163	0.481699	-2.62519	ORC	82	82	0	1	0.03479	2357	82	2357
607	927	123	28.702	-112.578	28.702	0.67685	-1.28745	-0.297931	0.511944	-2.49109	ORC	81	81	0	1	0.0351105	2307	81	2307
608	930	74	27.4416	-111.88	27.4416	0.681643	-1.65909	-0.896325	0.722947	-2.13573	ORC	89	89	0	1	0.0357861	2487	89	2487
609	931	135	27.2186	-112.074	27.2186	0.315682	-1.37991	-0.739499	0.705062	-2.15301	ORC	91	91	0	1	0.0371429	2450	91	2450
610	933	118	26.1199	-111.274	26.1199	0.205745	-1.77921	-0.654951	0.651153	-1.84676	ORC	98	98	0	1	0.0379845	2580	98	2580
611	936	120	25.6833	-111.035	25.6833	0.506344	-1.5102	-0.857557	0.704842	-1.78553	ORC	101	101	0	1	0.0385349	2621	101	2621
612	971	18	-46.0981	50.2346	46.0981	1.45217	-1.12651	0.0738078	-1.26771	1.21018	ORC	29	29	0	1	0.0176185	1646	29	1646
613	972	19	-46.4118	51.7591	46.4118	1.46082	-0.891005	0.1934	-1.30614	1.21607	ORC	28	28	0	1	0.0171359	1634	28	1634
614	973	31	-37.8363	77.5566	37.8363	1.5162	-1.19804	0.099291	-0.378495	0.410141	ORC	43	43	0	1	0.0241981	1777	43	1777
615	974	11	-38.7222	77.523	38.7222	1.51609	-1.71956	-0.698415	-0.287537	0.270533	ORC	41	41	0	1	0.0230467	1779	41	1779
616	975	153	-52.5436	169.162	52.5436	1.44046	-0.986283	-0.148327	-1.05654	0.512267	ORC	13	21	8	0.619048	0.0109152	1191	21	1191
617	982	129	49.4235	154.759	49.4235	0.985999	-0.593187	0.369321	-1.67044	0.526255	ORC	23	25	2	0.92	0.0165587	1389	25	1389
618	983	106	48.8219	154.109	48.8219	1.06062	-0.9704	0.143203	-1.66169	0.573198	ORC	24	25	1	0.96	0.016632	1443	25	1443
619	984	4103	-21.3066	165.7	21.3066	1.25575	0.513718	0.538394	0.67027	0.850246	ORC	-186	135	321	0	0.190379	-977	135	977
620	1032	2492	12.2967	92.7856	12.2967	0.918596	0.172547	-0.0079334	1.16652	1.40125	ORC	32	209	177	0.15311	0.0344086	930	209	930
621	1034	1757	-4.92375	150.62	4.92375	1.24484	0.794582	0.79268	0.960746	1.6128	ORC	5	266	261	0.018797	0.00353607	1414	266	1414
622	1048	982	-20.2836	57.572	20.2836	1.4064	-0.16398	0.0866673	0.671256	0.789481	ORC	51	143	92	0.356643	0.0230248	2215	143	2215
623	1054	1730	7.52546	93.5991	7.52546	1.1649	-0.187107	-0.115508	1.18455	1.31894	ORC	150	246	96	0.609756	0.0968367	1549	246	1549
624	1058	11986	11.7364	122.866	11.7364	1.17087	1.3218	0.972675	1.06249	1.2708	ORC	-1156	213	1369	0	0.134826	-8574	213	8574
625	1059	266	-19.7167	63.4213	19.7167	1.45764	-0.990579	-0.462323	0.854537	0.28258	ORC	139	148	9	0.939189	0.0468171	2969	148	2969
626	1061	267	-10.9397	166.248	10.9397	1.42499	-0.380588	0.0515468	1.18782	1.95114	ORC	179	220	41	0.813636	0.0572068	3129	220	3129
627	1063	2399	-8.14116	158.307	8.14116	1.35365	0.711738	0.886683	1.05499	1.58094	ORC	-121	241	362	0	0	904	241	904
628	1067	397	21.758	-71.8243	21.758	1.27346	-0.349879	-1.69316	1.10116	-0.185527	ORC	124	131	7	0.946565	0.0460111	2695	131	2695
629	1071	1178	-16.2122	167.723	16.2122	1.39974	0.3902	0.628451	0.943719	1.46055	ORC	-17	177	194	0	0	2217	177	2217
630	1075	684	-12.824	45.1439	12.824	1.15828	-0.637903	-0.101759	0.978801	0.541024	ORC	168	205	37	0.819512	0.0612245	2744	205	2744
631	1312	69	-27.1198	-109.355	27.1198	1.52367	-0.869687	-0.267956	0.457097	0.347307	ORC	91	91	0	1	0.0360396	2525	91	2525
632	1313	35	-26.3235	-79.9752	26.3235	1.26804	-1.76876	-0.31771	-0.0431885	-1.90743	ORC	97	97	0	1	0.0367146	2642	97	2642
633	1500	294	12.9519	-81.5232	12.9519	0.980131	-1.21259	-0.506134	1.17071	0.799862	ORC	200	204	4	0.980392	0.0638162	3134	204	3134
634	10128	499	-54.332	-67.4014	54.332	0.615738	0.544669	0.464807	-1.23542	-0.779337	ORC	12	20	8	0.6	0.0161943	741	20	741
635	10674	467	62.0503	-6.86364	62.0503	1.19857	-0.20956	0.0930081	-1.1224	1.3899	ORC	3	13	10	0.230769	0.00849858	353	13	353
636	11474	737	35.9232	14.399	35.9232	1.03371	-0.676753	-0.728995	0.268645	-0.648408	ORC	43	49	6	0.877551	0.0379859	1132	49	1132
637	3	268	-10.4853	105.637	10.4853	1.34276	-0.924942	-0.502375	0.848236	0.985565	NM	128	137	9	0.934307	0.0410915	3115	137	3115
638	125	62	-12.1636	96.8733	12.1636	1.38492	-1.48608	-2.24829	1.14918	0.996208	NM	136	144	8	0.944444	0.0404882	3359	144	3359
639	127	311	-31.553	159.077	31.553	1.19036	-1.53458	-0.332193	0.31082	0.721365	NM	138	162	24	0.851852	0.0748779	1843	162	1843
640	128	192	-29.0326	167.952	29.0326	1.35409	-1.30758	-0.598806	0.327598	0.455396	NM	142	159	17	0.893082	0.0644283	2204	159	2204
641	129	77	-54.6284	158.864	54.6284	1.41556	-0.936305	-0.431204	-1.33918	0.142207	NM	210	223	13	0.941704	0.183566	1144	223	1144
642	131	183	39.6991	-31.1052	39.6991	1.40641	-1.54052	-0.0464508	0.0894212	0.553478	NM	173	204	31	0.848039	0.1086	1593	204	1593
643	132	229	39.4419	-31.2025	39.4419	1.40762	-0.922072	0.127625	0.0676551	0.746025	NM	163	202	39	0.806931	0.105161	1550	202	1550
644	133	253	38.5782	-28.7013	38.5782	1.3861	-0.861884	0.222765	0.0882479	0.476599	NM	159	195	36	0.815385	0.103247	1540	195	1540
645	134	257	38.4695	-28.3336	38.4695	1.38084	-0.584902	0.766804	0.0532544	0.508431	NM	157	194	37	0.809278	0.102081	1538	194	1538
646	135	149	39.0523	-28.0113	39.0523	1.37923	-1.1693	-0.432897	0.120522	0.288415	NM	177	199	22	0.889447	0.108191	1636	199	1636
647	136	236	38.6372	-28.0292	38.6372	1.3779	-0.761426	0.226674	0.0704534	0.47133	NM	156	195	39	0.8	0.100322	1555	195	1555
648	137	263	38.7239	-27.2123	38.7239	1.37039	-0.615748	0.212895	0.120413	0.359898	NM	157	196	39	0.80102	0.102816	1527	196	1527
649	138	287	37.7954	-25.4819	37.7954	1.35103	-0.433825	0.250928	0.050649	0.218515	NM	143	189	46	0.756614	0.0939553	1522	189	1522
650	139	214	36.9713	-25.0998	36.9713	1.35214	-1.03208	-0.188705	0.108661	-0.107522	NM	152	183	31	0.830601	0.0940012	1617	183	1617
651	145	658	27.7465	-18.0066	27.7465	1.11738	-0.727656	0.468017	0.207401	-1.36203	NM	82	158	76	0.518987	0.0438034	1872	158	1872
652	146	831	28.6899	-17.8583	28.6899	1.13291	-0.445175	0.806242	0.00112217	-0.989889	NM	56	158	102	0.35443	0.035	1600	158	1600
653	147	838	28.1174	-17.2326	28.1174	1.09287	-0.637286	0.463887	0.18156	-1.30969	NM	68	158	90	0.43038	0.0411125	1654	158	1654
654	148	1294	28.2911	-16.5563	28.2911	1.06539	-0.13819	1.08863	-0.0187349	-1.12812	NM	-2	158	160	0	0	1180	158	1180
655	149	1123	27.9548	-15.5932	27.9548	0.994863	-0.21478	0.649852	0.201051	-1.50088	NM	9	158	149	0.056962	0.00649819	1385	158	1385
656	150	718	28.4061	-14.0365	28.4061	0.864687	-0.196938	0.0590474	0.419415	-2.38862	NM	68	158	90	0.43038	0.0390132	1743	158	1743
657	151	674	29.0245	-13.6418	29.0245	0.914139	-0.406088	-0.0474177	0.361055	-2.23249	NM	62	159	97	0.389937	0.0359837	1723	159	1723
658	155	103	-1.3784	-89.6787	1.3784	1.28611	-1.15321	-0.883158	0.792786	-0.669693	NM	100	107	7	0.934579	0.0341064	2932	107	2932
659	156	173	-0.385734	-91.5129	0.385734	1.32163	-0.474137	0.458807	0.772378	-1.35978	NM	92	105	13	0.87619	0.0325433	2827	105	2827
660	157	237	-1.2936	-90.4353	1.2936	1.3012	-0.853632	-0.187518	0.737854	-0.834183	NM	86	107	21	0.803738	0.0307692	2795	107	2795
661	158	55	0.325229	-89.9568	0.325229	1.29619	-1.5718	-1.57662	0.881434	-1.38346	NM	99	105	6	0.942857	0.0336391	2943	105	2943
662	159	362	-0.559293	-91.1843	0.559293	1.3105	0.108287	0.56034	0.74227	-1.32585	NM	76	106	30	0.716981	0.0287335	2645	106	2645
663	160	57	0.332085	-90.4757	0.332085	1.30522	-0.941547	-0.561043	0.886765	-1.07007	NM	101	105	4	0.961905	0.0343421	2941	105	2941
664	161	175	0.586845	-90.757	0.586845	1.31177	-1.17105	-0.114441	0.827877	-0.858194	NM	95	106	11	0.896226	0.0335334	2833	106	2833
665	162	112	-0.610811	-90.6658	0.610811	1.30811	-1.52462	-0.349987	0.729675	-1.84765	NM	96	106	10	0.90566	0.0331377	2897	106	2897
666	163	291	-0.826798	-89.4306	0.826798	1.27955	-0.517465	-0.0283328	0.786414	-0.585378	NM	84	106	22	0.792453	0.0308257	2725	106	2725
667	164	413	-0.627248	-90.3584	0.627248	1.29902	-0.35117	0.088258	0.75975	-1.55092	NM	73	106	33	0.688679	0.0281202	2596	106	2596
668	165	78	-0.818429	-90.0588	0.818429	1.29591	-1.42765	-0.723803	0.788992	-1.05976	NM	102	106	4	0.962264	0.0347293	2937	106	2937
669	166	291	-0.266245	-90.7125	0.266245	1.30665	-0.50863	0.123864	0.812821	-1.69655	NM	79	105	26	0.752381	0.0292052	2705	105	2705
670	171	574	19.5981	-155.518	19.5981	1.53193	0.341243	1.17911	0.0777848	0.826495	NM	130	156	26	0.833333	0.0487439	2667	156	2667
671	172	644	22.0584	-159.524	22.0584	1.52966	-0.239788	0.506272	0.540615	0.823431	NM	130	156	26	0.833333	0.0536082	2425	156	2425
672	173	69	20.5476	-156.609	20.5476	1.53501	-0.977626	-0.35149	0.767891	0.226736	NM	152	156	4	0.974359	0.0488589	3111	156	3111
673	176	380	20.835	-156.927	20.835	1.53517	-0.641735	0.209573	0.690261	0.386494	NM	139	156	17	0.891026	0.049982	2781	156	2781
674	180	652	20.7904	-156.337	20.7904	1.53213	-0.159977	0.960486	0.416247	0.760327	NM	130	156	26	0.833333	0.0517516	2512	156	2512
675	181	31	28.2081	-177.367	28.2081	1.50433	-1.82728	-2.18058	0.715615	0.559625	NM	151	158	7	0.955696	0.0616075	2451	158	2451
676	183	503	21.1332	-157.015	21.1332	1.53366	-0.460315	0.476201	0.683133	0.61019	NM	136	156	20	0.871795	0.0515933	2636	156	2636
677	186	100	21.8966	-160.152	21.8966	1.53071	-0.823464	-0.424476	0.775675	-0.393402	NM	146	156	10	0.935897	0.0489604	2982	156	2982
678	187	605	21.4587	-157.973	21.4587	1.53318	-0.216872	0.359215	0.738332	0.757429	NM	133	156	23	0.852564	0.052988	2510	156	2510
679	189	904	64.9907	-18.5941	64.9907	1.28807	1.01054	0.698323	-1.67556	0.180205	NM	-32	139	171	0	0.148837	-215	139	215
680	202	1491	-21.1333	55.5327	21.1333	1.38676	-0.077076	0.957349	0.157433	0.6927	NM	108	156	48	0.692308	0.065534	1648	156	1648
681	203	57	-7.99629	-140.687	7.99629	1.57945	-1.28388	-0.192279	1.04953	0.36647	NM	126	128	2	0.984375	0.0388889	3240	128	3240
682	206	36	-7.91764	-140.57	7.91764	1.57903	-1.74879	-0.266624	1.10427	-0.0549173	NM	124	127	3	0.976378	0.0380718	3257	127	3257
683	207	283	-9.77478	-139.014	9.77478	1.58028	-0.682176	0.357606	0.924127	0.833066	NM	128	135	7	0.948148	0.0415719	3079	135	3079
684	211	303	-8.86624	-140.139	8.86624	1.58053	-0.658179	0.338547	0.936819	0.769143	NM	120	131	11	0.916031	0.0396432	3027	131	3027
685	212	188	-9.94499	-139.089	9.94499	1.58148	-1.11956	0.111687	0.983017	0.715251	NM	128	135	7	0.948148	0.0402642	3179	135	3179
686	213	202	-8.90932	-139.552	8.90932	1.57949	-1.04846	0.112455	1.02865	0.731489	NM	122	131	9	0.931298	0.0389901	3129	131	3129
687	214	200	-9.39786	-140.074	9.39786	1.58239	-0.998112	0.151948	1.01778	0.792987	NM	128	133	5	0.962406	0.0406607	3148	133	3148
688	217	87	-24.3767	-128.323	24.3767	1.59742	-1.25997	-2.01012	0.735601	0.551665	NM	151	156	5	0.967949	0.054297	2781	156	2781
689	220	27	11.2942	166.876	11.2942	1.52824	-1.66063	-2.47026	1.26802	0.955933	NM	138	141	3	0.978723	0.0408526	3378	141	3378
690	237	636	29.9723	129.923	29.9723	1.18216	-1.59269	-0.133913	0.32852	1.4319	NM	119	160	41	0.74375	0.0714286	1666	160	1666
691	238	767	29.8488	129.871	29.8488	1.1861	-1.32505	0.161299	0.247434	1.46454	NM	107	160	53	0.66875	0.0691661	1547	160	1547
692	241	413	29.6412	129.713	29.6412	1.19183	-1.37776	0.0268063	0.354785	1.451	NM	134	159	25	0.842767	0.0697553	1921	159	1921
693	242	549	29.4594	129.602	29.4594	1.19679	-1.76325	-0.181613	0.400042	1.41392	NM	125	159	34	0.786164	0.0692905	1804	159	1804
694	244	663	29.1466	129.208	29.1466	1.20321	-1.78606	-0.652615	0.501754	1.29943	NM	107	159	52	0.672956	0.062137	1722	159	1722
695	247	696	28.323	129.972	28.323	1.23282	-1.17514	-0.876668	0.646023	1.31351	NM	99	158	59	0.626582	0.0558061	1774	158	1774
696	277	261	-9.42548	46.3688	9.42548	1.20749	-0.877304	-2.29743	1.13203	0.112592	NM	114	133	19	0.857143	0.0369171	3088	133	3088
697	278	136	-9.73086	46.5115	9.73086	1.21416	-1.64273	-2.15942	1.13965	0.0768285	NM	127	135	8	0.940741	0.0393798	3225	135	3225
698	279	131	-9.72632	47.5732	9.72632	1.24294	-1.83466	-2.57625	1.15113	0.271798	NM	124	135	11	0.918519	0.0383901	3230	135	3230
699	280	135	-10.0866	47.7417	10.0866	1.24729	-1.67126	-1.97737	1.14121	0.0693138	NM	129	136	7	0.948529	0.0398517	3237	136	3237
700	283	77	-10.1593	51.1656	10.1593	1.31731	-1.7247	-2.35036	1.11498	0.26988	NM	130	136	6	0.955882	0.0394298	3297	136	3297
701	285	25	-16.6031	59.5873	16.6031	1.42124	-1.81032	-2.24829	1.03481	0.147004	NM	152	154	2	0.987013	0.045265	3358	154	3358
702	289	81	-7.12964	56.28	7.12964	1.37376	-1.69852	-2.35036	1.15403	0.919113	NM	117	125	8	0.936	0.0367693	3182	125	3182
703	296	1237	24.2598	-76.6441	24.2598	0.836439	0.4135	-1.17029	0.987544	0.261517	NM	86	156	70	0.551282	0.0523752	1642	156	1642
704	327	621	17.6315	-63.2375	17.6315	1.24292	-1.59212	0.0498688	0.957588	0.306905	NM	126	155	29	0.812903	0.0462555	2724	155	2724
705	331	539	17.4908	-62.9763	17.4908	1.23848	-1.44835	-0.144974	1.10039	0.32775	NM	132	155	23	0.851613	0.0469584	2811	155	2811
706	334	1471	13.8984	-60.9668	13.8984	1.09654	-0.490366	0.154839	1.10127	1.03376	NM	76	149	73	0.510067	0.0387953	1959	149	1959
707	335	608	18.0617	-63.0627	18.0617	1.25278	-1.04684	-0.390193	1.12082	0.159335	NM	121	155	34	0.780645	0.0445508	2716	155	2716
708	348	153	18.7918	-110.975	18.7918	1.14929	-0.932636	0.21488	0.819963	-1.129	NM	152	156	4	0.974359	0.0484694	3136	156	3136
709	349	10	19.31	-110.803	19.31	1.12574	-1.71384	-4.5583	0.928328	-1.30639	NM	156	156	0	1	0.0480296	3248	156	3248
710	350	42	18.3568	-114.724	18.3568	1.22766	-1.48381	-0.657295	0.864525	-2.21362	NM	154	156	2	0.987179	0.0471236	3268	156	3268
711	351	150	29.0398	-118.285	29.0398	1.04032	-0.753194	0.369321	0.155836	-2.2446	NM	141	159	18	0.886792	0.0627783	2246	159	2246
712	352	78	-49.6862	178.774	49.6862	1.4728	-1.45486	-0.493065	-0.927612	-0.0868905	NM	239	252	13	0.948413	0.167602	1426	252	1426
713	354	26	3.85111	-159.297	3.85111	1.59683	-1.36454	-2.20242	1.20854	0.772245	NM	110	114	4	0.964912	0.035461	3102	114	3102
714	355	75	8.62158	150.926	8.62158	1.44379	-1.74773	-2.35036	1.24677	1.54201	NM	128	130	2	0.984615	0.0394331	3246	130	3246
715	356	96	-40.3188	-9.94232	40.3188	1.4672	-1.11875	0.131366	-0.650587	1.56277	NM	205	210	5	0.97619	0.122461	1674	210	1674
716	358	23	-9.95743	-150.211	9.95743	1.61021	-1.77788	-2.29743	1.29389	0.312753	NM	133	135	2	0.985185	0.0397727	3344	135	3344
717	359	301	-19.0524	-169.859	19.0524	1.54	-0.7351	-1.41778	0.937646	1.12637	NM	147	156	9	0.942308	0.049445	2973	156	2973
718	361	231	5.52886	-87.0619	5.52886	1.16287	-1.43054	-0.18515	0.897763	1.45937	NM	108	119	11	0.907563	0.036425	2965	119	2965
719	362	177	-29.3809	-177.987	29.3809	1.47305	-1.33567	-0.220313	0.496595	0.882478	NM	149	159	10	0.937107	0.0682547	2183	159	2183
720	363	546	1.61539	7.39705	1.61539	1.01136	-0.917571	0.149045	0.921717	1.08096	NM	99	108	9	0.916667	0.0396317	2498	108	2498
721	364	1100	0.238989	6.60226	0.238989	1.05275	-0.393385	0.657535	0.696826	1.26523	NM	78	105	27	0.742857	0.0411827	1894	105	1894
722	365	379	-1.43572	5.62983	1.43572	1.10492	-1.37097	-0.137212	0.292053	0.989638	NM	98	108	10	0.907407	0.0368698	2658	108	2658
723	366	24	-46.6358	37.9408	46.6358	1.39227	-1.24767	-0.090336	-1.21507	1.19043	NM	250	254	4	0.984252	0.154226	1621	254	1621
724	367	32	-46.907	37.7404	46.907	1.3934	-0.702963	0.33189	-1.325	1.21574	NM	249	254	5	0.980315	0.155334	1603	254	1603
725	368	285	-21.2346	-159.778	21.2346	1.57866	-1.13121	-0.225308	0.815604	0.980579	NM	145	156	11	0.929487	0.0509487	2846	156	2846
726	370	50	-7.94351	-14.367	7.94351	1.37207	-1.02471	0.0786583	0.445999	-1.89879	NM	125	128	3	0.976562	0.0385208	3245	128	3245
727	375	38	19.2921	166.635	19.2921	1.52859	-1.7444	-2.70161	1.17556	-0.0708453	NM	150	156	6	0.961538	0.0465549	3222	156	3222
728	377	400	12.1845	-68.2896	12.1845	0.846357	-0.722226	-0.835912	1.2904	-0.681778	NM	120	144	24	0.833333	0.0397219	3021	144	3021
729	378	565	12.1941	-68.9726	12.1941	0.792037	-0.590793	-0.441422	1.25596	-0.59198	NM	112	144	32	0.777778	0.0392157	2856	144	2856
730	379	59	-18.8668	-159.776	18.8668	1.58213	-1.48865	-1.30669	1.0333	1.02076	NM	149	156	7	0.955128	0.0462016	3225	156	3225
731	380	128	-19.9957	-158.114	19.9957	1.58669	-1.38112	-1.50862	0.95978	0.982786	NM	148	156	8	0.948718	0.0479119	3089	156	3089
732	381	149	-21.9281	-157.919	21.9281	1.58463	-1.23482	-1.00404	0.805361	0.954631	NM	149	156	7	0.955128	0.0508532	2930	156	2930
733	382	31	-10.4199	-161.001	10.4199	1.59222	-1.76419	-2.24829	1.29027	1.1323	NM	133	137	4	0.970803	0.0396896	3351	137	3351
734	383	40	-19.2688	-158.937	19.2688	1.58477	-1.78368	-2.29743	1.01831	0.97921	NM	152	156	4	0.974359	0.0471903	3221	156	3221
735	384	107	-20.1612	-157.341	20.1612	1.58926	-1.48877	-2.06239	0.961545	0.946385	NM	148	156	8	0.948718	0.0477573	3099	156	3099
736	385	111	-19.8671	-157.702	19.8671	1.58838	-1.43301	-1.88752	0.983555	0.981917	NM	148	156	8	0.948718	0.0475273	3114	156	3114
737	392	32	-8.98802	-157.981	8.98802	1.60488	-1.53179	-2.35036	1.29226	0.639943	NM	127	132	5	0.962121	0.0384615	3302	132	3302
738	394	108	-37.1124	-12.2851	37.1124	1.48014	-1.02857	0.677725	-0.521485	0.968467	NM	179	184	5	0.972826	0.10413	1719	184	1719
739	395	92	-37.3005	-12.6781	37.3005	1.48264	-1.58504	-0.183969	-0.30893	0.886843	NM	179	185	6	0.967568	0.103468	1730	185	1730
740	399	44	-49.3013	69.4849	49.3013	1.53619	0.237944	0.583543	-1.45064	-0.103714	NM	246	253	7	0.972332	0.166216	1480	253	1480
741	401	11	-53.0932	73.5169	53.0932	1.54019	-0.647103	0.882939	-2.16422	-0.14464	NM	232	234	2	0.991453	0.178462	1300	234	1300
742	402	105	71.0147	-8.38644	71.0147	1.28454	-0.62662	0.739607	-2.08396	0.0669724	NM	71	100	29	0.71	0.19086	372	100	372
743	404	52	-20.5082	-29.3033	20.5082	1.3067	-1.64945	-0.159624	0.84623	0.0826102	NM	152	156	4	0.974359	0.0485623	3130	156	3130
744	405	297	45.9057	149.949	45.9057	1.22361	-0.243828	0.42993	-1.52795	0.50425	NM	212	251	39	0.844622	0.154406	1373	251	1373
745	406	242	46.948	151.996	46.948	1.17415	-0.664385	0.473938	-1.56532	0.653481	NM	221	254	33	0.870079	0.158879	1391	254	1391
746	407	215	47.337	152.478	47.337	1.16346	-1.12147	0.280391	-1.61577	0.647843	NM	222	255	33	0.870588	0.158345	1402	255	1402
747	409	209	47.746	153.013	47.746	1.13855	-1.15924	0.148318	-1.60872	0.625097	NM	224	255	31	0.878431	0.161035	1391	255	1391
748	410	130	48.0805	153.216	48.0805	1.12274	-1.21459	0.437622	-1.63424	0.603354	NM	235	255	20	0.921569	0.161623	1454	255	1454
749	411	54	7.11907	171.216	7.11907	1.53413	-1.46322	-2.11895	1.25219	1.59097	NM	119	125	6	0.952	0.0370832	3209	125	3209
750	413	98	46.5209	150.869	46.5209	1.21151	-1.48818	-0.0690413	-1.51125	0.559446	NM	249	253	4	0.98419	0.160542	1551	253	1551
751	414	862	32.7463	-16.9991	32.7463	1.21182	-0.43532	0.59884	-0.100951	-0.280972	NM	49	165	116	0.29697	0.0410729	1193	165	1193
752	415	212	32.5076	-16.5088	32.5076	1.19953	-1.59998	-0.313423	0.215187	-0.623793	NM	139	164	25	0.847561	0.0746509	1862	164	1862
753	416	395	33.0692	-16.3422	33.0692	1.21016	-1.28916	-0.266624	0.229958	-0.901173	NM	107	165	58	0.648485	0.0654034	1636	165	1636
754	418	167	17.0565	-25.1701	17.0565	1.26067	-0.415845	0.662035	0.502912	-1.37923	NM	140	155	15	0.903226	0.04375	3200	155	3200
755	419	121	16.8455	-24.9678	16.8455	1.25654	-0.783249	-0.0302177	0.803375	-2.42373	NM	148	154	6	0.961039	0.0454965	3253	154	3253
756	421	122	16.5985	-24.2562	16.5985	1.23387	-0.655633	0.381877	0.641449	-1.87699	NM	145	154	9	0.941558	0.0444649	3261	154	3261
757	422	69	16.7372	-22.9314	16.7372	1.2025	-0.787109	-0.450054	0.764655	-3.14597	NM	148	154	6	0.961039	0.0447265	3309	154	3309
758	423	92	16.0983	-22.814	16.0983	1.19047	-0.483488	-0.462323	0.786201	-3.11459	NM	146	153	7	0.954248	0.0441755	3305	153	3305
759	424	81	15.218	-23.1606	15.218	1.19952	-0.729155	-0.411214	0.886605	-2.13442	NM	147	152	5	0.967105	0.0440515	3337	152	3337
760	425	145	15.0837	-23.6248	15.0837	1.21014	-0.344564	0.406823	0.747609	-1.48718	NM	142	152	10	0.934211	0.0433588	3275	152	3275
761	426	127	14.9283	-24.3843	14.9283	1.23469	-0.565979	0.89534	0.333033	-1.13444	NM	141	151	10	0.933775	0.0427921	3295	151	3295
762	427	88	14.8516	-24.7055	14.8516	1.24491	-1.14853	0.169113	0.466188	-1.44977	NM	145	151	6	0.960265	0.0434783	3335	151	3335
763	428	231	32.3094	-64.7672	32.3094	1.30331	-1.13568	-1.51676	0.657203	0.634802	NM	145	164	19	0.884146	0.0779989	1859	164	1859
764	429	46	16.7665	-24.745	16.7665	1.25191	-1.33331	-0.489376	0.749324	-2.25971	NM	153	154	1	0.993506	0.0459184	3332	154	3332
765	431	47	16.6182	-24.5878	16.6182	1.24841	-1.84349	-1.15077	0.760196	-2.18518	NM	151	154	3	0.980519	0.0452638	3336	154	3336
766	451	186	-16.494	-151.739	16.494	1.61316	-1.35027	-0.221559	1.08129	0.897349	NM	146	154	8	0.948052	0.045625	3200	154	3200
767	460	226	-16.7465	-151.003	16.7465	1.61508	-1.08084	-0.103857	1.02711	0.893866	NM	142	154	12	0.922078	0.0450508	3152	154	3152
768	465	27	-17.6571	-150.629	17.6571	1.61506	-1.61911	-1.1318	1.01904	0.925951	NM	151	155	4	0.974194	0.0455368	3316	155	3316
769	479	182	-16.4422	-152.265	16.4422	1.61161	-1.61085	-0.48388	1.10898	0.925669	NM	142	154	12	0.922078	0.044292	3206	154	3206
770	481	332	-17.5291	-149.834	17.5291	1.61753	-0.936145	0.305174	0.895677	0.855172	NM	143	155	12	0.922581	0.0474138	3016	155	3016
771	494	380	-16.822	-151.437	16.822	1.61356	-0.860993	0.185169	0.989821	0.975123	NM	140	154	14	0.909091	0.0467446	2995	154	2995
772	496	34	-15.1437	-147.57	15.1437	1.61688	-1.02646	-2.35036	1.14321	0.769945	NM	147	152	5	0.967105	0.0434397	3384	152	3384
773	499	12	-16.0685	-142.416	16.0685	1.60762	-1.37057	-2.37843	1.13149	0.62929	NM	150	153	3	0.980392	0.044287	3387	153	3387
774	505	198	-16.623	-151.494	16.623	1.61368	-1.03816	-0.201901	1.03871	0.895527	NM	146	154	8	0.948052	0.0458399	3185	154	3185
775	507	637	-17.6775	-149.401	17.6775	1.61825	-0.332173	0.568689	0.745877	0.956997	NM	140	155	15	0.903226	0.051756	2705	155	2705
776	509	30	-14.6287	-145.206	14.6287	1.6104	-1.51122	-2.24829	1.18813	0.668722	NM	147	151	4	0.97351	0.0432735	3397	151	3397
777	521	57	-17.0045	-149.567	17.0045	1.61917	-1.83597	-2.15942	1.0377	0.886286	NM	148	155	7	0.954839	0.0446725	3313	155	3313
778	528	49	-16.262	-151.816	16.262	1.61332	-1.66618	-2.47026	1.13054	0.913234	NM	146	154	8	0.948052	0.0436603	3344	154	3344
779	537	1	-57.0778	-26.6822	57.0778	1.47476	-1.65948	-4.5583	-1.82136	0.836321	NM	203	203	0	1	0.187963	1080	203	1080
780	555	308	53.6664	-166.895	53.6664	1.0064	-0.050269	0.598462	-1.40416	0.683345	NM	175	230	55	0.76087	0.180599	969	230	969
781	558	140	-33.6478	-78.849	33.6478	1.20015	-1.21021	0.0371519	-0.224445	0.128577	NM	159	167	8	0.952096	0.0858995	1851	167	1851
782	559	113	-33.7675	-80.792	33.7675	1.23978	-1.18914	0.406823	-0.412008	0.202364	NM	161	168	7	0.958333	0.0860963	1870	168	1870
783	566	401	-14.3003	-170.718	14.3003	1.54554	-0.918155	-0.156215	1.08992	1.64693	NM	137	150	13	0.913333	0.0452593	3027	150	3027
784	568	217	-14.1722	-169.664	14.1722	1.55108	-1.77333	-0.224056	1.08677	1.68286	NM	141	150	9	0.94	0.0438979	3212	150	3212
785	569	218	-14.1786	-169.62	14.1786	1.55116	-1.79147	-0.206763	1.1234	1.61075	NM	142	150	8	0.946667	0.044223	3211	150	3211
786	570	380	-14.242	-169.468	14.242	1.55154	-1.17454	0.21488	1.00992	1.71984	NM	140	150	10	0.933333	0.0459167	3049	150	3049
787	574	14	10.3029	-109.217	10.3029	1.30735	-1.69521	-2.85501	1.35132	3.09982	NM	134	137	3	0.978102	0.0398335	3364	137	3364
788	575	35	-7.33933	72.4343	7.33933	1.39921	-1.31194	-1.88752	1.21832	1.29353	NM	119	125	6	0.952	0.0367852	3235	125	3235
789	577	98	0.284458	174.113	0.284458	1.5229	-0.650497	-2.13889	1.28848	0.766926	NM	93	105	12	0.885714	0.0320911	2898	105	2898
790	578	314	-13.7667	-177.105	13.7667	1.50939	-0.892866	-0.183969	1.13568	1.45457	NM	137	149	12	0.919463	0.0439525	3117	149	3117
791	593	175	49.1207	154.526	49.1207	1.03407	-1.09641	0.283986	-1.6449	0.538251	NM	221	254	33	0.870079	0.16262	1359	254	1359
792	594	37	1.85074	-157.353	1.85074	1.59694	-0.569497	-2.04452	1.25278	1.15463	NM	101	109	8	0.926606	0.0334881	3016	109	3016
793	597	877	45.076	147.877	45.076	1.2188	-0.00835517	0.523787	-1.42855	0.340523	NM	128	248	120	0.516129	0.156479	818	248	818
794	600	138	50.8624	155.57	50.8624	0.802287	-0.896619	0.760852	-1.859	0.275786	NM	234	247	13	0.947368	0.179724	1302	247	1302
795	604	85	-0.52847	166.934	0.52847	1.48579	-1.4649	-1.43939	1.25127	0.997934	NM	99	105	6	0.942857	0.0339041	2920	105	2920
796	606	289	-12.5032	177.08	12.5032	1.48803	-1.24298	-0.769238	1.1952	1.59223	NM	134	145	11	0.924138	0.0427432	3135	145	3135
797	627	545	-43.9385	-176.525	43.9385	1.48624	-0.405752	-0.590233	-0.52521	0.178766	NM	185	241	56	0.767635	0.157179	1177	241	1177
798	678	174	52.3558	175.919	52.3558	1.27568	-1.50472	-0.100713	-1.44362	0.0418836	NM	215	239	24	0.899582	0.182049	1181	239	1181
799	680	134	18.1164	145.767	18.1164	1.46095	-1.23788	-0.21783	1.12324	0.826974	NM	147	155	8	0.948387	0.0461104	3188	155	3188
800	694	37	17.3682	-87.8571	17.3682	0.649352	-0.945694	-2.24829	1.14479	0.800236	NM	151	155	4	0.974194	0.0455093	3318	155	3318
801	695	59	17.3498	-87.5378	17.3498	0.803009	-1.80521	-2.85501	1.17167	0.854811	NM	147	155	8	0.948387	0.044586	3297	155	3297
802	700	263	19.6846	-80.0403	19.6846	1.19933	-1.32407	-2.47026	1.15647	0.386427	NM	131	156	25	0.839744	0.0440632	2973	156	2973
803	706	26	4.6838	-160.38	4.6838	1.59765	-1.58507	-2.11895	1.20935	1.25367	NM	111	116	5	0.956897	0.0353954	3136	116	3136
804	742	112	18.7722	145.668	18.7722	1.45623	-1.24489	0.161299	0.964203	0.830932	NM	152	156	4	0.974359	0.0478288	3178	156	3178
805	743	53	14.8525	145.559	14.8525	1.48073	-1.78029	-1.01976	1.23611	1.01473	NM	148	151	3	0.980132	0.0439169	3370	151	3370
806	747	119	17.5996	145.833	17.5996	1.4647	-1.60238	-0.0397201	1.08877	0.86692	NM	148	155	7	0.954839	0.0458772	3226	155	3226
807	748	101	16.3522	145.677	16.3522	1.47175	-1.32965	0.0268063	1.11433	1.00841	NM	149	154	5	0.967532	0.0453025	3289	154	3289
808	753	60	19.6831	145.419	19.6831	1.44902	-1.51229	0.085073	1.06804	0.69866	NM	152	156	4	0.974359	0.0478439	3177	156	3177
809	780	475	13.4435	144.777	13.4435	1.47252	-0.523054	-0.437999	1.22164	1.13018	NM	121	148	27	0.817568	0.0409337	2956	148	2956
810	844	277	14.1574	145.214	14.1574	1.4793	-1.05475	-0.291003	1.20125	1.07261	NM	137	150	13	0.913333	0.0434645	3152	150	3152
811	845	248	15.1891	145.754	15.1891	1.47913	-0.963192	-0.329272	1.22795	1.01677	NM	136	152	16	0.894737	0.0429022	3170	152	3170
812	854	181	15.0134	145.632	15.0134	1.47963	-1.01236	-0.962558	1.24431	1.01506	NM	140	152	12	0.921053	0.0432099	3240	152	3240
813	903	24	-2.81264	-171.673	2.81264	1.57032	-1.63778	-2.91482	1.3162	-0.393196	NM	106	111	5	0.954955	0.0345953	3064	111	3064
814	905	23	-4.51477	-172.183	4.51477	1.56389	-1.75982	-2.53908	1.34206	0.291359	NM	112	116	4	0.965517	0.0357713	3131	116	3131
815	908	19	-3.12749	-171.085	3.12749	1.57172	-1.82143	-2.79999	1.32777	0.00182665	NM	107	112	5	0.955357	0.0347177	3082	112	3082
816	910	18	-4.4554	-171.244	4.4554	1.56769	-1.7279	-2.50381	1.34615	0.191478	NM	112	116	4	0.965517	0.0357371	3134	116	3134
817	921	464	36.588	27.1683	36.588	0.545849	-1.28444	-0.0630763	0.230591	-0.272729	NM	129	181	52	0.712707	0.0934106	1381	181	1381
818	925	80	28.6372	-112.83	28.6372	0.538629	-1.31222	-0.309163	0.481699	-2.62519	NM	153	158	5	0.968354	0.064913	2357	158	2357
819	927	123	28.702	-112.578	28.702	0.67685	-1.28745	-0.297931	0.511944	-2.49109	NM	150	158	8	0.949367	0.0650195	2307	158	2307
820	930	74	27.4416	-111.88	27.4416	0.681643	-1.65909	-0.896325	0.722947	-2.13573	NM	154	157	3	0.980892	0.061922	2487	157	2487
821	931	135	27.2186	-112.074	27.2186	0.315682	-1.37991	-0.739499	0.705062	-2.15301	NM	152	157	5	0.968153	0.0620408	2450	157	2450
822	933	118	26.1199	-111.274	26.1199	0.205745	-1.77921	-0.654951	0.651153	-1.84676	NM	150	157	7	0.955414	0.0581395	2580	157	2580
823	936	120	25.6833	-111.035	25.6833	0.506344	-1.5102	-0.857557	0.704842	-1.78553	NM	149	156	7	0.955128	0.0568485	2621	156	2621
824	971	18	-46.0981	50.2346	46.0981	1.45217	-1.12651	0.0738078	-1.26771	1.21018	NM	248	252	4	0.984127	0.150668	1646	252	1646
825	972	19	-46.4118	51.7591	46.4118	1.46082	-0.891005	0.1934	-1.30614	1.21607	NM	249	253	4	0.98419	0.152387	1634	253	1634
826	973	31	-37.8363	77.5566	37.8363	1.5162	-1.19804	0.099291	-0.378495	0.410141	NM	187	189	2	0.989418	0.105234	1777	189	1777
827	974	11	-38.7222	77.523	38.7222	1.51609	-1.71956	-0.698415	-0.287537	0.270533	NM	196	196	0	1	0.110174	1779	196	1779
828	975	153	-52.5436	169.162	52.5436	1.44046	-0.986283	-0.148327	-1.05654	0.512267	NM	224	238	14	0.941176	0.188077	1191	238	1191
829	982	129	49.4235	154.759	49.4235	0.985999	-0.593187	0.369321	-1.67044	0.526255	NM	244	253	9	0.964427	0.175666	1389	253	1389
830	983	106	48.8219	154.109	48.8219	1.06062	-0.9704	0.143203	-1.66169	0.573198	NM	240	254	14	0.944882	0.16632	1443	254	1443
831	984	4103	-21.3066	165.7	21.3066	1.25575	0.513718	0.538394	0.67027	0.850246	NM	10	156	146	0.0641026	0	-977	156	977
832	1032	2492	12.2967	92.7856	12.2967	0.918596	0.172547	-0.0079334	1.16652	1.40125	NM	44	144	100	0.305556	0.0473118	930	144	930
833	1034	1757	-4.92375	150.62	4.92375	1.24484	0.794582	0.79268	0.960746	1.6128	NM	74	117	43	0.632479	0.0523338	1414	117	1414
834	1048	982	-20.2836	57.572	20.2836	1.4064	-0.16398	0.0866673	0.671256	0.789481	NM	115	156	41	0.737179	0.0519187	2215	156	2215
835	1054	1730	7.52546	93.5991	7.52546	1.1649	-0.187107	-0.115508	1.18455	1.31894	NM	62	126	64	0.492063	0.0400258	1549	126	1549
836	1058	11986	11.7364	122.866	11.7364	1.17087	1.3218	0.972675	1.06249	1.2708	NM	-232	142	374	0	0.0270585	-8574	142	8574
837	1059	266	-19.7167	63.4213	19.7167	1.45764	-0.990579	-0.462323	0.854537	0.28258	NM	143	156	13	0.916667	0.0481644	2969	156	2969
838	1061	267	-10.9397	166.248	10.9397	1.42499	-0.380588	0.0515468	1.18782	1.95114	NM	134	139	5	0.964029	0.0428252	3129	139	3129
839	1063	2399	-8.14116	158.307	8.14116	1.35365	0.711738	0.886683	1.05499	1.58094	NM	72	128	56	0.5625	0.079646	904	128	904
840	1067	397	21.758	-71.8243	21.758	1.27346	-0.349879	-1.69316	1.10116	-0.185527	NM	131	156	25	0.839744	0.0486085	2695	156	2695
841	1071	1178	-16.2122	167.723	16.2122	1.39974	0.3902	0.628451	0.943719	1.46055	NM	124	154	30	0.805195	0.0559314	2217	154	2217
842	1075	684	-12.824	45.1439	12.824	1.15828	-0.637903	-0.101759	0.978801	0.541024	NM	120	146	26	0.821918	0.0437318	2744	146	2744
843	1312	69	-27.1198	-109.355	27.1198	1.52367	-0.869687	-0.267956	0.457097	0.347307	NM	153	157	4	0.974522	0.0605941	2525	157	2525
844	1313	35	-26.3235	-79.9752	26.3235	1.26804	-1.76876	-0.31771	-0.0431885	-1.90743	NM	154	157	3	0.980892	0.0582892	2642	157	2642
845	1500	294	12.9519	-81.5232	12.9519	0.980131	-1.21259	-0.506134	1.17071	0.799862	NM	132	146	14	0.90411	0.0421187	3134	146	3134
846	10128	499	-54.332	-67.4014	54.332	0.615738	0.544669	0.464807	-1.23542	-0.779337	NM	173	225	52	0.768889	0.233468	741	225	741
847	10674	467	62.0503	-6.86364	62.0503	1.19857	-0.20956	0.0930081	-1.1224	1.3899	NM	24	161	137	0.149068	0.0679887	353	161	353
848	11474	737	35.9232	14.399	35.9232	1.03371	-0.676753	-0.728995	0.268645	-0.648408	NM	49	177	128	0.276836	0.0432862	1132	177	1132

## Sheet: fig4e
	fit	se.fit	abslatitude	nfix
1	175.575	21.9977	0.015341	N-fixing
2	176.1	21.8529	0.0844984	N-fixing
3	176.627	21.7082	0.153656	N-fixing
4	177.155	21.5638	0.222813	N-fixing
5	177.685	21.4195	0.291971	N-fixing
6	178.216	21.2756	0.361128	N-fixing
7	178.749	21.132	0.430285	N-fixing
8	179.284	20.9887	0.499443	N-fixing
9	179.82	20.846	0.5686	N-fixing
10	180.358	20.7037	0.637757	N-fixing
11	180.897	20.562	0.706915	N-fixing
12	181.438	20.4209	0.776072	N-fixing
13	181.981	20.2805	0.84523	N-fixing
14	182.526	20.1408	0.914387	N-fixing
15	183.072	20.002	0.983544	N-fixing
16	183.619	19.8641	1.0527	N-fixing
17	184.169	19.7271	1.12186	N-fixing
18	184.72	19.5912	1.19102	N-fixing
19	185.272	19.4564	1.26017	N-fixing
20	185.827	19.3229	1.32933	N-fixing
21	186.383	19.1906	1.39849	N-fixing
22	186.941	19.0596	1.46765	N-fixing
23	187.5	18.9301	1.5368	N-fixing
24	188.062	18.8021	1.60596	N-fixing
25	188.625	18.6757	1.67512	N-fixing
26	189.189	18.5509	1.74428	N-fixing
27	189.756	18.4279	1.81343	N-fixing
28	190.324	18.3068	1.88259	N-fixing
29	190.894	18.1876	1.95175	N-fixing
30	191.466	18.0704	2.0209	N-fixing
31	192.04	17.9553	2.09006	N-fixing
32	192.615	17.8423	2.15922	N-fixing
33	193.192	17.7316	2.22838	N-fixing
34	193.771	17.6232	2.29753	N-fixing
35	194.352	17.5172	2.36669	N-fixing
36	194.934	17.4137	2.43585	N-fixing
37	195.519	17.3128	2.50501	N-fixing
38	196.105	17.2144	2.57416	N-fixing
39	196.693	17.1188	2.64332	N-fixing
40	197.282	17.0259	2.71248	N-fixing
41	197.874	16.9358	2.78164	N-fixing
42	198.467	16.8487	2.85079	N-fixing
43	199.063	16.7644	2.91995	N-fixing
44	199.66	16.6832	2.98911	N-fixing
45	200.258	16.6049	3.05827	N-fixing
46	200.859	16.5298	3.12742	N-fixing
47	201.461	16.4578	3.19658	N-fixing
48	202.066	16.389	3.26574	N-fixing
49	202.672	16.3234	3.3349	N-fixing
50	203.279	16.261	3.40405	N-fixing
51	203.889	16.2019	3.47321	N-fixing
52	204.5	16.1461	3.54237	N-fixing
53	205.113	16.0935	3.61152	N-fixing
54	205.728	16.0443	3.68068	N-fixing
55	206.345	15.9984	3.74984	N-fixing
56	206.963	15.9558	3.819	N-fixing
57	207.583	15.9166	3.88815	N-fixing
58	208.205	15.8806	3.95731	N-fixing
59	208.829	15.8479	4.02647	N-fixing
60	209.454	15.8186	4.09563	N-fixing
61	210.081	15.7924	4.16478	N-fixing
62	210.709	15.7695	4.23394	N-fixing
63	211.34	15.7498	4.3031	N-fixing
64	211.971	15.7332	4.37226	N-fixing
65	212.605	15.7197	4.44141	N-fixing
66	213.24	15.7093	4.51057	N-fixing
67	213.876	15.7019	4.57973	N-fixing
68	214.514	15.6975	4.64889	N-fixing
69	215.154	15.696	4.71804	N-fixing
70	215.795	15.6973	4.7872	N-fixing
71	216.438	15.7014	4.85636	N-fixing
72	217.082	15.7083	4.92551	N-fixing
73	217.727	15.7178	4.99467	N-fixing
74	218.374	15.7298	5.06383	N-fixing
75	219.022	15.7444	5.13299	N-fixing
76	219.671	15.7614	5.20214	N-fixing
77	220.322	15.7807	5.2713	N-fixing
78	220.973	15.8023	5.34046	N-fixing
79	221.626	15.8261	5.40962	N-fixing
80	222.28	15.852	5.47877	N-fixing
81	222.936	15.8799	5.54793	N-fixing
82	223.592	15.9098	5.61709	N-fixing
83	224.249	15.9415	5.68625	N-fixing
84	224.907	15.975	5.7554	N-fixing
85	225.566	16.0102	5.82456	N-fixing
86	226.226	16.047	5.89372	N-fixing
87	226.887	16.0853	5.96288	N-fixing
88	227.548	16.1251	6.03203	N-fixing
89	228.21	16.1663	6.10119	N-fixing
90	228.873	16.2087	6.17035	N-fixing
91	229.536	16.2524	6.2395	N-fixing
92	230.2	16.2972	6.30866	N-fixing
93	230.864	16.343	6.37782	N-fixing
94	231.529	16.3898	6.44698	N-fixing
95	232.194	16.4375	6.51613	N-fixing
96	232.859	16.486	6.58529	N-fixing
97	233.525	16.5354	6.65445	N-fixing
98	234.19	16.5853	6.72361	N-fixing
99	234.856	16.636	6.79276	N-fixing
100	235.522	16.6871	6.86192	N-fixing
101	236.187	16.7388	6.93108	N-fixing
102	236.853	16.7909	7.00024	N-fixing
103	237.518	16.8434	7.06939	N-fixing
104	238.183	16.8962	7.13855	N-fixing
105	238.847	16.9493	7.20771	N-fixing
106	239.511	17.0025	7.27687	N-fixing
107	240.175	17.0559	7.34602	N-fixing
108	240.838	17.1094	7.41518	N-fixing
109	241.5	17.163	7.48434	N-fixing
110	242.162	17.2166	7.55349	N-fixing
111	242.822	17.2701	7.62265	N-fixing
112	243.482	17.3235	7.69181	N-fixing
113	244.141	17.3768	7.76097	N-fixing
114	244.798	17.4299	7.83012	N-fixing
115	245.455	17.4829	7.89928	N-fixing
116	246.11	17.5356	7.96844	N-fixing
117	246.764	17.588	8.0376	N-fixing
118	247.416	17.6401	8.10675	N-fixing
119	248.067	17.6919	8.17591	N-fixing
120	248.716	17.7434	8.24507	N-fixing
121	249.363	17.7944	8.31423	N-fixing
122	250.009	17.8451	8.38338	N-fixing
123	250.653	17.8953	8.45254	N-fixing
124	251.294	17.9451	8.5217	N-fixing
125	251.934	17.9944	8.59086	N-fixing
126	252.571	18.0433	8.66001	N-fixing
127	253.206	18.0917	8.72917	N-fixing
128	253.839	18.1396	8.79833	N-fixing
129	254.469	18.1871	8.86749	N-fixing
130	255.096	18.234	8.93664	N-fixing
131	255.721	18.2804	9.0058	N-fixing
132	256.343	18.3263	9.07496	N-fixing
133	256.962	18.3718	9.14411	N-fixing
134	257.578	18.4167	9.21327	N-fixing
135	258.19	18.4611	9.28243	N-fixing
136	258.8	18.5051	9.35159	N-fixing
137	259.406	18.5485	9.42074	N-fixing
138	260.009	18.5915	9.4899	N-fixing
139	260.608	18.634	9.55906	N-fixing
140	261.203	18.6761	9.62822	N-fixing
141	261.795	18.7177	9.69737	N-fixing
142	262.383	18.7589	9.76653	N-fixing
143	262.966	18.7996	9.83569	N-fixing
144	263.546	18.8399	9.90485	N-fixing
145	264.121	18.8798	9.974	N-fixing
146	264.692	18.9194	10.0432	N-fixing
147	265.259	18.9585	10.1123	N-fixing
148	265.82	18.9972	10.1815	N-fixing
149	266.378	19.0355	10.2506	N-fixing
150	266.93	19.0735	10.3198	N-fixing
151	267.478	19.1111	10.3889	N-fixing
152	268.02	19.1484	10.4581	N-fixing
153	268.558	19.1852	10.5273	N-fixing
154	269.09	19.2218	10.5964	N-fixing
155	269.617	19.258	10.6656	N-fixing
156	270.139	19.2938	10.7347	N-fixing
157	270.655	19.3293	10.8039	N-fixing
158	271.165	19.3644	10.873	N-fixing
159	271.669	19.3992	10.9422	N-fixing
160	272.168	19.4337	11.0114	N-fixing
161	272.661	19.4678	11.0805	N-fixing
162	273.147	19.5016	11.1497	N-fixing
163	273.628	19.535	11.2188	N-fixing
164	274.102	19.568	11.288	N-fixing
165	274.569	19.6007	11.3572	N-fixing
166	275.031	19.633	11.4263	N-fixing
167	275.485	19.6649	11.4955	N-fixing
168	275.933	19.6964	11.5646	N-fixing
169	276.374	19.7275	11.6338	N-fixing
170	276.809	19.7583	11.7029	N-fixing
171	277.236	19.7885	11.7721	N-fixing
172	277.656	19.8184	11.8413	N-fixing
173	278.069	19.8477	11.9104	N-fixing
174	278.475	19.8766	11.9796	N-fixing
175	278.873	19.905	12.0487	N-fixing
176	279.264	19.9329	12.1179	N-fixing
177	279.647	19.9603	12.187	N-fixing
178	280.023	19.9871	12.2562	N-fixing
179	280.391	20.0133	12.3254	N-fixing
180	280.751	20.039	12.3945	N-fixing
181	281.103	20.064	12.4637	N-fixing
182	281.447	20.0884	12.5328	N-fixing
183	281.783	20.1121	12.602	N-fixing
184	282.111	20.1351	12.6711	N-fixing
185	282.43	20.1574	12.7403	N-fixing
186	282.742	20.179	12.8095	N-fixing
187	283.045	20.1999	12.8786	N-fixing
188	283.339	20.2199	12.9478	N-fixing
189	283.625	20.2392	13.0169	N-fixing
190	283.903	20.2576	13.0861	N-fixing
191	284.171	20.2752	13.1552	N-fixing
192	284.431	20.2919	13.2244	N-fixing
193	284.683	20.3077	13.2936	N-fixing
194	284.925	20.3227	13.3627	N-fixing
195	285.158	20.3366	13.4319	N-fixing
196	285.383	20.3497	13.501	N-fixing
197	285.599	20.3618	13.5702	N-fixing
198	285.805	20.3728	13.6393	N-fixing
199	286.002	20.3829	13.7085	N-fixing
200	286.191	20.3919	13.7777	N-fixing
201	286.37	20.4	13.8468	N-fixing
202	286.54	20.4069	13.916	N-fixing
203	286.7	20.4128	13.9851	N-fixing
204	286.852	20.4175	14.0543	N-fixing
205	286.994	20.4212	14.1234	N-fixing
206	287.127	20.4238	14.1926	N-fixing
207	287.25	20.4253	14.2618	N-fixing
208	287.364	20.4256	14.3309	N-fixing
209	287.469	20.4248	14.4001	N-fixing
210	287.564	20.4229	14.4692	N-fixing
211	287.65	20.4197	14.5384	N-fixing
212	287.726	20.4155	14.6075	N-fixing
213	287.793	20.41	14.6767	N-fixing
214	287.85	20.4034	14.7459	N-fixing
215	287.898	20.3956	14.815	N-fixing
216	287.936	20.3866	14.8842	N-fixing
217	287.965	20.3764	14.9533	N-fixing
218	287.984	20.365	15.0225	N-fixing
219	287.994	20.3523	15.0916	N-fixing
220	287.994	20.3385	15.1608	N-fixing
221	287.985	20.3235	15.23	N-fixing
222	287.966	20.3072	15.2991	N-fixing
223	287.938	20.2897	15.3683	N-fixing
224	287.9	20.271	15.4374	N-fixing
225	287.852	20.2511	15.5066	N-fixing
226	287.795	20.23	15.5758	N-fixing
227	287.729	20.2077	15.6449	N-fixing
228	287.653	20.1842	15.7141	N-fixing
229	287.568	20.1595	15.7832	N-fixing
230	287.473	20.1337	15.8524	N-fixing
231	287.369	20.1067	15.9215	N-fixing
232	287.255	20.0786	15.9907	N-fixing
233	287.133	20.0494	16.0599	N-fixing
234	287.001	20.0191	16.129	N-fixing
235	286.859	19.9878	16.1982	N-fixing
236	286.709	19.9554	16.2673	N-fixing
237	286.549	19.9219	16.3365	N-fixing
238	286.38	19.8875	16.4056	N-fixing
239	286.203	19.8521	16.4748	N-fixing
240	286.016	19.8157	16.544	N-fixing
241	285.82	19.7784	16.6131	N-fixing
242	285.616	19.7402	16.6823	N-fixing
243	285.403	19.7011	16.7514	N-fixing
244	285.181	19.6611	16.8206	N-fixing
245	284.95	19.6203	16.8897	N-fixing
246	284.711	19.5787	16.9589	N-fixing
247	284.463	19.5363	17.0281	N-fixing
248	284.206	19.4931	17.0972	N-fixing
249	283.941	19.4492	17.1664	N-fixing
250	283.668	19.4045	17.2355	N-fixing
251	283.386	19.3591	17.3047	N-fixing
252	283.097	19.3131	17.3738	N-fixing
253	282.799	19.2664	17.443	N-fixing
254	282.492	19.2191	17.5122	N-fixing
255	282.178	19.1712	17.5813	N-fixing
256	281.856	19.1227	17.6505	N-fixing
257	281.527	19.0737	17.7196	N-fixing
258	281.189	19.0242	17.7888	N-fixing
259	280.844	18.9742	17.8579	N-fixing
260	280.491	18.9237	17.9271	N-fixing
261	280.131	18.8728	17.9963	N-fixing
262	279.763	18.8215	18.0654	N-fixing
263	279.388	18.7697	18.1346	N-fixing
264	279.006	18.7176	18.2037	N-fixing
265	278.616	18.6652	18.2729	N-fixing
266	278.22	18.6124	18.342	N-fixing
267	277.816	18.5593	18.4112	N-fixing
268	277.406	18.5059	18.4804	N-fixing
269	276.989	18.4522	18.5495	N-fixing
270	276.565	18.3983	18.6187	N-fixing
271	276.135	18.3441	18.6878	N-fixing
272	275.698	18.2897	18.757	N-fixing
273	275.255	18.2351	18.8261	N-fixing
274	274.806	18.1804	18.8953	N-fixing
275	274.35	18.1254	18.9645	N-fixing
276	273.889	18.0703	19.0336	N-fixing
277	273.421	18.0151	19.1028	N-fixing
278	272.948	17.9598	19.1719	N-fixing
279	272.469	17.9043	19.2411	N-fixing
280	271.984	17.8487	19.3102	N-fixing
281	271.493	17.7931	19.3794	N-fixing
282	270.997	17.7374	19.4486	N-fixing
283	270.496	17.6817	19.5177	N-fixing
284	269.99	17.6259	19.5869	N-fixing
285	269.478	17.5701	19.656	N-fixing
286	268.961	17.5142	19.7252	N-fixing
287	268.44	17.4584	19.7944	N-fixing
288	267.913	17.4026	19.8635	N-fixing
289	267.382	17.3468	19.9327	N-fixing
290	266.847	17.291	20.0018	N-fixing
291	266.306	17.2353	20.071	N-fixing
292	265.762	17.1796	20.1401	N-fixing
293	265.213	17.1239	20.2093	N-fixing
294	264.659	17.0683	20.2785	N-fixing
295	264.102	17.0128	20.3476	N-fixing
296	263.541	16.9573	20.4168	N-fixing
297	262.975	16.9019	20.4859	N-fixing
298	262.406	16.8465	20.5551	N-fixing
299	261.834	16.7912	20.6242	N-fixing
300	261.257	16.736	20.6934	N-fixing
301	260.677	16.6809	20.7626	N-fixing
302	260.094	16.6258	20.8317	N-fixing
303	259.507	16.5708	20.9009	N-fixing
304	258.917	16.5159	20.97	N-fixing
305	258.324	16.4611	21.0392	N-fixing
306	257.728	16.4064	21.1083	N-fixing
307	257.129	16.3518	21.1775	N-fixing
308	256.527	16.2973	21.2467	N-fixing
309	255.923	16.2429	21.3158	N-fixing
310	255.315	16.1885	21.385	N-fixing
311	254.705	16.1343	21.4541	N-fixing
312	254.093	16.0802	21.5233	N-fixing
313	253.478	16.0262	21.5924	N-fixing
314	252.861	15.9722	21.6616	N-fixing
315	252.241	15.9184	21.7308	N-fixing
316	251.62	15.8646	21.7999	N-fixing
317	250.996	15.8109	21.8691	N-fixing
318	250.37	15.7573	21.9382	N-fixing
319	249.743	15.7038	22.0074	N-fixing
320	249.113	15.6503	22.0765	N-fixing
321	248.482	15.5969	22.1457	N-fixing
322	247.849	15.5436	22.2149	N-fixing
323	247.215	15.4903	22.284	N-fixing
324	246.579	15.4371	22.3532	N-fixing
325	245.942	15.384	22.4223	N-fixing
326	245.303	15.3309	22.4915	N-fixing
327	244.663	15.2779	22.5606	N-fixing
328	244.021	15.225	22.6298	N-fixing
329	243.379	15.1721	22.699	N-fixing
330	242.735	15.1193	22.7681	N-fixing
331	242.091	15.0665	22.8373	N-fixing
332	241.445	15.0138	22.9064	N-fixing
333	240.799	14.9611	22.9756	N-fixing
334	240.151	14.9085	23.0447	N-fixing
335	239.503	14.8559	23.1139	N-fixing
336	238.855	14.8034	23.1831	N-fixing
337	238.205	14.7509	23.2522	N-fixing
338	237.555	14.6984	23.3214	N-fixing
339	236.905	14.646	23.3905	N-fixing
340	236.254	14.5937	23.4597	N-fixing
341	235.602	14.5414	23.5288	N-fixing
342	234.951	14.4891	23.598	N-fixing
343	234.299	14.4369	23.6672	N-fixing
344	233.647	14.3847	23.7363	N-fixing
345	232.994	14.3326	23.8055	N-fixing
346	232.342	14.2805	23.8746	N-fixing
347	231.689	14.2285	23.9438	N-fixing
348	231.036	14.1766	24.013	N-fixing
349	230.384	14.1247	24.0821	N-fixing
350	229.731	14.0729	24.1513	N-fixing
351	229.079	14.0212	24.2204	N-fixing
352	228.426	13.9696	24.2896	N-fixing
353	227.774	13.9181	24.3587	N-fixing
354	227.122	13.8666	24.4279	N-fixing
355	226.471	13.8153	24.4971	N-fixing
356	225.819	13.764	24.5662	N-fixing
357	225.168	13.7129	24.6354	N-fixing
358	224.518	13.6619	24.7045	N-fixing
359	223.868	13.6111	24.7737	N-fixing
360	223.218	13.5603	24.8428	N-fixing
361	222.569	13.5097	24.912	N-fixing
362	221.92	13.4592	24.9812	N-fixing
363	221.272	13.4089	25.0503	N-fixing
364	220.624	13.3587	25.1195	N-fixing
365	219.977	13.3087	25.1886	N-fixing
366	219.331	13.2588	25.2578	N-fixing
367	218.685	13.209	25.3269	N-fixing
368	218.04	13.1595	25.3961	N-fixing
369	217.396	13.1101	25.4653	N-fixing
370	216.752	13.0609	25.5344	N-fixing
371	216.11	13.0118	25.6036	N-fixing
372	215.468	12.963	25.6727	N-fixing
373	214.827	12.9143	25.7419	N-fixing
374	214.187	12.8658	25.811	N-fixing
375	213.548	12.8175	25.8802	N-fixing
376	212.91	12.7694	25.9494	N-fixing
377	212.272	12.7215	26.0185	N-fixing
378	211.636	12.6738	26.0877	N-fixing
379	211.001	12.6263	26.1568	N-fixing
380	210.367	12.579	26.226	N-fixing
381	209.733	12.5319	26.2951	N-fixing
382	209.101	12.485	26.3643	N-fixing
383	208.47	12.4384	26.4335	N-fixing
384	207.84	12.3919	26.5026	N-fixing
385	207.211	12.3457	26.5718	N-fixing
386	206.584	12.2996	26.6409	N-fixing
387	205.957	12.2538	26.7101	N-fixing
388	205.332	12.2082	26.7792	N-fixing
389	204.708	12.1628	26.8484	N-fixing
390	204.085	12.1177	26.9176	N-fixing
391	203.463	12.0727	26.9867	N-fixing
392	202.843	12.0279	27.0559	N-fixing
393	202.224	11.9833	27.125	N-fixing
394	201.607	11.939	27.1942	N-fixing
395	200.99	11.8948	27.2633	N-fixing
396	200.375	11.8509	27.3325	N-fixing
397	199.762	11.8071	27.4017	N-fixing
398	199.15	11.7636	27.4708	N-fixing
399	198.539	11.7202	27.54	N-fixing
400	197.93	11.677	27.6091	N-fixing
401	197.322	11.634	27.6783	N-fixing
402	196.716	11.5913	27.7474	N-fixing
403	196.111	11.5486	27.8166	N-fixing
404	195.507	11.5062	27.8858	N-fixing
405	194.906	11.464	27.9549	N-fixing
406	194.306	11.4219	28.0241	N-fixing
407	193.707	11.3801	28.0932	N-fixing
408	193.11	11.3384	28.1624	N-fixing
409	192.515	11.2969	28.2316	N-fixing
410	191.921	11.2555	28.3007	N-fixing
411	191.329	11.2144	28.3699	N-fixing
412	190.739	11.1734	28.439	N-fixing
413	190.15	11.1326	28.5082	N-fixing
414	189.563	11.092	28.5773	N-fixing
415	188.978	11.0515	28.6465	N-fixing
416	188.394	11.0113	28.7157	N-fixing
417	187.813	10.9712	28.7848	N-fixing
418	187.233	10.9312	28.854	N-fixing
419	186.655	10.8915	28.9231	N-fixing
420	186.079	10.8519	28.9923	N-fixing
421	185.505	10.8125	29.0614	N-fixing
422	184.932	10.7732	29.1306	N-fixing
423	184.362	10.7342	29.1998	N-fixing
424	183.794	10.6953	29.2689	N-fixing
425	183.227	10.6565	29.3381	N-fixing
426	182.662	10.6179	29.4072	N-fixing
427	182.1	10.5795	29.4764	N-fixing
428	181.539	10.5413	29.5455	N-fixing
429	180.981	10.5032	29.6147	N-fixing
430	180.424	10.4652	29.6839	N-fixing
431	179.87	10.4274	29.753	N-fixing
432	179.317	10.3898	29.8222	N-fixing
433	178.767	10.3523	29.8913	N-fixing
434	178.219	10.315	29.9605	N-fixing
435	177.673	10.2779	30.0296	N-fixing
436	177.129	10.2409	30.0988	N-fixing
437	176.587	10.2041	30.168	N-fixing
438	176.048	10.1675	30.2371	N-fixing
439	175.51	10.131	30.3063	N-fixing
440	174.975	10.0947	30.3754	N-fixing
441	174.443	10.0585	30.4446	N-fixing
442	173.912	10.0225	30.5137	N-fixing
443	173.384	9.9867	30.5829	N-fixing
444	172.858	9.95105	30.6521	N-fixing
445	172.334	9.91558	30.7212	N-fixing
446	171.813	9.88028	30.7904	N-fixing
447	171.294	9.84518	30.8595	N-fixing
448	170.777	9.81026	30.9287	N-fixing
449	170.263	9.77554	30.9978	N-fixing
450	169.751	9.74102	31.067	N-fixing
451	169.242	9.70671	31.1362	N-fixing
452	168.735	9.67262	31.2053	N-fixing
453	168.231	9.63874	31.2745	N-fixing
454	167.729	9.6051	31.3436	N-fixing
455	167.229	9.57169	31.4128	N-fixing
456	166.733	9.53852	31.4819	N-fixing
457	166.238	9.5056	31.5511	N-fixing
458	165.746	9.47294	31.6203	N-fixing
459	165.257	9.44055	31.6894	N-fixing
460	164.77	9.40842	31.7586	N-fixing
461	164.286	9.37657	31.8277	N-fixing
462	163.805	9.34499	31.8969	N-fixing
463	163.326	9.31371	31.966	N-fixing
464	162.849	9.28271	32.0352	N-fixing
465	162.376	9.25201	32.1044	N-fixing
466	161.905	9.22161	32.1735	N-fixing
467	161.437	9.19152	32.2427	N-fixing
468	160.971	9.16174	32.3118	N-fixing
469	160.508	9.13227	32.381	N-fixing
470	160.048	9.10313	32.4502	N-fixing
471	159.59	9.0743	32.5193	N-fixing
472	159.136	9.04581	32.5885	N-fixing
473	158.684	9.01763	32.6576	N-fixing
474	158.234	8.98979	32.7268	N-fixing
475	157.788	8.96226	32.7959	N-fixing
476	157.344	8.93507	32.8651	N-fixing
477	156.903	8.9082	32.9343	N-fixing
478	156.465	8.88166	33.0034	N-fixing
479	156.03	8.85545	33.0726	N-fixing
480	155.597	8.82957	33.1417	N-fixing
481	155.167	8.80401	33.2109	N-fixing
482	154.74	8.77879	33.28	N-fixing
483	154.316	8.75388	33.3492	N-fixing
484	153.895	8.72931	33.4184	N-fixing
485	153.476	8.70505	33.4875	N-fixing
486	153.06	8.68111	33.5567	N-fixing
487	152.647	8.65748	33.6258	N-fixing
488	152.237	8.63416	33.695	N-fixing
489	151.829	8.61115	33.7641	N-fixing
490	151.425	8.58844	33.8333	N-fixing
491	151.023	8.56602	33.9025	N-fixing
492	150.624	8.54389	33.9716	N-fixing
493	150.227	8.52205	34.0408	N-fixing
494	149.834	8.5005	34.1099	N-fixing
495	149.443	8.47923	34.1791	N-fixing
496	149.055	8.45824	34.2482	N-fixing
497	148.669	8.43752	34.3174	N-fixing
498	148.287	8.41707	34.3866	N-fixing
499	147.907	8.39689	34.4557	N-fixing
500	147.53	8.37697	34.5249	N-fixing
501	147.155	8.3573	34.594	N-fixing
502	146.783	8.33789	34.6632	N-fixing
503	146.414	8.31872	34.7323	N-fixing
504	146.047	8.2998	34.8015	N-fixing
505	145.683	8.28112	34.8707	N-fixing
506	145.322	8.26267	34.9398	N-fixing
507	144.963	8.24445	35.009	N-fixing
508	144.606	8.22647	35.0781	N-fixing
509	144.253	8.2087	35.1473	N-fixing
510	143.901	8.19115	35.2164	N-fixing
511	143.552	8.17382	35.2856	N-fixing
512	143.206	8.15671	35.3548	N-fixing
513	142.862	8.1398	35.4239	N-fixing
514	142.52	8.12309	35.4931	N-fixing
515	142.181	8.10658	35.5622	N-fixing
516	141.844	8.09026	35.6314	N-fixing
517	141.51	8.07414	35.7005	N-fixing
518	141.177	8.0582	35.7697	N-fixing
519	140.847	8.04244	35.8389	N-fixing
520	140.52	8.02685	35.908	N-fixing
521	140.194	8.01144	35.9772	N-fixing
522	139.871	7.99619	36.0463	N-fixing
523	139.549	7.98111	36.1155	N-fixing
524	139.23	7.96618	36.1846	N-fixing
525	138.913	7.9514	36.2538	N-fixing
526	138.598	7.93677	36.323	N-fixing
527	138.285	7.92228	36.3921	N-fixing
528	137.975	7.90792	36.4613	N-fixing
529	137.666	7.89369	36.5304	N-fixing
530	137.359	7.87959	36.5996	N-fixing
531	137.054	7.8656	36.6687	N-fixing
532	136.751	7.85173	36.7379	N-fixing
533	136.449	7.83798	36.8071	N-fixing
534	136.15	7.82433	36.8762	N-fixing
535	135.852	7.81079	36.9454	N-fixing
536	135.556	7.79735	37.0145	N-fixing
537	135.262	7.784	37.0837	N-fixing
538	134.97	7.77076	37.1529	N-fixing
539	134.679	7.7576	37.222	N-fixing
540	134.39	7.74453	37.2912	N-fixing
541	134.102	7.73155	37.3603	N-fixing
542	133.816	7.71866	37.4295	N-fixing
543	133.532	7.70586	37.4986	N-fixing
544	133.249	7.69315	37.5678	N-fixing
545	132.967	7.68052	37.637	N-fixing
546	132.687	7.66798	37.7061	N-fixing
547	132.408	7.65553	37.7753	N-fixing
548	132.13	7.64317	37.8444	N-fixing
549	131.854	7.6309	37.9136	N-fixing
550	131.579	7.61871	37.9827	N-fixing
551	131.305	7.60661	38.0519	N-fixing
552	131.032	7.59459	38.1211	N-fixing
553	130.761	7.58267	38.1902	N-fixing
554	130.49	7.57082	38.2594	N-fixing
555	130.221	7.55907	38.3285	N-fixing
556	129.952	7.54739	38.3977	N-fixing
557	129.685	7.5358	38.4668	N-fixing
558	129.418	7.52429	38.536	N-fixing
559	129.152	7.51286	38.6052	N-fixing
560	128.887	7.5015	38.6743	N-fixing
561	128.623	7.49023	38.7435	N-fixing
562	128.36	7.47904	38.8126	N-fixing
563	128.097	7.46793	38.8818	N-fixing
564	127.835	7.45689	38.9509	N-fixing
565	127.574	7.44594	39.0201	N-fixing
566	127.313	7.43507	39.0893	N-fixing
567	127.053	7.42428	39.1584	N-fixing
568	126.793	7.41357	39.2276	N-fixing
569	126.534	7.40294	39.2967	N-fixing
570	126.275	7.39239	39.3659	N-fixing
571	126.016	7.38192	39.435	N-fixing
572	125.758	7.37153	39.5042	N-fixing
573	125.5	7.36122	39.5734	N-fixing
574	125.242	7.35099	39.6425	N-fixing
575	124.985	7.34083	39.7117	N-fixing
576	124.728	7.33074	39.7808	N-fixing
577	124.47	7.32073	39.85	N-fixing
578	124.213	7.31079	39.9191	N-fixing
579	123.956	7.30091	39.9883	N-fixing
580	123.699	7.2911	40.0575	N-fixing
581	123.442	7.28135	40.1266	N-fixing
582	123.185	7.27165	40.1958	N-fixing
583	122.928	7.262	40.2649	N-fixing
584	122.67	7.25241	40.3341	N-fixing
585	122.413	7.24286	40.4032	N-fixing
586	122.155	7.23335	40.4724	N-fixing
587	121.897	7.22388	40.5416	N-fixing
588	121.639	7.21444	40.6107	N-fixing
589	121.38	7.20503	40.6799	N-fixing
590	121.121	7.19565	40.749	N-fixing
591	120.861	7.18629	40.8182	N-fixing
592	120.602	7.17695	40.8873	N-fixing
593	120.341	7.16762	40.9565	N-fixing
594	120.08	7.1583	41.0257	N-fixing
595	119.819	7.14898	41.0948	N-fixing
596	119.557	7.13965	41.164	N-fixing
597	119.295	7.13032	41.2331	N-fixing
598	119.031	7.12097	41.3023	N-fixing
599	118.768	7.1116	41.3715	N-fixing
600	118.503	7.10222	41.4406	N-fixing
601	118.238	7.0928	41.5098	N-fixing
602	117.972	7.08335	41.5789	N-fixing
603	117.705	7.07387	41.6481	N-fixing
604	117.438	7.06435	41.7172	N-fixing
605	117.17	7.05478	41.7864	N-fixing
606	116.9	7.04517	41.8556	N-fixing
607	116.631	7.0355	41.9247	N-fixing
608	116.36	7.02579	41.9939	N-fixing
609	116.088	7.01602	42.063	N-fixing
610	115.815	7.00619	42.1322	N-fixing
611	115.542	6.99631	42.2013	N-fixing
612	115.267	6.98636	42.2705	N-fixing
613	114.992	6.97634	42.3397	N-fixing
614	114.716	6.96626	42.4088	N-fixing
615	114.438	6.95611	42.478	N-fixing
616	114.16	6.9459	42.5471	N-fixing
617	113.88	6.93561	42.6163	N-fixing
618	113.6	6.92525	42.6854	N-fixing
619	113.318	6.91481	42.7546	N-fixing
620	113.036	6.9043	42.8238	N-fixing
621	112.752	6.89372	42.8929	N-fixing
622	112.467	6.88306	42.9621	N-fixing
623	112.182	6.87233	43.0312	N-fixing
624	111.895	6.86152	43.1004	N-fixing
625	111.607	6.85065	43.1695	N-fixing
626	111.318	6.8397	43.2387	N-fixing
627	111.027	6.82869	43.3079	N-fixing
628	110.736	6.81761	43.377	N-fixing
629	110.444	6.80647	43.4462	N-fixing
630	110.15	6.79527	43.5153	N-fixing
631	109.856	6.784	43.5845	N-fixing
632	109.56	6.77268	43.6536	N-fixing
633	109.263	6.76129	43.7228	N-fixing
634	108.965	6.74986	43.792	N-fixing
635	108.666	6.73837	43.8611	N-fixing
636	108.366	6.72684	43.9303	N-fixing
637	108.064	6.71527	43.9994	N-fixing
638	107.762	6.70366	44.0686	N-fixing
639	107.459	6.69201	44.1377	N-fixing
640	107.154	6.68034	44.2069	N-fixing
641	106.848	6.66864	44.2761	N-fixing
642	106.542	6.65693	44.3452	N-fixing
643	106.234	6.64521	44.4144	N-fixing
644	105.925	6.63347	44.4835	N-fixing
645	105.615	6.62174	44.5527	N-fixing
646	105.304	6.61001	44.6218	N-fixing
647	104.992	6.59829	44.691	N-fixing
648	104.679	6.58659	44.7602	N-fixing
649	104.365	6.5749	44.8293	N-fixing
650	104.05	6.56324	44.8985	N-fixing
651	103.735	6.55161	44.9676	N-fixing
652	103.418	6.54001	45.0368	N-fixing
653	103.1	6.52844	45.1059	N-fixing
654	102.781	6.51692	45.1751	N-fixing
655	102.462	6.50544	45.2443	N-fixing
656	102.141	6.49401	45.3134	N-fixing
657	101.82	6.48263	45.3826	N-fixing
658	101.498	6.4713	45.4517	N-fixing
659	101.175	6.46003	45.5209	N-fixing
660	100.851	6.44883	45.5901	N-fixing
661	100.527	6.43769	45.6592	N-fixing
662	100.202	6.42662	45.7284	N-fixing
663	99.8757	6.41562	45.7975	N-fixing
664	99.5489	6.4047	45.8667	N-fixing
665	99.2215	6.39385	45.9358	N-fixing
666	98.8934	6.38308	46.005	N-fixing
667	98.5646	6.3724	46.0742	N-fixing
668	98.2353	6.36179	46.1433	N-fixing
669	97.9053	6.35127	46.2125	N-fixing
670	97.5747	6.34083	46.2816	N-fixing
671	97.2436	6.33048	46.3508	N-fixing
672	96.912	6.3202	46.4199	N-fixing
673	96.5798	6.31001	46.4891	N-fixing
674	96.2472	6.29989	46.5583	N-fixing
675	95.914	6.28986	46.6274	N-fixing
676	95.5805	6.27989	46.6966	N-fixing
677	95.2465	6.27	46.7657	N-fixing
678	94.9121	6.26018	46.8349	N-fixing
679	94.5773	6.25043	46.904	N-fixing
680	94.2422	6.24074	46.9732	N-fixing
681	93.9068	6.23111	47.0424	N-fixing
682	93.5711	6.22155	47.1115	N-fixing
683	93.2351	6.21204	47.1807	N-fixing
684	92.8988	6.20259	47.2498	N-fixing
685	92.5623	6.19319	47.319	N-fixing
686	92.2257	6.18385	47.3881	N-fixing
687	91.8888	6.17455	47.4573	N-fixing
688	91.5518	6.16531	47.5265	N-fixing
689	91.2147	6.15611	47.5956	N-fixing
690	90.8775	6.14696	47.6648	N-fixing
691	90.5402	6.13785	47.7339	N-fixing
692	90.2029	6.12878	47.8031	N-fixing
693	89.8655	6.11976	47.8722	N-fixing
694	89.5282	6.11077	47.9414	N-fixing
695	89.1909	6.10182	48.0106	N-fixing
696	88.8536	6.09291	48.0797	N-fixing
697	88.5165	6.08402	48.1489	N-fixing
698	88.1794	6.07517	48.218	N-fixing
699	87.8425	6.06634	48.2872	N-fixing
700	87.5057	6.05754	48.3563	N-fixing
701	87.1691	6.04876	48.4255	N-fixing
702	86.8327	6.04001	48.4947	N-fixing
703	86.4966	6.03127	48.5638	N-fixing
704	86.1606	6.02256	48.633	N-fixing
705	85.825	6.01386	48.7021	N-fixing
706	85.4896	6.00518	48.7713	N-fixing
707	85.1546	5.99651	48.8404	N-fixing
708	84.8199	5.98785	48.9096	N-fixing
709	84.4855	5.97921	48.9788	N-fixing
710	84.1516	5.97058	49.0479	N-fixing
711	83.818	5.96196	49.1171	N-fixing
712	83.4849	5.95336	49.1862	N-fixing
713	83.1522	5.94476	49.2554	N-fixing
714	82.82	5.93618	49.3245	N-fixing
715	82.4882	5.92761	49.3937	N-fixing
716	82.157	5.91905	49.4629	N-fixing
717	81.8262	5.91051	49.532	N-fixing
718	81.496	5.90197	49.6012	N-fixing
719	81.1664	5.89345	49.6703	N-fixing
720	80.8373	5.88494	49.7395	N-fixing
721	80.5089	5.87644	49.8087	N-fixing
722	80.181	5.86795	49.8778	N-fixing
723	79.8538	5.85947	49.947	N-fixing
724	79.5272	5.851	50.0161	N-fixing
725	79.2013	5.84254	50.0853	N-fixing
726	78.876	5.8341	50.1544	N-fixing
727	78.5515	5.82567	50.2236	N-fixing
728	78.2276	5.81725	50.2928	N-fixing
729	77.9045	5.80885	50.3619	N-fixing
730	77.5821	5.80046	50.4311	N-fixing
731	77.2605	5.79209	50.5002	N-fixing
732	76.9396	5.78373	50.5694	N-fixing
733	76.6195	5.77539	50.6385	N-fixing
734	76.3002	5.76707	50.7077	N-fixing
735	75.9817	5.75876	50.7769	N-fixing
736	75.6641	5.75047	50.846	N-fixing
737	75.3472	5.7422	50.9152	N-fixing
738	75.0312	5.73395	50.9843	N-fixing
739	74.716	5.72572	51.0535	N-fixing
740	74.4017	5.71752	51.1226	N-fixing
741	74.0883	5.70935	51.1918	N-fixing
742	73.7758	5.7012	51.261	N-fixing
743	73.4641	5.69309	51.3301	N-fixing
744	73.1534	5.685	51.3993	N-fixing
745	72.8435	5.67695	51.4684	N-fixing
746	72.5346	5.66894	51.5376	N-fixing
747	72.2266	5.66097	51.6067	N-fixing
748	71.9196	5.65303	51.6759	N-fixing
749	71.6134	5.64514	51.7451	N-fixing
750	71.3083	5.6373	51.8142	N-fixing
751	71.004	5.6295	51.8834	N-fixing
752	70.7008	5.62176	51.9525	N-fixing
753	70.3985	5.61406	52.0217	N-fixing
754	70.0971	5.60641	52.0908	N-fixing
755	69.7968	5.59882	52.16	N-fixing
756	69.4974	5.59129	52.2292	N-fixing
757	69.199	5.58381	52.2983	N-fixing
758	68.9016	5.5764	52.3675	N-fixing
759	68.6053	5.56904	52.4366	N-fixing
760	68.3099	5.56174	52.5058	N-fixing
761	68.0155	5.55451	52.5749	N-fixing
762	67.7221	5.54734	52.6441	N-fixing
763	67.4297	5.54024	52.7133	N-fixing
764	67.1384	5.5332	52.7824	N-fixing
765	66.848	5.52624	52.8516	N-fixing
766	66.5587	5.51934	52.9207	N-fixing
767	66.2704	5.51252	52.9899	N-fixing
768	65.9831	5.50577	53.059	N-fixing
769	65.6969	5.49909	53.1282	N-fixing
770	65.4116	5.49248	53.1974	N-fixing
771	65.1274	5.48595	53.2665	N-fixing
772	64.8442	5.4795	53.3357	N-fixing
773	64.562	5.47312	53.4048	N-fixing
774	64.2809	5.46681	53.474	N-fixing
775	64.0008	5.46059	53.5431	N-fixing
776	63.7217	5.45444	53.6123	N-fixing
777	63.4436	5.44836	53.6815	N-fixing
778	63.1665	5.44236	53.7506	N-fixing
779	62.8904	5.43644	53.8198	N-fixing
780	62.6154	5.4306	53.8889	N-fixing
781	62.3414	5.42483	53.9581	N-fixing
782	62.0684	5.41914	54.0273	N-fixing
783	61.7964	5.41352	54.0964	N-fixing
784	61.5254	5.40798	54.1656	N-fixing
785	61.2554	5.40251	54.2347	N-fixing
786	60.9864	5.39711	54.3039	N-fixing
787	60.7184	5.39179	54.373	N-fixing
788	60.4514	5.38654	54.4422	N-fixing
789	60.1854	5.38135	54.5114	N-fixing
790	59.9204	5.37624	54.5805	N-fixing
791	59.6563	5.37119	54.6497	N-fixing
792	59.3933	5.36621	54.7188	N-fixing
793	59.1312	5.36129	54.788	N-fixing
794	58.8701	5.35644	54.8571	N-fixing
795	58.61	5.35164	54.9263	N-fixing
796	58.3508	5.3469	54.9955	N-fixing
797	58.0926	5.34222	55.0646	N-fixing
798	57.8353	5.33759	55.1338	N-fixing
799	57.5791	5.33302	55.2029	N-fixing
800	57.3237	5.32849	55.2721	N-fixing
801	57.0693	5.32401	55.3412	N-fixing
802	56.8159	5.31957	55.4104	N-fixing
803	56.5634	5.31518	55.4796	N-fixing
804	56.3118	5.31082	55.5487	N-fixing
805	56.0612	5.3065	55.6179	N-fixing
806	55.8115	5.30221	55.687	N-fixing
807	55.5627	5.29795	55.7562	N-fixing
808	55.3148	5.29372	55.8253	N-fixing
809	55.0679	5.28951	55.8945	N-fixing
810	54.8219	5.28532	55.9637	N-fixing
811	54.5768	5.28114	56.0328	N-fixing
812	54.3326	5.27698	56.102	N-fixing
813	54.0893	5.27283	56.1711	N-fixing
814	53.8469	5.26869	56.2403	N-fixing
815	53.6054	5.26455	56.3094	N-fixing
816	53.3648	5.26041	56.3786	N-fixing
817	53.125	5.25626	56.4478	N-fixing
818	52.8862	5.25211	56.5169	N-fixing
819	52.6483	5.24795	56.5861	N-fixing
820	52.4112	5.24378	56.6552	N-fixing
821	52.175	5.23959	56.7244	N-fixing
822	51.9397	5.23538	56.7935	N-fixing
823	51.7052	5.23114	56.8627	N-fixing
824	51.4716	5.22689	56.9319	N-fixing
825	51.2389	5.22261	57.001	N-fixing
826	51.0071	5.2183	57.0702	N-fixing
827	50.7761	5.21395	57.1393	N-fixing
828	50.5459	5.20958	57.2085	N-fixing
829	50.3166	5.20518	57.2776	N-fixing
830	50.0881	5.20074	57.3468	N-fixing
831	49.8605	5.19626	57.416	N-fixing
832	49.6338	5.19175	57.4851	N-fixing
833	49.4078	5.18721	57.5543	N-fixing
834	49.1827	5.18263	57.6234	N-fixing
835	48.9585	5.17801	57.6926	N-fixing
836	48.735	5.17335	57.7617	N-fixing
837	48.5124	5.16865	57.8309	N-fixing
838	48.2906	5.16392	57.9001	N-fixing
839	48.0696	5.15914	57.9692	N-fixing
840	47.8495	5.15433	58.0384	N-fixing
841	47.6301	5.14949	58.1075	N-fixing
842	47.4116	5.1446	58.1767	N-fixing
843	47.1939	5.13969	58.2459	N-fixing
844	46.977	5.13473	58.315	N-fixing
845	46.7609	5.12975	58.3842	N-fixing
846	46.5455	5.12473	58.4533	N-fixing
847	46.331	5.11968	58.5225	N-fixing
848	46.1173	5.1146	58.5916	N-fixing
849	45.9044	5.10949	58.6608	N-fixing
850	45.6922	5.10436	58.73	N-fixing
851	45.4808	5.09921	58.7991	N-fixing
852	45.2703	5.09403	58.8683	N-fixing
853	45.0605	5.08884	58.9374	N-fixing
854	44.8515	5.08364	59.0066	N-fixing
855	44.6432	5.07843	59.0757	N-fixing
856	44.4358	5.07321	59.1449	N-fixing
857	44.2291	5.068	59.2141	N-fixing
858	44.0232	5.06279	59.2832	N-fixing
859	43.818	5.05759	59.3524	N-fixing
860	43.6136	5.05241	59.4215	N-fixing
861	43.41	5.04724	59.4907	N-fixing
862	43.2072	5.0421	59.5598	N-fixing
863	43.0051	5.03699	59.629	N-fixing
864	42.8038	5.0319	59.6982	N-fixing
865	42.6032	5.02686	59.7673	N-fixing
866	42.4034	5.02185	59.8365	N-fixing
867	42.2044	5.01689	59.9056	N-fixing
868	42.0061	5.01199	59.9748	N-fixing
869	41.8085	5.00714	60.0439	N-fixing
870	41.6117	5.00235	60.1131	N-fixing
871	41.4157	4.99763	60.1823	N-fixing
872	41.2204	4.99298	60.2514	N-fixing
873	41.0258	4.98841	60.3206	N-fixing
874	40.832	4.98391	60.3897	N-fixing
875	40.6389	4.97951	60.4589	N-fixing
876	40.4466	4.9752	60.528	N-fixing
877	40.2549	4.97098	60.5972	N-fixing
878	40.0641	4.96687	60.6664	N-fixing
879	39.8739	4.96286	60.7355	N-fixing
880	39.6845	4.95897	60.8047	N-fixing
881	39.4959	4.95519	60.8738	N-fixing
882	39.3079	4.95153	60.943	N-fixing
883	39.1207	4.94801	61.0121	N-fixing
884	38.9342	4.94462	61.0813	N-fixing
885	38.7485	4.94136	61.1505	N-fixing
886	38.5634	4.93825	61.2196	N-fixing
887	38.3791	4.93529	61.2888	N-fixing
888	38.1955	4.93248	61.3579	N-fixing
889	38.0127	4.92982	61.4271	N-fixing
890	37.8305	4.92733	61.4962	N-fixing
891	37.6491	4.925	61.5654	N-fixing
892	37.4684	4.92284	61.6346	N-fixing
893	37.2884	4.92086	61.7037	N-fixing
894	37.1091	4.91906	61.7729	N-fixing
895	36.9305	4.91744	61.842	N-fixing
896	36.7527	4.91601	61.9112	N-fixing
897	36.5756	4.91477	61.9803	N-fixing
898	36.3991	4.91372	62.0495	N-fixing
899	36.2234	4.91288	62.1187	N-fixing
900	36.0484	4.91223	62.1878	N-fixing
901	35.8741	4.91179	62.257	N-fixing
902	35.7005	4.91155	62.3261	N-fixing
903	35.5276	4.91152	62.3953	N-fixing
904	35.3555	4.91171	62.4645	N-fixing
905	35.184	4.9121	62.5336	N-fixing
906	35.0133	4.91271	62.6028	N-fixing
907	34.8432	4.91354	62.6719	N-fixing
908	34.6738	4.91458	62.7411	N-fixing
909	34.5052	4.91584	62.8102	N-fixing
910	34.3372	4.91731	62.8794	N-fixing
911	34.17	4.91901	62.9486	N-fixing
912	34.0034	4.92092	63.0177	N-fixing
913	33.8376	4.92305	63.0869	N-fixing
914	33.6724	4.9254	63.156	N-fixing
915	33.5079	4.92796	63.2252	N-fixing
916	33.3442	4.93074	63.2943	N-fixing
917	33.1811	4.93374	63.3635	N-fixing
918	33.0187	4.93694	63.4327	N-fixing
919	32.857	4.94037	63.5018	N-fixing
920	32.696	4.944	63.571	N-fixing
921	32.5357	4.94784	63.6401	N-fixing
922	32.376	4.95189	63.7093	N-fixing
923	32.2171	4.95615	63.7784	N-fixing
924	32.0588	4.96061	63.8476	N-fixing
925	31.9013	4.96527	63.9168	N-fixing
926	31.7444	4.97013	63.9859	N-fixing
927	31.5881	4.97519	64.0551	N-fixing
928	31.4326	4.98044	64.1242	N-fixing
929	31.2778	4.98587	64.1934	N-fixing
930	31.1236	4.9915	64.2625	N-fixing
931	30.9701	4.9973	64.3317	N-fixing
932	30.8173	5.00329	64.4009	N-fixing
933	30.6651	5.00945	64.47	N-fixing
934	30.5137	5.01578	64.5392	N-fixing
935	30.3629	5.02227	64.6083	N-fixing
936	30.2127	5.02893	64.6775	N-fixing
937	30.0633	5.03575	64.7466	N-fixing
938	29.9145	5.04272	64.8158	N-fixing
939	29.7664	5.04984	64.885	N-fixing
940	29.6189	5.0571	64.9541	N-fixing
941	29.4721	5.06451	65.0233	N-fixing
942	29.326	5.07205	65.0924	N-fixing
943	29.1805	5.07971	65.1616	N-fixing
944	29.0357	5.08751	65.2307	N-fixing
945	28.8916	5.09542	65.2999	N-fixing
946	28.7481	5.10345	65.3691	N-fixing
947	28.6053	5.11159	65.4382	N-fixing
948	28.4631	5.11984	65.5074	N-fixing
949	28.3216	5.12818	65.5765	N-fixing
950	28.1807	5.13662	65.6457	N-fixing
951	28.0405	5.14514	65.7148	N-fixing
952	27.9009	5.15375	65.784	N-fixing
953	27.762	5.16244	65.8532	N-fixing
954	27.6237	5.1712	65.9223	N-fixing
955	27.4861	5.18003	65.9915	N-fixing
956	27.3491	5.18893	66.0606	N-fixing
957	27.2128	5.19788	66.1298	N-fixing
958	27.0771	5.20688	66.1989	N-fixing
959	26.942	5.21592	66.2681	N-fixing
960	26.8076	5.22501	66.3373	N-fixing
961	26.6738	5.23414	66.4064	N-fixing
962	26.5406	5.2433	66.4756	N-fixing
963	26.4081	5.25248	66.5447	N-fixing
964	26.2762	5.26168	66.6139	N-fixing
965	26.1449	5.2709	66.6831	N-fixing
966	26.0143	5.28013	66.7522	N-fixing
967	25.8843	5.28937	66.8214	N-fixing
968	25.7549	5.2986	66.8905	N-fixing
969	25.6261	5.30784	66.9597	N-fixing
970	25.4979	5.31706	67.0288	N-fixing
971	25.3704	5.32627	67.098	N-fixing
972	25.2435	5.33546	67.1672	N-fixing
973	25.1172	5.34462	67.2363	N-fixing
974	24.9915	5.35376	67.3055	N-fixing
975	24.8664	5.36287	67.3746	N-fixing
976	24.742	5.37194	67.4438	N-fixing
977	24.6181	5.38096	67.5129	N-fixing
978	24.4948	5.38994	67.5821	N-fixing
979	24.3722	5.39887	67.6513	N-fixing
980	24.2501	5.40775	67.7204	N-fixing
981	24.1287	5.41657	67.7896	N-fixing
982	24.0078	5.42532	67.8587	N-fixing
983	23.8876	5.43401	67.9279	N-fixing
984	23.7679	5.44263	67.997	N-fixing
985	23.6488	5.45118	68.0662	N-fixing
986	23.5304	5.45965	68.1354	N-fixing
987	23.4125	5.46805	68.2045	N-fixing
988	23.2952	5.47636	68.2737	N-fixing
989	23.1784	5.48458	68.3428	N-fixing
990	23.0623	5.49271	68.412	N-fixing
991	22.9467	5.50076	68.4811	N-fixing
992	22.8317	5.5087	68.5503	N-fixing
993	22.7173	5.51655	68.6195	N-fixing
994	22.6034	5.5243	68.6886	N-fixing
995	22.4902	5.53195	68.7578	N-fixing
996	22.3775	5.53949	68.8269	N-fixing
997	22.2653	5.54693	68.8961	N-fixing
998	22.1537	5.55426	68.9652	N-fixing
999	22.0427	5.56147	69.0344	N-fixing
1000	21.9322	5.56858	69.1036	N-fixing
1100	180.383	24.2915	0.015341	Non N-fixing
2100	180.491	24.0209	0.0844984	Non N-fixing
3100	180.599	23.7518	0.153656	Non N-fixing
4100	180.707	23.4841	0.222813	Non N-fixing
5100	180.816	23.218	0.291971	Non N-fixing
6100	180.924	22.9535	0.361128	Non N-fixing
7100	181.033	22.6908	0.430285	Non N-fixing
8100	181.142	22.4299	0.499443	Non N-fixing
9100	181.25	22.1709	0.5686	Non N-fixing
1010	181.359	21.914	0.637757	Non N-fixing
1110	181.468	21.6591	0.706915	Non N-fixing
1210	181.577	21.4064	0.776072	Non N-fixing
1310	181.687	21.1561	0.84523	Non N-fixing
1410	181.796	20.9082	0.914387	Non N-fixing
1510	181.906	20.6628	0.983544	Non N-fixing
1610	182.015	20.4202	1.0527	Non N-fixing
1710	182.125	20.1803	1.12186	Non N-fixing
1810	182.235	19.9433	1.19102	Non N-fixing
1910	182.346	19.7094	1.26017	Non N-fixing
2010	182.456	19.4787	1.32933	Non N-fixing
2110	182.567	19.2513	1.39849	Non N-fixing
2210	182.678	19.0272	1.46765	Non N-fixing
2310	182.79	18.8068	1.5368	Non N-fixing
2410	182.901	18.59	1.60596	Non N-fixing
2510	183.013	18.3771	1.67512	Non N-fixing
2610	183.126	18.168	1.74428	Non N-fixing
2710	183.238	17.9631	1.81343	Non N-fixing
2810	183.352	17.7624	1.88259	Non N-fixing
2910	183.465	17.5661	1.95175	Non N-fixing
3010	183.579	17.3742	2.0209	Non N-fixing
3110	183.693	17.1869	2.09006	Non N-fixing
3210	183.808	17.0043	2.15922	Non N-fixing
3310	183.923	16.8265	2.22838	Non N-fixing
3410	184.039	16.6537	2.29753	Non N-fixing
3510	184.156	16.4859	2.36669	Non N-fixing
3610	184.272	16.3233	2.43585	Non N-fixing
3710	184.39	16.1659	2.50501	Non N-fixing
3810	184.508	16.0139	2.57416	Non N-fixing
3910	184.626	15.8672	2.64332	Non N-fixing
4010	184.746	15.7261	2.71248	Non N-fixing
4110	184.865	15.5905	2.78164	Non N-fixing
4210	184.986	15.4605	2.85079	Non N-fixing
4310	185.107	15.3362	2.91995	Non N-fixing
4410	185.229	15.2175	2.98911	Non N-fixing
4510	185.351	15.1046	3.05827	Non N-fixing
4610	185.475	14.9974	3.12742	Non N-fixing
4710	185.599	14.896	3.19658	Non N-fixing
4810	185.724	14.8003	3.26574	Non N-fixing
4910	185.849	14.7103	3.3349	Non N-fixing
5010	185.975	14.6261	3.40405	Non N-fixing
5110	186.102	14.5475	3.47321	Non N-fixing
5210	186.23	14.4745	3.54237	Non N-fixing
5310	186.359	14.407	3.61152	Non N-fixing
5410	186.489	14.345	3.68068	Non N-fixing
5510	186.619	14.2884	3.74984	Non N-fixing
5610	186.75	14.2372	3.819	Non N-fixing
5710	186.883	14.1911	3.88815	Non N-fixing
5810	187.016	14.1501	3.95731	Non N-fixing
5910	187.15	14.114	4.02647	Non N-fixing
6010	187.285	14.0828	4.09563	Non N-fixing
6110	187.42	14.0562	4.16478	Non N-fixing
6210	187.557	14.0342	4.23394	Non N-fixing
6310	187.695	14.0166	4.3031	Non N-fixing
6410	187.833	14.0033	4.37226	Non N-fixing
6510	187.973	13.9939	4.44141	Non N-fixing
6610	188.113	13.9885	4.51057	Non N-fixing
6710	188.255	13.9869	4.57973	Non N-fixing
6810	188.397	13.9888	4.64889	Non N-fixing
6910	188.541	13.9941	4.71804	Non N-fixing
7010	188.685	14.0026	4.7872	Non N-fixing
7110	188.83	14.0141	4.85636	Non N-fixing
7210	188.976	14.0285	4.92551	Non N-fixing
7310	189.124	14.0455	4.99467	Non N-fixing
7410	189.272	14.0651	5.06383	Non N-fixing
7510	189.421	14.087	5.13299	Non N-fixing
7610	189.571	14.111	5.20214	Non N-fixing
7710	189.722	14.137	5.2713	Non N-fixing
7810	189.873	14.1649	5.34046	Non N-fixing
7910	190.026	14.1944	5.40962	Non N-fixing
8010	190.18	14.2253	5.47877	Non N-fixing
8110	190.335	14.2577	5.54793	Non N-fixing
8210	190.49	14.2912	5.61709	Non N-fixing
8310	190.646	14.3258	5.68625	Non N-fixing
8410	190.804	14.3613	5.7554	Non N-fixing
8510	190.962	14.3975	5.82456	Non N-fixing
8610	191.12	14.4344	5.89372	Non N-fixing
8710	191.28	14.4718	5.96288	Non N-fixing
8810	191.441	14.5096	6.03203	Non N-fixing
8910	191.602	14.5477	6.10119	Non N-fixing
9010	191.764	14.5859	6.17035	Non N-fixing
9110	191.927	14.6242	6.2395	Non N-fixing
9210	192.091	14.6625	6.30866	Non N-fixing
9310	192.255	14.7006	6.37782	Non N-fixing
9410	192.42	14.7386	6.44698	Non N-fixing
9510	192.586	14.7762	6.51613	Non N-fixing
9610	192.752	14.8134	6.58529	Non N-fixing
9710	192.919	14.8502	6.65445	Non N-fixing
9810	193.086	14.8864	6.72361	Non N-fixing
9910	193.255	14.9221	6.79276	Non N-fixing
1001	193.423	14.9571	6.86192	Non N-fixing
1011	193.593	14.9915	6.93108	Non N-fixing
1021	193.762	15.025	7.00024	Non N-fixing
1031	193.933	15.0578	7.06939	Non N-fixing
1041	194.103	15.0898	7.13855	Non N-fixing
1051	194.274	15.1208	7.20771	Non N-fixing
1061	194.446	15.151	7.27687	Non N-fixing
1071	194.618	15.1802	7.34602	Non N-fixing
1081	194.79	15.2085	7.41518	Non N-fixing
1091	194.963	15.2357	7.48434	Non N-fixing
1101	195.135	15.262	7.55349	Non N-fixing
1111	195.309	15.2872	7.62265	Non N-fixing
1121	195.482	15.3114	7.69181	Non N-fixing
1131	195.655	15.3345	7.76097	Non N-fixing
1141	195.829	15.3566	7.83012	Non N-fixing
1151	196.003	15.3776	7.89928	Non N-fixing
1161	196.177	15.3976	7.96844	Non N-fixing
1171	196.351	15.4165	8.0376	Non N-fixing
1181	196.525	15.4344	8.10675	Non N-fixing
1191	196.699	15.4513	8.17591	Non N-fixing
1201	196.873	15.4672	8.24507	Non N-fixing
1211	197.047	15.482	8.31423	Non N-fixing
1221	197.221	15.4959	8.38338	Non N-fixing
1231	197.395	15.5089	8.45254	Non N-fixing
1241	197.569	15.5209	8.5217	Non N-fixing
1251	197.742	15.532	8.59086	Non N-fixing
1261	197.915	15.5422	8.66001	Non N-fixing
1271	198.088	15.5516	8.72917	Non N-fixing
1281	198.261	15.5602	8.79833	Non N-fixing
1291	198.433	15.5681	8.86749	Non N-fixing
1301	198.605	15.5752	8.93664	Non N-fixing
1311	198.776	15.5817	9.0058	Non N-fixing
1321	198.947	15.5876	9.07496	Non N-fixing
1331	199.118	15.5929	9.14411	Non N-fixing
1341	199.288	15.5976	9.21327	Non N-fixing
1351	199.457	15.6019	9.28243	Non N-fixing
1361	199.626	15.6057	9.35159	Non N-fixing
1371	199.794	15.6091	9.42074	Non N-fixing
1381	199.961	15.6122	9.4899	Non N-fixing
1391	200.128	15.6151	9.55906	Non N-fixing
1401	200.294	15.6176	9.62822	Non N-fixing
1411	200.459	15.62	9.69737	Non N-fixing
1421	200.623	15.6223	9.76653	Non N-fixing
1431	200.786	15.6245	9.83569	Non N-fixing
1441	200.949	15.6266	9.90485	Non N-fixing
1451	201.11	15.6288	9.974	Non N-fixing
1461	201.271	15.631	10.0432	Non N-fixing
1471	201.43	15.6333	10.1123	Non N-fixing
1481	201.588	15.6357	10.1815	Non N-fixing
1491	201.746	15.6383	10.2506	Non N-fixing
1501	201.902	15.6411	10.3198	Non N-fixing
1511	202.057	15.6442	10.3889	Non N-fixing
1521	202.21	15.6475	10.4581	Non N-fixing
1531	202.363	15.6511	10.5273	Non N-fixing
1541	202.514	15.655	10.5964	Non N-fixing
1551	202.663	15.6593	10.6656	Non N-fixing
1561	202.812	15.664	10.7347	Non N-fixing
1571	202.959	15.669	10.8039	Non N-fixing
1581	203.104	15.6744	10.873	Non N-fixing
1591	203.248	15.6803	10.9422	Non N-fixing
1601	203.391	15.6866	11.0114	Non N-fixing
1611	203.532	15.6934	11.0805	Non N-fixing
1621	203.672	15.7006	11.1497	Non N-fixing
1631	203.809	15.7082	11.2188	Non N-fixing
1641	203.946	15.7164	11.288	Non N-fixing
1651	204.08	15.7249	11.3572	Non N-fixing
1661	204.213	15.7339	11.4263	Non N-fixing
1671	204.344	15.7434	11.4955	Non N-fixing
1681	204.474	15.7533	11.5646	Non N-fixing
1691	204.601	15.7636	11.6338	Non N-fixing
1701	204.727	15.7743	11.7029	Non N-fixing
1711	204.851	15.7854	11.7721	Non N-fixing
1721	204.974	15.7969	11.8413	Non N-fixing
1731	205.094	15.8087	11.9104	Non N-fixing
1741	205.212	15.8208	11.9796	Non N-fixing
1751	205.329	15.8333	12.0487	Non N-fixing
1761	205.443	15.846	12.1179	Non N-fixing
1771	205.556	15.8589	12.187	Non N-fixing
1781	205.666	15.8721	12.2562	Non N-fixing
1791	205.775	15.8854	12.3254	Non N-fixing
1801	205.881	15.8989	12.3945	Non N-fixing
1811	205.986	15.9124	12.4637	Non N-fixing
1821	206.088	15.926	12.5328	Non N-fixing
1831	206.188	15.9397	12.602	Non N-fixing
1841	206.286	15.9533	12.6711	Non N-fixing
1851	206.382	15.9669	12.7403	Non N-fixing
1861	206.476	15.9804	12.8095	Non N-fixing
1871	206.567	15.9937	12.8786	Non N-fixing
1881	206.657	16.0069	12.9478	Non N-fixing
1891	206.744	16.0199	13.0169	Non N-fixing
1901	206.829	16.0326	13.0861	Non N-fixing
1911	206.912	16.0451	13.1552	Non N-fixing
1921	206.992	16.0572	13.2244	Non N-fixing
1931	207.07	16.069	13.2936	Non N-fixing
1941	207.146	16.0804	13.3627	Non N-fixing
1951	207.22	16.0913	13.4319	Non N-fixing
1961	207.292	16.1018	13.501	Non N-fixing
1971	207.361	16.1118	13.5702	Non N-fixing
1981	207.428	16.1212	13.6393	Non N-fixing
1991	207.493	16.1301	13.7085	Non N-fixing
2001	207.555	16.1384	13.7777	Non N-fixing
2011	207.615	16.1461	13.8468	Non N-fixing
2021	207.673	16.153	13.916	Non N-fixing
2031	207.729	16.1594	13.9851	Non N-fixing
2041	207.782	16.165	14.0543	Non N-fixing
2051	207.833	16.1698	14.1234	Non N-fixing
2061	207.882	16.174	14.1926	Non N-fixing
2071	207.929	16.1773	14.2618	Non N-fixing
2081	207.973	16.1799	14.3309	Non N-fixing
2091	208.015	16.1817	14.4001	Non N-fixing
2101	208.055	16.1826	14.4692	Non N-fixing
2111	208.093	16.1827	14.5384	Non N-fixing
2121	208.128	16.182	14.6075	Non N-fixing
2131	208.162	16.1804	14.6767	Non N-fixing
2141	208.193	16.1779	14.7459	Non N-fixing
2151	208.221	16.1744	14.815	Non N-fixing
2161	208.248	16.1701	14.8842	Non N-fixing
2171	208.273	16.1649	14.9533	Non N-fixing
2181	208.295	16.1587	15.0225	Non N-fixing
2191	208.315	16.1516	15.0916	Non N-fixing
2201	208.333	16.1436	15.1608	Non N-fixing
2211	208.349	16.1345	15.23	Non N-fixing
2221	208.362	16.1246	15.2991	Non N-fixing
2231	208.374	16.1136	15.3683	Non N-fixing
2241	208.383	16.1017	15.4374	Non N-fixing
2251	208.391	16.0888	15.5066	Non N-fixing
2261	208.396	16.075	15.5758	Non N-fixing
2271	208.399	16.0603	15.6449	Non N-fixing
2281	208.4	16.0446	15.7141	Non N-fixing
2291	208.4	16.028	15.7832	Non N-fixing
2301	208.397	16.0105	15.8524	Non N-fixing
2311	208.392	15.9922	15.9215	Non N-fixing
2321	208.385	15.973	15.9907	Non N-fixing
2331	208.376	15.9529	16.0599	Non N-fixing
2341	208.365	15.932	16.129	Non N-fixing
2351	208.353	15.9104	16.1982	Non N-fixing
2361	208.338	15.888	16.2673	Non N-fixing
2371	208.322	15.8649	16.3365	Non N-fixing
2381	208.303	15.8411	16.4056	Non N-fixing
2391	208.283	15.8166	16.4748	Non N-fixing
2401	208.261	15.7915	16.544	Non N-fixing
2411	208.238	15.7658	16.6131	Non N-fixing
2421	208.212	15.7395	16.6823	Non N-fixing
2431	208.185	15.7127	16.7514	Non N-fixing
2441	208.156	15.6854	16.8206	Non N-fixing
2451	208.125	15.6575	16.8897	Non N-fixing
2461	208.093	15.6293	16.9589	Non N-fixing
2471	208.059	15.6006	17.0281	Non N-fixing
2481	208.023	15.5715	17.0972	Non N-fixing
2491	207.986	15.5421	17.1664	Non N-fixing
2501	207.947	15.5124	17.2355	Non N-fixing
2511	207.907	15.4823	17.3047	Non N-fixing
2521	207.865	15.452	17.3738	Non N-fixing
2531	207.821	15.4214	17.443	Non N-fixing
2541	207.776	15.3907	17.5122	Non N-fixing
2551	207.73	15.3597	17.5813	Non N-fixing
2561	207.682	15.3287	17.6505	Non N-fixing
2571	207.632	15.2975	17.7196	Non N-fixing
2581	207.581	15.2663	17.7888	Non N-fixing
2591	207.529	15.2351	17.8579	Non N-fixing
2601	207.475	15.2038	17.9271	Non N-fixing
2611	207.42	15.1726	17.9963	Non N-fixing
2621	207.364	15.1414	18.0654	Non N-fixing
2631	207.306	15.1102	18.1346	Non N-fixing
2641	207.247	15.0792	18.2037	Non N-fixing
2651	207.187	15.0483	18.2729	Non N-fixing
2661	207.125	15.0175	18.342	Non N-fixing
2671	207.062	14.9869	18.4112	Non N-fixing
2681	206.998	14.9565	18.4804	Non N-fixing
2691	206.932	14.9262	18.5495	Non N-fixing
2701	206.866	14.8962	18.6187	Non N-fixing
2711	206.798	14.8664	18.6878	Non N-fixing
2721	206.729	14.8369	18.757	Non N-fixing
2731	206.659	14.8076	18.8261	Non N-fixing
2741	206.587	14.7786	18.8953	Non N-fixing
2751	206.515	14.7498	18.9645	Non N-fixing
2761	206.441	14.7214	19.0336	Non N-fixing
2771	206.366	14.6933	19.1028	Non N-fixing
2781	206.29	14.6654	19.1719	Non N-fixing
2791	206.213	14.638	19.2411	Non N-fixing
2801	206.135	14.6108	19.3102	Non N-fixing
2811	206.055	14.5839	19.3794	Non N-fixing
2821	205.974	14.5574	19.4486	Non N-fixing
2831	205.893	14.5313	19.5177	Non N-fixing
2841	205.81	14.5054	19.5869	Non N-fixing
2851	205.726	14.4799	19.656	Non N-fixing
2861	205.641	14.4548	19.7252	Non N-fixing
2871	205.554	14.43	19.7944	Non N-fixing
2881	205.467	14.4056	19.8635	Non N-fixing
2891	205.378	14.3815	19.9327	Non N-fixing
2901	205.288	14.3578	20.0018	Non N-fixing
2911	205.197	14.3343	20.071	Non N-fixing
2921	205.105	14.3112	20.1401	Non N-fixing
2931	205.012	14.2884	20.2093	Non N-fixing
2941	204.917	14.266	20.2785	Non N-fixing
2951	204.821	14.2438	20.3476	Non N-fixing
2961	204.724	14.2219	20.4168	Non N-fixing
2971	204.626	14.2002	20.4859	Non N-fixing
2981	204.527	14.1789	20.5551	Non N-fixing
2991	204.426	14.1577	20.6242	Non N-fixing
3001	204.324	14.1368	20.6934	Non N-fixing
3011	204.22	14.1161	20.7626	Non N-fixing
3021	204.115	14.0957	20.8317	Non N-fixing
3031	204.009	14.0754	20.9009	Non N-fixing
3041	203.902	14.0553	20.97	Non N-fixing
3051	203.793	14.0353	21.0392	Non N-fixing
3061	203.683	14.0156	21.1083	Non N-fixing
3071	203.571	13.996	21.1775	Non N-fixing
3081	203.458	13.9765	21.2467	Non N-fixing
3091	203.343	13.9571	21.3158	Non N-fixing
3101	203.227	13.9378	21.385	Non N-fixing
3111	203.109	13.9187	21.4541	Non N-fixing
3121	202.99	13.8996	21.5233	Non N-fixing
3131	202.869	13.8805	21.5924	Non N-fixing
3141	202.747	13.8615	21.6616	Non N-fixing
3151	202.623	13.8426	21.7308	Non N-fixing
3161	202.497	13.8236	21.7999	Non N-fixing
3171	202.369	13.8046	21.8691	Non N-fixing
3181	202.24	13.7856	21.9382	Non N-fixing
3191	202.109	13.7665	22.0074	Non N-fixing
3201	201.977	13.7474	22.0765	Non N-fixing
3211	201.842	13.7281	22.1457	Non N-fixing
3221	201.706	13.7088	22.2149	Non N-fixing
3231	201.568	13.6894	22.284	Non N-fixing
3241	201.428	13.6699	22.3532	Non N-fixing
3251	201.286	13.6502	22.4223	Non N-fixing
3261	201.143	13.6305	22.4915	Non N-fixing
3271	200.997	13.6105	22.5606	Non N-fixing
3281	200.849	13.5905	22.6298	Non N-fixing
3291	200.7	13.5702	22.699	Non N-fixing
3301	200.548	13.5498	22.7681	Non N-fixing
3311	200.394	13.5293	22.8373	Non N-fixing
3321	200.238	13.5085	22.9064	Non N-fixing
3331	200.08	13.4875	22.9756	Non N-fixing
3341	199.92	13.4664	23.0447	Non N-fixing
3351	199.758	13.445	23.1139	Non N-fixing
3361	199.593	13.4234	23.1831	Non N-fixing
3371	199.427	13.4016	23.2522	Non N-fixing
3381	199.258	13.3795	23.3214	Non N-fixing
3391	199.086	13.3573	23.3905	Non N-fixing
3401	198.913	13.3348	23.4597	Non N-fixing
3411	198.737	13.3121	23.5288	Non N-fixing
3421	198.559	13.2891	23.598	Non N-fixing
3431	198.378	13.2659	23.6672	Non N-fixing
3441	198.195	13.2425	23.7363	Non N-fixing
3451	198.01	13.2189	23.8055	Non N-fixing
3461	197.822	13.1951	23.8746	Non N-fixing
3471	197.632	13.1711	23.9438	Non N-fixing
3481	197.439	13.1469	24.013	Non N-fixing
3491	197.244	13.1225	24.0821	Non N-fixing
3501	197.046	13.0979	24.1513	Non N-fixing
3511	196.846	13.0732	24.2204	Non N-fixing
3521	196.643	13.0483	24.2896	Non N-fixing
3531	196.438	13.0232	24.3587	Non N-fixing
3541	196.231	12.998	24.4279	Non N-fixing
3551	196.02	12.9728	24.4971	Non N-fixing
3561	195.808	12.9474	24.5662	Non N-fixing
3571	195.592	12.9219	24.6354	Non N-fixing
3581	195.375	12.8963	24.7045	Non N-fixing
3591	195.154	12.8706	24.7737	Non N-fixing
3601	194.931	12.8449	24.8428	Non N-fixing
3611	194.706	12.8192	24.912	Non N-fixing
3621	194.478	12.7934	24.9812	Non N-fixing
3631	194.248	12.7676	25.0503	Non N-fixing
3641	194.015	12.7417	25.1195	Non N-fixing
3651	193.779	12.7158	25.1886	Non N-fixing
3661	193.541	12.69	25.2578	Non N-fixing
3671	193.301	12.6641	25.3269	Non N-fixing
3681	193.058	12.6383	25.3961	Non N-fixing
3691	192.813	12.6125	25.4653	Non N-fixing
3701	192.566	12.5867	25.5344	Non N-fixing
3711	192.316	12.5609	25.6036	Non N-fixing
3721	192.063	12.5352	25.6727	Non N-fixing
3731	191.809	12.5096	25.7419	Non N-fixing
3741	191.552	12.484	25.811	Non N-fixing
3751	191.293	12.4584	25.8802	Non N-fixing
3761	191.032	12.433	25.9494	Non N-fixing
3771	190.769	12.4076	26.0185	Non N-fixing
3781	190.503	12.3824	26.0877	Non N-fixing
3791	190.236	12.3572	26.1568	Non N-fixing
3801	189.967	12.3321	26.226	Non N-fixing
3811	189.695	12.3071	26.2951	Non N-fixing
3821	189.422	12.2822	26.3643	Non N-fixing
3831	189.148	12.2574	26.4335	Non N-fixing
3841	188.871	12.2327	26.5026	Non N-fixing
3851	188.593	12.208	26.5718	Non N-fixing
3861	188.313	12.1835	26.6409	Non N-fixing
3871	188.032	12.1591	26.7101	Non N-fixing
3881	187.749	12.1347	26.7792	Non N-fixing
3891	187.465	12.1105	26.8484	Non N-fixing
3901	187.18	12.0863	26.9176	Non N-fixing
3911	186.893	12.0622	26.9867	Non N-fixing
3921	186.606	12.0381	27.0559	Non N-fixing
3931	186.317	12.0142	27.125	Non N-fixing
3941	186.028	11.9902	27.1942	Non N-fixing
3951	185.737	11.9664	27.2633	Non N-fixing
3961	185.446	11.9425	27.3325	Non N-fixing
3971	185.154	11.9187	27.4017	Non N-fixing
3981	184.862	11.895	27.4708	Non N-fixing
3991	184.569	11.8713	27.54	Non N-fixing
4001	184.276	11.8476	27.6091	Non N-fixing
4011	183.983	11.8239	27.6783	Non N-fixing
4021	183.689	11.8002	27.7474	Non N-fixing
4031	183.395	11.7765	27.8166	Non N-fixing
4041	183.102	11.7529	27.8858	Non N-fixing
4051	182.809	11.7292	27.9549	Non N-fixing
4061	182.516	11.7055	28.0241	Non N-fixing
4071	182.223	11.6819	28.0932	Non N-fixing
4081	181.931	11.6582	28.1624	Non N-fixing
4091	181.64	11.6345	28.2316	Non N-fixing
4101	181.349	11.6108	28.3007	Non N-fixing
4111	181.06	11.5871	28.3699	Non N-fixing
4121	180.771	11.5634	28.439	Non N-fixing
4131	180.484	11.5397	28.5082	Non N-fixing
4141	180.197	11.516	28.5773	Non N-fixing
4151	179.913	11.4923	28.6465	Non N-fixing
4161	179.63	11.4685	28.7157	Non N-fixing
4171	179.348	11.4448	28.7848	Non N-fixing
4181	179.069	11.4211	28.854	Non N-fixing
4191	178.791	11.3973	28.9231	Non N-fixing
4201	178.515	11.3736	28.9923	Non N-fixing
4211	178.242	11.3499	29.0614	Non N-fixing
4221	177.971	11.3262	29.1306	Non N-fixing
4231	177.702	11.3025	29.1998	Non N-fixing
4241	177.436	11.2788	29.2689	Non N-fixing
4251	177.173	11.2551	29.3381	Non N-fixing
4261	176.913	11.2315	29.4072	Non N-fixing
4271	176.655	11.2079	29.4764	Non N-fixing
4281	176.401	11.1844	29.5455	Non N-fixing
4291	176.15	11.1608	29.6147	Non N-fixing
4301	175.903	11.1374	29.6839	Non N-fixing
4311	175.659	11.1139	29.753	Non N-fixing
4321	175.418	11.0906	29.8222	Non N-fixing
4331	175.182	11.0673	29.8913	Non N-fixing
4341	174.949	11.0441	29.9605	Non N-fixing
4351	174.721	11.0211	30.0296	Non N-fixing
4361	174.496	10.9981	30.0988	Non N-fixing
4371	174.276	10.9753	30.168	Non N-fixing
4381	174.061	10.9526	30.2371	Non N-fixing
4391	173.85	10.93	30.3063	Non N-fixing
4401	173.644	10.9077	30.3754	Non N-fixing
4411	173.443	10.8855	30.4446	Non N-fixing
4421	173.247	10.8635	30.5137	Non N-fixing
4431	173.057	10.8417	30.5829	Non N-fixing
4441	172.871	10.8202	30.6521	Non N-fixing
4451	172.691	10.7989	30.7212	Non N-fixing
4461	172.517	10.7779	30.7904	Non N-fixing
4471	172.348	10.7571	30.8595	Non N-fixing
4481	172.186	10.7368	30.9287	Non N-fixing
4491	172.029	10.7167	30.9978	Non N-fixing
4501	171.879	10.6971	31.067	Non N-fixing
4511	171.735	10.6778	31.1362	Non N-fixing
4521	171.598	10.659	31.2053	Non N-fixing
4531	171.467	10.6406	31.2745	Non N-fixing
4541	171.343	10.6228	31.3436	Non N-fixing
4551	171.226	10.6054	31.4128	Non N-fixing
4561	171.116	10.5886	31.4819	Non N-fixing
4571	171.013	10.5724	31.5511	Non N-fixing
4581	170.917	10.5568	31.6203	Non N-fixing
4591	170.829	10.5419	31.6894	Non N-fixing
4601	170.749	10.5276	31.7586	Non N-fixing
4611	170.677	10.514	31.8277	Non N-fixing
4621	170.612	10.5011	31.8969	Non N-fixing
4631	170.556	10.489	31.966	Non N-fixing
4641	170.507	10.4777	32.0352	Non N-fixing
4651	170.467	10.4672	32.1044	Non N-fixing
4661	170.436	10.4575	32.1735	Non N-fixing
4671	170.413	10.4486	32.2427	Non N-fixing
4681	170.399	10.4407	32.3118	Non N-fixing
4691	170.394	10.4336	32.381	Non N-fixing
4701	170.399	10.4275	32.4502	Non N-fixing
4711	170.412	10.4223	32.5193	Non N-fixing
4721	170.434	10.4181	32.5885	Non N-fixing
4731	170.467	10.4148	32.6576	Non N-fixing
4741	170.508	10.4125	32.7268	Non N-fixing
4751	170.56	10.4113	32.7959	Non N-fixing
4761	170.621	10.4111	32.8651	Non N-fixing
4771	170.693	10.4119	32.9343	Non N-fixing
4781	170.774	10.4137	33.0034	Non N-fixing
4791	170.866	10.4167	33.0726	Non N-fixing
4801	170.969	10.4206	33.1417	Non N-fixing
4811	171.081	10.4257	33.2109	Non N-fixing
4821	171.205	10.4319	33.28	Non N-fixing
4831	171.339	10.4391	33.3492	Non N-fixing
4841	171.484	10.4474	33.4184	Non N-fixing
4851	171.64	10.4569	33.4875	Non N-fixing
4861	171.808	10.4674	33.5567	Non N-fixing
4871	171.986	10.479	33.6258	Non N-fixing
4881	172.176	10.4917	33.695	Non N-fixing
4891	172.377	10.5056	33.7641	Non N-fixing
4901	172.59	10.5205	33.8333	Non N-fixing
4911	172.815	10.5364	33.9025	Non N-fixing
4921	173.052	10.5535	33.9716	Non N-fixing
4931	173.3	10.5716	34.0408	Non N-fixing
4941	173.56	10.5908	34.1099	Non N-fixing
4951	173.833	10.6111	34.1791	Non N-fixing
4961	174.117	10.6325	34.2482	Non N-fixing
4971	174.414	10.6549	34.3174	Non N-fixing
4981	174.723	10.6783	34.3866	Non N-fixing
4991	175.045	10.7028	34.4557	Non N-fixing
5001	175.379	10.7283	34.5249	Non N-fixing
5011	175.725	10.7549	34.594	Non N-fixing
5021	176.084	10.7824	34.6632	Non N-fixing
5031	176.456	10.811	34.7323	Non N-fixing
5041	176.841	10.8406	34.8015	Non N-fixing
5051	177.238	10.8712	34.8707	Non N-fixing
5061	177.648	10.9027	34.9398	Non N-fixing
5071	178.071	10.9352	35.009	Non N-fixing
5081	178.507	10.9687	35.0781	Non N-fixing
5091	178.956	11.0032	35.1473	Non N-fixing
5101	179.418	11.0386	35.2164	Non N-fixing
5111	179.893	11.0749	35.2856	Non N-fixing
5121	180.381	11.1122	35.3548	Non N-fixing
5131	180.883	11.1504	35.4239	Non N-fixing
5141	181.397	11.1896	35.4931	Non N-fixing
5151	181.925	11.2296	35.5622	Non N-fixing
5161	182.467	11.2705	35.6314	Non N-fixing
5171	183.021	11.3123	35.7005	Non N-fixing
5181	183.589	11.355	35.7697	Non N-fixing
5191	184.17	11.3986	35.8389	Non N-fixing
5201	184.765	11.443	35.908	Non N-fixing
5211	185.373	11.4883	35.9772	Non N-fixing
5221	185.995	11.5344	36.0463	Non N-fixing
5231	186.63	11.5814	36.1155	Non N-fixing
5241	187.279	11.6292	36.1846	Non N-fixing
5251	187.941	11.6778	36.2538	Non N-fixing
5261	188.617	11.7272	36.323	Non N-fixing
5271	189.307	11.7774	36.3921	Non N-fixing
5281	190.01	11.8283	36.4613	Non N-fixing
5291	190.728	11.8801	36.5304	Non N-fixing
5301	191.458	11.9326	36.5996	Non N-fixing
5311	192.203	11.9859	36.6687	Non N-fixing
5321	192.961	12.0399	36.7379	Non N-fixing
5331	193.733	12.0946	36.8071	Non N-fixing
5341	194.519	12.1501	36.8762	Non N-fixing
5351	195.319	12.2064	36.9454	Non N-fixing
5361	196.132	12.2633	37.0145	Non N-fixing
5371	196.959	12.321	37.0837	Non N-fixing
5381	197.8	12.3795	37.1529	Non N-fixing
5391	198.654	12.4386	37.222	Non N-fixing
5401	199.523	12.4985	37.2912	Non N-fixing
5411	200.405	12.559	37.3603	Non N-fixing
5421	201.301	12.6203	37.4295	Non N-fixing
5431	202.21	12.6824	37.4986	Non N-fixing
5441	203.133	12.7452	37.5678	Non N-fixing
5451	204.069	12.8087	37.637	Non N-fixing
5461	205.019	12.8731	37.7061	Non N-fixing
5471	205.982	12.9381	37.7753	Non N-fixing
5481	206.959	13.004	37.8444	Non N-fixing
5491	207.948	13.0706	37.9136	Non N-fixing
5501	208.951	13.138	37.9827	Non N-fixing
5511	209.967	13.2062	38.0519	Non N-fixing
5521	210.996	13.2753	38.1211	Non N-fixing
5531	212.038	13.3451	38.1902	Non N-fixing
5541	213.093	13.4158	38.2594	Non N-fixing
5551	214.161	13.4873	38.3285	Non N-fixing
5561	215.241	13.5596	38.3977	Non N-fixing
5571	216.334	13.6328	38.4668	Non N-fixing
5581	217.439	13.7069	38.536	Non N-fixing
5591	218.557	13.7817	38.6052	Non N-fixing
5601	219.686	13.8575	38.6743	Non N-fixing
5611	220.828	13.9341	38.7435	Non N-fixing
5621	221.982	14.0117	38.8126	Non N-fixing
5631	223.147	14.0901	38.8818	Non N-fixing
5641	224.324	14.1694	38.9509	Non N-fixing
5651	225.513	14.2497	39.0201	Non N-fixing
5661	226.712	14.3308	39.0893	Non N-fixing
5671	227.923	14.4129	39.1584	Non N-fixing
5681	229.145	14.496	39.2276	Non N-fixing
5691	230.377	14.58	39.2967	Non N-fixing
5701	231.62	14.665	39.3659	Non N-fixing
5711	232.873	14.7509	39.435	Non N-fixing
5721	234.136	14.8378	39.5042	Non N-fixing
5731	235.409	14.9257	39.5734	Non N-fixing
5741	236.692	15.0145	39.6425	Non N-fixing
5751	237.984	15.1044	39.7117	Non N-fixing
5761	239.285	15.1952	39.7808	Non N-fixing
5771	240.595	15.287	39.85	Non N-fixing
5781	241.913	15.3797	39.9191	Non N-fixing
5791	243.24	15.4734	39.9883	Non N-fixing
5801	244.575	15.568	40.0575	Non N-fixing
5811	245.918	15.6636	40.1266	Non N-fixing
5821	247.268	15.7601	40.1958	Non N-fixing
5831	248.625	15.8575	40.2649	Non N-fixing
5841	249.99	15.9558	40.3341	Non N-fixing
5851	251.361	16.055	40.4032	Non N-fixing
5861	252.738	16.155	40.4724	Non N-fixing
5871	254.121	16.2558	40.5416	Non N-fixing
5881	255.51	16.3574	40.6107	Non N-fixing
5891	256.904	16.4598	40.6799	Non N-fixing
5901	258.303	16.563	40.749	Non N-fixing
5911	259.707	16.6669	40.8182	Non N-fixing
5921	261.115	16.7715	40.8873	Non N-fixing
5931	262.527	16.8768	40.9565	Non N-fixing
5941	263.942	16.9826	41.0257	Non N-fixing
5951	265.361	17.0891	41.0948	Non N-fixing
5961	266.783	17.1961	41.164	Non N-fixing
5971	268.207	17.3036	41.2331	Non N-fixing
5981	269.633	17.4116	41.3023	Non N-fixing
5991	271.061	17.52	41.3715	Non N-fixing
6001	272.49	17.6288	41.4406	Non N-fixing
6011	273.92	17.738	41.5098	Non N-fixing
6021	275.35	17.8474	41.5789	Non N-fixing
6031	276.781	17.9571	41.6481	Non N-fixing
6041	278.211	18.067	41.7172	Non N-fixing
6051	279.64	18.1771	41.7864	Non N-fixing
6061	281.069	18.2872	41.8556	Non N-fixing
6071	282.496	18.3975	41.9247	Non N-fixing
6081	283.921	18.5078	41.9939	Non N-fixing
6091	285.344	18.6181	42.063	Non N-fixing
6101	286.764	18.7284	42.1322	Non N-fixing
6111	288.18	18.8385	42.2013	Non N-fixing
6121	289.594	18.9486	42.2705	Non N-fixing
6131	291.003	19.0584	42.3397	Non N-fixing
6141	292.408	19.168	42.4088	Non N-fixing
6151	293.808	19.2774	42.478	Non N-fixing
6161	295.202	19.3865	42.5471	Non N-fixing
6171	296.591	19.4952	42.6163	Non N-fixing
6181	297.974	19.6036	42.6854	Non N-fixing
6191	299.351	19.7115	42.7546	Non N-fixing
6201	300.72	19.819	42.8238	Non N-fixing
6211	302.082	19.926	42.8929	Non N-fixing
6221	303.436	20.0324	42.9621	Non N-fixing
6231	304.782	20.1383	43.0312	Non N-fixing
6241	306.119	20.2436	43.1004	Non N-fixing
6251	307.448	20.3483	43.1695	Non N-fixing
6261	308.766	20.4524	43.2387	Non N-fixing
6271	310.075	20.5558	43.3079	Non N-fixing
6281	311.374	20.6585	43.377	Non N-fixing
6291	312.662	20.7605	43.4462	Non N-fixing
6301	313.939	20.8619	43.5153	Non N-fixing
6311	315.204	20.9624	43.5845	Non N-fixing
6321	316.458	21.0622	43.6536	Non N-fixing
6331	317.699	21.1613	43.7228	Non N-fixing
6341	318.928	21.2595	43.792	Non N-fixing
6351	320.144	21.357	43.8611	Non N-fixing
6361	321.346	21.4536	43.9303	Non N-fixing
6371	322.534	21.5495	43.9994	Non N-fixing
6381	323.708	21.6446	44.0686	Non N-fixing
6391	324.868	21.7388	44.1377	Non N-fixing
6401	326.013	21.8323	44.2069	Non N-fixing
6411	327.143	21.9251	44.2761	Non N-fixing
6421	328.257	22.017	44.3452	Non N-fixing
6431	329.356	22.1083	44.4144	Non N-fixing
6441	330.439	22.1988	44.4835	Non N-fixing
6451	331.505	22.2886	44.5527	Non N-fixing
6461	332.555	22.3777	44.6218	Non N-fixing
6471	333.587	22.4662	44.691	Non N-fixing
6481	334.603	22.554	44.7602	Non N-fixing
6491	335.601	22.6412	44.8293	Non N-fixing
6501	336.581	22.7278	44.8985	Non N-fixing
6511	337.544	22.8138	44.9676	Non N-fixing
6521	338.488	22.8992	45.0368	Non N-fixing
6531	339.413	22.9841	45.1059	Non N-fixing
6541	340.32	23.0684	45.1751	Non N-fixing
6551	341.208	23.1523	45.2443	Non N-fixing
6561	342.077	23.2356	45.3134	Non N-fixing
6571	342.927	23.3185	45.3826	Non N-fixing
6581	343.757	23.4009	45.4517	Non N-fixing
6591	344.567	23.4829	45.5209	Non N-fixing
6601	345.357	23.5645	45.5901	Non N-fixing
6611	346.128	23.6457	45.6592	Non N-fixing
6621	346.878	23.7265	45.7284	Non N-fixing
6631	347.608	23.8069	45.7975	Non N-fixing
6641	348.317	23.8871	45.8667	Non N-fixing
6651	349.006	23.9669	45.9358	Non N-fixing
6661	349.674	24.0464	46.005	Non N-fixing
6671	350.322	24.1256	46.0742	Non N-fixing
6681	350.949	24.2046	46.1433	Non N-fixing
6691	351.554	24.2832	46.2125	Non N-fixing
6701	352.139	24.3616	46.2816	Non N-fixing
6711	352.703	24.4397	46.3508	Non N-fixing
6721	353.246	24.5176	46.4199	Non N-fixing
6731	353.768	24.5951	46.4891	Non N-fixing
6741	354.268	24.6723	46.5583	Non N-fixing
6751	354.747	24.7492	46.6274	Non N-fixing
6761	355.205	24.8257	46.6966	Non N-fixing
6771	355.642	24.9018	46.7657	Non N-fixing
6781	356.057	24.9776	46.8349	Non N-fixing
6791	356.451	25.0529	46.904	Non N-fixing
6801	356.824	25.1278	46.9732	Non N-fixing
6811	357.175	25.2022	47.0424	Non N-fixing
6821	357.505	25.2762	47.1115	Non N-fixing
6831	357.814	25.3496	47.1807	Non N-fixing
6841	358.101	25.4225	47.2498	Non N-fixing
6851	358.368	25.4948	47.319	Non N-fixing
6861	358.613	25.5666	47.3881	Non N-fixing
6871	358.838	25.6378	47.4573	Non N-fixing
6881	359.041	25.7084	47.5265	Non N-fixing
6891	359.224	25.7783	47.5956	Non N-fixing
6901	359.387	25.8476	47.6648	Non N-fixing
6911	359.529	25.9162	47.7339	Non N-fixing
6921	359.65	25.9841	47.8031	Non N-fixing
6931	359.752	26.0512	47.8722	Non N-fixing
6941	359.833	26.1177	47.9414	Non N-fixing
6951	359.895	26.1833	48.0106	Non N-fixing
6961	359.936	26.2482	48.0797	Non N-fixing
6971	359.959	26.3123	48.1489	Non N-fixing
6981	359.961	26.3755	48.218	Non N-fixing
6991	359.945	26.4379	48.2872	Non N-fixing
7001	359.909	26.4994	48.3563	Non N-fixing
7011	359.855	26.56	48.4255	Non N-fixing
7021	359.781	26.6196	48.4947	Non N-fixing
7031	359.69	26.6783	48.5638	Non N-fixing
7041	359.579	26.7361	48.633	Non N-fixing
7051	359.451	26.7928	48.7021	Non N-fixing
7061	359.305	26.8486	48.7713	Non N-fixing
7071	359.141	26.9033	48.8404	Non N-fixing
7081	358.96	26.9571	48.9096	Non N-fixing
7091	358.761	27.0098	48.9788	Non N-fixing
7101	358.546	27.0614	49.0479	Non N-fixing
7111	358.313	27.112	49.1171	Non N-fixing
7121	358.064	27.1616	49.1862	Non N-fixing
7131	357.798	27.2102	49.2554	Non N-fixing
7141	357.517	27.2577	49.3245	Non N-fixing
7151	357.219	27.3042	49.3937	Non N-fixing
7161	356.905	27.3496	49.4629	Non N-fixing
7171	356.576	27.394	49.532	Non N-fixing
7181	356.232	27.4374	49.6012	Non N-fixing
7191	355.873	27.4798	49.6703	Non N-fixing
7201	355.499	27.5212	49.7395	Non N-fixing
7211	355.111	27.5615	49.8087	Non N-fixing
7221	354.708	27.6009	49.8778	Non N-fixing
7231	354.291	27.6392	49.947	Non N-fixing
7241	353.86	27.6766	50.0161	Non N-fixing
7251	353.416	27.713	50.0853	Non N-fixing
7261	352.958	27.7484	50.1544	Non N-fixing
7271	352.487	27.7829	50.2236	Non N-fixing
7281	352.003	27.8166	50.2928	Non N-fixing
7291	351.507	27.8493	50.3619	Non N-fixing
7301	350.998	27.8811	50.4311	Non N-fixing
7311	350.477	27.9121	50.5002	Non N-fixing
7321	349.944	27.9422	50.5694	Non N-fixing
7331	349.399	27.9715	50.6385	Non N-fixing
7341	348.843	28	50.7077	Non N-fixing
7351	348.275	28.0278	50.7769	Non N-fixing
7361	347.697	28.0547	50.846	Non N-fixing
7371	347.107	28.081	50.9152	Non N-fixing
7381	346.507	28.1066	50.9843	Non N-fixing
7391	345.897	28.1315	51.0535	Non N-fixing
7401	345.276	28.1558	51.1226	Non N-fixing
7411	344.646	28.1796	51.1918	Non N-fixing
7421	344.006	28.2028	51.261	Non N-fixing
7431	343.356	28.2255	51.3301	Non N-fixing
7441	342.697	28.2478	51.3993	Non N-fixing
7451	342.029	28.2696	51.4684	Non N-fixing
7461	341.353	28.2911	51.5376	Non N-fixing
7471	340.667	28.3122	51.6067	Non N-fixing
7481	339.973	28.333	51.6759	Non N-fixing
7491	339.271	28.3536	51.7451	Non N-fixing
7501	338.56	28.374	51.8142	Non N-fixing
7511	337.842	28.3942	51.8834	Non N-fixing
7521	337.116	28.4143	51.9525	Non N-fixing
7531	336.382	28.4343	52.0217	Non N-fixing
7541	335.641	28.4543	52.0908	Non N-fixing
7551	334.893	28.4743	52.16	Non N-fixing
7561	334.138	28.4942	52.2292	Non N-fixing
7571	333.376	28.5143	52.2983	Non N-fixing
7581	332.608	28.5344	52.3675	Non N-fixing
7591	331.833	28.5546	52.4366	Non N-fixing
7601	331.052	28.575	52.5058	Non N-fixing
7611	330.264	28.5957	52.5749	Non N-fixing
7621	329.471	28.6165	52.6441	Non N-fixing
7631	328.672	28.6376	52.7133	Non N-fixing
7641	327.867	28.6589	52.7824	Non N-fixing
7651	327.057	28.6806	52.8516	Non N-fixing
7661	326.241	28.7026	52.9207	Non N-fixing
7671	325.421	28.725	52.9899	Non N-fixing
7681	324.595	28.7477	53.059	Non N-fixing
7691	323.764	28.7709	53.1282	Non N-fixing
7701	322.928	28.7945	53.1974	Non N-fixing
7711	322.088	28.8185	53.2665	Non N-fixing
7721	321.243	28.8429	53.3357	Non N-fixing
7731	320.394	28.8678	53.4048	Non N-fixing
7741	319.54	28.8932	53.474	Non N-fixing
7751	318.682	28.9191	53.5431	Non N-fixing
7761	317.82	28.9454	53.6123	Non N-fixing
7771	316.954	28.9722	53.6815	Non N-fixing
7781	316.084	28.9995	53.7506	Non N-fixing
7791	315.211	29.0273	53.8198	Non N-fixing
7801	314.333	29.0555	53.8889	Non N-fixing
7811	313.453	29.0842	53.9581	Non N-fixing
7821	312.568	29.1134	54.0273	Non N-fixing
7831	311.68	29.143	54.0964	Non N-fixing
7841	310.789	29.173	54.1656	Non N-fixing
7851	309.894	29.2035	54.2347	Non N-fixing
7861	308.997	29.2343	54.3039	Non N-fixing
7871	308.096	29.2655	54.373	Non N-fixing
7881	307.192	29.2971	54.4422	Non N-fixing
7891	306.285	29.329	54.5114	Non N-fixing
7901	305.375	29.3612	54.5805	Non N-fixing
7911	304.463	29.3936	54.6497	Non N-fixing
7921	303.547	29.4263	54.7188	Non N-fixing
7931	302.629	29.4592	54.788	Non N-fixing
7941	301.708	29.4922	54.8571	Non N-fixing
7951	300.785	29.5254	54.9263	Non N-fixing
7961	299.859	29.5586	54.9955	Non N-fixing
7971	298.931	29.5919	55.0646	Non N-fixing
7981	298	29.6251	55.1338	Non N-fixing
7991	297.067	29.6583	55.2029	Non N-fixing
8001	296.132	29.6915	55.2721	Non N-fixing
8011	295.194	29.7244	55.3412	Non N-fixing
8021	294.255	29.7572	55.4104	Non N-fixing
8031	293.313	29.7897	55.4796	Non N-fixing
8041	292.369	29.822	55.5487	Non N-fixing
8051	291.423	29.8538	55.6179	Non N-fixing
8061	290.475	29.8853	55.687	Non N-fixing
8071	289.525	29.9163	55.7562	Non N-fixing
8081	288.573	29.9467	55.8253	Non N-fixing
8091	287.62	29.9766	55.8945	Non N-fixing
8101	286.665	30.0059	55.9637	Non N-fixing
8111	285.708	30.0344	56.0328	Non N-fixing
8121	284.749	30.0622	56.102	Non N-fixing
8131	283.789	30.0892	56.1711	Non N-fixing
8141	282.827	30.1153	56.2403	Non N-fixing
8151	281.864	30.1405	56.3094	Non N-fixing
8161	280.899	30.1647	56.3786	Non N-fixing
8171	279.933	30.1878	56.4478	Non N-fixing
8181	278.966	30.2098	56.5169	Non N-fixing
8191	277.997	30.2306	56.5861	Non N-fixing
8201	277.027	30.2502	56.6552	Non N-fixing
8211	276.056	30.2686	56.7244	Non N-fixing
8221	275.084	30.2856	56.7935	Non N-fixing
8231	274.11	30.3012	56.8627	Non N-fixing
8241	273.136	30.3154	56.9319	Non N-fixing
8251	272.161	30.3281	57.001	Non N-fixing
8261	271.184	30.3392	57.0702	Non N-fixing
8271	270.207	30.3489	57.1393	Non N-fixing
8281	269.229	30.3569	57.2085	Non N-fixing
8291	268.25	30.3633	57.2776	Non N-fixing
8301	267.27	30.368	57.3468	Non N-fixing
8311	266.289	30.3711	57.416	Non N-fixing
8321	265.308	30.3724	57.4851	Non N-fixing
8331	264.326	30.372	57.5543	Non N-fixing
8341	263.343	30.3698	57.6234	Non N-fixing
8351	262.36	30.3658	57.6926	Non N-fixing
8361	261.377	30.36	57.7617	Non N-fixing
8371	260.393	30.3524	57.8309	Non N-fixing
8381	259.408	30.3429	57.9001	Non N-fixing
8391	258.423	30.3316	57.9692	Non N-fixing
8401	257.438	30.3184	58.0384	Non N-fixing
8411	256.452	30.3033	58.1075	Non N-fixing
8421	255.466	30.2863	58.1767	Non N-fixing
8431	254.48	30.2675	58.2459	Non N-fixing
8441	253.494	30.2468	58.315	Non N-fixing
8451	252.507	30.2241	58.3842	Non N-fixing
8461	251.521	30.1996	58.4533	Non N-fixing
8471	250.534	30.1732	58.5225	Non N-fixing
8481	249.547	30.145	58.5916	Non N-fixing
8491	248.561	30.1149	58.6608	Non N-fixing
8501	247.574	30.0829	58.73	Non N-fixing
8511	246.587	30.0491	58.7991	Non N-fixing
8521	245.601	30.0135	58.8683	Non N-fixing
8531	244.615	29.9762	58.9374	Non N-fixing
8541	243.629	29.9371	59.0066	Non N-fixing
8551	242.643	29.8964	59.0757	Non N-fixing
8561	241.657	29.8541	59.1449	Non N-fixing
8571	240.672	29.8101	59.2141	Non N-fixing
8581	239.687	29.7647	59.2832	Non N-fixing
8591	238.703	29.7177	59.3524	Non N-fixing
8601	237.719	29.6694	59.4215	Non N-fixing
8611	236.736	29.6196	59.4907	Non N-fixing
8621	235.753	29.5686	59.5598	Non N-fixing
8631	234.771	29.5163	59.629	Non N-fixing
8641	233.789	29.4628	59.6982	Non N-fixing
8651	232.809	29.4081	59.7673	Non N-fixing
8661	231.828	29.3524	59.8365	Non N-fixing
8671	230.849	29.2956	59.9056	Non N-fixing
8681	229.87	29.2379	59.9748	Non N-fixing
8691	228.893	29.1794	60.0439	Non N-fixing
8701	227.916	29.12	60.1131	Non N-fixing
8711	226.94	29.0599	60.1823	Non N-fixing
8721	225.964	28.9991	60.2514	Non N-fixing
8731	224.99	28.9377	60.3206	Non N-fixing
8741	224.017	28.8759	60.3897	Non N-fixing
8751	223.045	28.8136	60.4589	Non N-fixing
8761	222.074	28.7509	60.528	Non N-fixing
8771	221.105	28.688	60.5972	Non N-fixing
8781	220.136	28.6249	60.6664	Non N-fixing
8791	219.168	28.5616	60.7355	Non N-fixing
8801	218.202	28.4983	60.8047	Non N-fixing
8811	217.237	28.4351	60.8738	Non N-fixing
8821	216.274	28.3721	60.943	Non N-fixing
8831	215.312	28.3093	61.0121	Non N-fixing
8841	214.351	28.2468	61.0813	Non N-fixing
8851	213.392	28.1847	61.1505	Non N-fixing
8861	212.434	28.1232	61.2196	Non N-fixing
8871	211.478	28.0622	61.2888	Non N-fixing
8881	210.523	28.002	61.3579	Non N-fixing
8891	209.57	27.9425	61.4271	Non N-fixing
8901	208.618	27.8838	61.4962	Non N-fixing
8911	207.668	27.8261	61.5654	Non N-fixing
8921	206.72	27.7695	61.6346	Non N-fixing
8931	205.774	27.714	61.7037	Non N-fixing
8941	204.829	27.6597	61.7729	Non N-fixing
8951	203.886	27.6067	61.842	Non N-fixing
8961	202.945	27.5552	61.9112	Non N-fixing
8971	202.006	27.5051	61.9803	Non N-fixing
8981	201.069	27.4566	62.0495	Non N-fixing
8991	200.134	27.4098	62.1187	Non N-fixing
9001	199.201	27.3647	62.1878	Non N-fixing
9011	198.27	27.3215	62.257	Non N-fixing
9021	197.341	27.2801	62.3261	Non N-fixing
9031	196.414	27.2407	62.3953	Non N-fixing
9041	195.489	27.2033	62.4645	Non N-fixing
9051	194.567	27.1679	62.5336	Non N-fixing
9061	193.647	27.1348	62.6028	Non N-fixing
9071	192.728	27.1038	62.6719	Non N-fixing
9081	191.813	27.0751	62.7411	Non N-fixing
9091	190.899	27.0487	62.8102	Non N-fixing
9101	189.988	27.0247	62.8794	Non N-fixing
9111	189.08	27.0031	62.9486	Non N-fixing
9121	188.173	26.9839	63.0177	Non N-fixing
9131	187.269	26.9672	63.0869	Non N-fixing
9141	186.368	26.953	63.156	Non N-fixing
9151	185.469	26.9413	63.2252	Non N-fixing
9161	184.573	26.9323	63.2943	Non N-fixing
9171	183.679	26.9258	63.3635	Non N-fixing
9181	182.788	26.9219	63.4327	Non N-fixing
9191	181.899	26.9207	63.5018	Non N-fixing
9201	181.013	26.9221	63.571	Non N-fixing
9211	180.13	26.9262	63.6401	Non N-fixing
9221	179.249	26.933	63.7093	Non N-fixing
9231	178.371	26.9424	63.7784	Non N-fixing
9241	177.496	26.9545	63.8476	Non N-fixing
9251	176.624	26.9693	63.9168	Non N-fixing
9261	175.754	26.9867	63.9859	Non N-fixing
9271	174.887	27.0068	64.0551	Non N-fixing
9281	174.023	27.0296	64.1242	Non N-fixing
9291	173.162	27.0549	64.1934	Non N-fixing
9301	172.304	27.0829	64.2625	Non N-fixing
9311	171.449	27.1134	64.3317	Non N-fixing
9321	170.596	27.1465	64.4009	Non N-fixing
9331	169.747	27.1821	64.47	Non N-fixing
9341	168.901	27.2202	64.5392	Non N-fixing
9351	168.057	27.2607	64.6083	Non N-fixing
9361	167.217	27.3037	64.6775	Non N-fixing
9371	166.379	27.349	64.7466	Non N-fixing
9381	165.545	27.3967	64.8158	Non N-fixing
9391	164.714	27.4466	64.885	Non N-fixing
9401	163.886	27.4988	64.9541	Non N-fixing
9411	163.061	27.5532	65.0233	Non N-fixing
9421	162.239	27.6097	65.0924	Non N-fixing
9431	161.42	27.6682	65.1616	Non N-fixing
9441	160.605	27.7288	65.2307	Non N-fixing
9451	159.792	27.7914	65.2999	Non N-fixing
9461	158.983	27.8559	65.3691	Non N-fixing
9471	158.177	27.9223	65.4382	Non N-fixing
9481	157.374	27.9904	65.5074	Non N-fixing
9491	156.575	28.0603	65.5765	Non N-fixing
9501	155.778	28.1319	65.6457	Non N-fixing
9511	154.985	28.205	65.7148	Non N-fixing
9521	154.195	28.2797	65.784	Non N-fixing
9531	153.409	28.3559	65.8532	Non N-fixing
9541	152.626	28.4335	65.9223	Non N-fixing
9551	151.846	28.5125	65.9915	Non N-fixing
9561	151.069	28.5928	66.0606	Non N-fixing
9571	150.296	28.6743	66.1298	Non N-fixing
9581	149.526	28.7569	66.1989	Non N-fixing
9591	148.759	28.8406	66.2681	Non N-fixing
9601	147.996	28.9254	66.3373	Non N-fixing
9611	147.236	29.0111	66.4064	Non N-fixing
9621	146.48	29.0978	66.4756	Non N-fixing
9631	145.727	29.1852	66.5447	Non N-fixing
9641	144.977	29.2735	66.6139	Non N-fixing
9651	144.23	29.3624	66.6831	Non N-fixing
9661	143.487	29.452	66.7522	Non N-fixing
9671	142.748	29.5422	66.8214	Non N-fixing
9681	142.012	29.6329	66.8905	Non N-fixing
9691	141.279	29.7241	66.9597	Non N-fixing
9701	140.549	29.8156	67.0288	Non N-fixing
9711	139.823	29.9075	67.098	Non N-fixing
9721	139.101	29.9997	67.1672	Non N-fixing
9731	138.382	30.0921	67.2363	Non N-fixing
9741	137.666	30.1847	67.3055	Non N-fixing
9751	136.954	30.2774	67.3746	Non N-fixing
9761	136.245	30.3702	67.4438	Non N-fixing
9771	135.539	30.463	67.5129	Non N-fixing
9781	134.837	30.5557	67.5821	Non N-fixing
9791	134.139	30.6483	67.6513	Non N-fixing
9801	133.444	30.7408	67.7204	Non N-fixing
9811	132.752	30.833	67.7896	Non N-fixing
9821	132.063	30.9251	67.8587	Non N-fixing
9831	131.379	31.0168	67.9279	Non N-fixing
9841	130.697	31.1083	67.997	Non N-fixing
9851	130.019	31.1993	68.0662	Non N-fixing
9861	129.344	31.2899	68.1354	Non N-fixing
9871	128.673	31.3801	68.2045	Non N-fixing
9881	128.005	31.4698	68.2737	Non N-fixing
9891	127.341	31.559	68.3428	Non N-fixing
9901	126.679	31.6476	68.412	Non N-fixing
9911	126.022	31.7355	68.4811	Non N-fixing
9921	125.367	31.8229	68.5503	Non N-fixing
9931	124.716	31.9096	68.6195	Non N-fixing
9941	124.069	31.9956	68.6886	Non N-fixing
9951	123.424	32.0808	68.7578	Non N-fixing
9961	122.783	32.1653	68.8269	Non N-fixing
9971	122.146	32.249	68.8961	Non N-fixing
9981	121.511	32.332	68.9652	Non N-fixing
9991	120.88	32.4141	69.0344	Non N-fixing
[truncated: 1 more rows]

## Sheet: fig4f
	entity_ID	sprich	latitude	longitude	abslatitude	dist	area	elev_range	temp	prec	nfix	diff	exp	obs	debt	debt.c	sprichdiff	debt.weights	debt.c.weights
1	3	46	-10.4853	105.637	10.4853	1.34276	-0.924942	-0.502375	0.848236	0.985565	nfix	249	268	19	0.929104	0.587264	424	268	424
2	125	10	-12.1636	96.8733	12.1636	1.38492	-1.48608	-2.24829	1.14918	0.996208	nfix	277	279	2	0.992832	0.584388	474	279	474
3	127	38	-31.553	159.077	31.553	1.19036	-1.53458	-0.332193	0.31082	0.721365	nfix	158	166	8	0.951807	0.528428	299	166	299
4	128	23	-29.0326	167.952	29.0326	1.35409	-1.30758	-0.598806	0.327598	0.455396	nfix	180	185	5	0.972973	0.529412	340	185	340
5	129	8	-54.6284	158.864	54.6284	1.41556	-0.936305	-0.431204	-1.33918	0.142207	nfix	58	59	1	0.983051	0.16338	355	59	355
6	131	30	39.6991	-31.1052	39.6991	1.40641	-1.54052	-0.0464508	0.0894212	0.553478	nfix	122	125	3	0.976	0.36747	332	125	332
7	132	38	39.4419	-31.2025	39.4419	1.40762	-0.922072	0.127625	0.0676551	0.746025	nfix	121	125	4	0.968	0.37931	319	125	319
8	133	50	38.5782	-28.7013	38.5782	1.3861	-0.861884	0.222765	0.0882479	0.476599	nfix	126	129	3	0.976744	0.424242	297	129	297
9	134	46	38.4695	-28.3336	38.4695	1.38084	-0.584902	0.766804	0.0532544	0.508431	nfix	125	129	4	0.968992	0.41806	299	129	299
10	135	33	39.0523	-28.0113	39.0523	1.37923	-1.1693	-0.432897	0.120522	0.288415	nfix	124	127	3	0.976378	0.3875	320	127	320
11	136	44	38.6372	-28.0292	38.6372	1.3779	-0.761426	0.226674	0.0704534	0.47133	nfix	125	129	4	0.968992	0.411184	304	129	304
12	137	49	38.7239	-27.2123	38.7239	1.37039	-0.615748	0.212895	0.120413	0.359898	nfix	124	128	4	0.96875	0.414716	299	128	299
13	138	52	37.7954	-25.4819	37.7954	1.35103	-0.433825	0.250928	0.050649	0.218515	nfix	127	132	5	0.962121	0.444056	286	132	286
14	139	39	36.9713	-25.0998	36.9713	1.35214	-1.03208	-0.188705	0.108661	-0.107522	nfix	131	135	4	0.97037	0.450172	291	135	291
15	145	164	27.7465	-18.0066	27.7465	1.11738	-0.727656	0.468017	0.207401	-1.36203	nfix	132	196	64	0.673469	0.613953	215	196	215
16	146	200	28.6899	-17.8583	28.6899	1.13291	-0.445175	0.806242	0.00112217	-0.989889	nfix	114	188	74	0.606383	0.682635	167	188	167
17	147	186	28.1174	-17.2326	28.1174	1.09287	-0.637286	0.463887	0.18156	-1.30969	nfix	125	193	68	0.647668	0.661376	189	193	189
18	148	277	28.2911	-16.5563	28.2911	1.06539	-0.13819	1.08863	-0.0187349	-1.12812	nfix	88	192	104	0.458333	0.916667	96	192	96
19	149	250	27.9548	-15.5932	27.9548	0.994863	-0.21478	0.649852	0.201051	-1.50088	nfix	97	194	97	0.5	0.769841	126	194	126
20	150	146	28.4061	-14.0365	28.4061	0.864687	-0.196938	0.0590474	0.419415	-2.38862	nfix	133	191	58	0.696335	0.591111	225	191	225
21	151	136	29.0245	-13.6418	29.0245	0.914139	-0.406088	-0.0474177	0.361055	-2.23249	nfix	127	185	58	0.686486	0.559471	227	185	227
22	155	21	-1.3784	-89.6787	1.3784	1.28611	-1.15321	-0.883158	0.792786	-0.669693	nfix	176	186	10	0.946237	0.507205	347	186	347
23	156	24	-0.385734	-91.5129	0.385734	1.32163	-0.474137	0.458807	0.772378	-1.35978	nfix	167	178	11	0.938202	0.5	334	178	334
24	157	33	-1.2936	-90.4353	1.2936	1.3012	-0.853632	-0.187518	0.737854	-0.834183	nfix	169	185	16	0.913514	0.505988	334	185	334
25	158	9	0.325229	-89.9568	0.325229	1.29619	-1.5718	-1.57662	0.881434	-1.38346	nfix	173	177	4	0.977401	0.497126	348	177	348
26	159	43	-0.559293	-91.1843	0.559293	1.3105	0.108287	0.56034	0.74227	-1.32585	nfix	162	179	17	0.905028	0.511041	317	179	317
27	160	9	0.332085	-90.4757	0.332085	1.30522	-0.941547	-0.561043	0.886765	-1.07007	nfix	172	177	5	0.971751	0.494253	348	177	348
28	161	25	0.586845	-90.757	0.586845	1.31177	-1.17105	-0.114441	0.827877	-0.858194	nfix	167	179	12	0.932961	0.498507	335	179	335
29	162	21	-0.610811	-90.6658	0.610811	1.30811	-1.52462	-0.349987	0.729675	-1.84765	nfix	170	180	10	0.944444	0.5	340	180	340
30	163	43	-0.826798	-89.4306	0.826798	1.27955	-0.517465	-0.0283328	0.786414	-0.585378	nfix	161	181	20	0.889503	0.504702	319	181	319
31	164	47	-0.627248	-90.3584	0.627248	1.29902	-0.35117	0.088258	0.75975	-1.55092	nfix	159	180	21	0.883333	0.506369	314	180	314
32	165	15	-0.818429	-90.0588	0.818429	1.29591	-1.42765	-0.723803	0.788992	-1.05976	nfix	172	181	9	0.950276	0.495677	347	181	347
33	166	38	-0.266245	-90.7125	0.266245	1.30665	-0.50863	0.123864	0.812821	-1.69655	nfix	158	177	19	0.892655	0.495298	319	177	319
34	171	67	19.5981	-155.518	19.5981	1.53193	0.341243	1.17911	0.0777848	0.826495	nfix	252	269	17	0.936803	0.619165	407	269	407
35	172	62	22.0584	-159.524	22.0584	1.52966	-0.239788	0.506272	0.540615	0.823431	nfix	232	249	17	0.931727	0.596401	389	249	389
36	173	18	20.5476	-156.609	20.5476	1.53501	-0.977626	-0.35149	0.767891	0.226736	nfix	256	262	6	0.977099	0.571429	448	262	448
37	176	47	20.835	-156.927	20.835	1.53517	-0.641735	0.209573	0.690261	0.386494	nfix	248	260	12	0.953846	0.594724	417	260	417
38	180	67	20.7904	-156.337	20.7904	1.53213	-0.159977	0.960486	0.416247	0.760327	nfix	243	260	17	0.934615	0.612091	397	260	397
39	181	7	28.2081	-177.367	28.2081	1.50433	-1.82728	-2.18058	0.715615	0.559625	nfix	192	192	0	1	0.52459	366	192	366
40	183	56	21.1332	-157.015	21.1332	1.53366	-0.460315	0.476201	0.683133	0.61019	nfix	244	257	13	0.949416	0.60396	404	257	404
41	186	21	21.8966	-160.152	21.8966	1.53071	-0.823464	-0.424476	0.775675	-0.393402	nfix	245	250	5	0.98	0.568445	431	250	431
42	187	60	21.4587	-157.973	21.4587	1.53318	-0.216872	0.359215	0.738332	0.757429	nfix	238	254	16	0.937008	0.599496	397	254	397
43	189	193	64.9907	-18.5941	64.9907	1.28807	1.01054	0.698323	-1.67556	0.180205	nfix	19	29	10	0.655172	0	-1	29	1
44	202	130	-21.1333	55.5327	21.1333	1.38676	-0.077076	0.957349	0.157433	0.6927	nfix	204	257	53	0.793774	0.618182	330	257	330
45	203	8	-7.99629	-140.687	7.99629	1.57945	-1.28388	-0.192279	1.04953	0.36647	nfix	244	246	2	0.99187	0.562212	434	246	434
46	206	4	-7.91764	-140.57	7.91764	1.57903	-1.74879	-0.266624	1.10427	-0.0549173	nfix	245	245	0	1	0.560641	437	245	437
47	207	28	-9.77478	-139.014	9.77478	1.58028	-0.682176	0.357606	0.924127	0.833066	nfix	252	262	10	0.961832	0.580645	434	262	434
48	211	33	-8.86624	-140.139	8.86624	1.58053	-0.658179	0.338547	0.936819	0.769143	nfix	241	254	13	0.948819	0.575179	419	254	419
49	212	22	-9.94499	-139.089	9.94499	1.58148	-1.11956	0.111687	0.983017	0.715251	nfix	256	263	7	0.973384	0.579186	442	263	442
50	213	25	-8.90932	-139.552	8.90932	1.57949	-1.04846	0.112455	1.02865	0.731489	nfix	245	254	9	0.964567	0.57377	427	254	427
51	214	23	-9.39786	-140.074	9.39786	1.58239	-0.998112	0.151948	1.01778	0.792987	nfix	254	259	5	0.980695	0.583908	435	259	435
52	217	12	-24.3767	-128.323	24.3767	1.59742	-1.25997	-2.01012	0.735601	0.551665	nfix	222	227	5	0.977974	0.540146	411	227	411
53	220	4	11.2942	166.876	11.2942	1.52824	-1.66063	-2.47026	1.26802	0.955933	nfix	273	274	1	0.99635	0.577167	473	274	473
54	237	83	29.9723	129.923	29.9723	1.18216	-1.59269	-0.133913	0.32852	1.4319	nfix	154	178	24	0.865169	0.572491	269	178	269
55	238	104	29.8488	129.871	29.8488	1.1861	-1.32505	0.161299	0.247434	1.46454	nfix	148	179	31	0.826816	0.592	250	179	250
56	241	70	29.6412	129.713	29.6412	1.19183	-1.37776	0.0268063	0.354785	1.451	nfix	164	180	16	0.911111	0.573427	286	180	286
57	242	71	29.4594	129.602	29.4594	1.19679	-1.76325	-0.181613	0.400042	1.41392	nfix	165	182	17	0.906593	0.574913	287	182	287
58	244	96	29.1466	129.208	29.1466	1.20321	-1.78606	-0.652615	0.501754	1.29943	nfix	159	184	25	0.86413	0.6	265	184	265
59	247	116	28.323	129.972	28.323	1.23282	-1.17514	-0.876668	0.646023	1.31351	nfix	151	191	40	0.790576	0.589844	256	191	256
60	277	52	-9.42548	46.3688	9.42548	1.20749	-0.877304	-2.29743	1.13203	0.112592	nfix	240	259	19	0.926641	0.591133	406	259	406
61	278	20	-9.73086	46.5115	9.73086	1.21416	-1.64273	-2.15942	1.13965	0.0768285	nfix	254	262	8	0.969466	0.574661	442	262	442
62	279	30	-9.72632	47.5732	9.72632	1.24294	-1.83466	-2.57625	1.15113	0.271798	nfix	254	262	8	0.969466	0.587963	432	262	432
63	280	25	-10.0866	47.7417	10.0866	1.24729	-1.67126	-1.97737	1.14121	0.0693138	nfix	257	265	8	0.969811	0.582766	441	265	441
64	283	16	-10.1593	51.1656	10.1593	1.31731	-1.7247	-2.35036	1.11498	0.26988	nfix	261	265	4	0.984906	0.58	450	265	450
65	285	8	-16.6031	59.5873	16.6031	1.42124	-1.81032	-2.24829	1.03481	0.147004	nfix	283	285	2	0.992982	0.583505	485	285	485
66	289	14	-7.12964	56.28	7.12964	1.37376	-1.69852	-2.35036	1.15403	0.919113	nfix	233	238	5	0.978992	0.557416	418	238	418
67	296	176	24.2598	-76.6441	24.2598	0.836439	0.4135	-1.17029	0.987544	0.261517	nfix	140	228	88	0.614035	0.564516	248	228	248
68	327	120	17.6315	-63.2375	17.6315	1.24292	-1.59212	0.0498688	0.957588	0.306905	nfix	239	281	42	0.850534	0.649457	368	281	368
69	331	110	17.4908	-62.9763	17.4908	1.23848	-1.44835	-0.144974	1.10039	0.32775	nfix	233	282	49	0.826241	0.614776	379	282	379
70	334	246	13.8984	-60.9668	13.8984	1.09654	-0.490366	0.154839	1.10127	1.03376	nfix	172	286	114	0.601399	0.696356	247	286	247
71	335	119	18.0617	-63.0627	18.0617	1.25278	-1.04684	-0.390193	1.12082	0.159335	nfix	227	279	52	0.81362	0.618529	367	279	367
72	348	25	18.7918	-110.975	18.7918	1.14929	-0.932636	0.21488	0.819963	-1.129	nfix	265	275	10	0.963636	0.58114	456	275	456
73	349	1	19.31	-110.803	19.31	1.12574	-1.71384	-4.5583	0.928328	-1.30639	nfix	271	271	0	1	0.569328	476	271	476
74	350	13	18.3568	-114.724	18.3568	1.22766	-1.48381	-0.657295	0.864525	-2.21362	nfix	271	278	7	0.97482	0.574153	472	278	472
75	351	20	29.0398	-118.285	29.0398	1.04032	-0.753194	0.369321	0.155836	-2.2446	nfix	173	185	12	0.935135	0.504373	343	185	343
76	352	6	-49.6862	178.774	49.6862	1.4728	-1.45486	-0.493065	-0.927612	-0.0868905	nfix	80	81	1	0.987654	0.186047	430	81	430
77	354	5	3.85111	-159.297	3.85111	1.59683	-1.36454	-2.20242	1.20854	0.772245	nfix	206	207	1	0.995169	0.530928	388	207	388
78	355	19	8.62158	150.926	8.62158	1.44379	-1.74773	-2.35036	1.24677	1.54201	nfix	246	252	6	0.97619	0.572093	430	252	430
79	356	5	-40.3188	-9.94232	40.3188	1.4672	-1.11875	0.131366	-0.650587	1.56277	nfix	120	122	2	0.983607	0.327869	366	122	366
80	358	3	-9.95743	-150.211	9.95743	1.61021	-1.77788	-2.29743	1.29389	0.312753	nfix	262	263	1	0.996198	0.56833	461	263	461
81	359	36	-19.0524	-169.859	19.0524	1.54	-0.7351	-1.41778	0.937646	1.12637	nfix	258	273	15	0.945055	0.582393	443	273	443
82	361	31	5.52886	-87.0619	5.52886	1.16287	-1.43054	-0.18515	0.897763	1.45937	nfix	213	222	9	0.959459	0.559055	381	222	381
83	362	12	-29.3809	-177.987	29.3809	1.47305	-1.33567	-0.220313	0.496595	0.882478	nfix	179	182	3	0.983516	0.51585	347	182	347
84	363	62	1.61539	7.39705	1.61539	1.01136	-0.917571	0.149045	0.921717	1.08096	nfix	160	188	28	0.851064	0.519481	308	188	308
85	364	172	0.238989	6.60226	0.238989	1.05275	-0.393385	0.657535	0.696826	1.26523	nfix	89	177	88	0.502825	0.481081	185	177	185
86	365	76	-1.43572	5.62983	1.43572	1.10492	-1.37097	-0.137212	0.292053	0.989638	nfix	154	186	32	0.827957	0.527397	292	186	292
87	366	3	-46.6358	37.9408	46.6358	1.39227	-1.24767	-0.090336	-1.21507	1.19043	nfix	94	95	1	0.989474	0.210762	446	95	446
88	367	3	-46.907	37.7404	46.907	1.3934	-0.702963	0.33189	-1.325	1.21574	nfix	93	94	1	0.989362	0.208054	447	94	447
89	368	33	-21.2346	-159.778	21.2346	1.57866	-1.13121	-0.225308	0.815604	0.980579	nfix	240	256	16	0.9375	0.56338	426	256	426
90	370	8	-7.94351	-14.367	7.94351	1.37207	-1.02471	0.0786583	0.445999	-1.89879	nfix	244	245	1	0.995918	0.56351	433	245	433
91	375	5	19.2921	166.635	19.2921	1.52859	-1.7444	-2.70161	1.17556	-0.0708453	nfix	272	272	0	1	0.575053	473	272	473
92	377	96	12.1845	-68.2896	12.1845	0.846357	-0.722226	-0.835912	1.2904	-0.681778	nfix	238	279	41	0.853047	0.613402	388	279	388
93	378	129	12.1941	-68.9726	12.1941	0.792037	-0.590793	-0.441422	1.25596	-0.59198	nfix	220	279	59	0.78853	0.619718	355	279	355
94	379	13	-18.8668	-159.776	18.8668	1.58213	-1.48865	-1.30669	1.0333	1.02076	nfix	268	274	6	0.978102	0.573876	467	274	467
95	380	22	-19.9957	-158.114	19.9957	1.58669	-1.38112	-1.50862	0.95978	0.982786	nfix	252	266	14	0.947368	0.561247	449	266	449
96	381	27	-21.9281	-157.919	21.9281	1.58463	-1.23482	-1.00404	0.805361	0.954631	nfix	236	250	14	0.944	0.555294	425	250	425
97	382	6	-10.4199	-161.001	10.4199	1.59222	-1.76419	-2.24829	1.29027	1.1323	nfix	265	267	2	0.992509	0.572354	463	267	463
98	383	7	-19.2688	-158.937	19.2688	1.58477	-1.78368	-2.29743	1.01831	0.97921	nfix	269	272	3	0.988971	0.571125	471	272	471
99	384	17	-20.1612	-157.341	20.1612	1.58926	-1.48877	-2.06239	0.961545	0.946385	nfix	257	265	8	0.969811	0.567329	453	265	453
100	385	16	-19.8671	-157.702	19.8671	1.58838	-1.43301	-1.88752	0.983555	0.981917	nfix	258	267	9	0.966292	0.565789	456	267	456
101	392	6	-8.98802	-157.981	8.98802	1.60488	-1.53179	-2.35036	1.29226	0.639943	nfix	254	255	1	0.996078	0.568233	447	255	447
102	394	7	-37.1124	-12.2851	37.1124	1.48014	-1.02857	0.677725	-0.521485	0.968467	nfix	133	135	2	0.985185	0.409231	325	135	325
103	395	5	-37.3005	-12.6781	37.3005	1.48264	-1.58504	-0.183969	-0.30893	0.886843	nfix	133	134	1	0.992537	0.405488	328	134	328
104	399	4	-49.3013	69.4849	49.3013	1.53619	0.237944	0.583543	-1.45064	-0.103714	nfix	81	82	1	0.987805	0.186207	435	82	435
105	401	4	-53.0932	73.5169	53.0932	1.54019	-0.647103	0.882939	-2.16422	-0.14464	nfix	64	65	1	0.984615	0.166234	385	65	385
106	402	41	71.0147	-8.38644	71.0147	1.28454	-0.62662	0.739607	-2.08396	0.0669724	nfix	17	19	2	0.894737	0.207317	82	19	82
107	404	7	-20.5082	-29.3033	20.5082	1.3067	-1.64945	-0.159624	0.84623	0.0826102	nfix	259	262	3	0.98855	0.56427	459	262	459
108	405	69	45.9057	149.949	45.9057	1.22361	-0.243828	0.42993	-1.52795	0.50425	nfix	88	99	11	0.888889	0.232804	378	99	378
109	406	56	46.948	151.996	46.948	1.17415	-0.664385	0.473938	-1.56532	0.653481	nfix	87	94	7	0.925532	0.220812	394	94	394
110	407	46	47.337	152.478	47.337	1.16346	-1.12147	0.280391	-1.61577	0.647843	nfix	86	92	6	0.934783	0.212871	404	92	404
111	409	48	47.746	153.013	47.746	1.13855	-1.15924	0.148318	-1.60872	0.625097	nfix	83	90	7	0.922222	0.206983	401	90	401
112	410	32	48.0805	153.216	48.0805	1.12274	-1.21459	0.437622	-1.63424	0.603354	nfix	82	88	6	0.931818	0.19759	415	88	415
113	411	13	7.11907	171.216	7.11907	1.53413	-1.46322	-2.11895	1.25219	1.59097	nfix	230	237	7	0.970464	0.550239	418	237	418
114	413	27	46.5209	150.869	46.5209	1.21151	-1.48818	-0.0690413	-1.51125	0.559446	nfix	89	96	7	0.927083	0.210402	423	96	423
115	414	224	32.7463	-16.9991	32.7463	1.21182	-0.43532	0.59884	-0.100951	-0.280972	nfix	72	158	86	0.455696	0.692308	104	158	104
116	415	55	32.5076	-16.5088	32.5076	1.19953	-1.59998	-0.313423	0.215187	-0.623793	nfix	134	159	25	0.842767	0.489051	274	159	274
117	416	105	33.0692	-16.3422	33.0692	1.21016	-1.28916	-0.266624	0.229958	-0.901173	nfix	108	156	48	0.692308	0.488688	221	156	221
118	418	30	17.0565	-25.1701	17.0565	1.26067	-0.415845	0.662035	0.502912	-1.37923	nfix	270	284	14	0.950704	0.584416	462	284	462
119	419	22	16.8455	-24.9678	16.8455	1.25654	-0.783249	-0.0302177	0.803375	-2.42373	nfix	272	285	13	0.954386	0.577495	471	285	471
120	421	22	16.5985	-24.2562	16.5985	1.23387	-0.655633	0.381877	0.641449	-1.87699	nfix	273	285	12	0.957895	0.579618	471	285	471
121	422	16	16.7372	-22.9314	16.7372	1.2025	-0.787109	-0.450054	0.764655	-3.14597	nfix	275	285	10	0.964912	0.57652	477	285	477
122	423	17	16.0983	-22.814	16.0983	1.19047	-0.483488	-0.462323	0.786201	-3.11459	nfix	276	287	11	0.961672	0.577406	478	287	478
123	424	18	15.218	-23.1606	15.218	1.19952	-0.729155	-0.411214	0.886605	-2.13442	nfix	278	287	9	0.968641	0.582809	477	287	477
124	425	27	15.0837	-23.6248	15.0837	1.21014	-0.344564	0.406823	0.747609	-1.48718	nfix	275	287	12	0.958188	0.587607	468	287	468
125	426	22	14.9283	-24.3843	14.9283	1.23469	-0.565979	0.89534	0.333033	-1.13444	nfix	276	287	11	0.961672	0.58351	473	287	473
126	427	16	14.8516	-24.7055	14.8516	1.24491	-1.14853	0.169113	0.466188	-1.44977	nfix	278	287	9	0.968641	0.580376	479	287	479
127	428	41	32.3094	-64.7672	32.3094	1.30331	-1.13568	-1.51676	0.657203	0.634802	nfix	152	160	8	0.95	0.525952	289	160	289
128	429	8	16.7665	-24.745	16.7665	1.25191	-1.33331	-0.489376	0.749324	-2.25971	nfix	282	285	3	0.989474	0.581443	485	285	485
129	431	8	16.6182	-24.5878	16.6182	1.24841	-1.84349	-1.15077	0.760196	-2.18518	nfix	282	285	3	0.989474	0.581443	485	285	485
130	451	29	-16.494	-151.739	16.494	1.61316	-1.35027	-0.221559	1.08129	0.897349	nfix	273	286	13	0.954545	0.587097	465	286	465
131	460	27	-16.7465	-151.003	16.7465	1.61508	-1.08084	-0.103857	1.02711	0.893866	nfix	274	285	11	0.961404	0.587983	466	285	466
132	465	6	-17.6571	-150.629	17.6571	1.61506	-1.61911	-1.1318	1.01904	0.925951	nfix	279	281	2	0.992883	0.578838	482	281	482
133	479	41	-16.4422	-152.265	16.4422	1.61161	-1.61085	-0.48388	1.10898	0.925669	nfix	268	286	18	0.937063	0.591611	453	286	453
134	481	32	-17.5291	-149.834	17.5291	1.61753	-0.936145	0.305174	0.895677	0.855172	nfix	271	282	11	0.960993	0.592998	457	282	457
135	494	41	-16.822	-151.437	16.822	1.61356	-0.860993	0.185169	0.989821	0.975123	nfix	267	285	18	0.936842	0.590708	452	285	452
136	496	6	-15.1437	-147.57	15.1437	1.61688	-1.02646	-2.35036	1.14321	0.769945	nfix	285	287	2	0.993031	0.582822	489	287	489
137	499	4	-16.0685	-142.416	16.0685	1.60762	-1.37057	-2.37843	1.13149	0.62929	nfix	286	287	1	0.996516	0.582485	491	287	491
138	505	29	-16.623	-151.494	16.623	1.61368	-1.03816	-0.201901	1.03871	0.895527	nfix	277	285	8	0.97193	0.596983	464	285	464
139	507	68	-17.6775	-149.401	17.6775	1.61825	-0.332173	0.568689	0.745877	0.956997	nfix	253	281	28	0.900356	0.602381	420	281	420
140	509	6	-14.6287	-145.206	14.6287	1.6104	-1.51122	-2.24829	1.18813	0.668722	nfix	285	287	2	0.993031	0.582822	489	287	489
141	521	11	-17.0045	-149.567	17.0045	1.61917	-1.83597	-2.15942	1.0377	0.886286	nfix	279	284	5	0.982394	0.580042	481	284	481
142	528	13	-16.262	-151.816	16.262	1.61332	-1.66618	-2.47026	1.13054	0.913234	nfix	281	286	5	0.982517	0.5842	481	286	481
143	537	0	-57.0778	-26.6822	57.0778	1.47476	-1.65948	-4.5583	-1.82136	0.836321	nfix	50	50	0	1	0.155763	321	50	321
144	555	76	53.6664	-166.895	53.6664	1.0064	-0.050269	0.598462	-1.40416	0.683345	nfix	57	63	6	0.904762	0.1875	304	63	304
145	558	9	-33.6478	-78.849	33.6478	1.20015	-1.21021	0.0371519	-0.224445	0.128577	nfix	150	152	2	0.986842	0.47619	315	152	315
146	559	7	-33.7675	-80.792	33.7675	1.23978	-1.18914	0.406823	-0.412008	0.202364	nfix	149	151	2	0.986755	0.471519	316	151	316
147	566	36	-14.3003	-170.718	14.3003	1.54554	-0.918155	-0.156215	1.08992	1.64693	nfix	270	287	17	0.940767	0.58952	458	287	458
148	568	25	-14.1722	-169.664	14.1722	1.55108	-1.77333	-0.224056	1.08677	1.68286	nfix	273	287	14	0.95122	0.58209	469	287	469
149	569	21	-14.1786	-169.62	14.1786	1.55116	-1.79147	-0.206763	1.1234	1.61075	nfix	277	287	10	0.965157	0.585624	473	287	473
150	570	30	-14.242	-169.468	14.242	1.55154	-1.17454	0.21488	1.00992	1.71984	nfix	271	287	16	0.944251	0.584052	464	287	464
151	574	7	10.3029	-109.217	10.3029	1.30735	-1.69521	-2.85501	1.35132	3.09982	nfix	263	266	3	0.988722	0.571739	460	266	460
152	575	6	-7.33933	72.4343	7.33933	1.39921	-1.31194	-1.88752	1.21832	1.29353	nfix	238	240	2	0.991667	0.556075	428	240	428
153	577	14	0.284458	174.113	0.284458	1.5229	-0.650497	-2.13889	1.28848	0.766926	nfix	173	177	4	0.977401	0.504373	343	177	343
154	578	42	-13.7667	-177.105	13.7667	1.50939	-0.892866	-0.183969	1.13568	1.45457	nfix	267	286	19	0.933566	0.592018	451	286	451
155	593	45	49.1207	154.526	49.1207	1.03407	-1.09641	0.283986	-1.6449	0.538251	nfix	78	83	5	0.939759	0.19697	396	83	396
156	594	5	1.85074	-157.353	1.85074	1.59694	-0.569497	-2.04452	1.25278	1.15463	nfix	190	190	0	1	0.516304	368	190	368
157	597	183	45.076	147.877	45.076	1.2188	-0.00835517	0.523787	-1.42855	0.340523	nfix	79	103	24	0.76699	0.305019	259	103	259
158	600	40	50.8624	155.57	50.8624	0.802287	-0.896619	0.760852	-1.859	0.275786	nfix	66	75	9	0.88	0.172775	382	75	382
159	604	19	-0.52847	166.934	0.52847	1.48579	-1.4649	-1.43939	1.25127	0.997934	nfix	172	179	7	0.960894	0.504399	341	179	341
160	606	47	-12.5032	177.08	12.5032	1.48803	-1.24298	-0.769238	1.1952	1.59223	nfix	262	281	19	0.932384	0.595455	440	281	440
161	627	28	-43.9385	-176.525	43.9385	1.48624	-0.405752	-0.590233	-0.52521	0.178766	nfix	104	108	4	0.962963	0.259352	401	108	401
162	678	41	52.3558	175.919	52.3558	1.27568	-1.50472	-0.100713	-1.44362	0.0418836	nfix	67	68	1	0.985294	0.18663	359	68	359
163	680	26	18.1164	145.767	18.1164	1.46095	-1.23788	-0.21783	1.12324	0.826974	nfix	271	279	8	0.971326	0.58913	460	279	460
164	694	11	17.3682	-87.8571	17.3682	0.649352	-0.945694	-2.24829	1.14479	0.800236	nfix	280	283	3	0.989399	0.584551	479	283	479
165	695	13	17.3498	-87.5378	17.3498	0.803009	-1.80521	-2.85501	1.17167	0.854811	nfix	279	283	4	0.985866	0.584906	477	283	477
166	700	45	19.6846	-80.0403	19.6846	1.19933	-1.32407	-2.47026	1.15647	0.386427	nfix	256	269	13	0.951673	0.596737	429	269	429
167	706	6	4.6838	-160.38	4.6838	1.59765	-1.58507	-2.11895	1.20935	1.25367	nfix	212	214	2	0.990654	0.535354	396	214	396
168	742	23	18.7722	145.668	18.7722	1.45623	-1.24489	0.161299	0.964203	0.830932	nfix	269	275	6	0.978182	0.587336	458	275	458
169	743	12	14.8525	145.559	14.8525	1.48073	-1.78029	-1.01976	1.23611	1.01473	nfix	282	287	5	0.982578	0.583851	483	287	483
170	747	22	17.5996	145.833	17.5996	1.4647	-1.60238	-0.0397201	1.08877	0.86692	nfix	277	282	5	0.98227	0.593148	467	282	467
171	748	20	16.3522	145.677	16.3522	1.47175	-1.32965	0.0268063	1.11433	1.00841	nfix	280	286	6	0.979021	0.590717	474	286	474
172	753	15	19.6831	145.419	19.6831	1.44902	-1.51229	0.085073	1.06804	0.69866	nfix	266	269	3	0.988848	0.579521	459	269	459
173	780	65	13.4435	144.777	13.4435	1.47252	-0.523054	-0.437999	1.22164	1.13018	nfix	259	285	26	0.908772	0.606557	427	285	427
174	844	47	14.1574	145.214	14.1574	1.4793	-1.05475	-0.291003	1.20125	1.07261	nfix	266	287	21	0.926829	0.595078	447	287	447
175	845	44	15.1891	145.754	15.1891	1.47913	-0.963192	-0.329272	1.22795	1.01677	nfix	269	287	18	0.937282	0.596452	451	287	451
176	854	41	15.0134	145.632	15.0134	1.47963	-1.01236	-0.962558	1.24431	1.01506	nfix	272	287	15	0.947735	0.599119	454	287	454
177	903	2	-2.81264	-171.673	2.81264	1.57032	-1.63778	-2.91482	1.3162	-0.393196	nfix	198	198	0	1	0.521053	380	198	380
178	905	4	-4.51477	-172.183	4.51477	1.56389	-1.75982	-2.53908	1.34206	0.291359	nfix	212	213	1	0.995305	0.534005	397	213	397
179	908	4	-3.12749	-171.085	3.12749	1.57172	-1.82143	-2.79999	1.32777	0.00182665	nfix	199	200	1	0.995	0.52231	381	200	381
180	910	2	-4.4554	-171.244	4.4554	1.56769	-1.7279	-2.50381	1.34615	0.191478	nfix	212	212	0	1	0.532663	398	212	398
181	921	131	36.588	27.1683	36.588	0.545849	-1.28444	-0.0630763	0.230591	-0.272729	nfix	68	137	69	0.49635	0.345178	197	137	197
182	925	17	28.6372	-112.83	28.6372	0.538629	-1.31222	-0.309163	0.481699	-2.62519	nfix	182	189	7	0.962963	0.518519	351	189	351
183	927	25	28.702	-112.578	28.702	0.67685	-1.28745	-0.297931	0.511944	-2.49109	nfix	176	188	12	0.93617	0.51462	342	188	342
184	930	19	27.4416	-111.88	27.4416	0.681643	-1.65909	-0.896325	0.722947	-2.13573	nfix	190	199	9	0.954774	0.521978	364	199	364
185	931	27	27.2186	-112.074	27.2186	0.315682	-1.37991	-0.739499	0.705062	-2.15301	nfix	188	201	13	0.935323	0.523677	359	201	359
[truncated: 239 more rows]
