# Supplementary material for: Mutualisms weaken the latitudinal diversity gradient among oceanic islands
Source: Nature. 2024 Feb 28;627(8003):335–9. doi: 10.1038/s41586-024-07110-y (PMC10937366; doi:10.1038/s41586-024-07110-y)
Supplement: Supplementary file 6 — Source Data Extended Data Fig. 1 [file 41586_2024_7110_MOESM6_ESM.xlsx]

## Sheet: edfig1a
	entity_ID	sprich	latitude	longitude	abslatitude	dist	area	elev_range	temp	prec	myctype	diff	exp	obs	debt	debt.c	sprichdiff	debt.weights	debt.c.weights
1	3	268	-10.4853	105.637	10.4853	1.34276	-0.924942	-0.502375	0.848236	0.985565	AM	2737	2983	246	0.917533	0.878652	3115	2983	3115
2	125	62	-12.1636	96.8733	12.1636	1.38492	-1.48608	-2.24829	1.14918	0.996208	AM	2972	3025	53	0.982479	0.884787	3359	3025	3359
3	127	311	-31.553	159.077	31.553	1.19036	-1.53458	-0.332193	0.31082	0.721365	AM	1597	1869	272	0.854468	0.866522	1843	1869	1843
4	128	192	-29.0326	167.952	29.0326	1.35409	-1.30758	-0.598806	0.327598	0.455396	AM	1937	2102	165	0.921503	0.878857	2204	2102	2204
5	129	77	-54.6284	158.864	54.6284	1.41556	-0.936305	-0.431204	-1.33918	0.142207	AM	868	929	61	0.934338	0.758741	1144	929	1144
6	131	183	39.6991	-31.1052	39.6991	1.40641	-1.54052	-0.0464508	0.0894212	0.553478	AM	1331	1476	145	0.901762	0.83553	1593	1476	1593
7	132	229	39.4419	-31.2025	39.4419	1.40762	-0.922072	0.127625	0.0676551	0.746025	AM	1299	1481	182	0.87711	0.838065	1550	1481	1550
8	133	253	38.5782	-28.7013	38.5782	1.3861	-0.861884	0.222765	0.0882479	0.476599	AM	1293	1500	207	0.862	0.83961	1540	1500	1540
9	134	257	38.4695	-28.3336	38.4695	1.38084	-0.584902	0.766804	0.0532544	0.508431	AM	1292	1502	210	0.860186	0.840052	1538	1502	1538
10	135	149	39.0523	-28.0113	39.0523	1.37923	-1.1693	-0.432897	0.120522	0.288415	AM	1367	1489	122	0.918066	0.835575	1636	1489	1636
11	136	236	38.6372	-28.0292	38.6372	1.3779	-0.761426	0.226674	0.0704534	0.47133	AM	1311	1498	187	0.875167	0.843087	1555	1498	1555
12	137	263	38.7239	-27.2123	38.7239	1.37039	-0.615748	0.212895	0.120413	0.359898	AM	1281	1496	215	0.856283	0.8389	1527	1496	1527
13	138	287	37.7954	-25.4819	37.7954	1.35103	-0.433825	0.250928	0.050649	0.218515	AM	1289	1520	231	0.848026	0.846912	1522	1520	1522
14	139	214	36.9713	-25.0998	36.9713	1.35214	-1.03208	-0.188705	0.108661	-0.107522	AM	1371	1546	175	0.886805	0.847866	1617	1546	1617
15	145	658	27.7465	-18.0066	27.7465	1.11738	-0.727656	0.468017	0.207401	-1.36203	AM	1668	2230	562	0.747982	0.891026	1872	2230	1872
16	146	831	28.6899	-17.8583	28.6899	1.13291	-0.445175	0.806242	0.00112217	-0.989889	AM	1429	2136	707	0.669007	0.893125	1600	2136	1600
17	147	838	28.1174	-17.2326	28.1174	1.09287	-0.637286	0.463887	0.18156	-1.30969	AM	1467	2193	726	0.668947	0.886941	1654	2193	1654
18	148	1294	28.2911	-16.5563	28.2911	1.06539	-0.13819	1.08863	-0.0187349	-1.12812	AM	1076	2176	1100	0.494485	0.911864	1180	2176	1180
19	149	1123	27.9548	-15.5932	27.9548	0.994863	-0.21478	0.649852	0.201051	-1.50088	AM	1270	2209	939	0.574921	0.916968	1385	2209	1385
20	150	718	28.4061	-14.0365	28.4061	0.864687	-0.196938	0.0590474	0.419415	-2.38862	AM	1545	2164	619	0.713956	0.886403	1743	2164	1743
21	151	674	29.0245	-13.6418	29.0245	0.914139	-0.406088	-0.0474177	0.361055	-2.23249	AM	1537	2103	566	0.730861	0.892049	1723	2103	1723
22	155	103	-1.3784	-89.6787	1.3784	1.28611	-1.15321	-0.883158	0.792786	-0.669693	AM	2501	2597	96	0.963034	0.853001	2932	2597	2932
23	156	173	-0.385734	-91.5129	0.385734	1.32163	-0.474137	0.458807	0.772378	-1.35978	AM	2399	2556	157	0.938576	0.848603	2827	2556	2827
24	157	237	-1.2936	-90.4353	1.2936	1.3012	-0.853632	-0.187518	0.737854	-0.834183	AM	2381	2593	212	0.918241	0.851878	2795	2593	2795
25	158	55	0.325229	-89.9568	0.325229	1.29619	-1.5718	-1.57662	0.881434	-1.38346	AM	2504	2553	49	0.980807	0.850832	2943	2553	2943
26	159	362	-0.559293	-91.1843	0.559293	1.3105	0.108287	0.56034	0.74227	-1.32585	AM	2243	2563	320	0.875146	0.848015	2645	2563	2645
27	160	57	0.332085	-90.4757	0.332085	1.30522	-0.941547	-0.561043	0.886765	-1.07007	AM	2500	2553	53	0.97924	0.850051	2941	2553	2941
28	161	175	0.586845	-90.757	0.586845	1.31177	-1.17105	-0.114441	0.827877	-0.858194	AM	2407	2564	157	0.938768	0.849629	2833	2564	2833
29	162	112	-0.610811	-90.6658	0.610811	1.30811	-1.52462	-0.349987	0.729675	-1.84765	AM	2464	2565	101	0.960624	0.850535	2897	2565	2897
30	163	291	-0.826798	-89.4306	0.826798	1.27955	-0.517465	-0.0283328	0.786414	-0.585378	AM	2309	2574	265	0.897047	0.847339	2725	2574	2725
31	164	413	-0.627248	-90.3584	0.627248	1.29902	-0.35117	0.088258	0.75975	-1.55092	AM	2198	2565	367	0.85692	0.846687	2596	2565	2596
32	165	78	-0.818429	-90.0588	0.818429	1.29591	-1.42765	-0.723803	0.788992	-1.05976	AM	2499	2573	74	0.97124	0.850868	2937	2573	2937
33	166	291	-0.266245	-90.7125	0.266245	1.30665	-0.50863	0.123864	0.812821	-1.69655	AM	2293	2551	258	0.898863	0.847689	2705	2551	2705
34	171	574	19.5981	-155.518	19.5981	1.53193	0.341243	1.17911	0.0777848	0.826495	AM	2344	2888	544	0.811634	0.87889	2667	2888	2667
35	172	644	22.0584	-159.524	22.0584	1.52966	-0.239788	0.506272	0.540615	0.823431	AM	2124	2733	609	0.777168	0.875876	2425	2733	2425
36	173	69	20.5476	-156.609	20.5476	1.53501	-0.977626	-0.35149	0.767891	0.226736	AM	2769	2834	65	0.977064	0.890068	3111	2834	3111
37	176	380	20.835	-156.927	20.835	1.53517	-0.641735	0.209573	0.690261	0.386494	AM	2457	2816	359	0.872514	0.883495	2781	2816	2781
38	180	652	20.7904	-156.337	20.7904	1.53213	-0.159977	0.960486	0.416247	0.760327	AM	2202	2819	617	0.781128	0.876592	2512	2819	2512
39	181	31	28.2081	-177.367	28.2081	1.50433	-1.82728	-2.18058	0.715615	0.559625	AM	2160	2184	24	0.989011	0.881273	2451	2184	2451
40	183	503	21.1332	-157.015	21.1332	1.53366	-0.460315	0.476201	0.683133	0.61019	AM	2322	2797	475	0.830175	0.88088	2636	2797	2636
41	186	100	21.8966	-160.152	21.8966	1.53071	-0.823464	-0.424476	0.775675	-0.393402	AM	2656	2745	89	0.967577	0.890677	2982	2745	2982
42	187	605	21.4587	-157.973	21.4587	1.53318	-0.216872	0.359215	0.738332	0.757429	AM	2204	2775	571	0.794234	0.878088	2510	2775	2510
43	189	904	64.9907	-18.5941	64.9907	1.28807	1.01054	0.698323	-1.67556	0.180205	AM	-198	495	693	0	0.92093	-215	495	215
44	202	1491	-21.1333	55.5327	21.1333	1.38676	-0.077076	0.957349	0.157433	0.6927	AM	1602	2797	1195	0.572757	0.972087	1648	2797	1648
45	203	57	-7.99629	-140.687	7.99629	1.57945	-1.28388	-0.192279	1.04953	0.36647	AM	2835	2889	54	0.981308	0.875	3240	2889	3240
46	206	36	-7.91764	-140.57	7.91764	1.57903	-1.74879	-0.266624	1.10427	-0.0549173	AM	2853	2885	32	0.988908	0.875959	3257	2885	3257
47	207	283	-9.77478	-139.014	9.77478	1.58028	-0.682176	0.357606	0.924127	0.833066	AM	2688	2959	271	0.908415	0.873011	3079	2959	3079
48	211	303	-8.86624	-140.139	8.86624	1.58053	-0.658179	0.338547	0.936819	0.769143	AM	2641	2925	284	0.902906	0.872481	3027	2925	3027
49	212	188	-9.94499	-139.089	9.94499	1.58148	-1.11956	0.111687	0.983017	0.715251	AM	2789	2965	176	0.940641	0.87732	3179	2965	3179
50	213	202	-8.90932	-139.552	8.90932	1.57949	-1.04846	0.112455	1.02865	0.731489	AM	2737	2926	189	0.935407	0.87472	3129	2926	3129
51	214	200	-9.39786	-140.074	9.39786	1.58239	-0.998112	0.151948	1.01778	0.792987	AM	2756	2945	189	0.935823	0.875476	3148	2945	3148
52	217	87	-24.3767	-128.323	24.3767	1.59742	-1.25997	-2.01012	0.735601	0.551665	AM	2467	2548	81	0.96821	0.887091	2781	2548	2781
53	220	27	11.2942	166.876	11.2942	1.52824	-1.66063	-2.47026	1.26802	0.955933	AM	2983	3006	23	0.992349	0.883067	3378	3006	3378
54	237	636	29.9723	129.923	29.9723	1.18216	-1.59269	-0.133913	0.32852	1.4319	AM	1454	2012	558	0.722664	0.872749	1666	2012	1666
55	238	767	29.8488	129.871	29.8488	1.1861	-1.32505	0.161299	0.247434	1.46454	AM	1357	2023	666	0.670786	0.877182	1547	2023	1547
56	241	413	29.6412	129.713	29.6412	1.19183	-1.37776	0.0268063	0.354785	1.451	AM	1681	2043	362	0.82281	0.875065	1921	2043	1921
57	242	549	29.4594	129.602	29.4594	1.19679	-1.76325	-0.181613	0.400042	1.41392	AM	1579	2061	482	0.766133	0.875277	1804	2061	1804
58	244	663	29.1466	129.208	29.1466	1.20321	-1.78606	-0.652615	0.501754	1.29943	AM	1516	2091	575	0.725012	0.880372	1722	2091	1722
59	247	696	28.323	129.972	28.323	1.23282	-1.17514	-0.876668	0.646023	1.31351	AM	1546	2172	626	0.711786	0.871477	1774	2172	1774
60	277	261	-9.42548	46.3688	9.42548	1.20749	-0.877304	-2.29743	1.13203	0.112592	AM	2709	2946	237	0.919552	0.877267	3088	2946	3088
61	278	136	-9.73086	46.5115	9.73086	1.21416	-1.64273	-2.15942	1.13965	0.0768285	AM	2830	2957	127	0.957051	0.877519	3225	2957	3225
62	279	131	-9.72632	47.5732	9.72632	1.24294	-1.83466	-2.57625	1.15113	0.271798	AM	2838	2957	119	0.959757	0.878638	3230	2957	3230
63	280	135	-10.0866	47.7417	10.0866	1.24729	-1.67126	-1.97737	1.14121	0.0693138	AM	2843	2970	127	0.957239	0.878282	3237	2970	3237
64	283	77	-10.1593	51.1656	10.1593	1.31731	-1.7247	-2.35036	1.11498	0.26988	AM	2902	2972	70	0.976447	0.880194	3297	2972	3297
65	285	25	-16.6031	59.5873	16.6031	1.42124	-1.81032	-2.24829	1.03481	0.147004	AM	2987	3009	22	0.992689	0.889518	3358	3009	3358
66	289	81	-7.12964	56.28	7.12964	1.37376	-1.69852	-2.35036	1.15403	0.919113	AM	2778	2851	73	0.974395	0.873036	3182	2851	3182
67	296	1237	24.2598	-76.6441	24.2598	0.836439	0.4135	-1.17029	0.987544	0.261517	AM	1462	2558	1096	0.57154	0.890378	1642	2558	1642
68	327	621	17.6315	-63.2375	17.6315	1.24292	-1.59212	0.0498688	0.957588	0.306905	AM	2402	2977	575	0.806853	0.881791	2724	2977	2724
69	331	539	17.4908	-62.9763	17.4908	1.23848	-1.44835	-0.144974	1.10039	0.32775	AM	2489	2982	493	0.834675	0.88545	2811	2982	2811
70	334	1471	13.8984	-60.9668	13.8984	1.09654	-0.490366	0.154839	1.10127	1.03376	AM	1719	3042	1323	0.565089	0.877489	1959	3042	1959
71	335	608	18.0617	-63.0627	18.0617	1.25278	-1.04684	-0.390193	1.12082	0.159335	AM	2398	2960	562	0.810135	0.882916	2716	2960	2716
72	348	153	18.7918	-110.975	18.7918	1.14929	-0.932636	0.21488	0.819963	-1.129	AM	2784	2929	145	0.950495	0.887755	3136	2929	3136
73	349	10	19.31	-110.803	19.31	1.12574	-1.71384	-4.5583	0.928328	-1.30639	AM	2893	2903	10	0.996555	0.890702	3248	2903	3248
74	350	42	18.3568	-114.724	18.3568	1.22766	-1.48381	-0.657295	0.864525	-2.21362	AM	2908	2948	40	0.986431	0.889841	3268	2948	3268
75	351	150	29.0398	-118.285	29.0398	1.04032	-0.753194	0.369321	0.155836	-2.2446	AM	1973	2102	129	0.93863	0.878451	2246	2102	2246
76	352	78	-49.6862	178.774	49.6862	1.4728	-1.45486	-0.493065	-0.927612	-0.0868905	AM	1114	1175	61	0.948085	0.781206	1426	1175	1426
77	354	26	3.85111	-159.297	3.85111	1.59683	-1.36454	-2.20242	1.20854	0.772245	AM	2682	2703	21	0.992231	0.864603	3102	2703	3102
78	355	75	8.62158	150.926	8.62158	1.44379	-1.74773	-2.35036	1.24677	1.54201	AM	2843	2915	72	0.9753	0.875847	3246	2915	3246
79	356	96	-40.3188	-9.94232	40.3188	1.4672	-1.11875	0.131366	-0.650587	1.56277	AM	1375	1465	90	0.938567	0.821386	1674	1465	1674
80	358	23	-9.95743	-150.211	9.95743	1.61021	-1.77788	-2.29743	1.29389	0.312753	AM	2945	2965	20	0.993255	0.880682	3344	2965	3344
81	359	301	-19.0524	-169.859	19.0524	1.54	-0.7351	-1.41778	0.937646	1.12637	AM	2657	2916	259	0.91118	0.89371	2973	2916	2973
82	361	231	5.52886	-87.0619	5.52886	1.16287	-1.43054	-0.18515	0.897763	1.45937	AM	2564	2779	215	0.922634	0.864755	2965	2779	2965
83	362	177	-29.3809	-177.987	29.3809	1.47305	-1.33567	-0.220313	0.496595	0.882478	AM	1907	2068	161	0.922147	0.873568	2183	2068	2183
84	363	546	1.61539	7.39705	1.61539	1.01136	-0.917571	0.149045	0.921717	1.08096	AM	2141	2607	466	0.82125	0.857086	2498	2607	2498
85	364	1100	0.238989	6.60226	0.238989	1.05275	-0.393385	0.657535	0.696826	1.26523	AM	1602	2549	947	0.628482	0.845829	1894	2549	1894
86	365	379	-1.43572	5.62983	1.43572	1.10492	-1.37097	-0.137212	0.292053	0.989638	AM	2258	2599	341	0.868796	0.849511	2658	2599	2658
87	366	24	-46.6358	37.9408	46.6358	1.39227	-1.24767	-0.090336	-1.21507	1.19043	AM	1288	1308	20	0.984709	0.794571	1621	1308	1621
88	367	32	-46.907	37.7404	46.907	1.3934	-0.702963	0.33189	-1.325	1.21574	AM	1271	1298	27	0.979199	0.792888	1603	1298	1603
89	368	285	-21.2346	-159.778	21.2346	1.57866	-1.13121	-0.225308	0.815604	0.980579	AM	2536	2790	254	0.908961	0.891075	2846	2790	2846
90	370	50	-7.94351	-14.367	7.94351	1.37207	-1.02471	0.0786583	0.445999	-1.89879	AM	2840	2887	47	0.98372	0.875193	3245	2887	3245
91	375	38	19.2921	166.635	19.2921	1.52859	-1.7444	-2.70161	1.17556	-0.0708453	AM	2873	2904	31	0.989325	0.891682	3222	2904	3222
92	377	400	12.1845	-68.2896	12.1845	0.846357	-0.722226	-0.835912	1.2904	-0.681778	AM	2655	3025	370	0.877686	0.878848	3021	3025	3021
93	378	565	12.1941	-68.9726	12.1941	0.792037	-0.590793	-0.441422	1.25596	-0.59198	AM	2499	3025	526	0.826116	0.875	2856	3025	2856
94	379	59	-18.8668	-159.776	18.8668	1.58213	-1.48865	-1.30669	1.0333	1.02076	AM	2875	2925	50	0.982906	0.891473	3225	2925	3225
95	380	128	-19.9957	-158.114	19.9957	1.58669	-1.38112	-1.50862	0.95978	0.982786	AM	2751	2866	115	0.959874	0.890579	3089	2866	3089
96	381	149	-21.9281	-157.919	21.9281	1.58463	-1.23482	-1.00404	0.805361	0.954631	AM	2609	2742	133	0.951495	0.890444	2930	2742	2930
97	382	31	-10.4199	-161.001	10.4199	1.59222	-1.76419	-2.24829	1.29027	1.1323	AM	2955	2981	26	0.991278	0.881826	3351	2981	3351
98	383	40	-19.2688	-158.937	19.2688	1.58477	-1.78368	-2.29743	1.01831	0.97921	AM	2869	2905	36	0.987608	0.890717	3221	2905	3221
99	384	107	-20.1612	-157.341	20.1612	1.58926	-1.48877	-2.06239	0.961545	0.946385	AM	2762	2857	95	0.966748	0.891255	3099	2857	3099
100	385	111	-19.8671	-157.702	19.8671	1.58838	-1.43301	-1.88752	0.983555	0.981917	AM	2775	2873	98	0.965889	0.891137	3114	2873	3114
101	392	32	-8.98802	-157.981	8.98802	1.60488	-1.53179	-2.35036	1.29226	0.639943	AM	2903	2929	26	0.991123	0.879164	3302	2929	3302
102	394	108	-37.1124	-12.2851	37.1124	1.48014	-1.02857	0.677725	-0.521485	0.968467	AM	1440	1541	101	0.934458	0.837696	1719	1541	1719
103	395	92	-37.3005	-12.6781	37.3005	1.48264	-1.58504	-0.183969	-0.30893	0.886843	AM	1450	1535	85	0.944625	0.83815	1730	1535	1730
104	399	44	-49.3013	69.4849	49.3013	1.53619	0.237944	0.583543	-1.45064	-0.103714	AM	1156	1193	37	0.968986	0.781081	1480	1193	1480
105	401	11	-53.0932	73.5169	53.0932	1.54019	-0.647103	0.882939	-2.16422	-0.14464	AM	996	1005	9	0.991045	0.766154	1300	1005	1300
106	402	105	71.0147	-8.38644	71.0147	1.28454	-0.62662	0.739607	-2.08396	0.0669724	AM	261	328	67	0.795732	0.701613	372	328	372
107	404	52	-20.5082	-29.3033	20.5082	1.3067	-1.64945	-0.159624	0.84623	0.0826102	AM	2789	2836	47	0.983427	0.891054	3130	2836	3130
108	405	297	45.9057	149.949	45.9057	1.22361	-0.243828	0.42993	-1.52795	0.50425	AM	1105	1335	230	0.827715	0.804807	1373	1335	1373
109	406	242	46.948	151.996	46.948	1.17415	-0.664385	0.473938	-1.56532	0.653481	AM	1112	1296	184	0.858025	0.799425	1391	1296	1391
110	407	215	47.337	152.478	47.337	1.16346	-1.12147	0.280391	-1.61577	0.647843	AM	1124	1281	157	0.87744	0.801712	1402	1281	1402
111	409	209	47.746	153.013	47.746	1.13855	-1.15924	0.148318	-1.60872	0.625097	AM	1108	1264	156	0.876582	0.796549	1391	1264	1391
112	410	130	48.0805	153.216	48.0805	1.12274	-1.21459	0.437622	-1.63424	0.603354	AM	1148	1249	101	0.919135	0.789546	1454	1249	1454
113	411	54	7.11907	171.216	7.11907	1.53413	-1.46322	-2.11895	1.25219	1.59097	AM	2805	2851	46	0.983865	0.874104	3209	2851	3209
114	413	98	46.5209	150.869	46.5209	1.21151	-1.48818	-0.0690413	-1.51125	0.559446	AM	1236	1313	77	0.941356	0.796905	1551	1313	1551
115	414	862	32.7463	-16.9991	32.7463	1.21182	-0.43532	0.59884	-0.100951	-0.280972	AM	1041	1773	732	0.58714	0.87259	1193	1773	1193
116	415	212	32.5076	-16.5088	32.5076	1.19953	-1.59998	-0.313423	0.215187	-0.623793	AM	1606	1792	186	0.896205	0.862513	1862	1792	1862
117	416	395	33.0692	-16.3422	33.0692	1.21016	-1.28916	-0.266624	0.229958	-0.901173	AM	1417	1750	333	0.809714	0.866137	1636	1750	1636
118	418	167	17.0565	-25.1701	17.0565	1.26067	-0.415845	0.662035	0.502912	-1.37923	AM	2845	2996	151	0.949599	0.889062	3200	2996	3200
119	419	121	16.8455	-24.9678	16.8455	1.25654	-0.783249	-0.0302177	0.803375	-2.42373	AM	2887	3002	115	0.961692	0.887488	3253	3002	3253
120	421	122	16.5985	-24.2562	16.5985	1.23387	-0.655633	0.381877	0.641449	-1.87699	AM	2896	3009	113	0.962446	0.888071	3261	3009	3261
121	422	69	16.7372	-22.9314	16.7372	1.2025	-0.787109	-0.450054	0.764655	-3.14597	AM	2942	3005	63	0.979035	0.88909	3309	3005	3309
122	423	92	16.0983	-22.814	16.0983	1.19047	-0.483488	-0.462323	0.786201	-3.11459	AM	2936	3021	85	0.971864	0.888351	3305	3021	3305
123	424	81	15.218	-23.1606	15.218	1.19952	-0.729155	-0.411214	0.886605	-2.13442	AM	2960	3036	76	0.974967	0.887024	3337	3036	3337
124	425	145	15.0837	-23.6248	15.0837	1.21014	-0.344564	0.406823	0.747609	-1.48718	AM	2902	3037	135	0.955548	0.886107	3275	3037	3275
125	426	127	14.9283	-24.3843	14.9283	1.23469	-0.565979	0.89534	0.333033	-1.13444	AM	2924	3039	115	0.962159	0.887405	3295	3039	3295
126	427	88	14.8516	-24.7055	14.8516	1.24491	-1.14853	0.169113	0.466188	-1.44977	AM	2959	3039	80	0.973676	0.887256	3335	3039	3335
127	428	231	32.3094	-64.7672	32.3094	1.30331	-1.13568	-1.51676	0.657203	0.634802	AM	1597	1807	210	0.883785	0.859064	1859	1807	1859
128	429	46	16.7665	-24.745	16.7665	1.25191	-1.33331	-0.489376	0.749324	-2.25971	AM	2961	3005	44	0.985358	0.888655	3332	3005	3332
129	431	47	16.6182	-24.5878	16.6182	1.24841	-1.84349	-1.15077	0.760196	-2.18518	AM	2965	3009	44	0.985377	0.888789	3336	3009	3336
130	451	186	-16.494	-151.739	16.494	1.61316	-1.35027	-0.221559	1.08129	0.897349	AM	2839	3012	173	0.942563	0.887188	3200	3012	3200
131	460	226	-16.7465	-151.003	16.7465	1.61508	-1.08084	-0.103857	1.02711	0.893866	AM	2801	3005	204	0.932113	0.888642	3152	3005	3152
132	465	27	-17.6571	-150.629	17.6571	1.61506	-1.61911	-1.1318	1.01904	0.925951	AM	2954	2976	22	0.992608	0.890832	3316	2976	3316
133	479	182	-16.4422	-152.265	16.4422	1.61161	-1.61085	-0.48388	1.10898	0.925669	AM	2849	3013	164	0.945569	0.888646	3206	3013	3206
134	481	332	-17.5291	-149.834	17.5291	1.61753	-0.936145	0.305174	0.895677	0.855172	AM	2685	2981	296	0.900704	0.890252	3016	2981	3016
135	494	380	-16.822	-151.437	16.822	1.61356	-0.860993	0.185169	0.989821	0.975123	AM	2666	3003	337	0.887779	0.89015	2995	3003	2995
136	496	34	-15.1437	-147.57	15.1437	1.61688	-1.02646	-2.35036	1.14321	0.769945	AM	3008	3036	28	0.990777	0.888889	3384	3036	3384
137	499	12	-16.0685	-142.416	16.0685	1.60762	-1.37057	-2.37843	1.13149	0.62929	AM	3014	3022	8	0.997353	0.889873	3387	3022	3387
138	505	198	-16.623	-151.494	16.623	1.61368	-1.03816	-0.201901	1.03871	0.895527	AM	2831	3009	178	0.940844	0.888854	3185	3009	3185
139	507	637	-17.6775	-149.401	17.6775	1.61825	-0.332173	0.568689	0.745877	0.956997	AM	2393	2975	582	0.80437	0.884658	2705	2975	2705
140	509	30	-14.6287	-145.206	14.6287	1.6104	-1.51122	-2.24829	1.18813	0.668722	AM	3017	3041	24	0.992108	0.888137	3397	3041	3397
141	521	57	-17.0045	-149.567	17.0045	1.61917	-1.83597	-2.15942	1.0377	0.886286	AM	2950	2998	48	0.983989	0.890432	3313	2998	3313
142	528	49	-16.262	-151.816	16.262	1.61332	-1.66618	-2.47026	1.13054	0.913234	AM	2977	3017	40	0.986742	0.890251	3344	3017	3344
143	537	1	-57.0778	-26.6822	57.0778	1.47476	-1.65948	-4.5583	-1.82136	0.836321	AM	811	812	1	0.998768	0.750926	1080	812	1080
144	555	308	53.6664	-166.895	53.6664	1.0064	-0.050269	0.598462	-1.40416	0.683345	AM	749	976	227	0.767418	0.772962	969	976	969
145	558	140	-33.6478	-78.849	33.6478	1.20015	-1.21021	0.0371519	-0.224445	0.128577	AM	1580	1710	130	0.923977	0.853593	1851	1710	1851
146	559	113	-33.7675	-80.792	33.7675	1.23978	-1.18914	0.406823	-0.412008	0.202364	AM	1599	1702	103	0.939483	0.85508	1870	1702	1870
147	566	401	-14.3003	-170.718	14.3003	1.54554	-0.918155	-0.156215	1.08992	1.64693	AM	2716	3042	326	0.892834	0.897258	3027	3042	3027
148	568	217	-14.1722	-169.664	14.1722	1.55108	-1.77333	-0.224056	1.08677	1.68286	AM	2859	3042	183	0.939842	0.8901	3212	3042	3212
149	569	218	-14.1786	-169.62	14.1786	1.55116	-1.79147	-0.206763	1.1234	1.61075	AM	2861	3042	181	0.9405	0.891	3211	3042	3211
150	570	380	-14.242	-169.468	14.242	1.55154	-1.17454	0.21488	1.00992	1.71984	AM	2726	3042	316	0.896121	0.894064	3049	3042	3049
151	574	14	10.3029	-109.217	10.3029	1.30735	-1.69521	-2.85501	1.35132	3.09982	AM	2966	2977	11	0.996305	0.881688	3364	2977	3364
152	575	35	-7.33933	72.4343	7.33933	1.39921	-1.31194	-1.88752	1.21832	1.29353	AM	2833	2860	27	0.990559	0.875734	3235	2860	3235
153	577	98	0.284458	174.113	0.284458	1.5229	-0.650497	-2.13889	1.28848	0.766926	AM	2465	2551	86	0.966288	0.850587	2898	2551	2898
154	578	314	-13.7667	-177.105	13.7667	1.50939	-0.892866	-0.183969	1.13568	1.45457	AM	2776	3042	266	0.912558	0.8906	3117	3042	3117
155	593	175	49.1207	154.526	49.1207	1.03407	-1.09641	0.283986	-1.6449	0.538251	AM	1072	1202	130	0.891847	0.788815	1359	1202	1359
156	594	37	1.85074	-157.353	1.85074	1.59694	-0.569497	-2.04452	1.25278	1.15463	AM	2589	2617	28	0.989301	0.858422	3016	2617	3016
157	597	877	45.076	147.877	45.076	1.2188	-0.00835517	0.523787	-1.42855	0.340523	AM	701	1362	661	0.514684	0.856968	818	1362	818
158	600	138	50.8624	155.57	50.8624	0.802287	-0.896619	0.760852	-1.859	0.275786	AM	1002	1117	115	0.897046	0.769585	1302	1117	1302
159	604	85	-0.52847	166.934	0.52847	1.48579	-1.4649	-1.43939	1.25127	0.997934	AM	2483	2561	78	0.969543	0.850342	2920	2561	2920
160	606	289	-12.5032	177.08	12.5032	1.48803	-1.24298	-0.769238	1.1952	1.59223	AM	2759	3030	271	0.910561	0.880064	3135	3030	3135
161	627	545	-43.9385	-176.525	43.9385	1.48624	-0.405752	-0.590233	-0.52521	0.178766	AM	964	1393	429	0.692032	0.819031	1177	1393	1177
162	678	174	52.3558	175.919	52.3558	1.27568	-1.50472	-0.100713	-1.44362	0.0418836	AM	905	1042	137	0.868522	0.7663	1181	1042	1181
163	680	134	18.1164	145.767	18.1164	1.46095	-1.23788	-0.21783	1.12324	0.826974	AM	2834	2958	124	0.95808	0.888959	3188	2958	3188
164	694	37	17.3682	-87.8571	17.3682	0.649352	-0.945694	-2.24829	1.14479	0.800236	AM	2954	2986	32	0.989283	0.890295	3318	2986	3318
165	695	59	17.3498	-87.5378	17.3498	0.803009	-1.80521	-2.85501	1.17167	0.854811	AM	2938	2987	49	0.983596	0.891113	3297	2987	3297
166	700	263	19.6846	-80.0403	19.6846	1.19933	-1.32407	-2.47026	1.15647	0.386427	AM	2651	2883	232	0.919528	0.891692	2973	2883	2973
167	706	26	4.6838	-160.38	4.6838	1.59765	-1.58507	-2.11895	1.20935	1.25367	AM	2721	2741	20	0.992703	0.867666	3136	2741	3136
168	742	112	18.7722	145.668	18.7722	1.45623	-1.24489	0.161299	0.964203	0.830932	AM	2828	2930	102	0.965188	0.889868	3178	2930	3178
169	743	53	14.8525	145.559	14.8525	1.48073	-1.78029	-1.01976	1.23611	1.01473	AM	2991	3039	48	0.984205	0.887537	3370	3039	3370
170	747	119	17.5996	145.833	17.5996	1.4647	-1.60238	-0.0397201	1.08877	0.86692	AM	2874	2978	104	0.965077	0.890887	3226	2978	3226
171	748	101	16.3522	145.677	16.3522	1.47175	-1.32965	0.0268063	1.11433	1.00841	AM	2922	3015	93	0.969154	0.888416	3289	3015	3289
172	753	60	19.6831	145.419	19.6831	1.44902	-1.51229	0.085073	1.06804	0.69866	AM	2831	2884	53	0.981623	0.891092	3177	2884	3177
173	780	475	13.4435	144.777	13.4435	1.47252	-0.523054	-0.437999	1.22164	1.13018	AM	2620	3040	420	0.861842	0.886333	2956	3040	2956
174	844	277	14.1574	145.214	14.1574	1.4793	-1.05475	-0.291003	1.20125	1.07261	AM	2795	3042	247	0.918803	0.886739	3152	3042	3152
175	845	248	15.1891	145.754	15.1891	1.47913	-0.963192	-0.329272	1.22795	1.01677	AM	2812	3036	224	0.926219	0.887066	3170	3036	3170
176	854	181	15.0134	145.632	15.0134	1.47963	-1.01236	-0.962558	1.24431	1.01506	AM	2875	3038	163	0.946346	0.887346	3240	3038	3240
177	903	24	-2.81264	-171.673	2.81264	1.57032	-1.63778	-2.91482	1.3162	-0.393196	AM	2640	2658	18	0.993228	0.861619	3064	2658	3064
178	905	23	-4.51477	-172.183	4.51477	1.56389	-1.75982	-2.53908	1.34206	0.291359	AM	2715	2733	18	0.993414	0.867135	3131	2733	3131
179	908	19	-3.12749	-171.085	3.12749	1.57172	-1.82143	-2.79999	1.32777	0.00182665	AM	2659	2672	13	0.995135	0.862751	3082	2672	3082
180	910	18	-4.4554	-171.244	4.4554	1.56769	-1.7279	-2.50381	1.34615	0.191478	AM	2717	2730	13	0.995238	0.866943	3134	2730	3134
181	921	464	36.588	27.1683	36.588	0.545849	-1.28444	-0.0630763	0.230591	-0.272729	AM	1162	1560	398	0.744872	0.841419	1381	1560	1381
182	925	80	28.6372	-112.83	28.6372	0.538629	-1.31222	-0.309163	0.481699	-2.62519	AM	2066	2141	75	0.96497	0.876538	2357	2141	2357
183	927	123	28.702	-112.578	28.702	0.67685	-1.28745	-0.297931	0.511944	-2.49109	AM	2020	2135	115	0.946136	0.875596	2307	2135	2307
184	930	74	27.4416	-111.88	27.4416	0.681643	-1.65909	-0.896325	0.722947	-2.13573	AM	2189	2260	71	0.968584	0.880177	2487	2260	2487
185	931	135	27.2186	-112.074	27.2186	0.315682	-1.37991	-0.739499	0.705062	-2.15301	AM	2152	2282	130	0.943032	0.878367	2450	2282	2450
186	933	118	26.1199	-111.274	26.1199	0.205745	-1.77921	-0.654951	0.651153	-1.84676	AM	2278	2389	111	0.953537	0.882946	2580	2389	2580
187	936	120	25.6833	-111.035	25.6833	0.506344	-1.5102	-0.857557	0.704842	-1.78553	AM	2317	2430	113	0.953498	0.884014	2621	2430	2621
188	971	18	-46.0981	50.2346	46.0981	1.45217	-1.12651	0.0738078	-1.26771	1.21018	AM	1314	1328	14	0.989458	0.798299	1646	1328	1646
189	972	19	-46.4118	51.7591	46.4118	1.46082	-0.891005	0.1934	-1.30614	1.21607	AM	1302	1317	15	0.98861	0.796818	1634	1317	1634
190	973	31	-37.8363	77.5566	37.8363	1.5162	-1.19804	0.099291	-0.378495	0.410141	AM	1490	1519	29	0.980908	0.838492	1777	1519	1777
191	974	11	-38.7222	77.523	38.7222	1.51609	-1.71956	-0.698415	-0.287537	0.270533	AM	1485	1496	11	0.992647	0.834739	1779	1496	1779
192	975	153	-52.5436	169.162	52.5436	1.44046	-0.986283	-0.148327	-1.05654	0.512267	AM	905	1033	128	0.876089	0.759866	1191	1033	1191
193	982	129	49.4235	154.759	49.4235	0.985999	-0.593187	0.369321	-1.67044	0.526255	AM	1081	1187	106	0.910699	0.778258	1389	1187	1389
194	983	106	48.8219	154.109	48.8219	1.06062	-0.9704	0.143203	-1.66169	0.573198	AM	1138	1216	78	0.935855	0.788635	1443	1216	1443
195	984	4103	-21.3066	165.7	21.3066	1.25575	0.513718	0.538394	0.67027	0.850246	AM	-807	2785	3592	0	0.825998	-977	2785	977
196	1032	2492	12.2967	92.7856	12.2967	0.918596	0.172547	-0.0079334	1.16652	1.40125	AM	829	3027	2198	0.273869	0.891398	930	3027	930
197	1034	1757	-4.92375	150.62	4.92375	1.24484	0.794582	0.79268	0.960746	1.6128	AM	1312	2751	1439	0.476917	0.927864	1414	2751	1414
198	1048	982	-20.2836	57.572	20.2836	1.4064	-0.16398	0.0866673	0.671256	0.789481	AM	2001	2849	848	0.702352	0.903386	2215	2849	2215
199	1054	1730	7.52546	93.5991	7.52546	1.1649	-0.187107	-0.115508	1.18455	1.31894	AM	1303	2869	1566	0.454165	0.841188	1549	2869	1549
200	1058	11986	11.7364	122.866	11.7364	1.17087	1.3218	0.972675	1.06249	1.2708	AM	-7017	3016	10033	0	0.818404	-8574	3016	8574
201	1059	266	-19.7167	63.4213	19.7167	1.45764	-0.990579	-0.462323	0.854537	0.28258	AM	2639	2882	243	0.915684	0.888851	2969	2882	2969
202	1061	267	-10.9397	166.248	10.9397	1.42499	-0.380588	0.0515468	1.18782	1.95114	AM	2776	2996	220	0.926569	0.887184	3129	2996	3129
203	1063	2399	-8.14116	158.307	8.14116	1.35365	0.711738	0.886683	1.05499	1.58094	AM	923	2895	1972	0.318826	1	904	2895	904
204	1067	397	21.758	-71.8243	21.758	1.27346	-0.349879	-1.69316	1.10116	-0.185527	AM	2396	2754	358	0.870007	0.889054	2695	2754	2695
205	1071	1178	-16.2122	167.723	16.2122	1.39974	0.3902	0.628451	0.943719	1.46055	AM	2072	3019	947	0.68632	0.934596	2217	3019	2217
206	1075	684	-12.824	45.1439	12.824	1.15828	-0.637903	-0.101759	0.978801	0.541024	AM	2415	3035	620	0.795717	0.880102	2744	3035	2744
207	1312	69	-27.1198	-109.355	27.1198	1.52367	-0.869687	-0.267956	0.457097	0.347307	AM	2226	2291	65	0.971628	0.881584	2525	2291	2525
208	1313	35	-26.3235	-79.9752	26.3235	1.26804	-1.76876	-0.31771	-0.0431885	-1.90743	AM	2337	2369	32	0.986492	0.884557	2642	2369	2642
209	1500	294	12.9519	-81.5232	12.9519	0.980131	-1.21259	-0.506134	1.17071	0.799862	AM	2761	3036	275	0.90942	0.880983	3134	3036	3134
210	10128	499	-54.332	-67.4014	54.332	0.615738	0.544669	0.464807	-1.23542	-0.779337	AM	513	944	431	0.543432	0.692308	741	944	741
211	10674	467	62.0503	-6.86364	62.0503	1.19857	-0.20956	0.0930081	-1.1224	1.3899	AM	298	600	302	0.496667	0.844193	353	600	353
212	11474	737	35.9232	14.399	35.9232	1.03371	-0.676753	-0.728995	0.268645	-0.648408	AM	994	1586	592	0.626734	0.878092	1132	1586	1132
213	3	268	-10.4853	105.637	10.4853	1.34276	-0.924942	-0.502375	0.848236	0.985565	EM	39	40	1	0.975	0.0125201	3115	40	3115
214	125	62	-12.1636	96.8733	12.1636	1.38492	-1.48608	-2.24829	1.14918	0.996208	EM	41	42	1	0.97619	0.012206	3359	42	3359
215	127	311	-31.553	159.077	31.553	1.19036	-1.53458	-0.332193	0.31082	0.721365	EM	54	57	3	0.947368	0.0293001	1843	57	1843
216	128	192	-29.0326	167.952	29.0326	1.35409	-1.30758	-0.598806	0.327598	0.455396	EM	56	56	0	1	0.0254083	2204	56	2204
217	129	77	-54.6284	158.864	54.6284	1.41556	-0.936305	-0.431204	-1.33918	0.142207	EM	50	50	0	1	0.0437063	1144	50	1144
218	131	183	39.6991	-31.1052	39.6991	1.40641	-1.54052	-0.0464508	0.0894212	0.553478	EM	52	57	5	0.912281	0.0326428	1593	57	1593
219	132	229	39.4419	-31.2025	39.4419	1.40762	-0.922072	0.127625	0.0676551	0.746025	EM	51	57	6	0.894737	0.0329032	1550	57	1550
220	133	253	38.5782	-28.7013	38.5782	1.3861	-0.861884	0.222765	0.0882479	0.476599	EM	50	57	7	0.877193	0.0324675	1540	57	1540
221	134	257	38.4695	-28.3336	38.4695	1.38084	-0.584902	0.766804	0.0532544	0.508431	EM	50	57	7	0.877193	0.0325098	1538	57	1538
222	135	149	39.0523	-28.0113	39.0523	1.37923	-1.1693	-0.432897	0.120522	0.288415	EM	53	57	4	0.929825	0.0323961	1636	57	1636
223	136	236	38.6372	-28.0292	38.6372	1.3779	-0.761426	0.226674	0.0704534	0.47133	EM	50	57	7	0.877193	0.0321543	1555	57	1555
224	137	263	38.7239	-27.2123	38.7239	1.37039	-0.615748	0.212895	0.120413	0.359898	EM	51	57	6	0.894737	0.0333988	1527	57	1527
225	138	287	37.7954	-25.4819	37.7954	1.35103	-0.433825	0.250928	0.050649	0.218515	EM	50	57	7	0.877193	0.0328515	1522	57	1522
226	139	214	36.9713	-25.0998	36.9713	1.35214	-1.03208	-0.188705	0.108661	-0.107522	EM	52	57	5	0.912281	0.0321583	1617	57	1617
227	145	658	27.7465	-18.0066	27.7465	1.11738	-0.727656	0.468017	0.207401	-1.36203	EM	40	55	15	0.727273	0.0213675	1872	55	1872
228	146	831	28.6899	-17.8583	28.6899	1.13291	-0.445175	0.806242	0.00112217	-0.989889	EM	40	56	16	0.714286	0.025	1600	56	1600
229	147	838	28.1174	-17.2326	28.1174	1.09287	-0.637286	0.463887	0.18156	-1.30969	EM	37	56	19	0.660714	0.02237	1654	56	1654
230	148	1294	28.2911	-16.5563	28.2911	1.06539	-0.13819	1.08863	-0.0187349	-1.12812	EM	29	56	27	0.517857	0.0245763	1180	56	1180
231	149	1123	27.9548	-15.5932	27.9548	0.994863	-0.21478	0.649852	0.201051	-1.50088	EM	26	55	29	0.472727	0.0187726	1385	55	1385
232	150	718	28.4061	-14.0365	28.4061	0.864687	-0.196938	0.0590474	0.419415	-2.38862	EM	47	56	9	0.839286	0.026965	1743	56	1743
233	151	674	29.0245	-13.6418	29.0245	0.914139	-0.406088	-0.0474177	0.361055	-2.23249	EM	48	56	8	0.857143	0.0278584	1723	56	1723
234	155	103	-1.3784	-89.6787	1.3784	1.28611	-1.15321	-0.883158	0.792786	-0.669693	EM	35	35	0	1	0.0119372	2932	35	2932
235	156	173	-0.385734	-91.5129	0.385734	1.32163	-0.474137	0.458807	0.772378	-1.35978	EM	34	34	0	1	0.0120269	2827	34	2827
236	157	237	-1.2936	-90.4353	1.2936	1.3012	-0.853632	-0.187518	0.737854	-0.834183	EM	35	35	0	1	0.0125224	2795	35	2795
237	158	55	0.325229	-89.9568	0.325229	1.29619	-1.5718	-1.57662	0.881434	-1.38346	EM	34	34	0	1	0.0115528	2943	34	2943
238	159	362	-0.559293	-91.1843	0.559293	1.3105	0.108287	0.56034	0.74227	-1.32585	EM	34	35	1	0.971429	0.0128544	2645	35	2645
239	160	57	0.332085	-90.4757	0.332085	1.30522	-0.941547	-0.561043	0.886765	-1.07007	EM	34	34	0	1	0.0115607	2941	34	2941
240	161	175	0.586845	-90.757	0.586845	1.31177	-1.17105	-0.114441	0.827877	-0.858194	EM	35	35	0	1	0.0123544	2833	35	2833
241	162	112	-0.610811	-90.6658	0.610811	1.30811	-1.52462	-0.349987	0.729675	-1.84765	EM	35	35	0	1	0.0120815	2897	35	2897
242	163	291	-0.826798	-89.4306	0.826798	1.27955	-0.517465	-0.0283328	0.786414	-0.585378	EM	35	35	0	1	0.012844	2725	35	2725
243	164	413	-0.627248	-90.3584	0.627248	1.29902	-0.35117	0.088258	0.75975	-1.55092	EM	34	35	1	0.971429	0.0130971	2596	35	2596
244	165	78	-0.818429	-90.0588	0.818429	1.29591	-1.42765	-0.723803	0.788992	-1.05976	EM	35	35	0	1	0.0119169	2937	35	2937
245	166	291	-0.266245	-90.7125	0.266245	1.30665	-0.50863	0.123864	0.812821	-1.69655	EM	34	34	0	1	0.0125693	2705	34	2705
246	171	574	19.5981	-155.518	19.5981	1.53193	0.341243	1.17911	0.0777848	0.826495	EM	47	48	1	0.979167	0.0176228	2667	48	2667
247	172	644	22.0584	-159.524	22.0584	1.52966	-0.239788	0.506272	0.540615	0.823431	EM	50	51	1	0.980392	0.0206186	2425	51	2425
248	173	69	20.5476	-156.609	20.5476	1.53501	-0.977626	-0.35149	0.767891	0.226736	EM	49	49	0	1	0.0157506	3111	49	3111
249	176	380	20.835	-156.927	20.835	1.53517	-0.641735	0.209573	0.690261	0.386494	EM	49	50	1	0.98	0.0176196	2781	50	2781
250	180	652	20.7904	-156.337	20.7904	1.53213	-0.159977	0.960486	0.416247	0.760327	EM	48	50	2	0.96	0.0191083	2512	50	2512
251	181	31	28.2081	-177.367	28.2081	1.50433	-1.82728	-2.18058	0.715615	0.559625	EM	56	56	0	1	0.0228478	2451	56	2451
252	183	503	21.1332	-157.015	21.1332	1.53366	-0.460315	0.476201	0.683133	0.61019	EM	49	50	1	0.98	0.0185888	2636	50	2636
253	186	100	21.8966	-160.152	21.8966	1.53071	-0.823464	-0.424476	0.775675	-0.393402	EM	51	51	0	1	0.0171026	2982	51	2982
254	187	605	21.4587	-157.973	21.4587	1.53318	-0.216872	0.359215	0.738332	0.757429	EM	49	50	1	0.98	0.0195219	2510	50	2510
255	189	904	64.9907	-18.5941	64.9907	1.28807	1.01054	0.698323	-1.67556	0.180205	EM	15	44	29	0.340909	0	-215	44	215
256	202	1491	-21.1333	55.5327	21.1333	1.38676	-0.077076	0.957349	0.157433	0.6927	EM	45	50	5	0.9	0.0273058	1648	50	1648
257	203	57	-7.99629	-140.687	7.99629	1.57945	-1.28388	-0.192279	1.04953	0.36647	EM	37	38	1	0.973684	0.0114198	3240	38	3240
258	206	36	-7.91764	-140.57	7.91764	1.57903	-1.74879	-0.266624	1.10427	-0.0549173	EM	37	38	1	0.973684	0.0113601	3257	38	3257
259	207	283	-9.77478	-139.014	9.77478	1.58028	-0.682176	0.357606	0.924127	0.833066	EM	38	40	2	0.95	0.0123417	3079	40	3079
260	211	303	-8.86624	-140.139	8.86624	1.58053	-0.658179	0.338547	0.936819	0.769143	EM	36	39	3	0.923077	0.011893	3027	39	3027
261	212	188	-9.94499	-139.089	9.94499	1.58148	-1.11956	0.111687	0.983017	0.715251	EM	38	40	2	0.95	0.0119534	3179	40	3179
262	213	202	-8.90932	-139.552	8.90932	1.57949	-1.04846	0.112455	1.02865	0.731489	EM	37	39	2	0.948718	0.0118249	3129	39	3129
263	214	200	-9.39786	-140.074	9.39786	1.58239	-0.998112	0.151948	1.01778	0.792987	EM	37	39	2	0.948718	0.0117535	3148	39	3148
264	217	87	-24.3767	-128.323	24.3767	1.59742	-1.25997	-2.01012	0.735601	0.551665	EM	52	53	1	0.981132	0.0186983	2781	53	2781
265	220	27	11.2942	166.876	11.2942	1.52824	-1.66063	-2.47026	1.26802	0.955933	EM	40	41	1	0.97561	0.0118413	3378	41	3378
266	237	636	29.9723	129.923	29.9723	1.18216	-1.59269	-0.133913	0.32852	1.4319	EM	49	56	7	0.875	0.0294118	1666	56	1666
267	238	767	29.8488	129.871	29.8488	1.1861	-1.32505	0.161299	0.247434	1.46454	EM	48	56	8	0.857143	0.0310278	1547	56	1547
268	241	413	29.6412	129.713	29.6412	1.19183	-1.37776	0.0268063	0.354785	1.451	EM	48	56	8	0.857143	0.024987	1921	56	1921
269	242	549	29.4594	129.602	29.4594	1.19679	-1.76325	-0.181613	0.400042	1.41392	EM	51	56	5	0.910714	0.0282705	1804	56	1804
270	244	663	29.1466	129.208	29.1466	1.20321	-1.78606	-0.652615	0.501754	1.29943	EM	51	56	5	0.910714	0.0296167	1722	56	1722
271	247	696	28.323	129.972	28.323	1.23282	-1.17514	-0.876668	0.646023	1.31351	EM	53	56	3	0.946429	0.029876	1774	56	1774
272	277	261	-9.42548	46.3688	9.42548	1.20749	-0.877304	-2.29743	1.13203	0.112592	EM	38	39	1	0.974359	0.0123057	3088	39	3088
273	278	136	-9.73086	46.5115	9.73086	1.21416	-1.64273	-2.15942	1.13965	0.0768285	EM	39	40	1	0.975	0.012093	3225	40	3225
274	279	131	-9.72632	47.5732	9.72632	1.24294	-1.83466	-2.57625	1.15113	0.271798	EM	39	40	1	0.975	0.0120743	3230	40	3230
275	280	135	-10.0866	47.7417	10.0866	1.24729	-1.67126	-1.97737	1.14121	0.0693138	EM	39	40	1	0.975	0.0120482	3237	40	3237
276	283	77	-10.1593	51.1656	10.1593	1.31731	-1.7247	-2.35036	1.11498	0.26988	EM	40	40	0	1	0.0121322	3297	40	3297
277	285	25	-16.6031	59.5873	16.6031	1.42124	-1.81032	-2.24829	1.03481	0.147004	EM	45	46	1	0.978261	0.0134008	3358	46	3358
278	289	81	-7.12964	56.28	7.12964	1.37376	-1.69852	-2.35036	1.15403	0.919113	EM	38	38	0	1	0.0119422	3182	38	3182
279	296	1237	24.2598	-76.6441	24.2598	0.836439	0.4135	-1.17029	0.987544	0.261517	EM	44	53	9	0.830189	0.0267966	1642	53	1642
280	327	621	17.6315	-63.2375	17.6315	1.24292	-1.59212	0.0498688	0.957588	0.306905	EM	43	47	4	0.914894	0.0157856	2724	47	2724
281	331	539	17.4908	-62.9763	17.4908	1.23848	-1.44835	-0.144974	1.10039	0.32775	EM	41	46	5	0.891304	0.0145856	2811	46	2811
282	334	1471	13.8984	-60.9668	13.8984	1.09654	-0.490366	0.154839	1.10127	1.03376	EM	34	43	9	0.790698	0.0173558	1959	43	1959
283	335	608	18.0617	-63.0627	18.0617	1.25278	-1.04684	-0.390193	1.12082	0.159335	EM	42	47	5	0.893617	0.0154639	2716	47	2716
284	348	153	18.7918	-110.975	18.7918	1.14929	-0.932636	0.21488	0.819963	-1.129	EM	48	48	0	1	0.0153061	3136	48	3136
285	349	10	19.31	-110.803	19.31	1.12574	-1.71384	-4.5583	0.928328	-1.30639	EM	48	48	0	1	0.0147783	3248	48	3248
286	350	42	18.3568	-114.724	18.3568	1.22766	-1.48381	-0.657295	0.864525	-2.21362	EM	47	47	0	1	0.0143819	3268	47	3268
287	351	150	29.0398	-118.285	29.0398	1.04032	-0.753194	0.369321	0.155836	-2.2446	EM	53	56	3	0.946429	0.0235975	2246	56	2246
288	352	78	-49.6862	178.774	49.6862	1.4728	-1.45486	-0.493065	-0.927612	-0.0868905	EM	53	53	0	1	0.0371669	1426	53	1426
289	354	26	3.85111	-159.297	3.85111	1.59683	-1.36454	-2.20242	1.20854	0.772245	EM	35	36	1	0.972222	0.011283	3102	36	3102
290	355	75	8.62158	150.926	8.62158	1.44379	-1.74773	-2.35036	1.24677	1.54201	EM	38	39	1	0.974359	0.0117067	3246	39	3246
291	356	96	-40.3188	-9.94232	40.3188	1.4672	-1.11875	0.131366	-0.650587	1.56277	EM	56	57	1	0.982456	0.0334528	1674	57	1674
292	358	23	-9.95743	-150.211	9.95743	1.61021	-1.77788	-2.29743	1.29389	0.312753	EM	39	40	1	0.975	0.0116627	3344	40	3344
293	359	301	-19.0524	-169.859	19.0524	1.54	-0.7351	-1.41778	0.937646	1.12637	EM	47	48	1	0.979167	0.0158089	2973	48	2973
294	361	231	5.52886	-87.0619	5.52886	1.16287	-1.43054	-0.18515	0.897763	1.45937	EM	37	37	0	1	0.0124789	2965	37	2965
295	362	177	-29.3809	-177.987	29.3809	1.47305	-1.33567	-0.220313	0.496595	0.882478	EM	56	56	0	1	0.0256528	2183	56	2183
296	363	546	1.61539	7.39705	1.61539	1.01136	-0.917571	0.149045	0.921717	1.08096	EM	33	35	2	0.942857	0.0132106	2498	35	2498
297	364	1100	0.238989	6.60226	0.238989	1.05275	-0.393385	0.657535	0.696826	1.26523	EM	31	34	3	0.911765	0.0163675	1894	34	1894
298	365	379	-1.43572	5.62983	1.43572	1.10492	-1.37097	-0.137212	0.292053	0.989638	EM	35	35	0	1	0.0131678	2658	35	2658
299	366	24	-46.6358	37.9408	46.6358	1.39227	-1.24767	-0.090336	-1.21507	1.19043	EM	55	55	0	1	0.0339297	1621	55	1621
300	367	32	-46.907	37.7404	46.907	1.3934	-0.702963	0.33189	-1.325	1.21574	EM	55	55	0	1	0.0343107	1603	55	1603
301	368	285	-21.2346	-159.778	21.2346	1.57866	-1.13121	-0.225308	0.815604	0.980579	EM	48	50	2	0.96	0.0168658	2846	50	2846
302	370	50	-7.94351	-14.367	7.94351	1.37207	-1.02471	0.0786583	0.445999	-1.89879	EM	38	38	0	1	0.0117103	3245	38	3245
303	375	38	19.2921	166.635	19.2921	1.52859	-1.7444	-2.70161	1.17556	-0.0708453	EM	47	48	1	0.979167	0.0145872	3222	48	3222
304	377	400	12.1845	-68.2896	12.1845	0.846357	-0.722226	-0.835912	1.2904	-0.681778	EM	38	42	4	0.904762	0.0125786	3021	42	3021
305	378	565	12.1941	-68.9726	12.1941	0.792037	-0.590793	-0.441422	1.25596	-0.59198	EM	38	42	4	0.904762	0.0133053	2856	42	2856
306	379	59	-18.8668	-159.776	18.8668	1.58213	-1.48865	-1.30669	1.0333	1.02076	EM	47	48	1	0.979167	0.0145736	3225	48	3225
307	380	128	-19.9957	-158.114	19.9957	1.58669	-1.38112	-1.50862	0.95978	0.982786	EM	48	49	1	0.979592	0.015539	3089	49	3089
308	381	149	-21.9281	-157.919	21.9281	1.58463	-1.23482	-1.00404	0.805361	0.954631	EM	50	51	1	0.980392	0.0170648	2930	51	2930
309	382	31	-10.4199	-161.001	10.4199	1.59222	-1.76419	-2.24829	1.29027	1.1323	EM	39	40	1	0.975	0.0116383	3351	40	3351
310	383	40	-19.2688	-158.937	19.2688	1.58477	-1.78368	-2.29743	1.01831	0.97921	EM	48	48	0	1	0.0149022	3221	48	3221
311	384	107	-20.1612	-157.341	20.1612	1.58926	-1.48877	-2.06239	0.961545	0.946385	EM	48	49	1	0.979592	0.0154889	3099	49	3099
312	385	111	-19.8671	-157.702	19.8671	1.58838	-1.43301	-1.88752	0.983555	0.981917	EM	48	49	1	0.979592	0.0154143	3114	49	3114
313	392	32	-8.98802	-157.981	8.98802	1.60488	-1.53179	-2.35036	1.29226	0.639943	EM	38	39	1	0.974359	0.0115082	3302	39	3302
314	394	108	-37.1124	-12.2851	37.1124	1.48014	-1.02857	0.677725	-0.521485	0.968467	EM	56	57	1	0.982456	0.0325771	1719	57	1719
315	395	92	-37.3005	-12.6781	37.3005	1.48264	-1.58504	-0.183969	-0.30893	0.886843	EM	56	57	1	0.982456	0.0323699	1730	57	1730
316	399	44	-49.3013	69.4849	49.3013	1.53619	0.237944	0.583543	-1.45064	-0.103714	EM	53	53	0	1	0.0358108	1480	53	1480
317	401	11	-53.0932	73.5169	53.0932	1.54019	-0.647103	0.882939	-2.16422	-0.14464	EM	51	51	0	1	0.0392308	1300	51	1300
318	402	105	71.0147	-8.38644	71.0147	1.28454	-0.62662	0.739607	-2.08396	0.0669724	EM	33	41	8	0.804878	0.0887097	372	41	372
319	404	52	-20.5082	-29.3033	20.5082	1.3067	-1.64945	-0.159624	0.84623	0.0826102	EM	49	49	0	1	0.015655	3130	49	3130
320	405	297	45.9057	149.949	45.9057	1.22361	-0.243828	0.42993	-1.52795	0.50425	EM	38	55	17	0.690909	0.0276766	1373	55	1373
321	406	242	46.948	151.996	46.948	1.17415	-0.664385	0.473938	-1.56532	0.653481	EM	38	55	17	0.690909	0.0273185	1391	55	1391
322	407	215	47.337	152.478	47.337	1.16346	-1.12147	0.280391	-1.61577	0.647843	EM	37	54	17	0.685185	0.0263909	1402	54	1402
323	409	209	47.746	153.013	47.746	1.13855	-1.15924	0.148318	-1.60872	0.625097	EM	38	54	16	0.703704	0.0273185	1391	54	1391
324	410	130	48.0805	153.216	48.0805	1.12274	-1.21459	0.437622	-1.63424	0.603354	EM	46	54	8	0.851852	0.0316369	1454	54	1454
325	411	54	7.11907	171.216	7.11907	1.53413	-1.46322	-2.11895	1.25219	1.59097	EM	36	38	2	0.947368	0.0112184	3209	38	3209
326	413	98	46.5209	150.869	46.5209	1.21151	-1.48818	-0.0690413	-1.51125	0.559446	EM	44	55	11	0.8	0.0283688	1551	55	1551
327	414	862	32.7463	-16.9991	32.7463	1.21182	-0.43532	0.59884	-0.100951	-0.280972	EM	48	57	9	0.842105	0.0402347	1193	57	1193
328	415	212	32.5076	-16.5088	32.5076	1.19953	-1.59998	-0.313423	0.215187	-0.623793	EM	57	57	0	1	0.0306122	1862	57	1862
329	416	395	33.0692	-16.3422	33.0692	1.21016	-1.28916	-0.266624	0.229958	-0.901173	EM	54	57	3	0.947368	0.0330073	1636	57	1636
330	418	167	17.0565	-25.1701	17.0565	1.26067	-0.415845	0.662035	0.502912	-1.37923	EM	45	46	1	0.978261	0.0140625	3200	46	3200
331	419	121	16.8455	-24.9678	16.8455	1.25654	-0.783249	-0.0302177	0.803375	-2.42373	EM	46	46	0	1	0.0141408	3253	46	3253
332	421	122	16.5985	-24.2562	16.5985	1.23387	-0.655633	0.381877	0.641449	-1.87699	EM	46	46	0	1	0.0141061	3261	46	3261
333	422	69	16.7372	-22.9314	16.7372	1.2025	-0.787109	-0.450054	0.764655	-3.14597	EM	46	46	0	1	0.0139015	3309	46	3309
334	423	92	16.0983	-22.814	16.0983	1.19047	-0.483488	-0.462323	0.786201	-3.11459	EM	45	45	0	1	0.0136157	3305	45	3305
335	424	81	15.218	-23.1606	15.218	1.19952	-0.729155	-0.411214	0.886605	-2.13442	EM	44	44	0	1	0.0131855	3337	44	3337
336	425	145	15.0837	-23.6248	15.0837	1.21014	-0.344564	0.406823	0.747609	-1.48718	EM	44	44	0	1	0.0134351	3275	44	3275
337	426	127	14.9283	-24.3843	14.9283	1.23469	-0.565979	0.89534	0.333033	-1.13444	EM	43	44	1	0.977273	0.0130501	3295	44	3295
338	427	88	14.8516	-24.7055	14.8516	1.24491	-1.14853	0.169113	0.466188	-1.44977	EM	43	44	1	0.977273	0.0128936	3335	44	3335
339	428	231	32.3094	-64.7672	32.3094	1.30331	-1.13568	-1.51676	0.657203	0.634802	EM	56	57	1	0.982456	0.0301237	1859	57	1859
340	429	46	16.7665	-24.745	16.7665	1.25191	-1.33331	-0.489376	0.749324	-2.25971	EM	45	46	1	0.978261	0.0135054	3332	46	3332
341	431	47	16.6182	-24.5878	16.6182	1.24841	-1.84349	-1.15077	0.760196	-2.18518	EM	46	46	0	1	0.013789	3336	46	3336
342	451	186	-16.494	-151.739	16.494	1.61316	-1.35027	-0.221559	1.08129	0.897349	EM	44	45	1	0.977778	0.01375	3200	45	3200
343	460	226	-16.7465	-151.003	16.7465	1.61508	-1.08084	-0.103857	1.02711	0.893866	EM	45	46	1	0.978261	0.0142766	3152	46	3152
344	465	27	-17.6571	-150.629	17.6571	1.61506	-1.61911	-1.1318	1.01904	0.925951	EM	46	47	1	0.978723	0.0138721	3316	47	3316
345	479	182	-16.4422	-152.265	16.4422	1.61161	-1.61085	-0.48388	1.10898	0.925669	EM	44	45	1	0.977778	0.0137243	3206	45	3206
346	481	332	-17.5291	-149.834	17.5291	1.61753	-0.936145	0.305174	0.895677	0.855172	EM	43	46	3	0.934783	0.0142573	3016	46	3016
347	494	380	-16.822	-151.437	16.822	1.61356	-0.860993	0.185169	0.989821	0.975123	EM	42	46	4	0.913043	0.0140234	2995	46	2995
348	496	34	-15.1437	-147.57	15.1437	1.61688	-1.02646	-2.35036	1.14321	0.769945	EM	43	44	1	0.977273	0.0127069	3384	44	3384
349	499	12	-16.0685	-142.416	16.0685	1.60762	-1.37057	-2.37843	1.13149	0.62929	EM	44	45	1	0.977778	0.0129908	3387	45	3387
350	505	198	-16.623	-151.494	16.623	1.61368	-1.03816	-0.201901	1.03871	0.895527	EM	45	46	1	0.978261	0.0141287	3185	46	3185
351	507	637	-17.6775	-149.401	17.6775	1.61825	-0.332173	0.568689	0.745877	0.956997	EM	43	47	4	0.914894	0.0158965	2705	47	2705
352	509	30	-14.6287	-145.206	14.6287	1.6104	-1.51122	-2.24829	1.18813	0.668722	EM	43	44	1	0.977273	0.0126582	3397	44	3397
353	521	57	-17.0045	-149.567	17.0045	1.61917	-1.83597	-2.15942	1.0377	0.886286	EM	45	46	1	0.978261	0.0135829	3313	46	3313
354	528	49	-16.262	-151.816	16.262	1.61332	-1.66618	-2.47026	1.13054	0.913234	EM	44	45	1	0.977778	0.0131579	3344	45	3344
355	537	1	-57.0778	-26.6822	57.0778	1.47476	-1.65948	-4.5583	-1.82136	0.836321	EM	49	49	0	1	0.0453704	1080	49	1080
356	555	308	53.6664	-166.895	53.6664	1.0064	-0.050269	0.598462	-1.40416	0.683345	EM	36	51	15	0.705882	0.0371517	969	51	969
357	558	140	-33.6478	-78.849	33.6478	1.20015	-1.21021	0.0371519	-0.224445	0.128577	EM	56	57	1	0.982456	0.0302539	1851	57	1851
358	559	113	-33.7675	-80.792	33.7675	1.23978	-1.18914	0.406823	-0.412008	0.202364	EM	56	57	1	0.982456	0.0299465	1870	57	1870
359	566	401	-14.3003	-170.718	14.3003	1.54554	-0.918155	-0.156215	1.08992	1.64693	EM	41	43	2	0.953488	0.0135448	3027	43	3027
360	568	217	-14.1722	-169.664	14.1722	1.55108	-1.77333	-0.224056	1.08677	1.68286	EM	42	43	1	0.976744	0.013076	3212	43	3212
361	569	218	-14.1786	-169.62	14.1786	1.55116	-1.79147	-0.206763	1.1234	1.61075	EM	42	43	1	0.976744	0.01308	3211	43	3211
362	570	380	-14.242	-169.468	14.242	1.55154	-1.17454	0.21488	1.00992	1.71984	EM	42	43	1	0.976744	0.013775	3049	43	3049
363	574	14	10.3029	-109.217	10.3029	1.30735	-1.69521	-2.85501	1.35132	3.09982	EM	40	40	0	1	0.0118906	3364	40	3364
364	575	35	-7.33933	72.4343	7.33933	1.39921	-1.31194	-1.88752	1.21832	1.29353	EM	36	38	2	0.947368	0.0111283	3235	38	3235
365	577	98	0.284458	174.113	0.284458	1.5229	-0.650497	-2.13889	1.28848	0.766926	EM	34	34	0	1	0.0117322	2898	34	2898
366	578	314	-13.7667	-177.105	13.7667	1.50939	-0.892866	-0.183969	1.13568	1.45457	EM	43	43	0	1	0.0137953	3117	43	3117
367	593	175	49.1207	154.526	49.1207	1.03407	-1.09641	0.283986	-1.6449	0.538251	EM	44	53	9	0.830189	0.0323767	1359	53	1359
368	594	37	1.85074	-157.353	1.85074	1.59694	-0.569497	-2.04452	1.25278	1.15463	EM	34	35	1	0.971429	0.0112732	3016	35	3016
369	597	877	45.076	147.877	45.076	1.2188	-0.00835517	0.523787	-1.42855	0.340523	EM	-6	55	61	0	0	818	55	818
370	600	138	50.8624	155.57	50.8624	0.802287	-0.896619	0.760852	-1.859	0.275786	EM	44	53	9	0.830189	0.0337942	1302	53	1302
371	604	85	-0.52847	166.934	0.52847	1.48579	-1.4649	-1.43939	1.25127	0.997934	EM	34	35	1	0.971429	0.0116438	2920	35	2920
372	606	289	-12.5032	177.08	12.5032	1.48803	-1.24298	-0.769238	1.1952	1.59223	EM	40	42	2	0.952381	0.0127592	3135	42	3135
373	627	545	-43.9385	-176.525	43.9385	1.48624	-0.405752	-0.590233	-0.52521	0.178766	EM	43	56	13	0.767857	0.0365336	1177	56	1177
374	678	174	52.3558	175.919	52.3558	1.27568	-1.50472	-0.100713	-1.44362	0.0418836	EM	43	52	9	0.826923	0.0364098	1181	52	1181
375	680	134	18.1164	145.767	18.1164	1.46095	-1.23788	-0.21783	1.12324	0.826974	EM	47	47	0	1	0.0147428	3188	47	3188
376	694	37	17.3682	-87.8571	17.3682	0.649352	-0.945694	-2.24829	1.14479	0.800236	EM	45	46	1	0.978261	0.0135624	3318	46	3318
377	695	59	17.3498	-87.5378	17.3498	0.803009	-1.80521	-2.85501	1.17167	0.854811	EM	44	46	2	0.956522	0.0133455	3297	46	3297
378	700	263	19.6846	-80.0403	19.6846	1.19933	-1.32407	-2.47026	1.15647	0.386427	EM	47	49	2	0.959184	0.0158089	2973	49	2973
379	706	26	4.6838	-160.38	4.6838	1.59765	-1.58507	-2.11895	1.20935	1.25367	EM	36	37	1	0.972973	0.0114796	3136	37	3136
380	742	112	18.7722	145.668	18.7722	1.45623	-1.24489	0.161299	0.964203	0.830932	EM	48	48	0	1	0.0151038	3178	48	3178
381	743	53	14.8525	145.559	14.8525	1.48073	-1.78029	-1.01976	1.23611	1.01473	EM	42	44	2	0.954545	0.0124629	3370	44	3370
382	747	119	17.5996	145.833	17.5996	1.4647	-1.60238	-0.0397201	1.08877	0.86692	EM	44	46	2	0.956522	0.0136392	3226	46	3226
383	748	101	16.3522	145.677	16.3522	1.47175	-1.32965	0.0268063	1.11433	1.00841	EM	45	45	0	1	0.013682	3289	45	3289
384	753	60	19.6831	145.419	19.6831	1.44902	-1.51229	0.085073	1.06804	0.69866	EM	48	49	1	0.979592	0.0151086	3177	49	3177
385	780	475	13.4435	144.777	13.4435	1.47252	-0.523054	-0.437999	1.22164	1.13018	EM	41	43	2	0.953488	0.0138701	2956	43	2956
386	844	277	14.1574	145.214	14.1574	1.4793	-1.05475	-0.291003	1.20125	1.07261	EM	41	43	2	0.953488	0.0130076	3152	43	3152
387	845	248	15.1891	145.754	15.1891	1.47913	-0.963192	-0.329272	1.22795	1.01677	EM	42	44	2	0.954545	0.0132492	3170	44	3170
388	854	181	15.0134	145.632	15.0134	1.47963	-1.01236	-0.962558	1.24431	1.01506	EM	42	44	2	0.954545	0.012963	3240	44	3240
389	903	24	-2.81264	-171.673	2.81264	1.57032	-1.63778	-2.91482	1.3162	-0.393196	EM	35	36	1	0.972222	0.011423	3064	36	3064
390	905	23	-4.51477	-172.183	4.51477	1.56389	-1.75982	-2.53908	1.34206	0.291359	EM	35	36	1	0.972222	0.0111785	3131	36	3131
391	908	19	-3.12749	-171.085	3.12749	1.57172	-1.82143	-2.79999	1.32777	0.00182665	EM	35	36	1	0.972222	0.0113563	3082	36	3082
392	910	18	-4.4554	-171.244	4.4554	1.56769	-1.7279	-2.50381	1.34615	0.191478	EM	35	36	1	0.972222	0.0111678	3134	36	3134
393	921	464	36.588	27.1683	36.588	0.545849	-1.28444	-0.0630763	0.230591	-0.272729	EM	48	57	9	0.842105	0.0347574	1381	57	1381
394	925	80	28.6372	-112.83	28.6372	0.538629	-1.31222	-0.309163	0.481699	-2.62519	EM	56	56	0	1	0.023759	2357	56	2357
395	927	123	28.702	-112.578	28.702	0.67685	-1.28745	-0.297931	0.511944	-2.49109	EM	56	56	0	1	0.0242739	2307	56	2307
396	930	74	27.4416	-111.88	27.4416	0.681643	-1.65909	-0.896325	0.722947	-2.13573	EM	55	55	0	1	0.022115	2487	55	2487
397	931	135	27.2186	-112.074	27.2186	0.315682	-1.37991	-0.739499	0.705062	-2.15301	EM	55	55	0	1	0.022449	2450	55	2450
398	933	118	26.1199	-111.274	26.1199	0.205745	-1.77921	-0.654951	0.651153	-1.84676	EM	54	54	0	1	0.0209302	2580	54	2580
399	936	120	25.6833	-111.035	25.6833	0.506344	-1.5102	-0.857557	0.704842	-1.78553	EM	54	54	0	1	0.0206028	2621	54	2621
400	971	18	-46.0981	50.2346	46.0981	1.45217	-1.12651	0.0738078	-1.26771	1.21018	EM	55	55	0	1	0.0334143	1646	55	1646
401	972	19	-46.4118	51.7591	46.4118	1.46082	-0.891005	0.1934	-1.30614	1.21607	EM	55	55	0	1	0.0336597	1634	55	1634
402	973	31	-37.8363	77.5566	37.8363	1.5162	-1.19804	0.099291	-0.378495	0.410141	EM	57	57	0	1	0.0320765	1777	57	1777
403	974	11	-38.7222	77.523	38.7222	1.51609	-1.71956	-0.698415	-0.287537	0.270533	EM	57	57	0	1	0.0320405	1779	57	1779
404	975	153	-52.5436	169.162	52.5436	1.44046	-0.986283	-0.148327	-1.05654	0.512267	EM	49	52	3	0.942308	0.0411419	1191	52	1191
405	982	129	49.4235	154.759	49.4235	0.985999	-0.593187	0.369321	-1.67044	0.526255	EM	41	53	12	0.773585	0.0295176	1389	53	1389
406	983	106	48.8219	154.109	48.8219	1.06062	-0.9704	0.143203	-1.66169	0.573198	EM	41	54	13	0.759259	0.028413	1443	54	1443
407	984	4103	-21.3066	165.7	21.3066	1.25575	0.513718	0.538394	0.67027	0.850246	EM	6	50	44	0.12	0	-977	50	977
408	1032	2492	12.2967	92.7856	12.2967	0.918596	0.172547	-0.0079334	1.16652	1.40125	EM	25	42	17	0.595238	0.0268817	930	42	930
409	1034	1757	-4.92375	150.62	4.92375	1.24484	0.794582	0.79268	0.960746	1.6128	EM	23	37	14	0.621622	0.0162659	1414	37	1414
410	1048	982	-20.2836	57.572	20.2836	1.4064	-0.16398	0.0866673	0.671256	0.789481	EM	48	49	1	0.979592	0.0216704	2215	49	2215
411	1054	1730	7.52546	93.5991	7.52546	1.1649	-0.187107	-0.115508	1.18455	1.31894	EM	34	38	4	0.894737	0.0219496	1549	38	1549
412	1058	11986	11.7364	122.866	11.7364	1.17087	1.3218	0.972675	1.06249	1.2708	EM	-169	41	210	0	0.0197108	-8574	41	8574
413	1059	266	-19.7167	63.4213	19.7167	1.45764	-0.990579	-0.462323	0.854537	0.28258	EM	48	49	1	0.979592	0.0161671	2969	49	2969
414	1061	267	-10.9397	166.248	10.9397	1.42499	-0.380588	0.0515468	1.18782	1.95114	EM	40	41	1	0.97561	0.0127836	3129	41	3129
415	1063	2399	-8.14116	158.307	8.14116	1.35365	0.711738	0.886683	1.05499	1.58094	EM	30	39	9	0.769231	0.0331858	904	39	904
416	1067	397	21.758	-71.8243	21.758	1.27346	-0.349879	-1.69316	1.10116	-0.185527	EM	44	51	7	0.862745	0.0163265	2695	51	2695
417	1071	1178	-16.2122	167.723	16.2122	1.39974	0.3902	0.628451	0.943719	1.46055	EM	38	45	7	0.844444	0.0171403	2217	45	2217
418	1075	684	-12.824	45.1439	12.824	1.15828	-0.637903	-0.101759	0.978801	0.541024	EM	41	42	1	0.97619	0.0149417	2744	42	2744
419	1312	69	-27.1198	-109.355	27.1198	1.52367	-0.869687	-0.267956	0.457097	0.347307	EM	55	55	0	1	0.0217822	2525	55	2525
420	1313	35	-26.3235	-79.9752	26.3235	1.26804	-1.76876	-0.31771	-0.0431885	-1.90743	EM	54	54	0	1	0.0204391	2642	54	2642
421	1500	294	12.9519	-81.5232	12.9519	0.980131	-1.21259	-0.506134	1.17071	0.799862	EM	41	42	1	0.97619	0.0130823	3134	42	3134
422	10128	499	-54.332	-67.4014	54.332	0.615738	0.544669	0.464807	-1.23542	-0.779337	EM	43	51	8	0.843137	0.0580297	741	51	741
423	10674	467	62.0503	-6.86364	62.0503	1.19857	-0.20956	0.0930081	-1.1224	1.3899	EM	28	46	18	0.608696	0.0793201	353	46	353
424	11474	737	35.9232	14.399	35.9232	1.03371	-0.676753	-0.728995	0.268645	-0.648408	EM	46	57	11	0.807018	0.040636	1132	57	1132
425	3	268	-10.4853	105.637	10.4853	1.34276	-0.924942	-0.502375	0.848236	0.985565	ORC	211	223	12	0.946188	0.0677368	3115	223	3115
426	125	62	-12.1636	96.8733	12.1636	1.38492	-1.48608	-2.24829	1.14918	0.996208	ORC	210	210	0	1	0.0625186	3359	210	3359
427	127	311	-31.553	159.077	31.553	1.19036	-1.53458	-0.332193	0.31082	0.721365	ORC	54	66	12	0.818182	0.0293001	1843	66	1843
428	128	192	-29.0326	167.952	29.0326	1.35409	-1.30758	-0.598806	0.327598	0.455396	ORC	69	79	10	0.873418	0.0313067	2204	79	2204
429	129	77	-54.6284	158.864	54.6284	1.41556	-0.936305	-0.431204	-1.33918	0.142207	ORC	16	19	3	0.842105	0.013986	1144	19	1144
430	131	183	39.6991	-31.1052	39.6991	1.40641	-1.54052	-0.0464508	0.0894212	0.553478	ORC	37	39	2	0.948718	0.0232266	1593	39	1593
431	132	229	39.4419	-31.2025	39.4419	1.40762	-0.922072	0.127625	0.0676551	0.746025	ORC	37	39	2	0.948718	0.023871	1550	39	1550
432	133	253	38.5782	-28.7013	38.5782	1.3861	-0.861884	0.222765	0.0882479	0.476599	ORC	38	41	3	0.926829	0.0246753	1540	41	1540
433	134	257	38.4695	-28.3336	38.4695	1.38084	-0.584902	0.766804	0.0532544	0.508431	ORC	39	42	3	0.928571	0.0253576	1538	42	1538
434	135	149	39.0523	-28.0113	39.0523	1.37923	-1.1693	-0.432897	0.120522	0.288415	ORC	39	40	1	0.975	0.0238386	1636	40	1636
435	136	236	38.6372	-28.0292	38.6372	1.3779	-0.761426	0.226674	0.0704534	0.47133	ORC	38	41	3	0.926829	0.0244373	1555	41	1555
436	137	263	38.7239	-27.2123	38.7239	1.37039	-0.615748	0.212895	0.120413	0.359898	ORC	38	41	3	0.926829	0.0248854	1527	41	1527
437	138	287	37.7954	-25.4819	37.7954	1.35103	-0.433825	0.250928	0.050649	0.218515	ORC	40	43	3	0.930233	0.0262812	1522	43	1522
438	139	214	36.9713	-25.0998	36.9713	1.35214	-1.03208	-0.188705	0.108661	-0.107522	ORC	42	45	3	0.933333	0.025974	1617	45	1617
439	145	658	27.7465	-18.0066	27.7465	1.11738	-0.727656	0.468017	0.207401	-1.36203	ORC	82	87	5	0.942529	0.0438034	1872	87	1872
440	146	831	28.6899	-17.8583	28.6899	1.13291	-0.445175	0.806242	0.00112217	-0.989889	ORC	75	81	6	0.925926	0.046875	1600	81	1600
441	147	838	28.1174	-17.2326	28.1174	1.09287	-0.637286	0.463887	0.18156	-1.30969	ORC	82	85	3	0.964706	0.0495768	1654	85	1654
442	148	1294	28.2911	-16.5563	28.2911	1.06539	-0.13819	1.08863	-0.0187349	-1.12812	ORC	77	84	7	0.916667	0.0652542	1180	84	1180
443	149	1123	27.9548	-15.5932	27.9548	0.994863	-0.21478	0.649852	0.201051	-1.50088	ORC	80	86	6	0.930233	0.0577617	1385	86	1385
444	150	718	28.4061	-14.0365	28.4061	0.864687	-0.196938	0.0590474	0.419415	-2.38862	ORC	83	83	0	1	0.047619	1743	83	1743
445	151	674	29.0245	-13.6418	29.0245	0.914139	-0.406088	-0.0474177	0.361055	-2.23249	ORC	76	79	3	0.962025	0.0441091	1723	79	1723
446	155	103	-1.3784	-89.6787	1.3784	1.28611	-1.15321	-0.883158	0.792786	-0.669693	ORC	296	296	0	1	0.100955	2932	296	2932
447	156	173	-0.385734	-91.5129	0.385734	1.32163	-0.474137	0.458807	0.772378	-1.35978	ORC	302	305	3	0.990164	0.106827	2827	305	2827
448	157	237	-1.2936	-90.4353	1.2936	1.3012	-0.853632	-0.187518	0.737854	-0.834183	ORC	293	297	4	0.986532	0.10483	2795	297	2795
449	158	55	0.325229	-89.9568	0.325229	1.29619	-1.5718	-1.57662	0.881434	-1.38346	ORC	306	306	0	1	0.103976	2943	306	2943
450	159	362	-0.559293	-91.1843	0.559293	1.3105	0.108287	0.56034	0.74227	-1.32585	ORC	292	303	11	0.963696	0.110397	2645	303	2645
451	160	57	0.332085	-90.4757	0.332085	1.30522	-0.941547	-0.561043	0.886765	-1.07007	ORC	306	306	0	1	0.104046	2941	306	2941
452	161	175	0.586845	-90.757	0.586845	1.31177	-1.17105	-0.114441	0.827877	-0.858194	ORC	296	303	7	0.976898	0.104483	2833	303	2833
453	162	112	-0.610811	-90.6658	0.610811	1.30811	-1.52462	-0.349987	0.729675	-1.84765	ORC	302	303	1	0.9967	0.104246	2897	303	2897
454	163	291	-0.826798	-89.4306	0.826798	1.27955	-0.517465	-0.0283328	0.786414	-0.585378	ORC	297	301	4	0.986711	0.108991	2725	301	2725
455	164	413	-0.627248	-90.3584	0.627248	1.29902	-0.35117	0.088258	0.75975	-1.55092	ORC	291	303	12	0.960396	0.112096	2596	303	2596
456	165	78	-0.818429	-90.0588	0.818429	1.29591	-1.42765	-0.723803	0.788992	-1.05976	ORC	301	301	0	1	0.102486	2937	301	2937
457	166	291	-0.266245	-90.7125	0.266245	1.30665	-0.50863	0.123864	0.812821	-1.69655	ORC	299	306	7	0.977124	0.110536	2705	306	2705
458	171	574	19.5981	-155.518	19.5981	1.53193	0.341243	1.17911	0.0777848	0.826495	ORC	146	149	3	0.979866	0.0547432	2667	149	2667
459	172	644	22.0584	-159.524	22.0584	1.52966	-0.239788	0.506272	0.540615	0.823431	ORC	121	129	8	0.937984	0.0498969	2425	129	2425
460	173	69	20.5476	-156.609	20.5476	1.53501	-0.977626	-0.35149	0.767891	0.226736	ORC	141	141	0	1	0.045323	3111	141	3111
461	176	380	20.835	-156.927	20.835	1.53517	-0.641735	0.209573	0.690261	0.386494	ORC	136	139	3	0.978417	0.0489033	2781	139	2781
462	180	652	20.7904	-156.337	20.7904	1.53213	-0.159977	0.960486	0.416247	0.760327	ORC	132	139	7	0.94964	0.0525478	2512	139	2512
463	181	31	28.2081	-177.367	28.2081	1.50433	-1.82728	-2.18058	0.715615	0.559625	ORC	84	84	0	1	0.0342717	2451	84	2451
464	183	503	21.1332	-157.015	21.1332	1.53366	-0.460315	0.476201	0.683133	0.61019	ORC	129	136	7	0.948529	0.0489378	2636	136	2636
465	186	100	21.8966	-160.152	21.8966	1.53071	-0.823464	-0.424476	0.775675	-0.393402	ORC	129	130	1	0.992308	0.0432596	2982	130	2982
466	187	605	21.4587	-157.973	21.4587	1.53318	-0.216872	0.359215	0.738332	0.757429	ORC	124	134	10	0.925373	0.0494024	2510	134	2510
467	189	904	64.9907	-18.5941	64.9907	1.28807	1.01054	0.698323	-1.67556	0.180205	ORC	0	11	11	0	0	-215	11	215
468	202	1491	-21.1333	55.5327	21.1333	1.38676	-0.077076	0.957349	0.157433	0.6927	ORC	-107	136	243	0	0	1648	136	1648
469	203	57	-7.99629	-140.687	7.99629	1.57945	-1.28388	-0.192279	1.04953	0.36647	ORC	242	242	0	1	0.0746914	3240	242	3240
470	206	36	-7.91764	-140.57	7.91764	1.57903	-1.74879	-0.266624	1.10427	-0.0549173	ORC	243	243	0	1	0.0746085	3257	243	3257
471	207	283	-9.77478	-139.014	9.77478	1.58028	-0.682176	0.357606	0.924127	0.833066	ORC	225	228	3	0.986842	0.0730757	3079	228	3079
472	211	303	-8.86624	-140.139	8.86624	1.58053	-0.658179	0.338547	0.936819	0.769143	ORC	230	235	5	0.978723	0.0759828	3027	235	3027
473	212	188	-9.94499	-139.089	9.94499	1.58148	-1.11956	0.111687	0.983017	0.715251	ORC	224	227	3	0.986784	0.0704624	3179	227	3179
474	213	202	-8.90932	-139.552	8.90932	1.57949	-1.04846	0.112455	1.02865	0.731489	ORC	233	235	2	0.991489	0.0744647	3129	235	3129
475	214	200	-9.39786	-140.074	9.39786	1.58239	-0.998112	0.151948	1.01778	0.792987	ORC	227	231	4	0.982684	0.0721093	3148	231	3148
476	217	87	-24.3767	-128.323	24.3767	1.59742	-1.25997	-2.01012	0.735601	0.551665	ORC	111	111	0	1	0.0399137	2781	111	2781
477	220	27	11.2942	166.876	11.2942	1.52824	-1.66063	-2.47026	1.26802	0.955933	ORC	217	217	0	1	0.0642392	3378	217	3378
478	237	636	29.9723	129.923	29.9723	1.18216	-1.59269	-0.133913	0.32852	1.4319	ORC	44	74	30	0.594595	0.0264106	1666	74	1666
479	238	767	29.8488	129.871	29.8488	1.1861	-1.32505	0.161299	0.247434	1.46454	ORC	35	75	40	0.466667	0.0226244	1547	75	1547
480	241	413	29.6412	129.713	29.6412	1.19183	-1.37776	0.0268063	0.354785	1.451	ORC	58	76	18	0.763158	0.0301926	1921	76	1921
481	242	549	29.4594	129.602	29.4594	1.19679	-1.76325	-0.181613	0.400042	1.41392	ORC	49	77	28	0.636364	0.0271619	1804	77	1804
482	244	663	29.1466	129.208	29.1466	1.20321	-1.78606	-0.652615	0.501754	1.29943	ORC	48	79	31	0.607595	0.0278746	1722	79	1722
483	247	696	28.323	129.972	28.323	1.23282	-1.17514	-0.876668	0.646023	1.31351	ORC	76	84	8	0.904762	0.042841	1774	84	1774
484	277	261	-9.42548	46.3688	9.42548	1.20749	-0.877304	-2.29743	1.13203	0.112592	ORC	227	231	4	0.982684	0.0735104	3088	231	3088
485	278	136	-9.73086	46.5115	9.73086	1.21416	-1.64273	-2.15942	1.13965	0.0768285	ORC	229	229	0	1	0.0710078	3225	229	3225
486	279	131	-9.72632	47.5732	9.72632	1.24294	-1.83466	-2.57625	1.15113	0.271798	ORC	229	229	0	1	0.0708978	3230	229	3230
487	280	135	-10.0866	47.7417	10.0866	1.24729	-1.67126	-1.97737	1.14121	0.0693138	ORC	226	226	0	1	0.0698177	3237	226	3237
488	283	77	-10.1593	51.1656	10.1593	1.31731	-1.7247	-2.35036	1.11498	0.26988	ORC	225	226	1	0.995575	0.0682439	3297	226	3297
489	285	25	-16.6031	59.5873	16.6031	1.42124	-1.81032	-2.24829	1.03481	0.147004	ORC	174	174	0	1	0.0518166	3358	174	3358
490	289	81	-7.12964	56.28	7.12964	1.37376	-1.69852	-2.35036	1.15403	0.919113	ORC	249	249	0	1	0.0782527	3182	249	3182
491	296	1237	24.2598	-76.6441	24.2598	0.836439	0.4135	-1.17029	0.987544	0.261517	ORC	50	112	62	0.446429	0.0304507	1642	112	1642
492	327	621	17.6315	-63.2375	17.6315	1.24292	-1.59212	0.0498688	0.957588	0.306905	ORC	153	166	13	0.921687	0.0561674	2724	166	2724
493	331	539	17.4908	-62.9763	17.4908	1.23848	-1.44835	-0.144974	1.10039	0.32775	ORC	149	167	18	0.892216	0.053006	2811	167	2811
494	334	1471	13.8984	-60.9668	13.8984	1.09654	-0.490366	0.154839	1.10127	1.03376	ORC	130	196	66	0.663265	0.0663604	1959	196	1959
495	335	608	18.0617	-63.0627	18.0617	1.25278	-1.04684	-0.390193	1.12082	0.159335	ORC	155	162	7	0.95679	0.0570692	2716	162	2716
496	348	153	18.7918	-110.975	18.7918	1.14929	-0.932636	0.21488	0.819963	-1.129	ORC	152	156	4	0.974359	0.0484694	3136	156	3136
497	349	10	19.31	-110.803	19.31	1.12574	-1.71384	-4.5583	0.928328	-1.30639	ORC	151	151	0	1	0.0464901	3248	151	3248
498	350	42	18.3568	-114.724	18.3568	1.22766	-1.48381	-0.657295	0.864525	-2.21362	ORC	159	159	0	1	0.0486536	3268	159	3268
499	351	150	29.0398	-118.285	29.0398	1.04032	-0.753194	0.369321	0.155836	-2.2446	ORC	79	79	0	1	0.0351736	2246	79	2246
500	352	78	-49.6862	178.774	49.6862	1.4728	-1.45486	-0.493065	-0.927612	-0.0868905	ORC	20	24	4	0.833333	0.0140252	1426	24	1426
501	354	26	3.85111	-159.297	3.85111	1.59683	-1.36454	-2.20242	1.20854	0.772245	ORC	275	275	0	1	0.0886525	3102	275	3102
502	355	75	8.62158	150.926	8.62158	1.44379	-1.74773	-2.35036	1.24677	1.54201	ORC	237	237	0	1	0.0730129	3246	237	3246
503	356	96	-40.3188	-9.94232	40.3188	1.4672	-1.11875	0.131366	-0.650587	1.56277	ORC	38	38	0	1	0.0227001	1674	38	1674
504	358	23	-9.95743	-150.211	9.95743	1.61021	-1.77788	-2.29743	1.29389	0.312753	ORC	227	227	0	1	0.0678828	3344	227	3344
505	359	301	-19.0524	-169.859	19.0524	1.54	-0.7351	-1.41778	0.937646	1.12637	ORC	122	154	32	0.792208	0.041036	2973	154	2973
506	361	231	5.52886	-87.0619	5.52886	1.16287	-1.43054	-0.18515	0.897763	1.45937	ORC	256	261	5	0.980843	0.0863406	2965	261	2965
507	362	177	-29.3809	-177.987	29.3809	1.47305	-1.33567	-0.220313	0.496595	0.882478	ORC	71	77	6	0.922078	0.032524	2183	77	2183
508	363	546	1.61539	7.39705	1.61539	1.01136	-0.917571	0.149045	0.921717	1.08096	ORC	225	294	69	0.765306	0.0900721	2498	294	2498
509	364	1100	0.238989	6.60226	0.238989	1.05275	-0.393385	0.657535	0.696826	1.26523	ORC	183	306	123	0.598039	0.0966209	1894	306	1894
510	365	379	-1.43572	5.62983	1.43572	1.10492	-1.37097	-0.137212	0.292053	0.989638	ORC	267	295	28	0.905085	0.100451	2658	295	2658
511	366	24	-46.6358	37.9408	46.6358	1.39227	-1.24767	-0.090336	-1.21507	1.19043	ORC	28	28	0	1	0.0172733	1621	28	1621
512	367	32	-46.907	37.7404	46.907	1.3934	-0.702963	0.33189	-1.325	1.21574	ORC	28	28	0	1	0.0174672	1603	28	1603
513	368	285	-21.2346	-159.778	21.2346	1.57866	-1.13121	-0.225308	0.815604	0.980579	ORC	117	135	18	0.866667	0.0411103	2846	135	2846
514	370	50	-7.94351	-14.367	7.94351	1.37207	-1.02471	0.0786583	0.445999	-1.89879	ORC	242	242	0	1	0.0745763	3245	242	3245
515	375	38	19.2921	166.635	19.2921	1.52859	-1.7444	-2.70161	1.17556	-0.0708453	ORC	152	152	0	1	0.0471757	3222	152	3222
516	377	400	12.1845	-68.2896	12.1845	0.846357	-0.722226	-0.835912	1.2904	-0.681778	ORC	208	210	2	0.990476	0.0688514	3021	210	3021
517	378	565	12.1941	-68.9726	12.1941	0.792037	-0.590793	-0.441422	1.25596	-0.59198	ORC	207	210	3	0.985714	0.072479	2856	210	2856
518	379	59	-18.8668	-159.776	18.8668	1.58213	-1.48865	-1.30669	1.0333	1.02076	ORC	154	155	1	0.993548	0.0477519	3225	155	3225
519	380	128	-19.9957	-158.114	19.9957	1.58669	-1.38112	-1.50862	0.95978	0.982786	ORC	142	146	4	0.972603	0.0459696	3089	146	3089
520	381	149	-21.9281	-157.919	21.9281	1.58463	-1.23482	-1.00404	0.805361	0.954631	ORC	122	130	8	0.938462	0.0416382	2930	130	2930
521	382	31	-10.4199	-161.001	10.4199	1.59222	-1.76419	-2.24829	1.29027	1.1323	ORC	224	224	0	1	0.0668457	3351	224	3351
522	383	40	-19.2688	-158.937	19.2688	1.58477	-1.78368	-2.29743	1.01831	0.97921	ORC	152	152	0	1	0.0471903	3221	152	3221
523	384	107	-20.1612	-157.341	20.1612	1.58926	-1.48877	-2.06239	0.961545	0.946385	ORC	141	144	3	0.979167	0.0454985	3099	144	3099
524	385	111	-19.8671	-157.702	19.8671	1.58838	-1.43301	-1.88752	0.983555	0.981917	ORC	143	147	4	0.972789	0.0459216	3114	147	3114
525	392	32	-8.98802	-157.981	8.98802	1.60488	-1.53179	-2.35036	1.29226	0.639943	ORC	234	234	0	1	0.0708661	3302	234	3302
526	394	108	-37.1124	-12.2851	37.1124	1.48014	-1.02857	0.677725	-0.521485	0.968467	ORC	44	45	1	0.977778	0.0255963	1719	45	1719
527	395	92	-37.3005	-12.6781	37.3005	1.48264	-1.58504	-0.183969	-0.30893	0.886843	ORC	45	45	0	1	0.0260116	1730	45	1730
528	399	44	-49.3013	69.4849	49.3013	1.53619	0.237944	0.583543	-1.45064	-0.103714	ORC	25	25	0	1	0.0168919	1480	25	1480
529	401	11	-53.0932	73.5169	53.0932	1.54019	-0.647103	0.882939	-2.16422	-0.14464	ORC	21	21	0	1	0.0161538	1300	21	1300
530	402	105	71.0147	-8.38644	71.0147	1.28454	-0.62662	0.739607	-2.08396	0.0669724	ORC	7	8	1	0.875	0.0188172	372	8	372
531	404	52	-20.5082	-29.3033	20.5082	1.3067	-1.64945	-0.159624	0.84623	0.0826102	ORC	140	141	1	0.992908	0.0447284	3130	141	3130
532	405	297	45.9057	149.949	45.9057	1.22361	-0.243828	0.42993	-1.52795	0.50425	ORC	18	29	11	0.62069	0.01311	1373	29	1373
533	406	242	46.948	151.996	46.948	1.17415	-0.664385	0.473938	-1.56532	0.653481	ORC	20	28	8	0.714286	0.0143781	1391	28	1391
534	407	215	47.337	152.478	47.337	1.16346	-1.12147	0.280391	-1.61577	0.647843	ORC	19	27	8	0.703704	0.0135521	1402	27	1402
535	409	209	47.746	153.013	47.746	1.13855	-1.15924	0.148318	-1.60872	0.625097	ORC	21	27	6	0.777778	0.0150971	1391	27	1391
536	410	130	48.0805	153.216	48.0805	1.12274	-1.21459	0.437622	-1.63424	0.603354	ORC	25	26	1	0.961538	0.0171939	1454	26	1454
537	411	54	7.11907	171.216	7.11907	1.53413	-1.46322	-2.11895	1.25219	1.59097	ORC	249	249	0	1	0.0775943	3209	249	3209
538	413	98	46.5209	150.869	46.5209	1.21151	-1.48818	-0.0690413	-1.51125	0.559446	ORC	22	28	6	0.785714	0.0141844	1551	28	1551
539	414	862	32.7463	-16.9991	32.7463	1.21182	-0.43532	0.59884	-0.100951	-0.280972	ORC	55	60	5	0.916667	0.0461023	1193	60	1193
540	415	212	32.5076	-16.5088	32.5076	1.19953	-1.59998	-0.313423	0.215187	-0.623793	ORC	60	61	1	0.983607	0.0322234	1862	61	1862
541	416	395	33.0692	-16.3422	33.0692	1.21016	-1.28916	-0.266624	0.229958	-0.901173	ORC	58	59	1	0.983051	0.0354523	1636	59	1636
542	418	167	17.0565	-25.1701	17.0565	1.26067	-0.415845	0.662035	0.502912	-1.37923	ORC	170	170	0	1	0.053125	3200	170	3200
543	419	121	16.8455	-24.9678	16.8455	1.25654	-0.783249	-0.0302177	0.803375	-2.42373	ORC	172	172	0	1	0.0528743	3253	172	3253
544	421	122	16.5985	-24.2562	16.5985	1.23387	-0.655633	0.381877	0.641449	-1.87699	ORC	174	174	0	1	0.0533579	3261	174	3261
545	422	69	16.7372	-22.9314	16.7372	1.2025	-0.787109	-0.450054	0.764655	-3.14597	ORC	173	173	0	1	0.0522817	3309	173	3309
546	423	92	16.0983	-22.814	16.0983	1.19047	-0.483488	-0.462323	0.786201	-3.11459	ORC	178	178	0	1	0.0538578	3305	178	3305
547	424	81	15.218	-23.1606	15.218	1.19952	-0.729155	-0.411214	0.886605	-2.13442	ORC	186	186	0	1	0.0557387	3337	186	3337
548	425	145	15.0837	-23.6248	15.0837	1.21014	-0.344564	0.406823	0.747609	-1.48718	ORC	187	187	0	1	0.0570992	3275	187	3275
549	426	127	14.9283	-24.3843	14.9283	1.23469	-0.565979	0.89534	0.333033	-1.13444	ORC	187	188	1	0.994681	0.0567527	3295	188	3295
550	427	88	14.8516	-24.7055	14.8516	1.24491	-1.14853	0.169113	0.466188	-1.44977	ORC	188	189	1	0.994709	0.0563718	3335	189	3335
551	428	231	32.3094	-64.7672	32.3094	1.30331	-1.13568	-1.51676	0.657203	0.634802	ORC	61	62	1	0.983871	0.0328133	1859	62	1859
552	429	46	16.7665	-24.745	16.7665	1.25191	-1.33331	-0.489376	0.749324	-2.25971	ORC	173	173	0	1	0.0519208	3332	173	3332
553	431	47	16.6182	-24.5878	16.6182	1.24841	-1.84349	-1.15077	0.760196	-2.18518	ORC	174	174	0	1	0.0521583	3336	174	3336
554	451	186	-16.494	-151.739	16.494	1.61316	-1.35027	-0.221559	1.08129	0.897349	ORC	171	175	4	0.977143	0.0534375	3200	175	3200
555	460	226	-16.7465	-151.003	16.7465	1.61508	-1.08084	-0.103857	1.02711	0.893866	ORC	164	173	9	0.947977	0.0520305	3152	173	3152
556	465	27	-17.6571	-150.629	17.6571	1.61506	-1.61911	-1.1318	1.01904	0.925951	ORC	165	165	0	1	0.0497587	3316	165	3316
557	479	182	-16.4422	-152.265	16.4422	1.61161	-1.61085	-0.48388	1.10898	0.925669	ORC	171	176	5	0.971591	0.0533375	3206	176	3206
558	481	332	-17.5291	-149.834	17.5291	1.61753	-0.936145	0.305174	0.895677	0.855172	ORC	145	166	21	0.873494	0.0480769	3016	166	3016
559	494	380	-16.822	-151.437	16.822	1.61356	-0.860993	0.185169	0.989821	0.975123	ORC	147	172	25	0.854651	0.0490818	2995	172	2995
560	496	34	-15.1437	-147.57	15.1437	1.61688	-1.02646	-2.35036	1.14321	0.769945	ORC	186	186	0	1	0.0549645	3384	186	3384
561	499	12	-16.0685	-142.416	16.0685	1.60762	-1.37057	-2.37843	1.13149	0.62929	ORC	179	179	0	1	0.0528491	3387	179	3387
562	505	198	-16.623	-151.494	16.623	1.61368	-1.03816	-0.201901	1.03871	0.895527	ORC	163	174	11	0.936782	0.0511774	3185	174	3185
563	507	637	-17.6775	-149.401	17.6775	1.61825	-0.332173	0.568689	0.745877	0.956997	ORC	129	165	36	0.781818	0.0476895	2705	165	2705
564	509	30	-14.6287	-145.206	14.6287	1.6104	-1.51122	-2.24829	1.18813	0.668722	ORC	190	191	1	0.994764	0.0559317	3397	191	3397
565	521	57	-17.0045	-149.567	17.0045	1.61917	-1.83597	-2.15942	1.0377	0.886286	ORC	170	171	1	0.994152	0.051313	3313	171	3313
566	528	49	-16.262	-151.816	16.262	1.61332	-1.66618	-2.47026	1.13054	0.913234	ORC	177	177	0	1	0.0529306	3344	177	3344
567	537	1	-57.0778	-26.6822	57.0778	1.47476	-1.65948	-4.5583	-1.82136	0.836321	ORC	17	17	0	1	0.0157407	1080	17	1080
568	555	308	53.6664	-166.895	53.6664	1.0064	-0.050269	0.598462	-1.40416	0.683345	ORC	9	20	11	0.45	0.00928793	969	20	969
569	558	140	-33.6478	-78.849	33.6478	1.20015	-1.21021	0.0371519	-0.224445	0.128577	ORC	56	57	1	0.982456	0.0302539	1851	57	1851
570	559	113	-33.7675	-80.792	33.7675	1.23978	-1.18914	0.406823	-0.412008	0.202364	ORC	54	56	2	0.964286	0.028877	1870	56	1870
571	566	401	-14.3003	-170.718	14.3003	1.54554	-0.918155	-0.156215	1.08992	1.64693	ORC	133	193	60	0.689119	0.0439379	3027	193	3027
572	568	217	-14.1722	-169.664	14.1722	1.55108	-1.77333	-0.224056	1.08677	1.68286	ORC	170	194	24	0.876289	0.0529265	3212	194	3212
573	569	218	-14.1786	-169.62	14.1786	1.55116	-1.79147	-0.206763	1.1234	1.61075	ORC	166	194	28	0.85567	0.0516973	3211	194	3211
574	570	380	-14.242	-169.468	14.242	1.55154	-1.17454	0.21488	1.00992	1.71984	ORC	141	194	53	0.726804	0.0462447	3049	194	3049
575	574	14	10.3029	-109.217	10.3029	1.30735	-1.69521	-2.85501	1.35132	3.09982	ORC	224	224	0	1	0.0665874	3364	224	3364
576	575	35	-7.33933	72.4343	7.33933	1.39921	-1.31194	-1.88752	1.21832	1.29353	ORC	247	247	0	1	0.0763524	3235	247	3235
577	577	98	0.284458	174.113	0.284458	1.5229	-0.650497	-2.13889	1.28848	0.766926	ORC	306	306	0	1	0.10559	2898	306	2898
578	578	314	-13.7667	-177.105	13.7667	1.50939	-0.892866	-0.183969	1.13568	1.45457	ORC	161	197	36	0.817259	0.0516522	3117	197	3117
579	593	175	49.1207	154.526	49.1207	1.03407	-1.09641	0.283986	-1.6449	0.538251	ORC	22	25	3	0.88	0.0161884	1359	25	1359
580	594	37	1.85074	-157.353	1.85074	1.59694	-0.569497	-2.04452	1.25278	1.15463	ORC	292	292	0	1	0.096817	3016	292	3016
581	597	877	45.076	147.877	45.076	1.2188	-0.00835517	0.523787	-1.42855	0.340523	ORC	-5	30	35	0	0	818	30	818
582	600	138	50.8624	155.57	50.8624	0.802287	-0.896619	0.760852	-1.859	0.275786	ORC	22	23	1	0.956522	0.0168971	1302	23	1302
583	604	85	-0.52847	166.934	0.52847	1.48579	-1.4649	-1.43939	1.25127	0.997934	ORC	304	304	0	1	0.10411	2920	304	2920
584	606	289	-12.5032	177.08	12.5032	1.48803	-1.24298	-0.769238	1.1952	1.59223	ORC	202	207	5	0.975845	0.0644338	3135	207	3135
585	627	545	-43.9385	-176.525	43.9385	1.48624	-0.405752	-0.590233	-0.52521	0.178766	ORC	-15	32	47	0	0	1177	32	1177
586	678	174	52.3558	175.919	52.3558	1.27568	-1.50472	-0.100713	-1.44362	0.0418836	ORC	18	22	4	0.818182	0.0152413	1181	22	1181
587	680	134	18.1164	145.767	18.1164	1.46095	-1.23788	-0.21783	1.12324	0.826974	ORC	160	162	2	0.987654	0.0501882	3188	162	3188
588	694	37	17.3682	-87.8571	17.3682	0.649352	-0.945694	-2.24829	1.14479	0.800236	ORC	168	168	0	1	0.0506329	3318	168	3318
589	695	59	17.3498	-87.5378	17.3498	0.803009	-1.80521	-2.85501	1.17167	0.854811	ORC	168	168	0	1	0.0509554	3297	168	3297
590	700	263	19.6846	-80.0403	19.6846	1.19933	-1.32407	-2.47026	1.15647	0.386427	ORC	144	148	4	0.972973	0.0484359	2973	148	2973
591	706	26	4.6838	-160.38	4.6838	1.59765	-1.58507	-2.11895	1.20935	1.25367	ORC	268	268	0	1	0.0854592	3136	268	3136
592	742	112	18.7722	145.668	18.7722	1.45623	-1.24489	0.161299	0.964203	0.830932	ORC	150	156	6	0.961538	0.0471995	3178	156	3178
593	743	53	14.8525	145.559	14.8525	1.48073	-1.78029	-1.01976	1.23611	1.01473	ORC	189	189	0	1	0.0560831	3370	189	3370
594	747	119	17.5996	145.833	17.5996	1.4647	-1.60238	-0.0397201	1.08877	0.86692	ORC	160	166	6	0.963855	0.049597	3226	166	3226
595	748	101	16.3522	145.677	16.3522	1.47175	-1.32965	0.0268063	1.11433	1.00841	ORC	173	176	3	0.982955	0.0525996	3289	176	3289
596	753	60	19.6831	145.419	19.6831	1.44902	-1.51229	0.085073	1.06804	0.69866	ORC	146	148	2	0.986486	0.0459553	3177	148	3177
597	780	475	13.4435	144.777	13.4435	1.47252	-0.523054	-0.437999	1.22164	1.13018	ORC	174	200	26	0.87	0.0588633	2956	200	2956
598	844	277	14.1574	145.214	14.1574	1.4793	-1.05475	-0.291003	1.20125	1.07261	ORC	179	194	15	0.92268	0.0567893	3152	194	3152
599	845	248	15.1891	145.754	15.1891	1.47913	-0.963192	-0.329272	1.22795	1.01677	ORC	180	186	6	0.967742	0.0567823	3170	186	3170
600	854	181	15.0134	145.632	15.0134	1.47963	-1.01236	-0.962558	1.24431	1.01506	ORC	183	187	4	0.97861	0.0564815	3240	187	3240
601	903	24	-2.81264	-171.673	2.81264	1.57032	-1.63778	-2.91482	1.3162	-0.393196	ORC	283	283	0	1	0.0923629	3064	283	3064
602	905	23	-4.51477	-172.183	4.51477	1.56389	-1.75982	-2.53908	1.34206	0.291359	ORC	269	269	0	1	0.085915	3131	269	3131
603	908	19	-3.12749	-171.085	3.12749	1.57172	-1.82143	-2.79999	1.32777	0.00182665	ORC	281	281	0	1	0.0911746	3082	281	3082
604	910	18	-4.4554	-171.244	4.4554	1.56769	-1.7279	-2.50381	1.34615	0.191478	ORC	270	270	0	1	0.0861519	3134	270	3134
605	921	464	36.588	27.1683	36.588	0.545849	-1.28444	-0.0630763	0.230591	-0.272729	ORC	42	47	5	0.893617	0.0304127	1381	47	1381
606	925	80	28.6372	-112.83	28.6372	0.538629	-1.31222	-0.309163	0.481699	-2.62519	ORC	82	82	0	1	0.03479	2357	82	2357
607	927	123	28.702	-112.578	28.702	0.67685	-1.28745	-0.297931	0.511944	-2.49109	ORC	81	81	0	1	0.0351105	2307	81	2307
608	930	74	27.4416	-111.88	27.4416	0.681643	-1.65909	-0.896325	0.722947	-2.13573	ORC	89	89	0	1	0.0357861	2487	89	2487
609	931	135	27.2186	-112.074	27.2186	0.315682	-1.37991	-0.739499	0.705062	-2.15301	ORC	91	91	0	1	0.0371429	2450	91	2450
610	933	118	26.1199	-111.274	26.1199	0.205745	-1.77921	-0.654951	0.651153	-1.84676	ORC	98	98	0	1	0.0379845	2580	98	2580
611	936	120	25.6833	-111.035	25.6833	0.506344	-1.5102	-0.857557	0.704842	-1.78553	ORC	101	101	0	1	0.0385349	2621	101	2621
612	971	18	-46.0981	50.2346	46.0981	1.45217	-1.12651	0.0738078	-1.26771	1.21018	ORC	29	29	0	1	0.0176185	1646	29	1646
613	972	19	-46.4118	51.7591	46.4118	1.46082	-0.891005	0.1934	-1.30614	1.21607	ORC	28	28	0	1	0.0171359	1634	28	1634
614	973	31	-37.8363	77.5566	37.8363	1.5162	-1.19804	0.099291	-0.378495	0.410141	ORC	43	43	0	1	0.0241981	1777	43	1777
615	974	11	-38.7222	77.523	38.7222	1.51609	-1.71956	-0.698415	-0.287537	0.270533	ORC	41	41	0	1	0.0230467	1779	41	1779
616	975	153	-52.5436	169.162	52.5436	1.44046	-0.986283	-0.148327	-1.05654	0.512267	ORC	13	21	8	0.619048	0.0109152	1191	21	1191
617	982	129	49.4235	154.759	49.4235	0.985999	-0.593187	0.369321	-1.67044	0.526255	ORC	23	25	2	0.92	0.0165587	1389	25	1389
618	983	106	48.8219	154.109	48.8219	1.06062	-0.9704	0.143203	-1.66169	0.573198	ORC	24	25	1	0.96	0.016632	1443	25	1443
619	984	4103	-21.3066	165.7	21.3066	1.25575	0.513718	0.538394	0.67027	0.850246	ORC	-186	135	321	0	0.190379	-977	135	977
620	1032	2492	12.2967	92.7856	12.2967	0.918596	0.172547	-0.0079334	1.16652	1.40125	ORC	32	209	177	0.15311	0.0344086	930	209	930
621	1034	1757	-4.92375	150.62	4.92375	1.24484	0.794582	0.79268	0.960746	1.6128	ORC	5	266	261	0.018797	0.00353607	1414	266	1414
622	1048	982	-20.2836	57.572	20.2836	1.4064	-0.16398	0.0866673	0.671256	0.789481	ORC	51	143	92	0.356643	0.0230248	2215	143	2215
623	1054	1730	7.52546	93.5991	7.52546	1.1649	-0.187107	-0.115508	1.18455	1.31894	ORC	150	246	96	0.609756	0.0968367	1549	246	1549
624	1058	11986	11.7364	122.866	11.7364	1.17087	1.3218	0.972675	1.06249	1.2708	ORC	-1156	213	1369	0	0.134826	-8574	213	8574
625	1059	266	-19.7167	63.4213	19.7167	1.45764	-0.990579	-0.462323	0.854537	0.28258	ORC	139	148	9	0.939189	0.0468171	2969	148	2969
626	1061	267	-10.9397	166.248	10.9397	1.42499	-0.380588	0.0515468	1.18782	1.95114	ORC	179	220	41	0.813636	0.0572068	3129	220	3129
627	1063	2399	-8.14116	158.307	8.14116	1.35365	0.711738	0.886683	1.05499	1.58094	ORC	-121	241	362	0	0	904	241	904
628	1067	397	21.758	-71.8243	21.758	1.27346	-0.349879	-1.69316	1.10116	-0.185527	ORC	124	131	7	0.946565	0.0460111	2695	131	2695
629	1071	1178	-16.2122	167.723	16.2122	1.39974	0.3902	0.628451	0.943719	1.46055	ORC	-17	177	194	0	0	2217	177	2217
630	1075	684	-12.824	45.1439	12.824	1.15828	-0.637903	-0.101759	0.978801	0.541024	ORC	168	205	37	0.819512	0.0612245	2744	205	2744
631	1312	69	-27.1198	-109.355	27.1198	1.52367	-0.869687	-0.267956	0.457097	0.347307	ORC	91	91	0	1	0.0360396	2525	91	2525
632	1313	35	-26.3235	-79.9752	26.3235	1.26804	-1.76876	-0.31771	-0.0431885	-1.90743	ORC	97	97	0	1	0.0367146	2642	97	2642
633	1500	294	12.9519	-81.5232	12.9519	0.980131	-1.21259	-0.506134	1.17071	0.799862	ORC	200	204	4	0.980392	0.0638162	3134	204	3134
634	10128	499	-54.332	-67.4014	54.332	0.615738	0.544669	0.464807	-1.23542	-0.779337	ORC	12	20	8	0.6	0.0161943	741	20	741
635	10674	467	62.0503	-6.86364	62.0503	1.19857	-0.20956	0.0930081	-1.1224	1.3899	ORC	3	13	10	0.230769	0.00849858	353	13	353
636	11474	737	35.9232	14.399	35.9232	1.03371	-0.676753	-0.728995	0.268645	-0.648408	ORC	43	49	6	0.877551	0.0379859	1132	49	1132
637	3	268	-10.4853	105.637	10.4853	1.34276	-0.924942	-0.502375	0.848236	0.985565	NM	128	137	9	0.934307	0.0410915	3115	137	3115
638	125	62	-12.1636	96.8733	12.1636	1.38492	-1.48608	-2.24829	1.14918	0.996208	NM	136	144	8	0.944444	0.0404882	3359	144	3359
639	127	311	-31.553	159.077	31.553	1.19036	-1.53458	-0.332193	0.31082	0.721365	NM	138	162	24	0.851852	0.0748779	1843	162	1843
640	128	192	-29.0326	167.952	29.0326	1.35409	-1.30758	-0.598806	0.327598	0.455396	NM	142	159	17	0.893082	0.0644283	2204	159	2204
641	129	77	-54.6284	158.864	54.6284	1.41556	-0.936305	-0.431204	-1.33918	0.142207	NM	210	223	13	0.941704	0.183566	1144	223	1144
642	131	183	39.6991	-31.1052	39.6991	1.40641	-1.54052	-0.0464508	0.0894212	0.553478	NM	173	204	31	0.848039	0.1086	1593	204	1593
643	132	229	39.4419	-31.2025	39.4419	1.40762	-0.922072	0.127625	0.0676551	0.746025	NM	163	202	39	0.806931	0.105161	1550	202	1550
644	133	253	38.5782	-28.7013	38.5782	1.3861	-0.861884	0.222765	0.0882479	0.476599	NM	159	195	36	0.815385	0.103247	1540	195	1540
645	134	257	38.4695	-28.3336	38.4695	1.38084	-0.584902	0.766804	0.0532544	0.508431	NM	157	194	37	0.809278	0.102081	1538	194	1538
646	135	149	39.0523	-28.0113	39.0523	1.37923	-1.1693	-0.432897	0.120522	0.288415	NM	177	199	22	0.889447	0.108191	1636	199	1636
647	136	236	38.6372	-28.0292	38.6372	1.3779	-0.761426	0.226674	0.0704534	0.47133	NM	156	195	39	0.8	0.100322	1555	195	1555
648	137	263	38.7239	-27.2123	38.7239	1.37039	-0.615748	0.212895	0.120413	0.359898	NM	157	196	39	0.80102	0.102816	1527	196	1527
649	138	287	37.7954	-25.4819	37.7954	1.35103	-0.433825	0.250928	0.050649	0.218515	NM	143	189	46	0.756614	0.0939553	1522	189	1522
650	139	214	36.9713	-25.0998	36.9713	1.35214	-1.03208	-0.188705	0.108661	-0.107522	NM	152	183	31	0.830601	0.0940012	1617	183	1617
651	145	658	27.7465	-18.0066	27.7465	1.11738	-0.727656	0.468017	0.207401	-1.36203	NM	82	158	76	0.518987	0.0438034	1872	158	1872
652	146	831	28.6899	-17.8583	28.6899	1.13291	-0.445175	0.806242	0.00112217	-0.989889	NM	56	158	102	0.35443	0.035	1600	158	1600
653	147	838	28.1174	-17.2326	28.1174	1.09287	-0.637286	0.463887	0.18156	-1.30969	NM	68	158	90	0.43038	0.0411125	1654	158	1654
654	148	1294	28.2911	-16.5563	28.2911	1.06539	-0.13819	1.08863	-0.0187349	-1.12812	NM	-2	158	160	0	0	1180	158	1180
655	149	1123	27.9548	-15.5932	27.9548	0.994863	-0.21478	0.649852	0.201051	-1.50088	NM	9	158	149	0.056962	0.00649819	1385	158	1385
656	150	718	28.4061	-14.0365	28.4061	0.864687	-0.196938	0.0590474	0.419415	-2.38862	NM	68	158	90	0.43038	0.0390132	1743	158	1743
657	151	674	29.0245	-13.6418	29.0245	0.914139	-0.406088	-0.0474177	0.361055	-2.23249	NM	62	159	97	0.389937	0.0359837	1723	159	1723
658	155	103	-1.3784	-89.6787	1.3784	1.28611	-1.15321	-0.883158	0.792786	-0.669693	NM	100	107	7	0.934579	0.0341064	2932	107	2932
659	156	173	-0.385734	-91.5129	0.385734	1.32163	-0.474137	0.458807	0.772378	-1.35978	NM	92	105	13	0.87619	0.0325433	2827	105	2827
660	157	237	-1.2936	-90.4353	1.2936	1.3012	-0.853632	-0.187518	0.737854	-0.834183	NM	86	107	21	0.803738	0.0307692	2795	107	2795
661	158	55	0.325229	-89.9568	0.325229	1.29619	-1.5718	-1.57662	0.881434	-1.38346	NM	99	105	6	0.942857	0.0336391	2943	105	2943
662	159	362	-0.559293	-91.1843	0.559293	1.3105	0.108287	0.56034	0.74227	-1.32585	NM	76	106	30	0.716981	0.0287335	2645	106	2645
663	160	57	0.332085	-90.4757	0.332085	1.30522	-0.941547	-0.561043	0.886765	-1.07007	NM	101	105	4	0.961905	0.0343421	2941	105	2941
664	161	175	0.586845	-90.757	0.586845	1.31177	-1.17105	-0.114441	0.827877	-0.858194	NM	95	106	11	0.896226	0.0335334	2833	106	2833
665	162	112	-0.610811	-90.6658	0.610811	1.30811	-1.52462	-0.349987	0.729675	-1.84765	NM	96	106	10	0.90566	0.0331377	2897	106	2897
666	163	291	-0.826798	-89.4306	0.826798	1.27955	-0.517465	-0.0283328	0.786414	-0.585378	NM	84	106	22	0.792453	0.0308257	2725	106	2725
667	164	413	-0.627248	-90.3584	0.627248	1.29902	-0.35117	0.088258	0.75975	-1.55092	NM	73	106	33	0.688679	0.0281202	2596	106	2596
668	165	78	-0.818429	-90.0588	0.818429	1.29591	-1.42765	-0.723803	0.788992	-1.05976	NM	102	106	4	0.962264	0.0347293	2937	106	2937
669	166	291	-0.266245	-90.7125	0.266245	1.30665	-0.50863	0.123864	0.812821	-1.69655	NM	79	105	26	0.752381	0.0292052	2705	105	2705
670	171	574	19.5981	-155.518	19.5981	1.53193	0.341243	1.17911	0.0777848	0.826495	NM	130	156	26	0.833333	0.0487439	2667	156	2667
671	172	644	22.0584	-159.524	22.0584	1.52966	-0.239788	0.506272	0.540615	0.823431	NM	130	156	26	0.833333	0.0536082	2425	156	2425
672	173	69	20.5476	-156.609	20.5476	1.53501	-0.977626	-0.35149	0.767891	0.226736	NM	152	156	4	0.974359	0.0488589	3111	156	3111
673	176	380	20.835	-156.927	20.835	1.53517	-0.641735	0.209573	0.690261	0.386494	NM	139	156	17	0.891026	0.049982	2781	156	2781
674	180	652	20.7904	-156.337	20.7904	1.53213	-0.159977	0.960486	0.416247	0.760327	NM	130	156	26	0.833333	0.0517516	2512	156	2512
675	181	31	28.2081	-177.367	28.2081	1.50433	-1.82728	-2.18058	0.715615	0.559625	NM	151	158	7	0.955696	0.0616075	2451	158	2451
676	183	503	21.1332	-157.015	21.1332	1.53366	-0.460315	0.476201	0.683133	0.61019	NM	136	156	20	0.871795	0.0515933	2636	156	2636
677	186	100	21.8966	-160.152	21.8966	1.53071	-0.823464	-0.424476	0.775675	-0.393402	NM	146	156	10	0.935897	0.0489604	2982	156	2982
678	187	605	21.4587	-157.973	21.4587	1.53318	-0.216872	0.359215	0.738332	0.757429	NM	133	156	23	0.852564	0.052988	2510	156	2510
679	189	904	64.9907	-18.5941	64.9907	1.28807	1.01054	0.698323	-1.67556	0.180205	NM	-32	139	171	0	0.148837	-215	139	215
680	202	1491	-21.1333	55.5327	21.1333	1.38676	-0.077076	0.957349	0.157433	0.6927	NM	108	156	48	0.692308	0.065534	1648	156	1648
681	203	57	-7.99629	-140.687	7.99629	1.57945	-1.28388	-0.192279	1.04953	0.36647	NM	126	128	2	0.984375	0.0388889	3240	128	3240
682	206	36	-7.91764	-140.57	7.91764	1.57903	-1.74879	-0.266624	1.10427	-0.0549173	NM	124	127	3	0.976378	0.0380718	3257	127	3257
683	207	283	-9.77478	-139.014	9.77478	1.58028	-0.682176	0.357606	0.924127	0.833066	NM	128	135	7	0.948148	0.0415719	3079	135	3079
684	211	303	-8.86624	-140.139	8.86624	1.58053	-0.658179	0.338547	0.936819	0.769143	NM	120	131	11	0.916031	0.0396432	3027	131	3027
685	212	188	-9.94499	-139.089	9.94499	1.58148	-1.11956	0.111687	0.983017	0.715251	NM	128	135	7	0.948148	0.0402642	3179	135	3179
686	213	202	-8.90932	-139.552	8.90932	1.57949	-1.04846	0.112455	1.02865	0.731489	NM	122	131	9	0.931298	0.0389901	3129	131	3129
687	214	200	-9.39786	-140.074	9.39786	1.58239	-0.998112	0.151948	1.01778	0.792987	NM	128	133	5	0.962406	0.0406607	3148	133	3148
688	217	87	-24.3767	-128.323	24.3767	1.59742	-1.25997	-2.01012	0.735601	0.551665	NM	151	156	5	0.967949	0.054297	2781	156	2781
689	220	27	11.2942	166.876	11.2942	1.52824	-1.66063	-2.47026	1.26802	0.955933	NM	138	141	3	0.978723	0.0408526	3378	141	3378
690	237	636	29.9723	129.923	29.9723	1.18216	-1.59269	-0.133913	0.32852	1.4319	NM	119	160	41	0.74375	0.0714286	1666	160	1666
691	238	767	29.8488	129.871	29.8488	1.1861	-1.32505	0.161299	0.247434	1.46454	NM	107	160	53	0.66875	0.0691661	1547	160	1547
692	241	413	29.6412	129.713	29.6412	1.19183	-1.37776	0.0268063	0.354785	1.451	NM	134	159	25	0.842767	0.0697553	1921	159	1921
693	242	549	29.4594	129.602	29.4594	1.19679	-1.76325	-0.181613	0.400042	1.41392	NM	125	159	34	0.786164	0.0692905	1804	159	1804
694	244	663	29.1466	129.208	29.1466	1.20321	-1.78606	-0.652615	0.501754	1.29943	NM	107	159	52	0.672956	0.062137	1722	159	1722
695	247	696	28.323	129.972	28.323	1.23282	-1.17514	-0.876668	0.646023	1.31351	NM	99	158	59	0.626582	0.0558061	1774	158	1774
696	277	261	-9.42548	46.3688	9.42548	1.20749	-0.877304	-2.29743	1.13203	0.112592	NM	114	133	19	0.857143	0.0369171	3088	133	3088
697	278	136	-9.73086	46.5115	9.73086	1.21416	-1.64273	-2.15942	1.13965	0.0768285	NM	127	135	8	0.940741	0.0393798	3225	135	3225
698	279	131	-9.72632	47.5732	9.72632	1.24294	-1.83466	-2.57625	1.15113	0.271798	NM	124	135	11	0.918519	0.0383901	3230	135	3230
699	280	135	-10.0866	47.7417	10.0866	1.24729	-1.67126	-1.97737	1.14121	0.0693138	NM	129	136	7	0.948529	0.0398517	3237	136	3237
700	283	77	-10.1593	51.1656	10.1593	1.31731	-1.7247	-2.35036	1.11498	0.26988	NM	130	136	6	0.955882	0.0394298	3297	136	3297
701	285	25	-16.6031	59.5873	16.6031	1.42124	-1.81032	-2.24829	1.03481	0.147004	NM	152	154	2	0.987013	0.045265	3358	154	3358
702	289	81	-7.12964	56.28	7.12964	1.37376	-1.69852	-2.35036	1.15403	0.919113	NM	117	125	8	0.936	0.0367693	3182	125	3182
703	296	1237	24.2598	-76.6441	24.2598	0.836439	0.4135	-1.17029	0.987544	0.261517	NM	86	156	70	0.551282	0.0523752	1642	156	1642
704	327	621	17.6315	-63.2375	17.6315	1.24292	-1.59212	0.0498688	0.957588	0.306905	NM	126	155	29	0.812903	0.0462555	2724	155	2724
705	331	539	17.4908	-62.9763	17.4908	1.23848	-1.44835	-0.144974	1.10039	0.32775	NM	132	155	23	0.851613	0.0469584	2811	155	2811
706	334	1471	13.8984	-60.9668	13.8984	1.09654	-0.490366	0.154839	1.10127	1.03376	NM	76	149	73	0.510067	0.0387953	1959	149	1959
707	335	608	18.0617	-63.0627	18.0617	1.25278	-1.04684	-0.390193	1.12082	0.159335	NM	121	155	34	0.780645	0.0445508	2716	155	2716
708	348	153	18.7918	-110.975	18.7918	1.14929	-0.932636	0.21488	0.819963	-1.129	NM	152	156	4	0.974359	0.0484694	3136	156	3136
709	349	10	19.31	-110.803	19.31	1.12574	-1.71384	-4.5583	0.928328	-1.30639	NM	156	156	0	1	0.0480296	3248	156	3248
710	350	42	18.3568	-114.724	18.3568	1.22766	-1.48381	-0.657295	0.864525	-2.21362	NM	154	156	2	0.987179	0.0471236	3268	156	3268
711	351	150	29.0398	-118.285	29.0398	1.04032	-0.753194	0.369321	0.155836	-2.2446	NM	141	159	18	0.886792	0.0627783	2246	159	2246
712	352	78	-49.6862	178.774	49.6862	1.4728	-1.45486	-0.493065	-0.927612	-0.0868905	NM	239	252	13	0.948413	0.167602	1426	252	1426
713	354	26	3.85111	-159.297	3.85111	1.59683	-1.36454	-2.20242	1.20854	0.772245	NM	110	114	4	0.964912	0.035461	3102	114	3102
714	355	75	8.62158	150.926	8.62158	1.44379	-1.74773	-2.35036	1.24677	1.54201	NM	128	130	2	0.984615	0.0394331	3246	130	3246
715	356	96	-40.3188	-9.94232	40.3188	1.4672	-1.11875	0.131366	-0.650587	1.56277	NM	205	210	5	0.97619	0.122461	1674	210	1674
716	358	23	-9.95743	-150.211	9.95743	1.61021	-1.77788	-2.29743	1.29389	0.312753	NM	133	135	2	0.985185	0.0397727	3344	135	3344
717	359	301	-19.0524	-169.859	19.0524	1.54	-0.7351	-1.41778	0.937646	1.12637	NM	147	156	9	0.942308	0.049445	2973	156	2973
718	361	231	5.52886	-87.0619	5.52886	1.16287	-1.43054	-0.18515	0.897763	1.45937	NM	108	119	11	0.907563	0.036425	2965	119	2965
719	362	177	-29.3809	-177.987	29.3809	1.47305	-1.33567	-0.220313	0.496595	0.882478	NM	149	159	10	0.937107	0.0682547	2183	159	2183
720	363	546	1.61539	7.39705	1.61539	1.01136	-0.917571	0.149045	0.921717	1.08096	NM	99	108	9	0.916667	0.0396317	2498	108	2498
721	364	1100	0.238989	6.60226	0.238989	1.05275	-0.393385	0.657535	0.696826	1.26523	NM	78	105	27	0.742857	0.0411827	1894	105	1894
722	365	379	-1.43572	5.62983	1.43572	1.10492	-1.37097	-0.137212	0.292053	0.989638	NM	98	108	10	0.907407	0.0368698	2658	108	2658
723	366	24	-46.6358	37.9408	46.6358	1.39227	-1.24767	-0.090336	-1.21507	1.19043	NM	250	254	4	0.984252	0.154226	1621	254	1621
724	367	32	-46.907	37.7404	46.907	1.3934	-0.702963	0.33189	-1.325	1.21574	NM	249	254	5	0.980315	0.155334	1603	254	1603
725	368	285	-21.2346	-159.778	21.2346	1.57866	-1.13121	-0.225308	0.815604	0.980579	NM	145	156	11	0.929487	0.0509487	2846	156	2846
726	370	50	-7.94351	-14.367	7.94351	1.37207	-1.02471	0.0786583	0.445999	-1.89879	NM	125	128	3	0.976562	0.0385208	3245	128	3245
727	375	38	19.2921	166.635	19.2921	1.52859	-1.7444	-2.70161	1.17556	-0.0708453	NM	150	156	6	0.961538	0.0465549	3222	156	3222
728	377	400	12.1845	-68.2896	12.1845	0.846357	-0.722226	-0.835912	1.2904	-0.681778	NM	120	144	24	0.833333	0.0397219	3021	144	3021
729	378	565	12.1941	-68.9726	12.1941	0.792037	-0.590793	-0.441422	1.25596	-0.59198	NM	112	144	32	0.777778	0.0392157	2856	144	2856
730	379	59	-18.8668	-159.776	18.8668	1.58213	-1.48865	-1.30669	1.0333	1.02076	NM	149	156	7	0.955128	0.0462016	3225	156	3225
731	380	128	-19.9957	-158.114	19.9957	1.58669	-1.38112	-1.50862	0.95978	0.982786	NM	148	156	8	0.948718	0.0479119	3089	156	3089
732	381	149	-21.9281	-157.919	21.9281	1.58463	-1.23482	-1.00404	0.805361	0.954631	NM	149	156	7	0.955128	0.0508532	2930	156	2930
733	382	31	-10.4199	-161.001	10.4199	1.59222	-1.76419	-2.24829	1.29027	1.1323	NM	133	137	4	0.970803	0.0396896	3351	137	3351
734	383	40	-19.2688	-158.937	19.2688	1.58477	-1.78368	-2.29743	1.01831	0.97921	NM	152	156	4	0.974359	0.0471903	3221	156	3221
735	384	107	-20.1612	-157.341	20.1612	1.58926	-1.48877	-2.06239	0.961545	0.946385	NM	148	156	8	0.948718	0.0477573	3099	156	3099
736	385	111	-19.8671	-157.702	19.8671	1.58838	-1.43301	-1.88752	0.983555	0.981917	NM	148	156	8	0.948718	0.0475273	3114	156	3114
737	392	32	-8.98802	-157.981	8.98802	1.60488	-1.53179	-2.35036	1.29226	0.639943	NM	127	132	5	0.962121	0.0384615	3302	132	3302
738	394	108	-37.1124	-12.2851	37.1124	1.48014	-1.02857	0.677725	-0.521485	0.968467	NM	179	184	5	0.972826	0.10413	1719	184	1719
739	395	92	-37.3005	-12.6781	37.3005	1.48264	-1.58504	-0.183969	-0.30893	0.886843	NM	179	185	6	0.967568	0.103468	1730	185	1730
740	399	44	-49.3013	69.4849	49.3013	1.53619	0.237944	0.583543	-1.45064	-0.103714	NM	246	253	7	0.972332	0.166216	1480	253	1480
741	401	11	-53.0932	73.5169	53.0932	1.54019	-0.647103	0.882939	-2.16422	-0.14464	NM	232	234	2	0.991453	0.178462	1300	234	1300
742	402	105	71.0147	-8.38644	71.0147	1.28454	-0.62662	0.739607	-2.08396	0.0669724	NM	71	100	29	0.71	0.19086	372	100	372
743	404	52	-20.5082	-29.3033	20.5082	1.3067	-1.64945	-0.159624	0.84623	0.0826102	NM	152	156	4	0.974359	0.0485623	3130	156	3130
744	405	297	45.9057	149.949	45.9057	1.22361	-0.243828	0.42993	-1.52795	0.50425	NM	212	251	39	0.844622	0.154406	1373	251	1373
745	406	242	46.948	151.996	46.948	1.17415	-0.664385	0.473938	-1.56532	0.653481	NM	221	254	33	0.870079	0.158879	1391	254	1391
746	407	215	47.337	152.478	47.337	1.16346	-1.12147	0.280391	-1.61577	0.647843	NM	222	255	33	0.870588	0.158345	1402	255	1402
747	409	209	47.746	153.013	47.746	1.13855	-1.15924	0.148318	-1.60872	0.625097	NM	224	255	31	0.878431	0.161035	1391	255	1391
748	410	130	48.0805	153.216	48.0805	1.12274	-1.21459	0.437622	-1.63424	0.603354	NM	235	255	20	0.921569	0.161623	1454	255	1454
749	411	54	7.11907	171.216	7.11907	1.53413	-1.46322	-2.11895	1.25219	1.59097	NM	119	125	6	0.952	0.0370832	3209	125	3209
750	413	98	46.5209	150.869	46.5209	1.21151	-1.48818	-0.0690413	-1.51125	0.559446	NM	249	253	4	0.98419	0.160542	1551	253	1551
751	414	862	32.7463	-16.9991	32.7463	1.21182	-0.43532	0.59884	-0.100951	-0.280972	NM	49	165	116	0.29697	0.0410729	1193	165	1193
752	415	212	32.5076	-16.5088	32.5076	1.19953	-1.59998	-0.313423	0.215187	-0.623793	NM	139	164	25	0.847561	0.0746509	1862	164	1862
753	416	395	33.0692	-16.3422	33.0692	1.21016	-1.28916	-0.266624	0.229958	-0.901173	NM	107	165	58	0.648485	0.0654034	1636	165	1636
754	418	167	17.0565	-25.1701	17.0565	1.26067	-0.415845	0.662035	0.502912	-1.37923	NM	140	155	15	0.903226	0.04375	3200	155	3200
755	419	121	16.8455	-24.9678	16.8455	1.25654	-0.783249	-0.0302177	0.803375	-2.42373	NM	148	154	6	0.961039	0.0454965	3253	154	3253
756	421	122	16.5985	-24.2562	16.5985	1.23387	-0.655633	0.381877	0.641449	-1.87699	NM	145	154	9	0.941558	0.0444649	3261	154	3261
757	422	69	16.7372	-22.9314	16.7372	1.2025	-0.787109	-0.450054	0.764655	-3.14597	NM	148	154	6	0.961039	0.0447265	3309	154	3309
758	423	92	16.0983	-22.814	16.0983	1.19047	-0.483488	-0.462323	0.786201	-3.11459	NM	146	153	7	0.954248	0.0441755	3305	153	3305
759	424	81	15.218	-23.1606	15.218	1.19952	-0.729155	-0.411214	0.886605	-2.13442	NM	147	152	5	0.967105	0.0440515	3337	152	3337
760	425	145	15.0837	-23.6248	15.0837	1.21014	-0.344564	0.406823	0.747609	-1.48718	NM	142	152	10	0.934211	0.0433588	3275	152	3275
761	426	127	14.9283	-24.3843	14.9283	1.23469	-0.565979	0.89534	0.333033	-1.13444	NM	141	151	10	0.933775	0.0427921	3295	151	3295
762	427	88	14.8516	-24.7055	14.8516	1.24491	-1.14853	0.169113	0.466188	-1.44977	NM	145	151	6	0.960265	0.0434783	3335	151	3335
763	428	231	32.3094	-64.7672	32.3094	1.30331	-1.13568	-1.51676	0.657203	0.634802	NM	145	164	19	0.884146	0.0779989	1859	164	1859
764	429	46	16.7665	-24.745	16.7665	1.25191	-1.33331	-0.489376	0.749324	-2.25971	NM	153	154	1	0.993506	0.0459184	3332	154	3332
765	431	47	16.6182	-24.5878	16.6182	1.24841	-1.84349	-1.15077	0.760196	-2.18518	NM	151	154	3	0.980519	0.0452638	3336	154	3336
766	451	186	-16.494	-151.739	16.494	1.61316	-1.35027	-0.221559	1.08129	0.897349	NM	146	154	8	0.948052	0.045625	3200	154	3200
767	460	226	-16.7465	-151.003	16.7465	1.61508	-1.08084	-0.103857	1.02711	0.893866	NM	142	154	12	0.922078	0.0450508	3152	154	3152
768	465	27	-17.6571	-150.629	17.6571	1.61506	-1.61911	-1.1318	1.01904	0.925951	NM	151	155	4	0.974194	0.0455368	3316	155	3316
769	479	182	-16.4422	-152.265	16.4422	1.61161	-1.61085	-0.48388	1.10898	0.925669	NM	142	154	12	0.922078	0.044292	3206	154	3206
770	481	332	-17.5291	-149.834	17.5291	1.61753	-0.936145	0.305174	0.895677	0.855172	NM	143	155	12	0.922581	0.0474138	3016	155	3016
771	494	380	-16.822	-151.437	16.822	1.61356	-0.860993	0.185169	0.989821	0.975123	NM	140	154	14	0.909091	0.0467446	2995	154	2995
772	496	34	-15.1437	-147.57	15.1437	1.61688	-1.02646	-2.35036	1.14321	0.769945	NM	147	152	5	0.967105	0.0434397	3384	152	3384
773	499	12	-16.0685	-142.416	16.0685	1.60762	-1.37057	-2.37843	1.13149	0.62929	NM	150	153	3	0.980392	0.044287	3387	153	3387
774	505	198	-16.623	-151.494	16.623	1.61368	-1.03816	-0.201901	1.03871	0.895527	NM	146	154	8	0.948052	0.0458399	3185	154	3185
775	507	637	-17.6775	-149.401	17.6775	1.61825	-0.332173	0.568689	0.745877	0.956997	NM	140	155	15	0.903226	0.051756	2705	155	2705
776	509	30	-14.6287	-145.206	14.6287	1.6104	-1.51122	-2.24829	1.18813	0.668722	NM	147	151	4	0.97351	0.0432735	3397	151	3397
777	521	57	-17.0045	-149.567	17.0045	1.61917	-1.83597	-2.15942	1.0377	0.886286	NM	148	155	7	0.954839	0.0446725	3313	155	3313
778	528	49	-16.262	-151.816	16.262	1.61332	-1.66618	-2.47026	1.13054	0.913234	NM	146	154	8	0.948052	0.0436603	3344	154	3344
779	537	1	-57.0778	-26.6822	57.0778	1.47476	-1.65948	-4.5583	-1.82136	0.836321	NM	203	203	0	1	0.187963	1080	203	1080
780	555	308	53.6664	-166.895	53.6664	1.0064	-0.050269	0.598462	-1.40416	0.683345	NM	175	230	55	0.76087	0.180599	969	230	969
781	558	140	-33.6478	-78.849	33.6478	1.20015	-1.21021	0.0371519	-0.224445	0.128577	NM	159	167	8	0.952096	0.0858995	1851	167	1851
782	559	113	-33.7675	-80.792	33.7675	1.23978	-1.18914	0.406823	-0.412008	0.202364	NM	161	168	7	0.958333	0.0860963	1870	168	1870
783	566	401	-14.3003	-170.718	14.3003	1.54554	-0.918155	-0.156215	1.08992	1.64693	NM	137	150	13	0.913333	0.0452593	3027	150	3027
784	568	217	-14.1722	-169.664	14.1722	1.55108	-1.77333	-0.224056	1.08677	1.68286	NM	141	150	9	0.94	0.0438979	3212	150	3212
785	569	218	-14.1786	-169.62	14.1786	1.55116	-1.79147	-0.206763	1.1234	1.61075	NM	142	150	8	0.946667	0.044223	3211	150	3211
786	570	380	-14.242	-169.468	14.242	1.55154	-1.17454	0.21488	1.00992	1.71984	NM	140	150	10	0.933333	0.0459167	3049	150	3049
787	574	14	10.3029	-109.217	10.3029	1.30735	-1.69521	-2.85501	1.35132	3.09982	NM	134	137	3	0.978102	0.0398335	3364	137	3364
788	575	35	-7.33933	72.4343	7.33933	1.39921	-1.31194	-1.88752	1.21832	1.29353	NM	119	125	6	0.952	0.0367852	3235	125	3235
789	577	98	0.284458	174.113	0.284458	1.5229	-0.650497	-2.13889	1.28848	0.766926	NM	93	105	12	0.885714	0.0320911	2898	105	2898
790	578	314	-13.7667	-177.105	13.7667	1.50939	-0.892866	-0.183969	1.13568	1.45457	NM	137	149	12	0.919463	0.0439525	3117	149	3117
791	593	175	49.1207	154.526	49.1207	1.03407	-1.09641	0.283986	-1.6449	0.538251	NM	221	254	33	0.870079	0.16262	1359	254	1359
792	594	37	1.85074	-157.353	1.85074	1.59694	-0.569497	-2.04452	1.25278	1.15463	NM	101	109	8	0.926606	0.0334881	3016	109	3016
793	597	877	45.076	147.877	45.076	1.2188	-0.00835517	0.523787	-1.42855	0.340523	NM	128	248	120	0.516129	0.156479	818	248	818
794	600	138	50.8624	155.57	50.8624	0.802287	-0.896619	0.760852	-1.859	0.275786	NM	234	247	13	0.947368	0.179724	1302	247	1302
795	604	85	-0.52847	166.934	0.52847	1.48579	-1.4649	-1.43939	1.25127	0.997934	NM	99	105	6	0.942857	0.0339041	2920	105	2920
796	606	289	-12.5032	177.08	12.5032	1.48803	-1.24298	-0.769238	1.1952	1.59223	NM	134	145	11	0.924138	0.0427432	3135	145	3135
797	627	545	-43.9385	-176.525	43.9385	1.48624	-0.405752	-0.590233	-0.52521	0.178766	NM	185	241	56	0.767635	0.157179	1177	241	1177
798	678	174	52.3558	175.919	52.3558	1.27568	-1.50472	-0.100713	-1.44362	0.0418836	NM	215	239	24	0.899582	0.182049	1181	239	1181
799	680	134	18.1164	145.767	18.1164	1.46095	-1.23788	-0.21783	1.12324	0.826974	NM	147	155	8	0.948387	0.0461104	3188	155	3188
800	694	37	17.3682	-87.8571	17.3682	0.649352	-0.945694	-2.24829	1.14479	0.800236	NM	151	155	4	0.974194	0.0455093	3318	155	3318
801	695	59	17.3498	-87.5378	17.3498	0.803009	-1.80521	-2.85501	1.17167	0.854811	NM	147	155	8	0.948387	0.044586	3297	155	3297
802	700	263	19.6846	-80.0403	19.6846	1.19933	-1.32407	-2.47026	1.15647	0.386427	NM	131	156	25	0.839744	0.0440632	2973	156	2973
803	706	26	4.6838	-160.38	4.6838	1.59765	-1.58507	-2.11895	1.20935	1.25367	NM	111	116	5	0.956897	0.0353954	3136	116	3136
804	742	112	18.7722	145.668	18.7722	1.45623	-1.24489	0.161299	0.964203	0.830932	NM	152	156	4	0.974359	0.0478288	3178	156	3178
805	743	53	14.8525	145.559	14.8525	1.48073	-1.78029	-1.01976	1.23611	1.01473	NM	148	151	3	0.980132	0.0439169	3370	151	3370
806	747	119	17.5996	145.833	17.5996	1.4647	-1.60238	-0.0397201	1.08877	0.86692	NM	148	155	7	0.954839	0.0458772	3226	155	3226
807	748	101	16.3522	145.677	16.3522	1.47175	-1.32965	0.0268063	1.11433	1.00841	NM	149	154	5	0.967532	0.0453025	3289	154	3289
808	753	60	19.6831	145.419	19.6831	1.44902	-1.51229	0.085073	1.06804	0.69866	NM	152	156	4	0.974359	0.0478439	3177	156	3177
809	780	475	13.4435	144.777	13.4435	1.47252	-0.523054	-0.437999	1.22164	1.13018	NM	121	148	27	0.817568	0.0409337	2956	148	2956
810	844	277	14.1574	145.214	14.1574	1.4793	-1.05475	-0.291003	1.20125	1.07261	NM	137	150	13	0.913333	0.0434645	3152	150	3152
811	845	248	15.1891	145.754	15.1891	1.47913	-0.963192	-0.329272	1.22795	1.01677	NM	136	152	16	0.894737	0.0429022	3170	152	3170
812	854	181	15.0134	145.632	15.0134	1.47963	-1.01236	-0.962558	1.24431	1.01506	NM	140	152	12	0.921053	0.0432099	3240	152	3240
813	903	24	-2.81264	-171.673	2.81264	1.57032	-1.63778	-2.91482	1.3162	-0.393196	NM	106	111	5	0.954955	0.0345953	3064	111	3064
814	905	23	-4.51477	-172.183	4.51477	1.56389	-1.75982	-2.53908	1.34206	0.291359	NM	112	116	4	0.965517	0.0357713	3131	116	3131
815	908	19	-3.12749	-171.085	3.12749	1.57172	-1.82143	-2.79999	1.32777	0.00182665	NM	107	112	5	0.955357	0.0347177	3082	112	3082
816	910	18	-4.4554	-171.244	4.4554	1.56769	-1.7279	-2.50381	1.34615	0.191478	NM	112	116	4	0.965517	0.0357371	3134	116	3134
817	921	464	36.588	27.1683	36.588	0.545849	-1.28444	-0.0630763	0.230591	-0.272729	NM	129	181	52	0.712707	0.0934106	1381	181	1381
818	925	80	28.6372	-112.83	28.6372	0.538629	-1.31222	-0.309163	0.481699	-2.62519	NM	153	158	5	0.968354	0.064913	2357	158	2357
819	927	123	28.702	-112.578	28.702	0.67685	-1.28745	-0.297931	0.511944	-2.49109	NM	150	158	8	0.949367	0.0650195	2307	158	2307
820	930	74	27.4416	-111.88	27.4416	0.681643	-1.65909	-0.896325	0.722947	-2.13573	NM	154	157	3	0.980892	0.061922	2487	157	2487
821	931	135	27.2186	-112.074	27.2186	0.315682	-1.37991	-0.739499	0.705062	-2.15301	NM	152	157	5	0.968153	0.0620408	2450	157	2450
822	933	118	26.1199	-111.274	26.1199	0.205745	-1.77921	-0.654951	0.651153	-1.84676	NM	150	157	7	0.955414	0.0581395	2580	157	2580
823	936	120	25.6833	-111.035	25.6833	0.506344	-1.5102	-0.857557	0.704842	-1.78553	NM	149	156	7	0.955128	0.0568485	2621	156	2621
824	971	18	-46.0981	50.2346	46.0981	1.45217	-1.12651	0.0738078	-1.26771	1.21018	NM	248	252	4	0.984127	0.150668	1646	252	1646
825	972	19	-46.4118	51.7591	46.4118	1.46082	-0.891005	0.1934	-1.30614	1.21607	NM	249	253	4	0.98419	0.152387	1634	253	1634
826	973	31	-37.8363	77.5566	37.8363	1.5162	-1.19804	0.099291	-0.378495	0.410141	NM	187	189	2	0.989418	0.105234	1777	189	1777
827	974	11	-38.7222	77.523	38.7222	1.51609	-1.71956	-0.698415	-0.287537	0.270533	NM	196	196	0	1	0.110174	1779	196	1779
828	975	153	-52.5436	169.162	52.5436	1.44046	-0.986283	-0.148327	-1.05654	0.512267	NM	224	238	14	0.941176	0.188077	1191	238	1191
829	982	129	49.4235	154.759	49.4235	0.985999	-0.593187	0.369321	-1.67044	0.526255	NM	244	253	9	0.964427	0.175666	1389	253	1389
830	983	106	48.8219	154.109	48.8219	1.06062	-0.9704	0.143203	-1.66169	0.573198	NM	240	254	14	0.944882	0.16632	1443	254	1443
831	984	4103	-21.3066	165.7	21.3066	1.25575	0.513718	0.538394	0.67027	0.850246	NM	10	156	146	0.0641026	0	-977	156	977
832	1032	2492	12.2967	92.7856	12.2967	0.918596	0.172547	-0.0079334	1.16652	1.40125	NM	44	144	100	0.305556	0.0473118	930	144	930
833	1034	1757	-4.92375	150.62	4.92375	1.24484	0.794582	0.79268	0.960746	1.6128	NM	74	117	43	0.632479	0.0523338	1414	117	1414
834	1048	982	-20.2836	57.572	20.2836	1.4064	-0.16398	0.0866673	0.671256	0.789481	NM	115	156	41	0.737179	0.0519187	2215	156	2215
835	1054	1730	7.52546	93.5991	7.52546	1.1649	-0.187107	-0.115508	1.18455	1.31894	NM	62	126	64	0.492063	0.0400258	1549	126	1549
836	1058	11986	11.7364	122.866	11.7364	1.17087	1.3218	0.972675	1.06249	1.2708	NM	-232	142	374	0	0.0270585	-8574	142	8574
837	1059	266	-19.7167	63.4213	19.7167	1.45764	-0.990579	-0.462323	0.854537	0.28258	NM	143	156	13	0.916667	0.0481644	2969	156	2969
838	1061	267	-10.9397	166.248	10.9397	1.42499	-0.380588	0.0515468	1.18782	1.95114	NM	134	139	5	0.964029	0.0428252	3129	139	3129
839	1063	2399	-8.14116	158.307	8.14116	1.35365	0.711738	0.886683	1.05499	1.58094	NM	72	128	56	0.5625	0.079646	904	128	904
840	1067	397	21.758	-71.8243	21.758	1.27346	-0.349879	-1.69316	1.10116	-0.185527	NM	131	156	25	0.839744	0.0486085	2695	156	2695
841	1071	1178	-16.2122	167.723	16.2122	1.39974	0.3902	0.628451	0.943719	1.46055	NM	124	154	30	0.805195	0.0559314	2217	154	2217
842	1075	684	-12.824	45.1439	12.824	1.15828	-0.637903	-0.101759	0.978801	0.541024	NM	120	146	26	0.821918	0.0437318	2744	146	2744
843	1312	69	-27.1198	-109.355	27.1198	1.52367	-0.869687	-0.267956	0.457097	0.347307	NM	153	157	4	0.974522	0.0605941	2525	157	2525
844	1313	35	-26.3235	-79.9752	26.3235	1.26804	-1.76876	-0.31771	-0.0431885	-1.90743	NM	154	157	3	0.980892	0.0582892	2642	157	2642
845	1500	294	12.9519	-81.5232	12.9519	0.980131	-1.21259	-0.506134	1.17071	0.799862	NM	132	146	14	0.90411	0.0421187	3134	146	3134
846	10128	499	-54.332	-67.4014	54.332	0.615738	0.544669	0.464807	-1.23542	-0.779337	NM	173	225	52	0.768889	0.233468	741	225	741
847	10674	467	62.0503	-6.86364	62.0503	1.19857	-0.20956	0.0930081	-1.1224	1.3899	NM	24	161	137	0.149068	0.0679887	353	161	353
848	11474	737	35.9232	14.399	35.9232	1.03371	-0.676753	-0.728995	0.268645	-0.648408	NM	49	177	128	0.276836	0.0432862	1132	177	1132

## Sheet: edfig1b
	entity_ID	sprich	latitude	longitude	abslatitude	dist	area	elev_range	temp	prec	myctype	diff	exp	obs	debt	debt.c	sprichdiff	debt.weights	debt.c.weights
1	3	268	-10.4853	105.637	10.4853	1.34276	-0.924942	-0.502375	0.848236	0.985565	AM	2737	2983	246	0.917533	0.878652	3115	2983	3115
2	125	62	-12.1636	96.8733	12.1636	1.38492	-1.48608	-2.24829	1.14918	0.996208	AM	2972	3025	53	0.982479	0.884787	3359	3025	3359
3	127	311	-31.553	159.077	31.553	1.19036	-1.53458	-0.332193	0.31082	0.721365	AM	1597	1869	272	0.854468	0.866522	1843	1869	1843
4	128	192	-29.0326	167.952	29.0326	1.35409	-1.30758	-0.598806	0.327598	0.455396	AM	1937	2102	165	0.921503	0.878857	2204	2102	2204
5	129	77	-54.6284	158.864	54.6284	1.41556	-0.936305	-0.431204	-1.33918	0.142207	AM	868	929	61	0.934338	0.758741	1144	929	1144
6	131	183	39.6991	-31.1052	39.6991	1.40641	-1.54052	-0.0464508	0.0894212	0.553478	AM	1331	1476	145	0.901762	0.83553	1593	1476	1593
7	132	229	39.4419	-31.2025	39.4419	1.40762	-0.922072	0.127625	0.0676551	0.746025	AM	1299	1481	182	0.87711	0.838065	1550	1481	1550
8	133	253	38.5782	-28.7013	38.5782	1.3861	-0.861884	0.222765	0.0882479	0.476599	AM	1293	1500	207	0.862	0.83961	1540	1500	1540
9	134	257	38.4695	-28.3336	38.4695	1.38084	-0.584902	0.766804	0.0532544	0.508431	AM	1292	1502	210	0.860186	0.840052	1538	1502	1538
10	135	149	39.0523	-28.0113	39.0523	1.37923	-1.1693	-0.432897	0.120522	0.288415	AM	1367	1489	122	0.918066	0.835575	1636	1489	1636
11	136	236	38.6372	-28.0292	38.6372	1.3779	-0.761426	0.226674	0.0704534	0.47133	AM	1311	1498	187	0.875167	0.843087	1555	1498	1555
12	137	263	38.7239	-27.2123	38.7239	1.37039	-0.615748	0.212895	0.120413	0.359898	AM	1281	1496	215	0.856283	0.8389	1527	1496	1527
13	138	287	37.7954	-25.4819	37.7954	1.35103	-0.433825	0.250928	0.050649	0.218515	AM	1289	1520	231	0.848026	0.846912	1522	1520	1522
14	139	214	36.9713	-25.0998	36.9713	1.35214	-1.03208	-0.188705	0.108661	-0.107522	AM	1371	1546	175	0.886805	0.847866	1617	1546	1617
15	145	658	27.7465	-18.0066	27.7465	1.11738	-0.727656	0.468017	0.207401	-1.36203	AM	1668	2230	562	0.747982	0.891026	1872	2230	1872
16	146	831	28.6899	-17.8583	28.6899	1.13291	-0.445175	0.806242	0.00112217	-0.989889	AM	1429	2136	707	0.669007	0.893125	1600	2136	1600
17	147	838	28.1174	-17.2326	28.1174	1.09287	-0.637286	0.463887	0.18156	-1.30969	AM	1467	2193	726	0.668947	0.886941	1654	2193	1654
18	148	1294	28.2911	-16.5563	28.2911	1.06539	-0.13819	1.08863	-0.0187349	-1.12812	AM	1076	2176	1100	0.494485	0.911864	1180	2176	1180
19	149	1123	27.9548	-15.5932	27.9548	0.994863	-0.21478	0.649852	0.201051	-1.50088	AM	1270	2209	939	0.574921	0.916968	1385	2209	1385
20	150	718	28.4061	-14.0365	28.4061	0.864687	-0.196938	0.0590474	0.419415	-2.38862	AM	1545	2164	619	0.713956	0.886403	1743	2164	1743
21	151	674	29.0245	-13.6418	29.0245	0.914139	-0.406088	-0.0474177	0.361055	-2.23249	AM	1537	2103	566	0.730861	0.892049	1723	2103	1723
22	155	103	-1.3784	-89.6787	1.3784	1.28611	-1.15321	-0.883158	0.792786	-0.669693	AM	2501	2597	96	0.963034	0.853001	2932	2597	2932
23	156	173	-0.385734	-91.5129	0.385734	1.32163	-0.474137	0.458807	0.772378	-1.35978	AM	2399	2556	157	0.938576	0.848603	2827	2556	2827
24	157	237	-1.2936	-90.4353	1.2936	1.3012	-0.853632	-0.187518	0.737854	-0.834183	AM	2381	2593	212	0.918241	0.851878	2795	2593	2795
25	158	55	0.325229	-89.9568	0.325229	1.29619	-1.5718	-1.57662	0.881434	-1.38346	AM	2504	2553	49	0.980807	0.850832	2943	2553	2943
26	159	362	-0.559293	-91.1843	0.559293	1.3105	0.108287	0.56034	0.74227	-1.32585	AM	2243	2563	320	0.875146	0.848015	2645	2563	2645
27	160	57	0.332085	-90.4757	0.332085	1.30522	-0.941547	-0.561043	0.886765	-1.07007	AM	2500	2553	53	0.97924	0.850051	2941	2553	2941
28	161	175	0.586845	-90.757	0.586845	1.31177	-1.17105	-0.114441	0.827877	-0.858194	AM	2407	2564	157	0.938768	0.849629	2833	2564	2833
29	162	112	-0.610811	-90.6658	0.610811	1.30811	-1.52462	-0.349987	0.729675	-1.84765	AM	2464	2565	101	0.960624	0.850535	2897	2565	2897
30	163	291	-0.826798	-89.4306	0.826798	1.27955	-0.517465	-0.0283328	0.786414	-0.585378	AM	2309	2574	265	0.897047	0.847339	2725	2574	2725
31	164	413	-0.627248	-90.3584	0.627248	1.29902	-0.35117	0.088258	0.75975	-1.55092	AM	2198	2565	367	0.85692	0.846687	2596	2565	2596
32	165	78	-0.818429	-90.0588	0.818429	1.29591	-1.42765	-0.723803	0.788992	-1.05976	AM	2499	2573	74	0.97124	0.850868	2937	2573	2937
33	166	291	-0.266245	-90.7125	0.266245	1.30665	-0.50863	0.123864	0.812821	-1.69655	AM	2293	2551	258	0.898863	0.847689	2705	2551	2705
34	171	574	19.5981	-155.518	19.5981	1.53193	0.341243	1.17911	0.0777848	0.826495	AM	2344	2888	544	0.811634	0.87889	2667	2888	2667
35	172	644	22.0584	-159.524	22.0584	1.52966	-0.239788	0.506272	0.540615	0.823431	AM	2124	2733	609	0.777168	0.875876	2425	2733	2425
36	173	69	20.5476	-156.609	20.5476	1.53501	-0.977626	-0.35149	0.767891	0.226736	AM	2769	2834	65	0.977064	0.890068	3111	2834	3111
37	176	380	20.835	-156.927	20.835	1.53517	-0.641735	0.209573	0.690261	0.386494	AM	2457	2816	359	0.872514	0.883495	2781	2816	2781
38	180	652	20.7904	-156.337	20.7904	1.53213	-0.159977	0.960486	0.416247	0.760327	AM	2202	2819	617	0.781128	0.876592	2512	2819	2512
39	181	31	28.2081	-177.367	28.2081	1.50433	-1.82728	-2.18058	0.715615	0.559625	AM	2160	2184	24	0.989011	0.881273	2451	2184	2451
40	183	503	21.1332	-157.015	21.1332	1.53366	-0.460315	0.476201	0.683133	0.61019	AM	2322	2797	475	0.830175	0.88088	2636	2797	2636
41	186	100	21.8966	-160.152	21.8966	1.53071	-0.823464	-0.424476	0.775675	-0.393402	AM	2656	2745	89	0.967577	0.890677	2982	2745	2982
42	187	605	21.4587	-157.973	21.4587	1.53318	-0.216872	0.359215	0.738332	0.757429	AM	2204	2775	571	0.794234	0.878088	2510	2775	2510
43	189	904	64.9907	-18.5941	64.9907	1.28807	1.01054	0.698323	-1.67556	0.180205	AM	-198	495	693	0	0.92093	-215	495	215
44	202	1491	-21.1333	55.5327	21.1333	1.38676	-0.077076	0.957349	0.157433	0.6927	AM	1602	2797	1195	0.572757	0.972087	1648	2797	1648
45	203	57	-7.99629	-140.687	7.99629	1.57945	-1.28388	-0.192279	1.04953	0.36647	AM	2835	2889	54	0.981308	0.875	3240	2889	3240
46	206	36	-7.91764	-140.57	7.91764	1.57903	-1.74879	-0.266624	1.10427	-0.0549173	AM	2853	2885	32	0.988908	0.875959	3257	2885	3257
47	207	283	-9.77478	-139.014	9.77478	1.58028	-0.682176	0.357606	0.924127	0.833066	AM	2688	2959	271	0.908415	0.873011	3079	2959	3079
48	211	303	-8.86624	-140.139	8.86624	1.58053	-0.658179	0.338547	0.936819	0.769143	AM	2641	2925	284	0.902906	0.872481	3027	2925	3027
49	212	188	-9.94499	-139.089	9.94499	1.58148	-1.11956	0.111687	0.983017	0.715251	AM	2789	2965	176	0.940641	0.87732	3179	2965	3179
50	213	202	-8.90932	-139.552	8.90932	1.57949	-1.04846	0.112455	1.02865	0.731489	AM	2737	2926	189	0.935407	0.87472	3129	2926	3129
51	214	200	-9.39786	-140.074	9.39786	1.58239	-0.998112	0.151948	1.01778	0.792987	AM	2756	2945	189	0.935823	0.875476	3148	2945	3148
52	217	87	-24.3767	-128.323	24.3767	1.59742	-1.25997	-2.01012	0.735601	0.551665	AM	2467	2548	81	0.96821	0.887091	2781	2548	2781
53	220	27	11.2942	166.876	11.2942	1.52824	-1.66063	-2.47026	1.26802	0.955933	AM	2983	3006	23	0.992349	0.883067	3378	3006	3378
54	237	636	29.9723	129.923	29.9723	1.18216	-1.59269	-0.133913	0.32852	1.4319	AM	1454	2012	558	0.722664	0.872749	1666	2012	1666
55	238	767	29.8488	129.871	29.8488	1.1861	-1.32505	0.161299	0.247434	1.46454	AM	1357	2023	666	0.670786	0.877182	1547	2023	1547
56	241	413	29.6412	129.713	29.6412	1.19183	-1.37776	0.0268063	0.354785	1.451	AM	1681	2043	362	0.82281	0.875065	1921	2043	1921
57	242	549	29.4594	129.602	29.4594	1.19679	-1.76325	-0.181613	0.400042	1.41392	AM	1579	2061	482	0.766133	0.875277	1804	2061	1804
58	244	663	29.1466	129.208	29.1466	1.20321	-1.78606	-0.652615	0.501754	1.29943	AM	1516	2091	575	0.725012	0.880372	1722	2091	1722
59	247	696	28.323	129.972	28.323	1.23282	-1.17514	-0.876668	0.646023	1.31351	AM	1546	2172	626	0.711786	0.871477	1774	2172	1774
60	277	261	-9.42548	46.3688	9.42548	1.20749	-0.877304	-2.29743	1.13203	0.112592	AM	2709	2946	237	0.919552	0.877267	3088	2946	3088
61	278	136	-9.73086	46.5115	9.73086	1.21416	-1.64273	-2.15942	1.13965	0.0768285	AM	2830	2957	127	0.957051	0.877519	3225	2957	3225
62	279	131	-9.72632	47.5732	9.72632	1.24294	-1.83466	-2.57625	1.15113	0.271798	AM	2838	2957	119	0.959757	0.878638	3230	2957	3230
63	280	135	-10.0866	47.7417	10.0866	1.24729	-1.67126	-1.97737	1.14121	0.0693138	AM	2843	2970	127	0.957239	0.878282	3237	2970	3237
64	283	77	-10.1593	51.1656	10.1593	1.31731	-1.7247	-2.35036	1.11498	0.26988	AM	2902	2972	70	0.976447	0.880194	3297	2972	3297
65	285	25	-16.6031	59.5873	16.6031	1.42124	-1.81032	-2.24829	1.03481	0.147004	AM	2987	3009	22	0.992689	0.889518	3358	3009	3358
66	289	81	-7.12964	56.28	7.12964	1.37376	-1.69852	-2.35036	1.15403	0.919113	AM	2778	2851	73	0.974395	0.873036	3182	2851	3182
67	296	1237	24.2598	-76.6441	24.2598	0.836439	0.4135	-1.17029	0.987544	0.261517	AM	1462	2558	1096	0.57154	0.890378	1642	2558	1642
68	327	621	17.6315	-63.2375	17.6315	1.24292	-1.59212	0.0498688	0.957588	0.306905	AM	2402	2977	575	0.806853	0.881791	2724	2977	2724
69	331	539	17.4908	-62.9763	17.4908	1.23848	-1.44835	-0.144974	1.10039	0.32775	AM	2489	2982	493	0.834675	0.88545	2811	2982	2811
70	334	1471	13.8984	-60.9668	13.8984	1.09654	-0.490366	0.154839	1.10127	1.03376	AM	1719	3042	1323	0.565089	0.877489	1959	3042	1959
71	335	608	18.0617	-63.0627	18.0617	1.25278	-1.04684	-0.390193	1.12082	0.159335	AM	2398	2960	562	0.810135	0.882916	2716	2960	2716
72	348	153	18.7918	-110.975	18.7918	1.14929	-0.932636	0.21488	0.819963	-1.129	AM	2784	2929	145	0.950495	0.887755	3136	2929	3136
73	349	10	19.31	-110.803	19.31	1.12574	-1.71384	-4.5583	0.928328	-1.30639	AM	2893	2903	10	0.996555	0.890702	3248	2903	3248
74	350	42	18.3568	-114.724	18.3568	1.22766	-1.48381	-0.657295	0.864525	-2.21362	AM	2908	2948	40	0.986431	0.889841	3268	2948	3268
75	351	150	29.0398	-118.285	29.0398	1.04032	-0.753194	0.369321	0.155836	-2.2446	AM	1973	2102	129	0.93863	0.878451	2246	2102	2246
76	352	78	-49.6862	178.774	49.6862	1.4728	-1.45486	-0.493065	-0.927612	-0.0868905	AM	1114	1175	61	0.948085	0.781206	1426	1175	1426
77	354	26	3.85111	-159.297	3.85111	1.59683	-1.36454	-2.20242	1.20854	0.772245	AM	2682	2703	21	0.992231	0.864603	3102	2703	3102
78	355	75	8.62158	150.926	8.62158	1.44379	-1.74773	-2.35036	1.24677	1.54201	AM	2843	2915	72	0.9753	0.875847	3246	2915	3246
79	356	96	-40.3188	-9.94232	40.3188	1.4672	-1.11875	0.131366	-0.650587	1.56277	AM	1375	1465	90	0.938567	0.821386	1674	1465	1674
80	358	23	-9.95743	-150.211	9.95743	1.61021	-1.77788	-2.29743	1.29389	0.312753	AM	2945	2965	20	0.993255	0.880682	3344	2965	3344
81	359	301	-19.0524	-169.859	19.0524	1.54	-0.7351	-1.41778	0.937646	1.12637	AM	2657	2916	259	0.91118	0.89371	2973	2916	2973
82	361	231	5.52886	-87.0619	5.52886	1.16287	-1.43054	-0.18515	0.897763	1.45937	AM	2564	2779	215	0.922634	0.864755	2965	2779	2965
83	362	177	-29.3809	-177.987	29.3809	1.47305	-1.33567	-0.220313	0.496595	0.882478	AM	1907	2068	161	0.922147	0.873568	2183	2068	2183
84	363	546	1.61539	7.39705	1.61539	1.01136	-0.917571	0.149045	0.921717	1.08096	AM	2141	2607	466	0.82125	0.857086	2498	2607	2498
85	364	1100	0.238989	6.60226	0.238989	1.05275	-0.393385	0.657535	0.696826	1.26523	AM	1602	2549	947	0.628482	0.845829	1894	2549	1894
86	365	379	-1.43572	5.62983	1.43572	1.10492	-1.37097	-0.137212	0.292053	0.989638	AM	2258	2599	341	0.868796	0.849511	2658	2599	2658
87	366	24	-46.6358	37.9408	46.6358	1.39227	-1.24767	-0.090336	-1.21507	1.19043	AM	1288	1308	20	0.984709	0.794571	1621	1308	1621
88	367	32	-46.907	37.7404	46.907	1.3934	-0.702963	0.33189	-1.325	1.21574	AM	1271	1298	27	0.979199	0.792888	1603	1298	1603
89	368	285	-21.2346	-159.778	21.2346	1.57866	-1.13121	-0.225308	0.815604	0.980579	AM	2536	2790	254	0.908961	0.891075	2846	2790	2846
90	370	50	-7.94351	-14.367	7.94351	1.37207	-1.02471	0.0786583	0.445999	-1.89879	AM	2840	2887	47	0.98372	0.875193	3245	2887	3245
91	375	38	19.2921	166.635	19.2921	1.52859	-1.7444	-2.70161	1.17556	-0.0708453	AM	2873	2904	31	0.989325	0.891682	3222	2904	3222
92	377	400	12.1845	-68.2896	12.1845	0.846357	-0.722226	-0.835912	1.2904	-0.681778	AM	2655	3025	370	0.877686	0.878848	3021	3025	3021
93	378	565	12.1941	-68.9726	12.1941	0.792037	-0.590793	-0.441422	1.25596	-0.59198	AM	2499	3025	526	0.826116	0.875	2856	3025	2856
94	379	59	-18.8668	-159.776	18.8668	1.58213	-1.48865	-1.30669	1.0333	1.02076	AM	2875	2925	50	0.982906	0.891473	3225	2925	3225
95	380	128	-19.9957	-158.114	19.9957	1.58669	-1.38112	-1.50862	0.95978	0.982786	AM	2751	2866	115	0.959874	0.890579	3089	2866	3089
96	381	149	-21.9281	-157.919	21.9281	1.58463	-1.23482	-1.00404	0.805361	0.954631	AM	2609	2742	133	0.951495	0.890444	2930	2742	2930
97	382	31	-10.4199	-161.001	10.4199	1.59222	-1.76419	-2.24829	1.29027	1.1323	AM	2955	2981	26	0.991278	0.881826	3351	2981	3351
98	383	40	-19.2688	-158.937	19.2688	1.58477	-1.78368	-2.29743	1.01831	0.97921	AM	2869	2905	36	0.987608	0.890717	3221	2905	3221
99	384	107	-20.1612	-157.341	20.1612	1.58926	-1.48877	-2.06239	0.961545	0.946385	AM	2762	2857	95	0.966748	0.891255	3099	2857	3099
100	385	111	-19.8671	-157.702	19.8671	1.58838	-1.43301	-1.88752	0.983555	0.981917	AM	2775	2873	98	0.965889	0.891137	3114	2873	3114
101	392	32	-8.98802	-157.981	8.98802	1.60488	-1.53179	-2.35036	1.29226	0.639943	AM	2903	2929	26	0.991123	0.879164	3302	2929	3302
102	394	108	-37.1124	-12.2851	37.1124	1.48014	-1.02857	0.677725	-0.521485	0.968467	AM	1440	1541	101	0.934458	0.837696	1719	1541	1719
103	395	92	-37.3005	-12.6781	37.3005	1.48264	-1.58504	-0.183969	-0.30893	0.886843	AM	1450	1535	85	0.944625	0.83815	1730	1535	1730
104	399	44	-49.3013	69.4849	49.3013	1.53619	0.237944	0.583543	-1.45064	-0.103714	AM	1156	1193	37	0.968986	0.781081	1480	1193	1480
105	401	11	-53.0932	73.5169	53.0932	1.54019	-0.647103	0.882939	-2.16422	-0.14464	AM	996	1005	9	0.991045	0.766154	1300	1005	1300
106	402	105	71.0147	-8.38644	71.0147	1.28454	-0.62662	0.739607	-2.08396	0.0669724	AM	261	328	67	0.795732	0.701613	372	328	372
107	404	52	-20.5082	-29.3033	20.5082	1.3067	-1.64945	-0.159624	0.84623	0.0826102	AM	2789	2836	47	0.983427	0.891054	3130	2836	3130
108	405	297	45.9057	149.949	45.9057	1.22361	-0.243828	0.42993	-1.52795	0.50425	AM	1105	1335	230	0.827715	0.804807	1373	1335	1373
109	406	242	46.948	151.996	46.948	1.17415	-0.664385	0.473938	-1.56532	0.653481	AM	1112	1296	184	0.858025	0.799425	1391	1296	1391
110	407	215	47.337	152.478	47.337	1.16346	-1.12147	0.280391	-1.61577	0.647843	AM	1124	1281	157	0.87744	0.801712	1402	1281	1402
111	409	209	47.746	153.013	47.746	1.13855	-1.15924	0.148318	-1.60872	0.625097	AM	1108	1264	156	0.876582	0.796549	1391	1264	1391
112	410	130	48.0805	153.216	48.0805	1.12274	-1.21459	0.437622	-1.63424	0.603354	AM	1148	1249	101	0.919135	0.789546	1454	1249	1454
113	411	54	7.11907	171.216	7.11907	1.53413	-1.46322	-2.11895	1.25219	1.59097	AM	2805	2851	46	0.983865	0.874104	3209	2851	3209
114	413	98	46.5209	150.869	46.5209	1.21151	-1.48818	-0.0690413	-1.51125	0.559446	AM	1236	1313	77	0.941356	0.796905	1551	1313	1551
115	414	862	32.7463	-16.9991	32.7463	1.21182	-0.43532	0.59884	-0.100951	-0.280972	AM	1041	1773	732	0.58714	0.87259	1193	1773	1193
116	415	212	32.5076	-16.5088	32.5076	1.19953	-1.59998	-0.313423	0.215187	-0.623793	AM	1606	1792	186	0.896205	0.862513	1862	1792	1862
117	416	395	33.0692	-16.3422	33.0692	1.21016	-1.28916	-0.266624	0.229958	-0.901173	AM	1417	1750	333	0.809714	0.866137	1636	1750	1636
118	418	167	17.0565	-25.1701	17.0565	1.26067	-0.415845	0.662035	0.502912	-1.37923	AM	2845	2996	151	0.949599	0.889062	3200	2996	3200
119	419	121	16.8455	-24.9678	16.8455	1.25654	-0.783249	-0.0302177	0.803375	-2.42373	AM	2887	3002	115	0.961692	0.887488	3253	3002	3253
120	421	122	16.5985	-24.2562	16.5985	1.23387	-0.655633	0.381877	0.641449	-1.87699	AM	2896	3009	113	0.962446	0.888071	3261	3009	3261
121	422	69	16.7372	-22.9314	16.7372	1.2025	-0.787109	-0.450054	0.764655	-3.14597	AM	2942	3005	63	0.979035	0.88909	3309	3005	3309
122	423	92	16.0983	-22.814	16.0983	1.19047	-0.483488	-0.462323	0.786201	-3.11459	AM	2936	3021	85	0.971864	0.888351	3305	3021	3305
123	424	81	15.218	-23.1606	15.218	1.19952	-0.729155	-0.411214	0.886605	-2.13442	AM	2960	3036	76	0.974967	0.887024	3337	3036	3337
124	425	145	15.0837	-23.6248	15.0837	1.21014	-0.344564	0.406823	0.747609	-1.48718	AM	2902	3037	135	0.955548	0.886107	3275	3037	3275
125	426	127	14.9283	-24.3843	14.9283	1.23469	-0.565979	0.89534	0.333033	-1.13444	AM	2924	3039	115	0.962159	0.887405	3295	3039	3295
126	427	88	14.8516	-24.7055	14.8516	1.24491	-1.14853	0.169113	0.466188	-1.44977	AM	2959	3039	80	0.973676	0.887256	3335	3039	3335
127	428	231	32.3094	-64.7672	32.3094	1.30331	-1.13568	-1.51676	0.657203	0.634802	AM	1597	1807	210	0.883785	0.859064	1859	1807	1859
128	429	46	16.7665	-24.745	16.7665	1.25191	-1.33331	-0.489376	0.749324	-2.25971	AM	2961	3005	44	0.985358	0.888655	3332	3005	3332
129	431	47	16.6182	-24.5878	16.6182	1.24841	-1.84349	-1.15077	0.760196	-2.18518	AM	2965	3009	44	0.985377	0.888789	3336	3009	3336
130	451	186	-16.494	-151.739	16.494	1.61316	-1.35027	-0.221559	1.08129	0.897349	AM	2839	3012	173	0.942563	0.887188	3200	3012	3200
131	460	226	-16.7465	-151.003	16.7465	1.61508	-1.08084	-0.103857	1.02711	0.893866	AM	2801	3005	204	0.932113	0.888642	3152	3005	3152
132	465	27	-17.6571	-150.629	17.6571	1.61506	-1.61911	-1.1318	1.01904	0.925951	AM	2954	2976	22	0.992608	0.890832	3316	2976	3316
133	479	182	-16.4422	-152.265	16.4422	1.61161	-1.61085	-0.48388	1.10898	0.925669	AM	2849	3013	164	0.945569	0.888646	3206	3013	3206
134	481	332	-17.5291	-149.834	17.5291	1.61753	-0.936145	0.305174	0.895677	0.855172	AM	2685	2981	296	0.900704	0.890252	3016	2981	3016
135	494	380	-16.822	-151.437	16.822	1.61356	-0.860993	0.185169	0.989821	0.975123	AM	2666	3003	337	0.887779	0.89015	2995	3003	2995
136	496	34	-15.1437	-147.57	15.1437	1.61688	-1.02646	-2.35036	1.14321	0.769945	AM	3008	3036	28	0.990777	0.888889	3384	3036	3384
137	499	12	-16.0685	-142.416	16.0685	1.60762	-1.37057	-2.37843	1.13149	0.62929	AM	3014	3022	8	0.997353	0.889873	3387	3022	3387
138	505	198	-16.623	-151.494	16.623	1.61368	-1.03816	-0.201901	1.03871	0.895527	AM	2831	3009	178	0.940844	0.888854	3185	3009	3185
139	507	637	-17.6775	-149.401	17.6775	1.61825	-0.332173	0.568689	0.745877	0.956997	AM	2393	2975	582	0.80437	0.884658	2705	2975	2705
140	509	30	-14.6287	-145.206	14.6287	1.6104	-1.51122	-2.24829	1.18813	0.668722	AM	3017	3041	24	0.992108	0.888137	3397	3041	3397
141	521	57	-17.0045	-149.567	17.0045	1.61917	-1.83597	-2.15942	1.0377	0.886286	AM	2950	2998	48	0.983989	0.890432	3313	2998	3313
142	528	49	-16.262	-151.816	16.262	1.61332	-1.66618	-2.47026	1.13054	0.913234	AM	2977	3017	40	0.986742	0.890251	3344	3017	3344
143	537	1	-57.0778	-26.6822	57.0778	1.47476	-1.65948	-4.5583	-1.82136	0.836321	AM	811	812	1	0.998768	0.750926	1080	812	1080
144	555	308	53.6664	-166.895	53.6664	1.0064	-0.050269	0.598462	-1.40416	0.683345	AM	749	976	227	0.767418	0.772962	969	976	969
145	558	140	-33.6478	-78.849	33.6478	1.20015	-1.21021	0.0371519	-0.224445	0.128577	AM	1580	1710	130	0.923977	0.853593	1851	1710	1851
146	559	113	-33.7675	-80.792	33.7675	1.23978	-1.18914	0.406823	-0.412008	0.202364	AM	1599	1702	103	0.939483	0.85508	1870	1702	1870
147	566	401	-14.3003	-170.718	14.3003	1.54554	-0.918155	-0.156215	1.08992	1.64693	AM	2716	3042	326	0.892834	0.897258	3027	3042	3027
148	568	217	-14.1722	-169.664	14.1722	1.55108	-1.77333	-0.224056	1.08677	1.68286	AM	2859	3042	183	0.939842	0.8901	3212	3042	3212
149	569	218	-14.1786	-169.62	14.1786	1.55116	-1.79147	-0.206763	1.1234	1.61075	AM	2861	3042	181	0.9405	0.891	3211	3042	3211
150	570	380	-14.242	-169.468	14.242	1.55154	-1.17454	0.21488	1.00992	1.71984	AM	2726	3042	316	0.896121	0.894064	3049	3042	3049
151	574	14	10.3029	-109.217	10.3029	1.30735	-1.69521	-2.85501	1.35132	3.09982	AM	2966	2977	11	0.996305	0.881688	3364	2977	3364
152	575	35	-7.33933	72.4343	7.33933	1.39921	-1.31194	-1.88752	1.21832	1.29353	AM	2833	2860	27	0.990559	0.875734	3235	2860	3235
153	577	98	0.284458	174.113	0.284458	1.5229	-0.650497	-2.13889	1.28848	0.766926	AM	2465	2551	86	0.966288	0.850587	2898	2551	2898
154	578	314	-13.7667	-177.105	13.7667	1.50939	-0.892866	-0.183969	1.13568	1.45457	AM	2776	3042	266	0.912558	0.8906	3117	3042	3117
155	593	175	49.1207	154.526	49.1207	1.03407	-1.09641	0.283986	-1.6449	0.538251	AM	1072	1202	130	0.891847	0.788815	1359	1202	1359
156	594	37	1.85074	-157.353	1.85074	1.59694	-0.569497	-2.04452	1.25278	1.15463	AM	2589	2617	28	0.989301	0.858422	3016	2617	3016
157	597	877	45.076	147.877	45.076	1.2188	-0.00835517	0.523787	-1.42855	0.340523	AM	701	1362	661	0.514684	0.856968	818	1362	818
158	600	138	50.8624	155.57	50.8624	0.802287	-0.896619	0.760852	-1.859	0.275786	AM	1002	1117	115	0.897046	0.769585	1302	1117	1302
159	604	85	-0.52847	166.934	0.52847	1.48579	-1.4649	-1.43939	1.25127	0.997934	AM	2483	2561	78	0.969543	0.850342	2920	2561	2920
160	606	289	-12.5032	177.08	12.5032	1.48803	-1.24298	-0.769238	1.1952	1.59223	AM	2759	3030	271	0.910561	0.880064	3135	3030	3135
161	627	545	-43.9385	-176.525	43.9385	1.48624	-0.405752	-0.590233	-0.52521	0.178766	AM	964	1393	429	0.692032	0.819031	1177	1393	1177
162	678	174	52.3558	175.919	52.3558	1.27568	-1.50472	-0.100713	-1.44362	0.0418836	AM	905	1042	137	0.868522	0.7663	1181	1042	1181
163	680	134	18.1164	145.767	18.1164	1.46095	-1.23788	-0.21783	1.12324	0.826974	AM	2834	2958	124	0.95808	0.888959	3188	2958	3188
164	694	37	17.3682	-87.8571	17.3682	0.649352	-0.945694	-2.24829	1.14479	0.800236	AM	2954	2986	32	0.989283	0.890295	3318	2986	3318
165	695	59	17.3498	-87.5378	17.3498	0.803009	-1.80521	-2.85501	1.17167	0.854811	AM	2938	2987	49	0.983596	0.891113	3297	2987	3297
166	700	263	19.6846	-80.0403	19.6846	1.19933	-1.32407	-2.47026	1.15647	0.386427	AM	2651	2883	232	0.919528	0.891692	2973	2883	2973
167	706	26	4.6838	-160.38	4.6838	1.59765	-1.58507	-2.11895	1.20935	1.25367	AM	2721	2741	20	0.992703	0.867666	3136	2741	3136
168	742	112	18.7722	145.668	18.7722	1.45623	-1.24489	0.161299	0.964203	0.830932	AM	2828	2930	102	0.965188	0.889868	3178	2930	3178
169	743	53	14.8525	145.559	14.8525	1.48073	-1.78029	-1.01976	1.23611	1.01473	AM	2991	3039	48	0.984205	0.887537	3370	3039	3370
170	747	119	17.5996	145.833	17.5996	1.4647	-1.60238	-0.0397201	1.08877	0.86692	AM	2874	2978	104	0.965077	0.890887	3226	2978	3226
171	748	101	16.3522	145.677	16.3522	1.47175	-1.32965	0.0268063	1.11433	1.00841	AM	2922	3015	93	0.969154	0.888416	3289	3015	3289
172	753	60	19.6831	145.419	19.6831	1.44902	-1.51229	0.085073	1.06804	0.69866	AM	2831	2884	53	0.981623	0.891092	3177	2884	3177
173	780	475	13.4435	144.777	13.4435	1.47252	-0.523054	-0.437999	1.22164	1.13018	AM	2620	3040	420	0.861842	0.886333	2956	3040	2956
174	844	277	14.1574	145.214	14.1574	1.4793	-1.05475	-0.291003	1.20125	1.07261	AM	2795	3042	247	0.918803	0.886739	3152	3042	3152
175	845	248	15.1891	145.754	15.1891	1.47913	-0.963192	-0.329272	1.22795	1.01677	AM	2812	3036	224	0.926219	0.887066	3170	3036	3170
176	854	181	15.0134	145.632	15.0134	1.47963	-1.01236	-0.962558	1.24431	1.01506	AM	2875	3038	163	0.946346	0.887346	3240	3038	3240
177	903	24	-2.81264	-171.673	2.81264	1.57032	-1.63778	-2.91482	1.3162	-0.393196	AM	2640	2658	18	0.993228	0.861619	3064	2658	3064
178	905	23	-4.51477	-172.183	4.51477	1.56389	-1.75982	-2.53908	1.34206	0.291359	AM	2715	2733	18	0.993414	0.867135	3131	2733	3131
179	908	19	-3.12749	-171.085	3.12749	1.57172	-1.82143	-2.79999	1.32777	0.00182665	AM	2659	2672	13	0.995135	0.862751	3082	2672	3082
180	910	18	-4.4554	-171.244	4.4554	1.56769	-1.7279	-2.50381	1.34615	0.191478	AM	2717	2730	13	0.995238	0.866943	3134	2730	3134
181	921	464	36.588	27.1683	36.588	0.545849	-1.28444	-0.0630763	0.230591	-0.272729	AM	1162	1560	398	0.744872	0.841419	1381	1560	1381
182	925	80	28.6372	-112.83	28.6372	0.538629	-1.31222	-0.309163	0.481699	-2.62519	AM	2066	2141	75	0.96497	0.876538	2357	2141	2357
183	927	123	28.702	-112.578	28.702	0.67685	-1.28745	-0.297931	0.511944	-2.49109	AM	2020	2135	115	0.946136	0.875596	2307	2135	2307
184	930	74	27.4416	-111.88	27.4416	0.681643	-1.65909	-0.896325	0.722947	-2.13573	AM	2189	2260	71	0.968584	0.880177	2487	2260	2487
185	931	135	27.2186	-112.074	27.2186	0.315682	-1.37991	-0.739499	0.705062	-2.15301	AM	2152	2282	130	0.943032	0.878367	2450	2282	2450
186	933	118	26.1199	-111.274	26.1199	0.205745	-1.77921	-0.654951	0.651153	-1.84676	AM	2278	2389	111	0.953537	0.882946	2580	2389	2580
187	936	120	25.6833	-111.035	25.6833	0.506344	-1.5102	-0.857557	0.704842	-1.78553	AM	2317	2430	113	0.953498	0.884014	2621	2430	2621
188	971	18	-46.0981	50.2346	46.0981	1.45217	-1.12651	0.0738078	-1.26771	1.21018	AM	1314	1328	14	0.989458	0.798299	1646	1328	1646
189	972	19	-46.4118	51.7591	46.4118	1.46082	-0.891005	0.1934	-1.30614	1.21607	AM	1302	1317	15	0.98861	0.796818	1634	1317	1634
190	973	31	-37.8363	77.5566	37.8363	1.5162	-1.19804	0.099291	-0.378495	0.410141	AM	1490	1519	29	0.980908	0.838492	1777	1519	1777
191	974	11	-38.7222	77.523	38.7222	1.51609	-1.71956	-0.698415	-0.287537	0.270533	AM	1485	1496	11	0.992647	0.834739	1779	1496	1779
192	975	153	-52.5436	169.162	52.5436	1.44046	-0.986283	-0.148327	-1.05654	0.512267	AM	905	1033	128	0.876089	0.759866	1191	1033	1191
193	982	129	49.4235	154.759	49.4235	0.985999	-0.593187	0.369321	-1.67044	0.526255	AM	1081	1187	106	0.910699	0.778258	1389	1187	1389
194	983	106	48.8219	154.109	48.8219	1.06062	-0.9704	0.143203	-1.66169	0.573198	AM	1138	1216	78	0.935855	0.788635	1443	1216	1443
195	984	4103	-21.3066	165.7	21.3066	1.25575	0.513718	0.538394	0.67027	0.850246	AM	-807	2785	3592	0	0.825998	-977	2785	977
196	1032	2492	12.2967	92.7856	12.2967	0.918596	0.172547	-0.0079334	1.16652	1.40125	AM	829	3027	2198	0.273869	0.891398	930	3027	930
197	1034	1757	-4.92375	150.62	4.92375	1.24484	0.794582	0.79268	0.960746	1.6128	AM	1312	2751	1439	0.476917	0.927864	1414	2751	1414
198	1048	982	-20.2836	57.572	20.2836	1.4064	-0.16398	0.0866673	0.671256	0.789481	AM	2001	2849	848	0.702352	0.903386	2215	2849	2215
199	1054	1730	7.52546	93.5991	7.52546	1.1649	-0.187107	-0.115508	1.18455	1.31894	AM	1303	2869	1566	0.454165	0.841188	1549	2869	1549
200	1058	11986	11.7364	122.866	11.7364	1.17087	1.3218	0.972675	1.06249	1.2708	AM	-7017	3016	10033	0	0.818404	-8574	3016	8574
201	1059	266	-19.7167	63.4213	19.7167	1.45764	-0.990579	-0.462323	0.854537	0.28258	AM	2639	2882	243	0.915684	0.888851	2969	2882	2969
202	1061	267	-10.9397	166.248	10.9397	1.42499	-0.380588	0.0515468	1.18782	1.95114	AM	2776	2996	220	0.926569	0.887184	3129	2996	3129
203	1063	2399	-8.14116	158.307	8.14116	1.35365	0.711738	0.886683	1.05499	1.58094	AM	923	2895	1972	0.318826	1	904	2895	904
204	1067	397	21.758	-71.8243	21.758	1.27346	-0.349879	-1.69316	1.10116	-0.185527	AM	2396	2754	358	0.870007	0.889054	2695	2754	2695
205	1071	1178	-16.2122	167.723	16.2122	1.39974	0.3902	0.628451	0.943719	1.46055	AM	2072	3019	947	0.68632	0.934596	2217	3019	2217
206	1075	684	-12.824	45.1439	12.824	1.15828	-0.637903	-0.101759	0.978801	0.541024	AM	2415	3035	620	0.795717	0.880102	2744	3035	2744
207	1312	69	-27.1198	-109.355	27.1198	1.52367	-0.869687	-0.267956	0.457097	0.347307	AM	2226	2291	65	0.971628	0.881584	2525	2291	2525
208	1313	35	-26.3235	-79.9752	26.3235	1.26804	-1.76876	-0.31771	-0.0431885	-1.90743	AM	2337	2369	32	0.986492	0.884557	2642	2369	2642
209	1500	294	12.9519	-81.5232	12.9519	0.980131	-1.21259	-0.506134	1.17071	0.799862	AM	2761	3036	275	0.90942	0.880983	3134	3036	3134
210	10128	499	-54.332	-67.4014	54.332	0.615738	0.544669	0.464807	-1.23542	-0.779337	AM	513	944	431	0.543432	0.692308	741	944	741
211	10674	467	62.0503	-6.86364	62.0503	1.19857	-0.20956	0.0930081	-1.1224	1.3899	AM	298	600	302	0.496667	0.844193	353	600	353
212	11474	737	35.9232	14.399	35.9232	1.03371	-0.676753	-0.728995	0.268645	-0.648408	AM	994	1586	592	0.626734	0.878092	1132	1586	1132
213	3	268	-10.4853	105.637	10.4853	1.34276	-0.924942	-0.502375	0.848236	0.985565	EM	39	40	1	0.975	0.0125201	3115	40	3115
214	125	62	-12.1636	96.8733	12.1636	1.38492	-1.48608	-2.24829	1.14918	0.996208	EM	41	42	1	0.97619	0.012206	3359	42	3359
215	127	311	-31.553	159.077	31.553	1.19036	-1.53458	-0.332193	0.31082	0.721365	EM	54	57	3	0.947368	0.0293001	1843	57	1843
216	128	192	-29.0326	167.952	29.0326	1.35409	-1.30758	-0.598806	0.327598	0.455396	EM	56	56	0	1	0.0254083	2204	56	2204
217	129	77	-54.6284	158.864	54.6284	1.41556	-0.936305	-0.431204	-1.33918	0.142207	EM	50	50	0	1	0.0437063	1144	50	1144
218	131	183	39.6991	-31.1052	39.6991	1.40641	-1.54052	-0.0464508	0.0894212	0.553478	EM	52	57	5	0.912281	0.0326428	1593	57	1593
219	132	229	39.4419	-31.2025	39.4419	1.40762	-0.922072	0.127625	0.0676551	0.746025	EM	51	57	6	0.894737	0.0329032	1550	57	1550
220	133	253	38.5782	-28.7013	38.5782	1.3861	-0.861884	0.222765	0.0882479	0.476599	EM	50	57	7	0.877193	0.0324675	1540	57	1540
221	134	257	38.4695	-28.3336	38.4695	1.38084	-0.584902	0.766804	0.0532544	0.508431	EM	50	57	7	0.877193	0.0325098	1538	57	1538
222	135	149	39.0523	-28.0113	39.0523	1.37923	-1.1693	-0.432897	0.120522	0.288415	EM	53	57	4	0.929825	0.0323961	1636	57	1636
223	136	236	38.6372	-28.0292	38.6372	1.3779	-0.761426	0.226674	0.0704534	0.47133	EM	50	57	7	0.877193	0.0321543	1555	57	1555
224	137	263	38.7239	-27.2123	38.7239	1.37039	-0.615748	0.212895	0.120413	0.359898	EM	51	57	6	0.894737	0.0333988	1527	57	1527
225	138	287	37.7954	-25.4819	37.7954	1.35103	-0.433825	0.250928	0.050649	0.218515	EM	50	57	7	0.877193	0.0328515	1522	57	1522
226	139	214	36.9713	-25.0998	36.9713	1.35214	-1.03208	-0.188705	0.108661	-0.107522	EM	52	57	5	0.912281	0.0321583	1617	57	1617
227	145	658	27.7465	-18.0066	27.7465	1.11738	-0.727656	0.468017	0.207401	-1.36203	EM	40	55	15	0.727273	0.0213675	1872	55	1872
228	146	831	28.6899	-17.8583	28.6899	1.13291	-0.445175	0.806242	0.00112217	-0.989889	EM	40	56	16	0.714286	0.025	1600	56	1600
229	147	838	28.1174	-17.2326	28.1174	1.09287	-0.637286	0.463887	0.18156	-1.30969	EM	37	56	19	0.660714	0.02237	1654	56	1654
230	148	1294	28.2911	-16.5563	28.2911	1.06539	-0.13819	1.08863	-0.0187349	-1.12812	EM	29	56	27	0.517857	0.0245763	1180	56	1180
231	149	1123	27.9548	-15.5932	27.9548	0.994863	-0.21478	0.649852	0.201051	-1.50088	EM	26	55	29	0.472727	0.0187726	1385	55	1385
232	150	718	28.4061	-14.0365	28.4061	0.864687	-0.196938	0.0590474	0.419415	-2.38862	EM	47	56	9	0.839286	0.026965	1743	56	1743
233	151	674	29.0245	-13.6418	29.0245	0.914139	-0.406088	-0.0474177	0.361055	-2.23249	EM	48	56	8	0.857143	0.0278584	1723	56	1723
234	155	103	-1.3784	-89.6787	1.3784	1.28611	-1.15321	-0.883158	0.792786	-0.669693	EM	35	35	0	1	0.0119372	2932	35	2932
235	156	173	-0.385734	-91.5129	0.385734	1.32163	-0.474137	0.458807	0.772378	-1.35978	EM	34	34	0	1	0.0120269	2827	34	2827
236	157	237	-1.2936	-90.4353	1.2936	1.3012	-0.853632	-0.187518	0.737854	-0.834183	EM	35	35	0	1	0.0125224	2795	35	2795
237	158	55	0.325229	-89.9568	0.325229	1.29619	-1.5718	-1.57662	0.881434	-1.38346	EM	34	34	0	1	0.0115528	2943	34	2943
238	159	362	-0.559293	-91.1843	0.559293	1.3105	0.108287	0.56034	0.74227	-1.32585	EM	34	35	1	0.971429	0.0128544	2645	35	2645
239	160	57	0.332085	-90.4757	0.332085	1.30522	-0.941547	-0.561043	0.886765	-1.07007	EM	34	34	0	1	0.0115607	2941	34	2941
240	161	175	0.586845	-90.757	0.586845	1.31177	-1.17105	-0.114441	0.827877	-0.858194	EM	35	35	0	1	0.0123544	2833	35	2833
241	162	112	-0.610811	-90.6658	0.610811	1.30811	-1.52462	-0.349987	0.729675	-1.84765	EM	35	35	0	1	0.0120815	2897	35	2897
242	163	291	-0.826798	-89.4306	0.826798	1.27955	-0.517465	-0.0283328	0.786414	-0.585378	EM	35	35	0	1	0.012844	2725	35	2725
243	164	413	-0.627248	-90.3584	0.627248	1.29902	-0.35117	0.088258	0.75975	-1.55092	EM	34	35	1	0.971429	0.0130971	2596	35	2596
244	165	78	-0.818429	-90.0588	0.818429	1.29591	-1.42765	-0.723803	0.788992	-1.05976	EM	35	35	0	1	0.0119169	2937	35	2937
245	166	291	-0.266245	-90.7125	0.266245	1.30665	-0.50863	0.123864	0.812821	-1.69655	EM	34	34	0	1	0.0125693	2705	34	2705
246	171	574	19.5981	-155.518	19.5981	1.53193	0.341243	1.17911	0.0777848	0.826495	EM	47	48	1	0.979167	0.0176228	2667	48	2667
247	172	644	22.0584	-159.524	22.0584	1.52966	-0.239788	0.506272	0.540615	0.823431	EM	50	51	1	0.980392	0.0206186	2425	51	2425
248	173	69	20.5476	-156.609	20.5476	1.53501	-0.977626	-0.35149	0.767891	0.226736	EM	49	49	0	1	0.0157506	3111	49	3111
249	176	380	20.835	-156.927	20.835	1.53517	-0.641735	0.209573	0.690261	0.386494	EM	49	50	1	0.98	0.0176196	2781	50	2781
250	180	652	20.7904	-156.337	20.7904	1.53213	-0.159977	0.960486	0.416247	0.760327	EM	48	50	2	0.96	0.0191083	2512	50	2512
251	181	31	28.2081	-177.367	28.2081	1.50433	-1.82728	-2.18058	0.715615	0.559625	EM	56	56	0	1	0.0228478	2451	56	2451
252	183	503	21.1332	-157.015	21.1332	1.53366	-0.460315	0.476201	0.683133	0.61019	EM	49	50	1	0.98	0.0185888	2636	50	2636
253	186	100	21.8966	-160.152	21.8966	1.53071	-0.823464	-0.424476	0.775675	-0.393402	EM	51	51	0	1	0.0171026	2982	51	2982
254	187	605	21.4587	-157.973	21.4587	1.53318	-0.216872	0.359215	0.738332	0.757429	EM	49	50	1	0.98	0.0195219	2510	50	2510
255	189	904	64.9907	-18.5941	64.9907	1.28807	1.01054	0.698323	-1.67556	0.180205	EM	15	44	29	0.340909	0	-215	44	215
256	202	1491	-21.1333	55.5327	21.1333	1.38676	-0.077076	0.957349	0.157433	0.6927	EM	45	50	5	0.9	0.0273058	1648	50	1648
257	203	57	-7.99629	-140.687	7.99629	1.57945	-1.28388	-0.192279	1.04953	0.36647	EM	37	38	1	0.973684	0.0114198	3240	38	3240
258	206	36	-7.91764	-140.57	7.91764	1.57903	-1.74879	-0.266624	1.10427	-0.0549173	EM	37	38	1	0.973684	0.0113601	3257	38	3257
259	207	283	-9.77478	-139.014	9.77478	1.58028	-0.682176	0.357606	0.924127	0.833066	EM	38	40	2	0.95	0.0123417	3079	40	3079
260	211	303	-8.86624	-140.139	8.86624	1.58053	-0.658179	0.338547	0.936819	0.769143	EM	36	39	3	0.923077	0.011893	3027	39	3027
261	212	188	-9.94499	-139.089	9.94499	1.58148	-1.11956	0.111687	0.983017	0.715251	EM	38	40	2	0.95	0.0119534	3179	40	3179
262	213	202	-8.90932	-139.552	8.90932	1.57949	-1.04846	0.112455	1.02865	0.731489	EM	37	39	2	0.948718	0.0118249	3129	39	3129
263	214	200	-9.39786	-140.074	9.39786	1.58239	-0.998112	0.151948	1.01778	0.792987	EM	37	39	2	0.948718	0.0117535	3148	39	3148
264	217	87	-24.3767	-128.323	24.3767	1.59742	-1.25997	-2.01012	0.735601	0.551665	EM	52	53	1	0.981132	0.0186983	2781	53	2781
265	220	27	11.2942	166.876	11.2942	1.52824	-1.66063	-2.47026	1.26802	0.955933	EM	40	41	1	0.97561	0.0118413	3378	41	3378
266	237	636	29.9723	129.923	29.9723	1.18216	-1.59269	-0.133913	0.32852	1.4319	EM	49	56	7	0.875	0.0294118	1666	56	1666
267	238	767	29.8488	129.871	29.8488	1.1861	-1.32505	0.161299	0.247434	1.46454	EM	48	56	8	0.857143	0.0310278	1547	56	1547
268	241	413	29.6412	129.713	29.6412	1.19183	-1.37776	0.0268063	0.354785	1.451	EM	48	56	8	0.857143	0.024987	1921	56	1921
269	242	549	29.4594	129.602	29.4594	1.19679	-1.76325	-0.181613	0.400042	1.41392	EM	51	56	5	0.910714	0.0282705	1804	56	1804
270	244	663	29.1466	129.208	29.1466	1.20321	-1.78606	-0.652615	0.501754	1.29943	EM	51	56	5	0.910714	0.0296167	1722	56	1722
271	247	696	28.323	129.972	28.323	1.23282	-1.17514	-0.876668	0.646023	1.31351	EM	53	56	3	0.946429	0.029876	1774	56	1774
272	277	261	-9.42548	46.3688	9.42548	1.20749	-0.877304	-2.29743	1.13203	0.112592	EM	38	39	1	0.974359	0.0123057	3088	39	3088
273	278	136	-9.73086	46.5115	9.73086	1.21416	-1.64273	-2.15942	1.13965	0.0768285	EM	39	40	1	0.975	0.012093	3225	40	3225
274	279	131	-9.72632	47.5732	9.72632	1.24294	-1.83466	-2.57625	1.15113	0.271798	EM	39	40	1	0.975	0.0120743	3230	40	3230
275	280	135	-10.0866	47.7417	10.0866	1.24729	-1.67126	-1.97737	1.14121	0.0693138	EM	39	40	1	0.975	0.0120482	3237	40	3237
276	283	77	-10.1593	51.1656	10.1593	1.31731	-1.7247	-2.35036	1.11498	0.26988	EM	40	40	0	1	0.0121322	3297	40	3297
277	285	25	-16.6031	59.5873	16.6031	1.42124	-1.81032	-2.24829	1.03481	0.147004	EM	45	46	1	0.978261	0.0134008	3358	46	3358
278	289	81	-7.12964	56.28	7.12964	1.37376	-1.69852	-2.35036	1.15403	0.919113	EM	38	38	0	1	0.0119422	3182	38	3182
279	296	1237	24.2598	-76.6441	24.2598	0.836439	0.4135	-1.17029	0.987544	0.261517	EM	44	53	9	0.830189	0.0267966	1642	53	1642
280	327	621	17.6315	-63.2375	17.6315	1.24292	-1.59212	0.0498688	0.957588	0.306905	EM	43	47	4	0.914894	0.0157856	2724	47	2724
281	331	539	17.4908	-62.9763	17.4908	1.23848	-1.44835	-0.144974	1.10039	0.32775	EM	41	46	5	0.891304	0.0145856	2811	46	2811
282	334	1471	13.8984	-60.9668	13.8984	1.09654	-0.490366	0.154839	1.10127	1.03376	EM	34	43	9	0.790698	0.0173558	1959	43	1959
283	335	608	18.0617	-63.0627	18.0617	1.25278	-1.04684	-0.390193	1.12082	0.159335	EM	42	47	5	0.893617	0.0154639	2716	47	2716
284	348	153	18.7918	-110.975	18.7918	1.14929	-0.932636	0.21488	0.819963	-1.129	EM	48	48	0	1	0.0153061	3136	48	3136
285	349	10	19.31	-110.803	19.31	1.12574	-1.71384	-4.5583	0.928328	-1.30639	EM	48	48	0	1	0.0147783	3248	48	3248
286	350	42	18.3568	-114.724	18.3568	1.22766	-1.48381	-0.657295	0.864525	-2.21362	EM	47	47	0	1	0.0143819	3268	47	3268
287	351	150	29.0398	-118.285	29.0398	1.04032	-0.753194	0.369321	0.155836	-2.2446	EM	53	56	3	0.946429	0.0235975	2246	56	2246
288	352	78	-49.6862	178.774	49.6862	1.4728	-1.45486	-0.493065	-0.927612	-0.0868905	EM	53	53	0	1	0.0371669	1426	53	1426
289	354	26	3.85111	-159.297	3.85111	1.59683	-1.36454	-2.20242	1.20854	0.772245	EM	35	36	1	0.972222	0.011283	3102	36	3102
290	355	75	8.62158	150.926	8.62158	1.44379	-1.74773	-2.35036	1.24677	1.54201	EM	38	39	1	0.974359	0.0117067	3246	39	3246
291	356	96	-40.3188	-9.94232	40.3188	1.4672	-1.11875	0.131366	-0.650587	1.56277	EM	56	57	1	0.982456	0.0334528	1674	57	1674
292	358	23	-9.95743	-150.211	9.95743	1.61021	-1.77788	-2.29743	1.29389	0.312753	EM	39	40	1	0.975	0.0116627	3344	40	3344
293	359	301	-19.0524	-169.859	19.0524	1.54	-0.7351	-1.41778	0.937646	1.12637	EM	47	48	1	0.979167	0.0158089	2973	48	2973
294	361	231	5.52886	-87.0619	5.52886	1.16287	-1.43054	-0.18515	0.897763	1.45937	EM	37	37	0	1	0.0124789	2965	37	2965
295	362	177	-29.3809	-177.987	29.3809	1.47305	-1.33567	-0.220313	0.496595	0.882478	EM	56	56	0	1	0.0256528	2183	56	2183
296	363	546	1.61539	7.39705	1.61539	1.01136	-0.917571	0.149045	0.921717	1.08096	EM	33	35	2	0.942857	0.0132106	2498	35	2498
297	364	1100	0.238989	6.60226	0.238989	1.05275	-0.393385	0.657535	0.696826	1.26523	EM	31	34	3	0.911765	0.0163675	1894	34	1894
298	365	379	-1.43572	5.62983	1.43572	1.10492	-1.37097	-0.137212	0.292053	0.989638	EM	35	35	0	1	0.0131678	2658	35	2658
299	366	24	-46.6358	37.9408	46.6358	1.39227	-1.24767	-0.090336	-1.21507	1.19043	EM	55	55	0	1	0.0339297	1621	55	1621
300	367	32	-46.907	37.7404	46.907	1.3934	-0.702963	0.33189	-1.325	1.21574	EM	55	55	0	1	0.0343107	1603	55	1603
301	368	285	-21.2346	-159.778	21.2346	1.57866	-1.13121	-0.225308	0.815604	0.980579	EM	48	50	2	0.96	0.0168658	2846	50	2846
302	370	50	-7.94351	-14.367	7.94351	1.37207	-1.02471	0.0786583	0.445999	-1.89879	EM	38	38	0	1	0.0117103	3245	38	3245
303	375	38	19.2921	166.635	19.2921	1.52859	-1.7444	-2.70161	1.17556	-0.0708453	EM	47	48	1	0.979167	0.0145872	3222	48	3222
304	377	400	12.1845	-68.2896	12.1845	0.846357	-0.722226	-0.835912	1.2904	-0.681778	EM	38	42	4	0.904762	0.0125786	3021	42	3021
305	378	565	12.1941	-68.9726	12.1941	0.792037	-0.590793	-0.441422	1.25596	-0.59198	EM	38	42	4	0.904762	0.0133053	2856	42	2856
306	379	59	-18.8668	-159.776	18.8668	1.58213	-1.48865	-1.30669	1.0333	1.02076	EM	47	48	1	0.979167	0.0145736	3225	48	3225
307	380	128	-19.9957	-158.114	19.9957	1.58669	-1.38112	-1.50862	0.95978	0.982786	EM	48	49	1	0.979592	0.015539	3089	49	3089
308	381	149	-21.9281	-157.919	21.9281	1.58463	-1.23482	-1.00404	0.805361	0.954631	EM	50	51	1	0.980392	0.0170648	2930	51	2930
309	382	31	-10.4199	-161.001	10.4199	1.59222	-1.76419	-2.24829	1.29027	1.1323	EM	39	40	1	0.975	0.0116383	3351	40	3351
310	383	40	-19.2688	-158.937	19.2688	1.58477	-1.78368	-2.29743	1.01831	0.97921	EM	48	48	0	1	0.0149022	3221	48	3221
311	384	107	-20.1612	-157.341	20.1612	1.58926	-1.48877	-2.06239	0.961545	0.946385	EM	48	49	1	0.979592	0.0154889	3099	49	3099
312	385	111	-19.8671	-157.702	19.8671	1.58838	-1.43301	-1.88752	0.983555	0.981917	EM	48	49	1	0.979592	0.0154143	3114	49	3114
313	392	32	-8.98802	-157.981	8.98802	1.60488	-1.53179	-2.35036	1.29226	0.639943	EM	38	39	1	0.974359	0.0115082	3302	39	3302
314	394	108	-37.1124	-12.2851	37.1124	1.48014	-1.02857	0.677725	-0.521485	0.968467	EM	56	57	1	0.982456	0.0325771	1719	57	1719
315	395	92	-37.3005	-12.6781	37.3005	1.48264	-1.58504	-0.183969	-0.30893	0.886843	EM	56	57	1	0.982456	0.0323699	1730	57	1730
316	399	44	-49.3013	69.4849	49.3013	1.53619	0.237944	0.583543	-1.45064	-0.103714	EM	53	53	0	1	0.0358108	1480	53	1480
317	401	11	-53.0932	73.5169	53.0932	1.54019	-0.647103	0.882939	-2.16422	-0.14464	EM	51	51	0	1	0.0392308	1300	51	1300
318	402	105	71.0147	-8.38644	71.0147	1.28454	-0.62662	0.739607	-2.08396	0.0669724	EM	33	41	8	0.804878	0.0887097	372	41	372
319	404	52	-20.5082	-29.3033	20.5082	1.3067	-1.64945	-0.159624	0.84623	0.0826102	EM	49	49	0	1	0.015655	3130	49	3130
320	405	297	45.9057	149.949	45.9057	1.22361	-0.243828	0.42993	-1.52795	0.50425	EM	38	55	17	0.690909	0.0276766	1373	55	1373
321	406	242	46.948	151.996	46.948	1.17415	-0.664385	0.473938	-1.56532	0.653481	EM	38	55	17	0.690909	0.0273185	1391	55	1391
322	407	215	47.337	152.478	47.337	1.16346	-1.12147	0.280391	-1.61577	0.647843	EM	37	54	17	0.685185	0.0263909	1402	54	1402
323	409	209	47.746	153.013	47.746	1.13855	-1.15924	0.148318	-1.60872	0.625097	EM	38	54	16	0.703704	0.0273185	1391	54	1391
324	410	130	48.0805	153.216	48.0805	1.12274	-1.21459	0.437622	-1.63424	0.603354	EM	46	54	8	0.851852	0.0316369	1454	54	1454
325	411	54	7.11907	171.216	7.11907	1.53413	-1.46322	-2.11895	1.25219	1.59097	EM	36	38	2	0.947368	0.0112184	3209	38	3209
326	413	98	46.5209	150.869	46.5209	1.21151	-1.48818	-0.0690413	-1.51125	0.559446	EM	44	55	11	0.8	0.0283688	1551	55	1551
327	414	862	32.7463	-16.9991	32.7463	1.21182	-0.43532	0.59884	-0.100951	-0.280972	EM	48	57	9	0.842105	0.0402347	1193	57	1193
328	415	212	32.5076	-16.5088	32.5076	1.19953	-1.59998	-0.313423	0.215187	-0.623793	EM	57	57	0	1	0.0306122	1862	57	1862
329	416	395	33.0692	-16.3422	33.0692	1.21016	-1.28916	-0.266624	0.229958	-0.901173	EM	54	57	3	0.947368	0.0330073	1636	57	1636
330	418	167	17.0565	-25.1701	17.0565	1.26067	-0.415845	0.662035	0.502912	-1.37923	EM	45	46	1	0.978261	0.0140625	3200	46	3200
331	419	121	16.8455	-24.9678	16.8455	1.25654	-0.783249	-0.0302177	0.803375	-2.42373	EM	46	46	0	1	0.0141408	3253	46	3253
332	421	122	16.5985	-24.2562	16.5985	1.23387	-0.655633	0.381877	0.641449	-1.87699	EM	46	46	0	1	0.0141061	3261	46	3261
333	422	69	16.7372	-22.9314	16.7372	1.2025	-0.787109	-0.450054	0.764655	-3.14597	EM	46	46	0	1	0.0139015	3309	46	3309
334	423	92	16.0983	-22.814	16.0983	1.19047	-0.483488	-0.462323	0.786201	-3.11459	EM	45	45	0	1	0.0136157	3305	45	3305
335	424	81	15.218	-23.1606	15.218	1.19952	-0.729155	-0.411214	0.886605	-2.13442	EM	44	44	0	1	0.0131855	3337	44	3337
336	425	145	15.0837	-23.6248	15.0837	1.21014	-0.344564	0.406823	0.747609	-1.48718	EM	44	44	0	1	0.0134351	3275	44	3275
337	426	127	14.9283	-24.3843	14.9283	1.23469	-0.565979	0.89534	0.333033	-1.13444	EM	43	44	1	0.977273	0.0130501	3295	44	3295
338	427	88	14.8516	-24.7055	14.8516	1.24491	-1.14853	0.169113	0.466188	-1.44977	EM	43	44	1	0.977273	0.0128936	3335	44	3335
339	428	231	32.3094	-64.7672	32.3094	1.30331	-1.13568	-1.51676	0.657203	0.634802	EM	56	57	1	0.982456	0.0301237	1859	57	1859
340	429	46	16.7665	-24.745	16.7665	1.25191	-1.33331	-0.489376	0.749324	-2.25971	EM	45	46	1	0.978261	0.0135054	3332	46	3332
341	431	47	16.6182	-24.5878	16.6182	1.24841	-1.84349	-1.15077	0.760196	-2.18518	EM	46	46	0	1	0.013789	3336	46	3336
342	451	186	-16.494	-151.739	16.494	1.61316	-1.35027	-0.221559	1.08129	0.897349	EM	44	45	1	0.977778	0.01375	3200	45	3200
343	460	226	-16.7465	-151.003	16.7465	1.61508	-1.08084	-0.103857	1.02711	0.893866	EM	45	46	1	0.978261	0.0142766	3152	46	3152
344	465	27	-17.6571	-150.629	17.6571	1.61506	-1.61911	-1.1318	1.01904	0.925951	EM	46	47	1	0.978723	0.0138721	3316	47	3316
345	479	182	-16.4422	-152.265	16.4422	1.61161	-1.61085	-0.48388	1.10898	0.925669	EM	44	45	1	0.977778	0.0137243	3206	45	3206
346	481	332	-17.5291	-149.834	17.5291	1.61753	-0.936145	0.305174	0.895677	0.855172	EM	43	46	3	0.934783	0.0142573	3016	46	3016
347	494	380	-16.822	-151.437	16.822	1.61356	-0.860993	0.185169	0.989821	0.975123	EM	42	46	4	0.913043	0.0140234	2995	46	2995
348	496	34	-15.1437	-147.57	15.1437	1.61688	-1.02646	-2.35036	1.14321	0.769945	EM	43	44	1	0.977273	0.0127069	3384	44	3384
349	499	12	-16.0685	-142.416	16.0685	1.60762	-1.37057	-2.37843	1.13149	0.62929	EM	44	45	1	0.977778	0.0129908	3387	45	3387
350	505	198	-16.623	-151.494	16.623	1.61368	-1.03816	-0.201901	1.03871	0.895527	EM	45	46	1	0.978261	0.0141287	3185	46	3185
351	507	637	-17.6775	-149.401	17.6775	1.61825	-0.332173	0.568689	0.745877	0.956997	EM	43	47	4	0.914894	0.0158965	2705	47	2705
352	509	30	-14.6287	-145.206	14.6287	1.6104	-1.51122	-2.24829	1.18813	0.668722	EM	43	44	1	0.977273	0.0126582	3397	44	3397
353	521	57	-17.0045	-149.567	17.0045	1.61917	-1.83597	-2.15942	1.0377	0.886286	EM	45	46	1	0.978261	0.0135829	3313	46	3313
354	528	49	-16.262	-151.816	16.262	1.61332	-1.66618	-2.47026	1.13054	0.913234	EM	44	45	1	0.977778	0.0131579	3344	45	3344
355	537	1	-57.0778	-26.6822	57.0778	1.47476	-1.65948	-4.5583	-1.82136	0.836321	EM	49	49	0	1	0.0453704	1080	49	1080
356	555	308	53.6664	-166.895	53.6664	1.0064	-0.050269	0.598462	-1.40416	0.683345	EM	36	51	15	0.705882	0.0371517	969	51	969
357	558	140	-33.6478	-78.849	33.6478	1.20015	-1.21021	0.0371519	-0.224445	0.128577	EM	56	57	1	0.982456	0.0302539	1851	57	1851
358	559	113	-33.7675	-80.792	33.7675	1.23978	-1.18914	0.406823	-0.412008	0.202364	EM	56	57	1	0.982456	0.0299465	1870	57	1870
359	566	401	-14.3003	-170.718	14.3003	1.54554	-0.918155	-0.156215	1.08992	1.64693	EM	41	43	2	0.953488	0.0135448	3027	43	3027
360	568	217	-14.1722	-169.664	14.1722	1.55108	-1.77333	-0.224056	1.08677	1.68286	EM	42	43	1	0.976744	0.013076	3212	43	3212
361	569	218	-14.1786	-169.62	14.1786	1.55116	-1.79147	-0.206763	1.1234	1.61075	EM	42	43	1	0.976744	0.01308	3211	43	3211
362	570	380	-14.242	-169.468	14.242	1.55154	-1.17454	0.21488	1.00992	1.71984	EM	42	43	1	0.976744	0.013775	3049	43	3049
363	574	14	10.3029	-109.217	10.3029	1.30735	-1.69521	-2.85501	1.35132	3.09982	EM	40	40	0	1	0.0118906	3364	40	3364
364	575	35	-7.33933	72.4343	7.33933	1.39921	-1.31194	-1.88752	1.21832	1.29353	EM	36	38	2	0.947368	0.0111283	3235	38	3235
365	577	98	0.284458	174.113	0.284458	1.5229	-0.650497	-2.13889	1.28848	0.766926	EM	34	34	0	1	0.0117322	2898	34	2898
366	578	314	-13.7667	-177.105	13.7667	1.50939	-0.892866	-0.183969	1.13568	1.45457	EM	43	43	0	1	0.0137953	3117	43	3117
367	593	175	49.1207	154.526	49.1207	1.03407	-1.09641	0.283986	-1.6449	0.538251	EM	44	53	9	0.830189	0.0323767	1359	53	1359
368	594	37	1.85074	-157.353	1.85074	1.59694	-0.569497	-2.04452	1.25278	1.15463	EM	34	35	1	0.971429	0.0112732	3016	35	3016
369	597	877	45.076	147.877	45.076	1.2188	-0.00835517	0.523787	-1.42855	0.340523	EM	-6	55	61	0	0	818	55	818
370	600	138	50.8624	155.57	50.8624	0.802287	-0.896619	0.760852	-1.859	0.275786	EM	44	53	9	0.830189	0.0337942	1302	53	1302
371	604	85	-0.52847	166.934	0.52847	1.48579	-1.4649	-1.43939	1.25127	0.997934	EM	34	35	1	0.971429	0.0116438	2920	35	2920
372	606	289	-12.5032	177.08	12.5032	1.48803	-1.24298	-0.769238	1.1952	1.59223	EM	40	42	2	0.952381	0.0127592	3135	42	3135
373	627	545	-43.9385	-176.525	43.9385	1.48624	-0.405752	-0.590233	-0.52521	0.178766	EM	43	56	13	0.767857	0.0365336	1177	56	1177
374	678	174	52.3558	175.919	52.3558	1.27568	-1.50472	-0.100713	-1.44362	0.0418836	EM	43	52	9	0.826923	0.0364098	1181	52	1181
375	680	134	18.1164	145.767	18.1164	1.46095	-1.23788	-0.21783	1.12324	0.826974	EM	47	47	0	1	0.0147428	3188	47	3188
376	694	37	17.3682	-87.8571	17.3682	0.649352	-0.945694	-2.24829	1.14479	0.800236	EM	45	46	1	0.978261	0.0135624	3318	46	3318
377	695	59	17.3498	-87.5378	17.3498	0.803009	-1.80521	-2.85501	1.17167	0.854811	EM	44	46	2	0.956522	0.0133455	3297	46	3297
378	700	263	19.6846	-80.0403	19.6846	1.19933	-1.32407	-2.47026	1.15647	0.386427	EM	47	49	2	0.959184	0.0158089	2973	49	2973
379	706	26	4.6838	-160.38	4.6838	1.59765	-1.58507	-2.11895	1.20935	1.25367	EM	36	37	1	0.972973	0.0114796	3136	37	3136
380	742	112	18.7722	145.668	18.7722	1.45623	-1.24489	0.161299	0.964203	0.830932	EM	48	48	0	1	0.0151038	3178	48	3178
381	743	53	14.8525	145.559	14.8525	1.48073	-1.78029	-1.01976	1.23611	1.01473	EM	42	44	2	0.954545	0.0124629	3370	44	3370
382	747	119	17.5996	145.833	17.5996	1.4647	-1.60238	-0.0397201	1.08877	0.86692	EM	44	46	2	0.956522	0.0136392	3226	46	3226
383	748	101	16.3522	145.677	16.3522	1.47175	-1.32965	0.0268063	1.11433	1.00841	EM	45	45	0	1	0.013682	3289	45	3289
384	753	60	19.6831	145.419	19.6831	1.44902	-1.51229	0.085073	1.06804	0.69866	EM	48	49	1	0.979592	0.0151086	3177	49	3177
385	780	475	13.4435	144.777	13.4435	1.47252	-0.523054	-0.437999	1.22164	1.13018	EM	41	43	2	0.953488	0.0138701	2956	43	2956
386	844	277	14.1574	145.214	14.1574	1.4793	-1.05475	-0.291003	1.20125	1.07261	EM	41	43	2	0.953488	0.0130076	3152	43	3152
387	845	248	15.1891	145.754	15.1891	1.47913	-0.963192	-0.329272	1.22795	1.01677	EM	42	44	2	0.954545	0.0132492	3170	44	3170
388	854	181	15.0134	145.632	15.0134	1.47963	-1.01236	-0.962558	1.24431	1.01506	EM	42	44	2	0.954545	0.012963	3240	44	3240
389	903	24	-2.81264	-171.673	2.81264	1.57032	-1.63778	-2.91482	1.3162	-0.393196	EM	35	36	1	0.972222	0.011423	3064	36	3064
390	905	23	-4.51477	-172.183	4.51477	1.56389	-1.75982	-2.53908	1.34206	0.291359	EM	35	36	1	0.972222	0.0111785	3131	36	3131
391	908	19	-3.12749	-171.085	3.12749	1.57172	-1.82143	-2.79999	1.32777	0.00182665	EM	35	36	1	0.972222	0.0113563	3082	36	3082
392	910	18	-4.4554	-171.244	4.4554	1.56769	-1.7279	-2.50381	1.34615	0.191478	EM	35	36	1	0.972222	0.0111678	3134	36	3134
393	921	464	36.588	27.1683	36.588	0.545849	-1.28444	-0.0630763	0.230591	-0.272729	EM	48	57	9	0.842105	0.0347574	1381	57	1381
394	925	80	28.6372	-112.83	28.6372	0.538629	-1.31222	-0.309163	0.481699	-2.62519	EM	56	56	0	1	0.023759	2357	56	2357
395	927	123	28.702	-112.578	28.702	0.67685	-1.28745	-0.297931	0.511944	-2.49109	EM	56	56	0	1	0.0242739	2307	56	2307
396	930	74	27.4416	-111.88	27.4416	0.681643	-1.65909	-0.896325	0.722947	-2.13573	EM	55	55	0	1	0.022115	2487	55	2487
397	931	135	27.2186	-112.074	27.2186	0.315682	-1.37991	-0.739499	0.705062	-2.15301	EM	55	55	0	1	0.022449	2450	55	2450
398	933	118	26.1199	-111.274	26.1199	0.205745	-1.77921	-0.654951	0.651153	-1.84676	EM	54	54	0	1	0.0209302	2580	54	2580
399	936	120	25.6833	-111.035	25.6833	0.506344	-1.5102	-0.857557	0.704842	-1.78553	EM	54	54	0	1	0.0206028	2621	54	2621
400	971	18	-46.0981	50.2346	46.0981	1.45217	-1.12651	0.0738078	-1.26771	1.21018	EM	55	55	0	1	0.0334143	1646	55	1646
401	972	19	-46.4118	51.7591	46.4118	1.46082	-0.891005	0.1934	-1.30614	1.21607	EM	55	55	0	1	0.0336597	1634	55	1634
402	973	31	-37.8363	77.5566	37.8363	1.5162	-1.19804	0.099291	-0.378495	0.410141	EM	57	57	0	1	0.0320765	1777	57	1777
403	974	11	-38.7222	77.523	38.7222	1.51609	-1.71956	-0.698415	-0.287537	0.270533	EM	57	57	0	1	0.0320405	1779	57	1779
404	975	153	-52.5436	169.162	52.5436	1.44046	-0.986283	-0.148327	-1.05654	0.512267	EM	49	52	3	0.942308	0.0411419	1191	52	1191
405	982	129	49.4235	154.759	49.4235	0.985999	-0.593187	0.369321	-1.67044	0.526255	EM	41	53	12	0.773585	0.0295176	1389	53	1389
406	983	106	48.8219	154.109	48.8219	1.06062	-0.9704	0.143203	-1.66169	0.573198	EM	41	54	13	0.759259	0.028413	1443	54	1443
407	984	4103	-21.3066	165.7	21.3066	1.25575	0.513718	0.538394	0.67027	0.850246	EM	6	50	44	0.12	0	-977	50	977
408	1032	2492	12.2967	92.7856	12.2967	0.918596	0.172547	-0.0079334	1.16652	1.40125	EM	25	42	17	0.595238	0.0268817	930	42	930
409	1034	1757	-4.92375	150.62	4.92375	1.24484	0.794582	0.79268	0.960746	1.6128	EM	23	37	14	0.621622	0.0162659	1414	37	1414
410	1048	982	-20.2836	57.572	20.2836	1.4064	-0.16398	0.0866673	0.671256	0.789481	EM	48	49	1	0.979592	0.0216704	2215	49	2215
411	1054	1730	7.52546	93.5991	7.52546	1.1649	-0.187107	-0.115508	1.18455	1.31894	EM	34	38	4	0.894737	0.0219496	1549	38	1549
412	1058	11986	11.7364	122.866	11.7364	1.17087	1.3218	0.972675	1.06249	1.2708	EM	-169	41	210	0	0.0197108	-8574	41	8574
413	1059	266	-19.7167	63.4213	19.7167	1.45764	-0.990579	-0.462323	0.854537	0.28258	EM	48	49	1	0.979592	0.0161671	2969	49	2969
414	1061	267	-10.9397	166.248	10.9397	1.42499	-0.380588	0.0515468	1.18782	1.95114	EM	40	41	1	0.97561	0.0127836	3129	41	3129
415	1063	2399	-8.14116	158.307	8.14116	1.35365	0.711738	0.886683	1.05499	1.58094	EM	30	39	9	0.769231	0.0331858	904	39	904
416	1067	397	21.758	-71.8243	21.758	1.27346	-0.349879	-1.69316	1.10116	-0.185527	EM	44	51	7	0.862745	0.0163265	2695	51	2695
417	1071	1178	-16.2122	167.723	16.2122	1.39974	0.3902	0.628451	0.943719	1.46055	EM	38	45	7	0.844444	0.0171403	2217	45	2217
418	1075	684	-12.824	45.1439	12.824	1.15828	-0.637903	-0.101759	0.978801	0.541024	EM	41	42	1	0.97619	0.0149417	2744	42	2744
419	1312	69	-27.1198	-109.355	27.1198	1.52367	-0.869687	-0.267956	0.457097	0.347307	EM	55	55	0	1	0.0217822	2525	55	2525
420	1313	35	-26.3235	-79.9752	26.3235	1.26804	-1.76876	-0.31771	-0.0431885	-1.90743	EM	54	54	0	1	0.0204391	2642	54	2642
421	1500	294	12.9519	-81.5232	12.9519	0.980131	-1.21259	-0.506134	1.17071	0.799862	EM	41	42	1	0.97619	0.0130823	3134	42	3134
422	10128	499	-54.332	-67.4014	54.332	0.615738	0.544669	0.464807	-1.23542	-0.779337	EM	43	51	8	0.843137	0.0580297	741	51	741
423	10674	467	62.0503	-6.86364	62.0503	1.19857	-0.20956	0.0930081	-1.1224	1.3899	EM	28	46	18	0.608696	0.0793201	353	46	353
424	11474	737	35.9232	14.399	35.9232	1.03371	-0.676753	-0.728995	0.268645	-0.648408	EM	46	57	11	0.807018	0.040636	1132	57	1132
425	3	268	-10.4853	105.637	10.4853	1.34276	-0.924942	-0.502375	0.848236	0.985565	ORC	211	223	12	0.946188	0.0677368	3115	223	3115
426	125	62	-12.1636	96.8733	12.1636	1.38492	-1.48608	-2.24829	1.14918	0.996208	ORC	210	210	0	1	0.0625186	3359	210	3359
427	127	311	-31.553	159.077	31.553	1.19036	-1.53458	-0.332193	0.31082	0.721365	ORC	54	66	12	0.818182	0.0293001	1843	66	1843
428	128	192	-29.0326	167.952	29.0326	1.35409	-1.30758	-0.598806	0.327598	0.455396	ORC	69	79	10	0.873418	0.0313067	2204	79	2204
429	129	77	-54.6284	158.864	54.6284	1.41556	-0.936305	-0.431204	-1.33918	0.142207	ORC	16	19	3	0.842105	0.013986	1144	19	1144
430	131	183	39.6991	-31.1052	39.6991	1.40641	-1.54052	-0.0464508	0.0894212	0.553478	ORC	37	39	2	0.948718	0.0232266	1593	39	1593
431	132	229	39.4419	-31.2025	39.4419	1.40762	-0.922072	0.127625	0.0676551	0.746025	ORC	37	39	2	0.948718	0.023871	1550	39	1550
432	133	253	38.5782	-28.7013	38.5782	1.3861	-0.861884	0.222765	0.0882479	0.476599	ORC	38	41	3	0.926829	0.0246753	1540	41	1540
433	134	257	38.4695	-28.3336	38.4695	1.38084	-0.584902	0.766804	0.0532544	0.508431	ORC	39	42	3	0.928571	0.0253576	1538	42	1538
434	135	149	39.0523	-28.0113	39.0523	1.37923	-1.1693	-0.432897	0.120522	0.288415	ORC	39	40	1	0.975	0.0238386	1636	40	1636
435	136	236	38.6372	-28.0292	38.6372	1.3779	-0.761426	0.226674	0.0704534	0.47133	ORC	38	41	3	0.926829	0.0244373	1555	41	1555
436	137	263	38.7239	-27.2123	38.7239	1.37039	-0.615748	0.212895	0.120413	0.359898	ORC	38	41	3	0.926829	0.0248854	1527	41	1527
437	138	287	37.7954	-25.4819	37.7954	1.35103	-0.433825	0.250928	0.050649	0.218515	ORC	40	43	3	0.930233	0.0262812	1522	43	1522
438	139	214	36.9713	-25.0998	36.9713	1.35214	-1.03208	-0.188705	0.108661	-0.107522	ORC	42	45	3	0.933333	0.025974	1617	45	1617
439	145	658	27.7465	-18.0066	27.7465	1.11738	-0.727656	0.468017	0.207401	-1.36203	ORC	82	87	5	0.942529	0.0438034	1872	87	1872
440	146	831	28.6899	-17.8583	28.6899	1.13291	-0.445175	0.806242	0.00112217	-0.989889	ORC	75	81	6	0.925926	0.046875	1600	81	1600
441	147	838	28.1174	-17.2326	28.1174	1.09287	-0.637286	0.463887	0.18156	-1.30969	ORC	82	85	3	0.964706	0.0495768	1654	85	1654
442	148	1294	28.2911	-16.5563	28.2911	1.06539	-0.13819	1.08863	-0.0187349	-1.12812	ORC	77	84	7	0.916667	0.0652542	1180	84	1180
443	149	1123	27.9548	-15.5932	27.9548	0.994863	-0.21478	0.649852	0.201051	-1.50088	ORC	80	86	6	0.930233	0.0577617	1385	86	1385
444	150	718	28.4061	-14.0365	28.4061	0.864687	-0.196938	0.0590474	0.419415	-2.38862	ORC	83	83	0	1	0.047619	1743	83	1743
445	151	674	29.0245	-13.6418	29.0245	0.914139	-0.406088	-0.0474177	0.361055	-2.23249	ORC	76	79	3	0.962025	0.0441091	1723	79	1723
446	155	103	-1.3784	-89.6787	1.3784	1.28611	-1.15321	-0.883158	0.792786	-0.669693	ORC	296	296	0	1	0.100955	2932	296	2932
447	156	173	-0.385734	-91.5129	0.385734	1.32163	-0.474137	0.458807	0.772378	-1.35978	ORC	302	305	3	0.990164	0.106827	2827	305	2827
448	157	237	-1.2936	-90.4353	1.2936	1.3012	-0.853632	-0.187518	0.737854	-0.834183	ORC	293	297	4	0.986532	0.10483	2795	297	2795
449	158	55	0.325229	-89.9568	0.325229	1.29619	-1.5718	-1.57662	0.881434	-1.38346	ORC	306	306	0	1	0.103976	2943	306	2943
450	159	362	-0.559293	-91.1843	0.559293	1.3105	0.108287	0.56034	0.74227	-1.32585	ORC	292	303	11	0.963696	0.110397	2645	303	2645
451	160	57	0.332085	-90.4757	0.332085	1.30522	-0.941547	-0.561043	0.886765	-1.07007	ORC	306	306	0	1	0.104046	2941	306	2941
452	161	175	0.586845	-90.757	0.586845	1.31177	-1.17105	-0.114441	0.827877	-0.858194	ORC	296	303	7	0.976898	0.104483	2833	303	2833
453	162	112	-0.610811	-90.6658	0.610811	1.30811	-1.52462	-0.349987	0.729675	-1.84765	ORC	302	303	1	0.9967	0.104246	2897	303	2897
454	163	291	-0.826798	-89.4306	0.826798	1.27955	-0.517465	-0.0283328	0.786414	-0.585378	ORC	297	301	4	0.986711	0.108991	2725	301	2725
455	164	413	-0.627248	-90.3584	0.627248	1.29902	-0.35117	0.088258	0.75975	-1.55092	ORC	291	303	12	0.960396	0.112096	2596	303	2596
456	165	78	-0.818429	-90.0588	0.818429	1.29591	-1.42765	-0.723803	0.788992	-1.05976	ORC	301	301	0	1	0.102486	2937	301	2937
457	166	291	-0.266245	-90.7125	0.266245	1.30665	-0.50863	0.123864	0.812821	-1.69655	ORC	299	306	7	0.977124	0.110536	2705	306	2705
458	171	574	19.5981	-155.518	19.5981	1.53193	0.341243	1.17911	0.0777848	0.826495	ORC	146	149	3	0.979866	0.0547432	2667	149	2667
459	172	644	22.0584	-159.524	22.0584	1.52966	-0.239788	0.506272	0.540615	0.823431	ORC	121	129	8	0.937984	0.0498969	2425	129	2425
460	173	69	20.5476	-156.609	20.5476	1.53501	-0.977626	-0.35149	0.767891	0.226736	ORC	141	141	0	1	0.045323	3111	141	3111
461	176	380	20.835	-156.927	20.835	1.53517	-0.641735	0.209573	0.690261	0.386494	ORC	136	139	3	0.978417	0.0489033	2781	139	2781
462	180	652	20.7904	-156.337	20.7904	1.53213	-0.159977	0.960486	0.416247	0.760327	ORC	132	139	7	0.94964	0.0525478	2512	139	2512
463	181	31	28.2081	-177.367	28.2081	1.50433	-1.82728	-2.18058	0.715615	0.559625	ORC	84	84	0	1	0.0342717	2451	84	2451
464	183	503	21.1332	-157.015	21.1332	1.53366	-0.460315	0.476201	0.683133	0.61019	ORC	129	136	7	0.948529	0.0489378	2636	136	2636
465	186	100	21.8966	-160.152	21.8966	1.53071	-0.823464	-0.424476	0.775675	-0.393402	ORC	129	130	1	0.992308	0.0432596	2982	130	2982
466	187	605	21.4587	-157.973	21.4587	1.53318	-0.216872	0.359215	0.738332	0.757429	ORC	124	134	10	0.925373	0.0494024	2510	134	2510
467	189	904	64.9907	-18.5941	64.9907	1.28807	1.01054	0.698323	-1.67556	0.180205	ORC	0	11	11	0	0	-215	11	215
468	202	1491	-21.1333	55.5327	21.1333	1.38676	-0.077076	0.957349	0.157433	0.6927	ORC	-107	136	243	0	0	1648	136	1648
469	203	57	-7.99629	-140.687	7.99629	1.57945	-1.28388	-0.192279	1.04953	0.36647	ORC	242	242	0	1	0.0746914	3240	242	3240
470	206	36	-7.91764	-140.57	7.91764	1.57903	-1.74879	-0.266624	1.10427	-0.0549173	ORC	243	243	0	1	0.0746085	3257	243	3257
471	207	283	-9.77478	-139.014	9.77478	1.58028	-0.682176	0.357606	0.924127	0.833066	ORC	225	228	3	0.986842	0.0730757	3079	228	3079
472	211	303	-8.86624	-140.139	8.86624	1.58053	-0.658179	0.338547	0.936819	0.769143	ORC	230	235	5	0.978723	0.0759828	3027	235	3027
473	212	188	-9.94499	-139.089	9.94499	1.58148	-1.11956	0.111687	0.983017	0.715251	ORC	224	227	3	0.986784	0.0704624	3179	227	3179
474	213	202	-8.90932	-139.552	8.90932	1.57949	-1.04846	0.112455	1.02865	0.731489	ORC	233	235	2	0.991489	0.0744647	3129	235	3129
475	214	200	-9.39786	-140.074	9.39786	1.58239	-0.998112	0.151948	1.01778	0.792987	ORC	227	231	4	0.982684	0.0721093	3148	231	3148
476	217	87	-24.3767	-128.323	24.3767	1.59742	-1.25997	-2.01012	0.735601	0.551665	ORC	111	111	0	1	0.0399137	2781	111	2781
477	220	27	11.2942	166.876	11.2942	1.52824	-1.66063	-2.47026	1.26802	0.955933	ORC	217	217	0	1	0.0642392	3378	217	3378
478	237	636	29.9723	129.923	29.9723	1.18216	-1.59269	-0.133913	0.32852	1.4319	ORC	44	74	30	0.594595	0.0264106	1666	74	1666
479	238	767	29.8488	129.871	29.8488	1.1861	-1.32505	0.161299	0.247434	1.46454	ORC	35	75	40	0.466667	0.0226244	1547	75	1547
480	241	413	29.6412	129.713	29.6412	1.19183	-1.37776	0.0268063	0.354785	1.451	ORC	58	76	18	0.763158	0.0301926	1921	76	1921
481	242	549	29.4594	129.602	29.4594	1.19679	-1.76325	-0.181613	0.400042	1.41392	ORC	49	77	28	0.636364	0.0271619	1804	77	1804
482	244	663	29.1466	129.208	29.1466	1.20321	-1.78606	-0.652615	0.501754	1.29943	ORC	48	79	31	0.607595	0.0278746	1722	79	1722
483	247	696	28.323	129.972	28.323	1.23282	-1.17514	-0.876668	0.646023	1.31351	ORC	76	84	8	0.904762	0.042841	1774	84	1774
484	277	261	-9.42548	46.3688	9.42548	1.20749	-0.877304	-2.29743	1.13203	0.112592	ORC	227	231	4	0.982684	0.0735104	3088	231	3088
485	278	136	-9.73086	46.5115	9.73086	1.21416	-1.64273	-2.15942	1.13965	0.0768285	ORC	229	229	0	1	0.0710078	3225	229	3225
486	279	131	-9.72632	47.5732	9.72632	1.24294	-1.83466	-2.57625	1.15113	0.271798	ORC	229	229	0	1	0.0708978	3230	229	3230
487	280	135	-10.0866	47.7417	10.0866	1.24729	-1.67126	-1.97737	1.14121	0.0693138	ORC	226	226	0	1	0.0698177	3237	226	3237
488	283	77	-10.1593	51.1656	10.1593	1.31731	-1.7247	-2.35036	1.11498	0.26988	ORC	225	226	1	0.995575	0.0682439	3297	226	3297
489	285	25	-16.6031	59.5873	16.6031	1.42124	-1.81032	-2.24829	1.03481	0.147004	ORC	174	174	0	1	0.0518166	3358	174	3358
490	289	81	-7.12964	56.28	7.12964	1.37376	-1.69852	-2.35036	1.15403	0.919113	ORC	249	249	0	1	0.0782527	3182	249	3182
491	296	1237	24.2598	-76.6441	24.2598	0.836439	0.4135	-1.17029	0.987544	0.261517	ORC	50	112	62	0.446429	0.0304507	1642	112	1642
492	327	621	17.6315	-63.2375	17.6315	1.24292	-1.59212	0.0498688	0.957588	0.306905	ORC	153	166	13	0.921687	0.0561674	2724	166	2724
493	331	539	17.4908	-62.9763	17.4908	1.23848	-1.44835	-0.144974	1.10039	0.32775	ORC	149	167	18	0.892216	0.053006	2811	167	2811
494	334	1471	13.8984	-60.9668	13.8984	1.09654	-0.490366	0.154839	1.10127	1.03376	ORC	130	196	66	0.663265	0.0663604	1959	196	1959
495	335	608	18.0617	-63.0627	18.0617	1.25278	-1.04684	-0.390193	1.12082	0.159335	ORC	155	162	7	0.95679	0.0570692	2716	162	2716
496	348	153	18.7918	-110.975	18.7918	1.14929	-0.932636	0.21488	0.819963	-1.129	ORC	152	156	4	0.974359	0.0484694	3136	156	3136
497	349	10	19.31	-110.803	19.31	1.12574	-1.71384	-4.5583	0.928328	-1.30639	ORC	151	151	0	1	0.0464901	3248	151	3248
498	350	42	18.3568	-114.724	18.3568	1.22766	-1.48381	-0.657295	0.864525	-2.21362	ORC	159	159	0	1	0.0486536	3268	159	3268
499	351	150	29.0398	-118.285	29.0398	1.04032	-0.753194	0.369321	0.155836	-2.2446	ORC	79	79	0	1	0.0351736	2246	79	2246
500	352	78	-49.6862	178.774	49.6862	1.4728	-1.45486	-0.493065	-0.927612	-0.0868905	ORC	20	24	4	0.833333	0.0140252	1426	24	1426
501	354	26	3.85111	-159.297	3.85111	1.59683	-1.36454	-2.20242	1.20854	0.772245	ORC	275	275	0	1	0.0886525	3102	275	3102
502	355	75	8.62158	150.926	8.62158	1.44379	-1.74773	-2.35036	1.24677	1.54201	ORC	237	237	0	1	0.0730129	3246	237	3246
503	356	96	-40.3188	-9.94232	40.3188	1.4672	-1.11875	0.131366	-0.650587	1.56277	ORC	38	38	0	1	0.0227001	1674	38	1674
504	358	23	-9.95743	-150.211	9.95743	1.61021	-1.77788	-2.29743	1.29389	0.312753	ORC	227	227	0	1	0.0678828	3344	227	3344
505	359	301	-19.0524	-169.859	19.0524	1.54	-0.7351	-1.41778	0.937646	1.12637	ORC	122	154	32	0.792208	0.041036	2973	154	2973
506	361	231	5.52886	-87.0619	5.52886	1.16287	-1.43054	-0.18515	0.897763	1.45937	ORC	256	261	5	0.980843	0.0863406	2965	261	2965
507	362	177	-29.3809	-177.987	29.3809	1.47305	-1.33567	-0.220313	0.496595	0.882478	ORC	71	77	6	0.922078	0.032524	2183	77	2183
508	363	546	1.61539	7.39705	1.61539	1.01136	-0.917571	0.149045	0.921717	1.08096	ORC	225	294	69	0.765306	0.0900721	2498	294	2498
509	364	1100	0.238989	6.60226	0.238989	1.05275	-0.393385	0.657535	0.696826	1.26523	ORC	183	306	123	0.598039	0.0966209	1894	306	1894
510	365	379	-1.43572	5.62983	1.43572	1.10492	-1.37097	-0.137212	0.292053	0.989638	ORC	267	295	28	0.905085	0.100451	2658	295	2658
511	366	24	-46.6358	37.9408	46.6358	1.39227	-1.24767	-0.090336	-1.21507	1.19043	ORC	28	28	0	1	0.0172733	1621	28	1621
512	367	32	-46.907	37.7404	46.907	1.3934	-0.702963	0.33189	-1.325	1.21574	ORC	28	28	0	1	0.0174672	1603	28	1603
513	368	285	-21.2346	-159.778	21.2346	1.57866	-1.13121	-0.225308	0.815604	0.980579	ORC	117	135	18	0.866667	0.0411103	2846	135	2846
514	370	50	-7.94351	-14.367	7.94351	1.37207	-1.02471	0.0786583	0.445999	-1.89879	ORC	242	242	0	1	0.0745763	3245	242	3245
515	375	38	19.2921	166.635	19.2921	1.52859	-1.7444	-2.70161	1.17556	-0.0708453	ORC	152	152	0	1	0.0471757	3222	152	3222
516	377	400	12.1845	-68.2896	12.1845	0.846357	-0.722226	-0.835912	1.2904	-0.681778	ORC	208	210	2	0.990476	0.0688514	3021	210	3021
517	378	565	12.1941	-68.9726	12.1941	0.792037	-0.590793	-0.441422	1.25596	-0.59198	ORC	207	210	3	0.985714	0.072479	2856	210	2856
518	379	59	-18.8668	-159.776	18.8668	1.58213	-1.48865	-1.30669	1.0333	1.02076	ORC	154	155	1	0.993548	0.0477519	3225	155	3225
519	380	128	-19.9957	-158.114	19.9957	1.58669	-1.38112	-1.50862	0.95978	0.982786	ORC	142	146	4	0.972603	0.0459696	3089	146	3089
520	381	149	-21.9281	-157.919	21.9281	1.58463	-1.23482	-1.00404	0.805361	0.954631	ORC	122	130	8	0.938462	0.0416382	2930	130	2930
521	382	31	-10.4199	-161.001	10.4199	1.59222	-1.76419	-2.24829	1.29027	1.1323	ORC	224	224	0	1	0.0668457	3351	224	3351
522	383	40	-19.2688	-158.937	19.2688	1.58477	-1.78368	-2.29743	1.01831	0.97921	ORC	152	152	0	1	0.0471903	3221	152	3221
523	384	107	-20.1612	-157.341	20.1612	1.58926	-1.48877	-2.06239	0.961545	0.946385	ORC	141	144	3	0.979167	0.0454985	3099	144	3099
524	385	111	-19.8671	-157.702	19.8671	1.58838	-1.43301	-1.88752	0.983555	0.981917	ORC	143	147	4	0.972789	0.0459216	3114	147	3114
525	392	32	-8.98802	-157.981	8.98802	1.60488	-1.53179	-2.35036	1.29226	0.639943	ORC	234	234	0	1	0.0708661	3302	234	3302
526	394	108	-37.1124	-12.2851	37.1124	1.48014	-1.02857	0.677725	-0.521485	0.968467	ORC	44	45	1	0.977778	0.0255963	1719	45	1719
527	395	92	-37.3005	-12.6781	37.3005	1.48264	-1.58504	-0.183969	-0.30893	0.886843	ORC	45	45	0	1	0.0260116	1730	45	1730
528	399	44	-49.3013	69.4849	49.3013	1.53619	0.237944	0.583543	-1.45064	-0.103714	ORC	25	25	0	1	0.0168919	1480	25	1480
529	401	11	-53.0932	73.5169	53.0932	1.54019	-0.647103	0.882939	-2.16422	-0.14464	ORC	21	21	0	1	0.0161538	1300	21	1300
530	402	105	71.0147	-8.38644	71.0147	1.28454	-0.62662	0.739607	-2.08396	0.0669724	ORC	7	8	1	0.875	0.0188172	372	8	372
531	404	52	-20.5082	-29.3033	20.5082	1.3067	-1.64945	-0.159624	0.84623	0.0826102	ORC	140	141	1	0.992908	0.0447284	3130	141	3130
532	405	297	45.9057	149.949	45.9057	1.22361	-0.243828	0.42993	-1.52795	0.50425	ORC	18	29	11	0.62069	0.01311	1373	29	1373
533	406	242	46.948	151.996	46.948	1.17415	-0.664385	0.473938	-1.56532	0.653481	ORC	20	28	8	0.714286	0.0143781	1391	28	1391
534	407	215	47.337	152.478	47.337	1.16346	-1.12147	0.280391	-1.61577	0.647843	ORC	19	27	8	0.703704	0.0135521	1402	27	1402
535	409	209	47.746	153.013	47.746	1.13855	-1.15924	0.148318	-1.60872	0.625097	ORC	21	27	6	0.777778	0.0150971	1391	27	1391
536	410	130	48.0805	153.216	48.0805	1.12274	-1.21459	0.437622	-1.63424	0.603354	ORC	25	26	1	0.961538	0.0171939	1454	26	1454
537	411	54	7.11907	171.216	7.11907	1.53413	-1.46322	-2.11895	1.25219	1.59097	ORC	249	249	0	1	0.0775943	3209	249	3209
538	413	98	46.5209	150.869	46.5209	1.21151	-1.48818	-0.0690413	-1.51125	0.559446	ORC	22	28	6	0.785714	0.0141844	1551	28	1551
539	414	862	32.7463	-16.9991	32.7463	1.21182	-0.43532	0.59884	-0.100951	-0.280972	ORC	55	60	5	0.916667	0.0461023	1193	60	1193
540	415	212	32.5076	-16.5088	32.5076	1.19953	-1.59998	-0.313423	0.215187	-0.623793	ORC	60	61	1	0.983607	0.0322234	1862	61	1862
541	416	395	33.0692	-16.3422	33.0692	1.21016	-1.28916	-0.266624	0.229958	-0.901173	ORC	58	59	1	0.983051	0.0354523	1636	59	1636
542	418	167	17.0565	-25.1701	17.0565	1.26067	-0.415845	0.662035	0.502912	-1.37923	ORC	170	170	0	1	0.053125	3200	170	3200
543	419	121	16.8455	-24.9678	16.8455	1.25654	-0.783249	-0.0302177	0.803375	-2.42373	ORC	172	172	0	1	0.0528743	3253	172	3253
544	421	122	16.5985	-24.2562	16.5985	1.23387	-0.655633	0.381877	0.641449	-1.87699	ORC	174	174	0	1	0.0533579	3261	174	3261
545	422	69	16.7372	-22.9314	16.7372	1.2025	-0.787109	-0.450054	0.764655	-3.14597	ORC	173	173	0	1	0.0522817	3309	173	3309
546	423	92	16.0983	-22.814	16.0983	1.19047	-0.483488	-0.462323	0.786201	-3.11459	ORC	178	178	0	1	0.0538578	3305	178	3305
547	424	81	15.218	-23.1606	15.218	1.19952	-0.729155	-0.411214	0.886605	-2.13442	ORC	186	186	0	1	0.0557387	3337	186	3337
548	425	145	15.0837	-23.6248	15.0837	1.21014	-0.344564	0.406823	0.747609	-1.48718	ORC	187	187	0	1	0.0570992	3275	187	3275
549	426	127	14.9283	-24.3843	14.9283	1.23469	-0.565979	0.89534	0.333033	-1.13444	ORC	187	188	1	0.994681	0.0567527	3295	188	3295
550	427	88	14.8516	-24.7055	14.8516	1.24491	-1.14853	0.169113	0.466188	-1.44977	ORC	188	189	1	0.994709	0.0563718	3335	189	3335
551	428	231	32.3094	-64.7672	32.3094	1.30331	-1.13568	-1.51676	0.657203	0.634802	ORC	61	62	1	0.983871	0.0328133	1859	62	1859
552	429	46	16.7665	-24.745	16.7665	1.25191	-1.33331	-0.489376	0.749324	-2.25971	ORC	173	173	0	1	0.0519208	3332	173	3332
553	431	47	16.6182	-24.5878	16.6182	1.24841	-1.84349	-1.15077	0.760196	-2.18518	ORC	174	174	0	1	0.0521583	3336	174	3336
554	451	186	-16.494	-151.739	16.494	1.61316	-1.35027	-0.221559	1.08129	0.897349	ORC	171	175	4	0.977143	0.0534375	3200	175	3200
555	460	226	-16.7465	-151.003	16.7465	1.61508	-1.08084	-0.103857	1.02711	0.893866	ORC	164	173	9	0.947977	0.0520305	3152	173	3152
556	465	27	-17.6571	-150.629	17.6571	1.61506	-1.61911	-1.1318	1.01904	0.925951	ORC	165	165	0	1	0.0497587	3316	165	3316
557	479	182	-16.4422	-152.265	16.4422	1.61161	-1.61085	-0.48388	1.10898	0.925669	ORC	171	176	5	0.971591	0.0533375	3206	176	3206
558	481	332	-17.5291	-149.834	17.5291	1.61753	-0.936145	0.305174	0.895677	0.855172	ORC	145	166	21	0.873494	0.0480769	3016	166	3016
559	494	380	-16.822	-151.437	16.822	1.61356	-0.860993	0.185169	0.989821	0.975123	ORC	147	172	25	0.854651	0.0490818	2995	172	2995
560	496	34	-15.1437	-147.57	15.1437	1.61688	-1.02646	-2.35036	1.14321	0.769945	ORC	186	186	0	1	0.0549645	3384	186	3384
561	499	12	-16.0685	-142.416	16.0685	1.60762	-1.37057	-2.37843	1.13149	0.62929	ORC	179	179	0	1	0.0528491	3387	179	3387
562	505	198	-16.623	-151.494	16.623	1.61368	-1.03816	-0.201901	1.03871	0.895527	ORC	163	174	11	0.936782	0.0511774	3185	174	3185
563	507	637	-17.6775	-149.401	17.6775	1.61825	-0.332173	0.568689	0.745877	0.956997	ORC	129	165	36	0.781818	0.0476895	2705	165	2705
564	509	30	-14.6287	-145.206	14.6287	1.6104	-1.51122	-2.24829	1.18813	0.668722	ORC	190	191	1	0.994764	0.0559317	3397	191	3397
565	521	57	-17.0045	-149.567	17.0045	1.61917	-1.83597	-2.15942	1.0377	0.886286	ORC	170	171	1	0.994152	0.051313	3313	171	3313
566	528	49	-16.262	-151.816	16.262	1.61332	-1.66618	-2.47026	1.13054	0.913234	ORC	177	177	0	1	0.0529306	3344	177	3344
567	537	1	-57.0778	-26.6822	57.0778	1.47476	-1.65948	-4.5583	-1.82136	0.836321	ORC	17	17	0	1	0.0157407	1080	17	1080
568	555	308	53.6664	-166.895	53.6664	1.0064	-0.050269	0.598462	-1.40416	0.683345	ORC	9	20	11	0.45	0.00928793	969	20	969
569	558	140	-33.6478	-78.849	33.6478	1.20015	-1.21021	0.0371519	-0.224445	0.128577	ORC	56	57	1	0.982456	0.0302539	1851	57	1851
570	559	113	-33.7675	-80.792	33.7675	1.23978	-1.18914	0.406823	-0.412008	0.202364	ORC	54	56	2	0.964286	0.028877	1870	56	1870
571	566	401	-14.3003	-170.718	14.3003	1.54554	-0.918155	-0.156215	1.08992	1.64693	ORC	133	193	60	0.689119	0.0439379	3027	193	3027
572	568	217	-14.1722	-169.664	14.1722	1.55108	-1.77333	-0.224056	1.08677	1.68286	ORC	170	194	24	0.876289	0.0529265	3212	194	3212
573	569	218	-14.1786	-169.62	14.1786	1.55116	-1.79147	-0.206763	1.1234	1.61075	ORC	166	194	28	0.85567	0.0516973	3211	194	3211
574	570	380	-14.242	-169.468	14.242	1.55154	-1.17454	0.21488	1.00992	1.71984	ORC	141	194	53	0.726804	0.0462447	3049	194	3049
575	574	14	10.3029	-109.217	10.3029	1.30735	-1.69521	-2.85501	1.35132	3.09982	ORC	224	224	0	1	0.0665874	3364	224	3364
576	575	35	-7.33933	72.4343	7.33933	1.39921	-1.31194	-1.88752	1.21832	1.29353	ORC	247	247	0	1	0.0763524	3235	247	3235
577	577	98	0.284458	174.113	0.284458	1.5229	-0.650497	-2.13889	1.28848	0.766926	ORC	306	306	0	1	0.10559	2898	306	2898
578	578	314	-13.7667	-177.105	13.7667	1.50939	-0.892866	-0.183969	1.13568	1.45457	ORC	161	197	36	0.817259	0.0516522	3117	197	3117
579	593	175	49.1207	154.526	49.1207	1.03407	-1.09641	0.283986	-1.6449	0.538251	ORC	22	25	3	0.88	0.0161884	1359	25	1359
580	594	37	1.85074	-157.353	1.85074	1.59694	-0.569497	-2.04452	1.25278	1.15463	ORC	292	292	0	1	0.096817	3016	292	3016
581	597	877	45.076	147.877	45.076	1.2188	-0.00835517	0.523787	-1.42855	0.340523	ORC	-5	30	35	0	0	818	30	818
582	600	138	50.8624	155.57	50.8624	0.802287	-0.896619	0.760852	-1.859	0.275786	ORC	22	23	1	0.956522	0.0168971	1302	23	1302
583	604	85	-0.52847	166.934	0.52847	1.48579	-1.4649	-1.43939	1.25127	0.997934	ORC	304	304	0	1	0.10411	2920	304	2920
584	606	289	-12.5032	177.08	12.5032	1.48803	-1.24298	-0.769238	1.1952	1.59223	ORC	202	207	5	0.975845	0.0644338	3135	207	3135
585	627	545	-43.9385	-176.525	43.9385	1.48624	-0.405752	-0.590233	-0.52521	0.178766	ORC	-15	32	47	0	0	1177	32	1177
586	678	174	52.3558	175.919	52.3558	1.27568	-1.50472	-0.100713	-1.44362	0.0418836	ORC	18	22	4	0.818182	0.0152413	1181	22	1181
587	680	134	18.1164	145.767	18.1164	1.46095	-1.23788	-0.21783	1.12324	0.826974	ORC	160	162	2	0.987654	0.0501882	3188	162	3188
588	694	37	17.3682	-87.8571	17.3682	0.649352	-0.945694	-2.24829	1.14479	0.800236	ORC	168	168	0	1	0.0506329	3318	168	3318
589	695	59	17.3498	-87.5378	17.3498	0.803009	-1.80521	-2.85501	1.17167	0.854811	ORC	168	168	0	1	0.0509554	3297	168	3297
590	700	263	19.6846	-80.0403	19.6846	1.19933	-1.32407	-2.47026	1.15647	0.386427	ORC	144	148	4	0.972973	0.0484359	2973	148	2973
591	706	26	4.6838	-160.38	4.6838	1.59765	-1.58507	-2.11895	1.20935	1.25367	ORC	268	268	0	1	0.0854592	3136	268	3136
592	742	112	18.7722	145.668	18.7722	1.45623	-1.24489	0.161299	0.964203	0.830932	ORC	150	156	6	0.961538	0.0471995	3178	156	3178
593	743	53	14.8525	145.559	14.8525	1.48073	-1.78029	-1.01976	1.23611	1.01473	ORC	189	189	0	1	0.0560831	3370	189	3370
594	747	119	17.5996	145.833	17.5996	1.4647	-1.60238	-0.0397201	1.08877	0.86692	ORC	160	166	6	0.963855	0.049597	3226	166	3226
595	748	101	16.3522	145.677	16.3522	1.47175	-1.32965	0.0268063	1.11433	1.00841	ORC	173	176	3	0.982955	0.0525996	3289	176	3289
596	753	60	19.6831	145.419	19.6831	1.44902	-1.51229	0.085073	1.06804	0.69866	ORC	146	148	2	0.986486	0.0459553	3177	148	3177
597	780	475	13.4435	144.777	13.4435	1.47252	-0.523054	-0.437999	1.22164	1.13018	ORC	174	200	26	0.87	0.0588633	2956	200	2956
598	844	277	14.1574	145.214	14.1574	1.4793	-1.05475	-0.291003	1.20125	1.07261	ORC	179	194	15	0.92268	0.0567893	3152	194	3152
599	845	248	15.1891	145.754	15.1891	1.47913	-0.963192	-0.329272	1.22795	1.01677	ORC	180	186	6	0.967742	0.0567823	3170	186	3170
600	854	181	15.0134	145.632	15.0134	1.47963	-1.01236	-0.962558	1.24431	1.01506	ORC	183	187	4	0.97861	0.0564815	3240	187	3240
601	903	24	-2.81264	-171.673	2.81264	1.57032	-1.63778	-2.91482	1.3162	-0.393196	ORC	283	283	0	1	0.0923629	3064	283	3064
602	905	23	-4.51477	-172.183	4.51477	1.56389	-1.75982	-2.53908	1.34206	0.291359	ORC	269	269	0	1	0.085915	3131	269	3131
603	908	19	-3.12749	-171.085	3.12749	1.57172	-1.82143	-2.79999	1.32777	0.00182665	ORC	281	281	0	1	0.0911746	3082	281	3082
604	910	18	-4.4554	-171.244	4.4554	1.56769	-1.7279	-2.50381	1.34615	0.191478	ORC	270	270	0	1	0.0861519	3134	270	3134
605	921	464	36.588	27.1683	36.588	0.545849	-1.28444	-0.0630763	0.230591	-0.272729	ORC	42	47	5	0.893617	0.0304127	1381	47	1381
606	925	80	28.6372	-112.83	28.6372	0.538629	-1.31222	-0.309163	0.481699	-2.62519	ORC	82	82	0	1	0.03479	2357	82	2357
607	927	123	28.702	-112.578	28.702	0.67685	-1.28745	-0.297931	0.511944	-2.49109	ORC	81	81	0	1	0.0351105	2307	81	2307
608	930	74	27.4416	-111.88	27.4416	0.681643	-1.65909	-0.896325	0.722947	-2.13573	ORC	89	89	0	1	0.0357861	2487	89	2487
609	931	135	27.2186	-112.074	27.2186	0.315682	-1.37991	-0.739499	0.705062	-2.15301	ORC	91	91	0	1	0.0371429	2450	91	2450
610	933	118	26.1199	-111.274	26.1199	0.205745	-1.77921	-0.654951	0.651153	-1.84676	ORC	98	98	0	1	0.0379845	2580	98	2580
611	936	120	25.6833	-111.035	25.6833	0.506344	-1.5102	-0.857557	0.704842	-1.78553	ORC	101	101	0	1	0.0385349	2621	101	2621
612	971	18	-46.0981	50.2346	46.0981	1.45217	-1.12651	0.0738078	-1.26771	1.21018	ORC	29	29	0	1	0.0176185	1646	29	1646
613	972	19	-46.4118	51.7591	46.4118	1.46082	-0.891005	0.1934	-1.30614	1.21607	ORC	28	28	0	1	0.0171359	1634	28	1634
614	973	31	-37.8363	77.5566	37.8363	1.5162	-1.19804	0.099291	-0.378495	0.410141	ORC	43	43	0	1	0.0241981	1777	43	1777
615	974	11	-38.7222	77.523	38.7222	1.51609	-1.71956	-0.698415	-0.287537	0.270533	ORC	41	41	0	1	0.0230467	1779	41	1779
616	975	153	-52.5436	169.162	52.5436	1.44046	-0.986283	-0.148327	-1.05654	0.512267	ORC	13	21	8	0.619048	0.0109152	1191	21	1191
617	982	129	49.4235	154.759	49.4235	0.985999	-0.593187	0.369321	-1.67044	0.526255	ORC	23	25	2	0.92	0.0165587	1389	25	1389
618	983	106	48.8219	154.109	48.8219	1.06062	-0.9704	0.143203	-1.66169	0.573198	ORC	24	25	1	0.96	0.016632	1443	25	1443
619	984	4103	-21.3066	165.7	21.3066	1.25575	0.513718	0.538394	0.67027	0.850246	ORC	-186	135	321	0	0.190379	-977	135	977
620	1032	2492	12.2967	92.7856	12.2967	0.918596	0.172547	-0.0079334	1.16652	1.40125	ORC	32	209	177	0.15311	0.0344086	930	209	930
621	1034	1757	-4.92375	150.62	4.92375	1.24484	0.794582	0.79268	0.960746	1.6128	ORC	5	266	261	0.018797	0.00353607	1414	266	1414
622	1048	982	-20.2836	57.572	20.2836	1.4064	-0.16398	0.0866673	0.671256	0.789481	ORC	51	143	92	0.356643	0.0230248	2215	143	2215
623	1054	1730	7.52546	93.5991	7.52546	1.1649	-0.187107	-0.115508	1.18455	1.31894	ORC	150	246	96	0.609756	0.0968367	1549	246	1549
624	1058	11986	11.7364	122.866	11.7364	1.17087	1.3218	0.972675	1.06249	1.2708	ORC	-1156	213	1369	0	0.134826	-8574	213	8574
625	1059	266	-19.7167	63.4213	19.7167	1.45764	-0.990579	-0.462323	0.854537	0.28258	ORC	139	148	9	0.939189	0.0468171	2969	148	2969
626	1061	267	-10.9397	166.248	10.9397	1.42499	-0.380588	0.0515468	1.18782	1.95114	ORC	179	220	41	0.813636	0.0572068	3129	220	3129
627	1063	2399	-8.14116	158.307	8.14116	1.35365	0.711738	0.886683	1.05499	1.58094	ORC	-121	241	362	0	0	904	241	904
628	1067	397	21.758	-71.8243	21.758	1.27346	-0.349879	-1.69316	1.10116	-0.185527	ORC	124	131	7	0.946565	0.0460111	2695	131	2695
629	1071	1178	-16.2122	167.723	16.2122	1.39974	0.3902	0.628451	0.943719	1.46055	ORC	-17	177	194	0	0	2217	177	2217
630	1075	684	-12.824	45.1439	12.824	1.15828	-0.637903	-0.101759	0.978801	0.541024	ORC	168	205	37	0.819512	0.0612245	2744	205	2744
631	1312	69	-27.1198	-109.355	27.1198	1.52367	-0.869687	-0.267956	0.457097	0.347307	ORC	91	91	0	1	0.0360396	2525	91	2525
632	1313	35	-26.3235	-79.9752	26.3235	1.26804	-1.76876	-0.31771	-0.0431885	-1.90743	ORC	97	97	0	1	0.0367146	2642	97	2642
633	1500	294	12.9519	-81.5232	12.9519	0.980131	-1.21259	-0.506134	1.17071	0.799862	ORC	200	204	4	0.980392	0.0638162	3134	204	3134
634	10128	499	-54.332	-67.4014	54.332	0.615738	0.544669	0.464807	-1.23542	-0.779337	ORC	12	20	8	0.6	0.0161943	741	20	741
635	10674	467	62.0503	-6.86364	62.0503	1.19857	-0.20956	0.0930081	-1.1224	1.3899	ORC	3	13	10	0.230769	0.00849858	353	13	353
636	11474	737	35.9232	14.399	35.9232	1.03371	-0.676753	-0.728995	0.268645	-0.648408	ORC	43	49	6	0.877551	0.0379859	1132	49	1132
637	3	268	-10.4853	105.637	10.4853	1.34276	-0.924942	-0.502375	0.848236	0.985565	NM	128	137	9	0.934307	0.0410915	3115	137	3115
638	125	62	-12.1636	96.8733	12.1636	1.38492	-1.48608	-2.24829	1.14918	0.996208	NM	136	144	8	0.944444	0.0404882	3359	144	3359
639	127	311	-31.553	159.077	31.553	1.19036	-1.53458	-0.332193	0.31082	0.721365	NM	138	162	24	0.851852	0.0748779	1843	162	1843
640	128	192	-29.0326	167.952	29.0326	1.35409	-1.30758	-0.598806	0.327598	0.455396	NM	142	159	17	0.893082	0.0644283	2204	159	2204
641	129	77	-54.6284	158.864	54.6284	1.41556	-0.936305	-0.431204	-1.33918	0.142207	NM	210	223	13	0.941704	0.183566	1144	223	1144
642	131	183	39.6991	-31.1052	39.6991	1.40641	-1.54052	-0.0464508	0.0894212	0.553478	NM	173	204	31	0.848039	0.1086	1593	204	1593
643	132	229	39.4419	-31.2025	39.4419	1.40762	-0.922072	0.127625	0.0676551	0.746025	NM	163	202	39	0.806931	0.105161	1550	202	1550
644	133	253	38.5782	-28.7013	38.5782	1.3861	-0.861884	0.222765	0.0882479	0.476599	NM	159	195	36	0.815385	0.103247	1540	195	1540
645	134	257	38.4695	-28.3336	38.4695	1.38084	-0.584902	0.766804	0.0532544	0.508431	NM	157	194	37	0.809278	0.102081	1538	194	1538
646	135	149	39.0523	-28.0113	39.0523	1.37923	-1.1693	-0.432897	0.120522	0.288415	NM	177	199	22	0.889447	0.108191	1636	199	1636
647	136	236	38.6372	-28.0292	38.6372	1.3779	-0.761426	0.226674	0.0704534	0.47133	NM	156	195	39	0.8	0.100322	1555	195	1555
648	137	263	38.7239	-27.2123	38.7239	1.37039	-0.615748	0.212895	0.120413	0.359898	NM	157	196	39	0.80102	0.102816	1527	196	1527
649	138	287	37.7954	-25.4819	37.7954	1.35103	-0.433825	0.250928	0.050649	0.218515	NM	143	189	46	0.756614	0.0939553	1522	189	1522
650	139	214	36.9713	-25.0998	36.9713	1.35214	-1.03208	-0.188705	0.108661	-0.107522	NM	152	183	31	0.830601	0.0940012	1617	183	1617
651	145	658	27.7465	-18.0066	27.7465	1.11738	-0.727656	0.468017	0.207401	-1.36203	NM	82	158	76	0.518987	0.0438034	1872	158	1872
652	146	831	28.6899	-17.8583	28.6899	1.13291	-0.445175	0.806242	0.00112217	-0.989889	NM	56	158	102	0.35443	0.035	1600	158	1600
653	147	838	28.1174	-17.2326	28.1174	1.09287	-0.637286	0.463887	0.18156	-1.30969	NM	68	158	90	0.43038	0.0411125	1654	158	1654
654	148	1294	28.2911	-16.5563	28.2911	1.06539	-0.13819	1.08863	-0.0187349	-1.12812	NM	-2	158	160	0	0	1180	158	1180
655	149	1123	27.9548	-15.5932	27.9548	0.994863	-0.21478	0.649852	0.201051	-1.50088	NM	9	158	149	0.056962	0.00649819	1385	158	1385
656	150	718	28.4061	-14.0365	28.4061	0.864687	-0.196938	0.0590474	0.419415	-2.38862	NM	68	158	90	0.43038	0.0390132	1743	158	1743
657	151	674	29.0245	-13.6418	29.0245	0.914139	-0.406088	-0.0474177	0.361055	-2.23249	NM	62	159	97	0.389937	0.0359837	1723	159	1723
658	155	103	-1.3784	-89.6787	1.3784	1.28611	-1.15321	-0.883158	0.792786	-0.669693	NM	100	107	7	0.934579	0.0341064	2932	107	2932
659	156	173	-0.385734	-91.5129	0.385734	1.32163	-0.474137	0.458807	0.772378	-1.35978	NM	92	105	13	0.87619	0.0325433	2827	105	2827
660	157	237	-1.2936	-90.4353	1.2936	1.3012	-0.853632	-0.187518	0.737854	-0.834183	NM	86	107	21	0.803738	0.0307692	2795	107	2795
661	158	55	0.325229	-89.9568	0.325229	1.29619	-1.5718	-1.57662	0.881434	-1.38346	NM	99	105	6	0.942857	0.0336391	2943	105	2943
662	159	362	-0.559293	-91.1843	0.559293	1.3105	0.108287	0.56034	0.74227	-1.32585	NM	76	106	30	0.716981	0.0287335	2645	106	2645
663	160	57	0.332085	-90.4757	0.332085	1.30522	-0.941547	-0.561043	0.886765	-1.07007	NM	101	105	4	0.961905	0.0343421	2941	105	2941
664	161	175	0.586845	-90.757	0.586845	1.31177	-1.17105	-0.114441	0.827877	-0.858194	NM	95	106	11	0.896226	0.0335334	2833	106	2833
665	162	112	-0.610811	-90.6658	0.610811	1.30811	-1.52462	-0.349987	0.729675	-1.84765	NM	96	106	10	0.90566	0.0331377	2897	106	2897
666	163	291	-0.826798	-89.4306	0.826798	1.27955	-0.517465	-0.0283328	0.786414	-0.585378	NM	84	106	22	0.792453	0.0308257	2725	106	2725
667	164	413	-0.627248	-90.3584	0.627248	1.29902	-0.35117	0.088258	0.75975	-1.55092	NM	73	106	33	0.688679	0.0281202	2596	106	2596
668	165	78	-0.818429	-90.0588	0.818429	1.29591	-1.42765	-0.723803	0.788992	-1.05976	NM	102	106	4	0.962264	0.0347293	2937	106	2937
669	166	291	-0.266245	-90.7125	0.266245	1.30665	-0.50863	0.123864	0.812821	-1.69655	NM	79	105	26	0.752381	0.0292052	2705	105	2705
670	171	574	19.5981	-155.518	19.5981	1.53193	0.341243	1.17911	0.0777848	0.826495	NM	130	156	26	0.833333	0.0487439	2667	156	2667
671	172	644	22.0584	-159.524	22.0584	1.52966	-0.239788	0.506272	0.540615	0.823431	NM	130	156	26	0.833333	0.0536082	2425	156	2425
672	173	69	20.5476	-156.609	20.5476	1.53501	-0.977626	-0.35149	0.767891	0.226736	NM	152	156	4	0.974359	0.0488589	3111	156	3111
673	176	380	20.835	-156.927	20.835	1.53517	-0.641735	0.209573	0.690261	0.386494	NM	139	156	17	0.891026	0.049982	2781	156	2781
674	180	652	20.7904	-156.337	20.7904	1.53213	-0.159977	0.960486	0.416247	0.760327	NM	130	156	26	0.833333	0.0517516	2512	156	2512
675	181	31	28.2081	-177.367	28.2081	1.50433	-1.82728	-2.18058	0.715615	0.559625	NM	151	158	7	0.955696	0.0616075	2451	158	2451
676	183	503	21.1332	-157.015	21.1332	1.53366	-0.460315	0.476201	0.683133	0.61019	NM	136	156	20	0.871795	0.0515933	2636	156	2636
677	186	100	21.8966	-160.152	21.8966	1.53071	-0.823464	-0.424476	0.775675	-0.393402	NM	146	156	10	0.935897	0.0489604	2982	156	2982
678	187	605	21.4587	-157.973	21.4587	1.53318	-0.216872	0.359215	0.738332	0.757429	NM	133	156	23	0.852564	0.052988	2510	156	2510
679	189	904	64.9907	-18.5941	64.9907	1.28807	1.01054	0.698323	-1.67556	0.180205	NM	-32	139	171	0	0.148837	-215	139	215
680	202	1491	-21.1333	55.5327	21.1333	1.38676	-0.077076	0.957349	0.157433	0.6927	NM	108	156	48	0.692308	0.065534	1648	156	1648
681	203	57	-7.99629	-140.687	7.99629	1.57945	-1.28388	-0.192279	1.04953	0.36647	NM	126	128	2	0.984375	0.0388889	3240	128	3240
682	206	36	-7.91764	-140.57	7.91764	1.57903	-1.74879	-0.266624	1.10427	-0.0549173	NM	124	127	3	0.976378	0.0380718	3257	127	3257
683	207	283	-9.77478	-139.014	9.77478	1.58028	-0.682176	0.357606	0.924127	0.833066	NM	128	135	7	0.948148	0.0415719	3079	135	3079
684	211	303	-8.86624	-140.139	8.86624	1.58053	-0.658179	0.338547	0.936819	0.769143	NM	120	131	11	0.916031	0.0396432	3027	131	3027
685	212	188	-9.94499	-139.089	9.94499	1.58148	-1.11956	0.111687	0.983017	0.715251	NM	128	135	7	0.948148	0.0402642	3179	135	3179
686	213	202	-8.90932	-139.552	8.90932	1.57949	-1.04846	0.112455	1.02865	0.731489	NM	122	131	9	0.931298	0.0389901	3129	131	3129
687	214	200	-9.39786	-140.074	9.39786	1.58239	-0.998112	0.151948	1.01778	0.792987	NM	128	133	5	0.962406	0.0406607	3148	133	3148
688	217	87	-24.3767	-128.323	24.3767	1.59742	-1.25997	-2.01012	0.735601	0.551665	NM	151	156	5	0.967949	0.054297	2781	156	2781
689	220	27	11.2942	166.876	11.2942	1.52824	-1.66063	-2.47026	1.26802	0.955933	NM	138	141	3	0.978723	0.0408526	3378	141	3378
690	237	636	29.9723	129.923	29.9723	1.18216	-1.59269	-0.133913	0.32852	1.4319	NM	119	160	41	0.74375	0.0714286	1666	160	1666
691	238	767	29.8488	129.871	29.8488	1.1861	-1.32505	0.161299	0.247434	1.46454	NM	107	160	53	0.66875	0.0691661	1547	160	1547
692	241	413	29.6412	129.713	29.6412	1.19183	-1.37776	0.0268063	0.354785	1.451	NM	134	159	25	0.842767	0.0697553	1921	159	1921
693	242	549	29.4594	129.602	29.4594	1.19679	-1.76325	-0.181613	0.400042	1.41392	NM	125	159	34	0.786164	0.0692905	1804	159	1804
694	244	663	29.1466	129.208	29.1466	1.20321	-1.78606	-0.652615	0.501754	1.29943	NM	107	159	52	0.672956	0.062137	1722	159	1722
695	247	696	28.323	129.972	28.323	1.23282	-1.17514	-0.876668	0.646023	1.31351	NM	99	158	59	0.626582	0.0558061	1774	158	1774
696	277	261	-9.42548	46.3688	9.42548	1.20749	-0.877304	-2.29743	1.13203	0.112592	NM	114	133	19	0.857143	0.0369171	3088	133	3088
697	278	136	-9.73086	46.5115	9.73086	1.21416	-1.64273	-2.15942	1.13965	0.0768285	NM	127	135	8	0.940741	0.0393798	3225	135	3225
698	279	131	-9.72632	47.5732	9.72632	1.24294	-1.83466	-2.57625	1.15113	0.271798	NM	124	135	11	0.918519	0.0383901	3230	135	3230
699	280	135	-10.0866	47.7417	10.0866	1.24729	-1.67126	-1.97737	1.14121	0.0693138	NM	129	136	7	0.948529	0.0398517	3237	136	3237
700	283	77	-10.1593	51.1656	10.1593	1.31731	-1.7247	-2.35036	1.11498	0.26988	NM	130	136	6	0.955882	0.0394298	3297	136	3297
701	285	25	-16.6031	59.5873	16.6031	1.42124	-1.81032	-2.24829	1.03481	0.147004	NM	152	154	2	0.987013	0.045265	3358	154	3358
702	289	81	-7.12964	56.28	7.12964	1.37376	-1.69852	-2.35036	1.15403	0.919113	NM	117	125	8	0.936	0.0367693	3182	125	3182
703	296	1237	24.2598	-76.6441	24.2598	0.836439	0.4135	-1.17029	0.987544	0.261517	NM	86	156	70	0.551282	0.0523752	1642	156	1642
704	327	621	17.6315	-63.2375	17.6315	1.24292	-1.59212	0.0498688	0.957588	0.306905	NM	126	155	29	0.812903	0.0462555	2724	155	2724
705	331	539	17.4908	-62.9763	17.4908	1.23848	-1.44835	-0.144974	1.10039	0.32775	NM	132	155	23	0.851613	0.0469584	2811	155	2811
706	334	1471	13.8984	-60.9668	13.8984	1.09654	-0.490366	0.154839	1.10127	1.03376	NM	76	149	73	0.510067	0.0387953	1959	149	1959
707	335	608	18.0617	-63.0627	18.0617	1.25278	-1.04684	-0.390193	1.12082	0.159335	NM	121	155	34	0.780645	0.0445508	2716	155	2716
708	348	153	18.7918	-110.975	18.7918	1.14929	-0.932636	0.21488	0.819963	-1.129	NM	152	156	4	0.974359	0.0484694	3136	156	3136
709	349	10	19.31	-110.803	19.31	1.12574	-1.71384	-4.5583	0.928328	-1.30639	NM	156	156	0	1	0.0480296	3248	156	3248
710	350	42	18.3568	-114.724	18.3568	1.22766	-1.48381	-0.657295	0.864525	-2.21362	NM	154	156	2	0.987179	0.0471236	3268	156	3268
711	351	150	29.0398	-118.285	29.0398	1.04032	-0.753194	0.369321	0.155836	-2.2446	NM	141	159	18	0.886792	0.0627783	2246	159	2246
712	352	78	-49.6862	178.774	49.6862	1.4728	-1.45486	-0.493065	-0.927612	-0.0868905	NM	239	252	13	0.948413	0.167602	1426	252	1426
713	354	26	3.85111	-159.297	3.85111	1.59683	-1.36454	-2.20242	1.20854	0.772245	NM	110	114	4	0.964912	0.035461	3102	114	3102
714	355	75	8.62158	150.926	8.62158	1.44379	-1.74773	-2.35036	1.24677	1.54201	NM	128	130	2	0.984615	0.0394331	3246	130	3246
715	356	96	-40.3188	-9.94232	40.3188	1.4672	-1.11875	0.131366	-0.650587	1.56277	NM	205	210	5	0.97619	0.122461	1674	210	1674
716	358	23	-9.95743	-150.211	9.95743	1.61021	-1.77788	-2.29743	1.29389	0.312753	NM	133	135	2	0.985185	0.0397727	3344	135	3344
717	359	301	-19.0524	-169.859	19.0524	1.54	-0.7351	-1.41778	0.937646	1.12637	NM	147	156	9	0.942308	0.049445	2973	156	2973
718	361	231	5.52886	-87.0619	5.52886	1.16287	-1.43054	-0.18515	0.897763	1.45937	NM	108	119	11	0.907563	0.036425	2965	119	2965
719	362	177	-29.3809	-177.987	29.3809	1.47305	-1.33567	-0.220313	0.496595	0.882478	NM	149	159	10	0.937107	0.0682547	2183	159	2183
720	363	546	1.61539	7.39705	1.61539	1.01136	-0.917571	0.149045	0.921717	1.08096	NM	99	108	9	0.916667	0.0396317	2498	108	2498
721	364	1100	0.238989	6.60226	0.238989	1.05275	-0.393385	0.657535	0.696826	1.26523	NM	78	105	27	0.742857	0.0411827	1894	105	1894
722	365	379	-1.43572	5.62983	1.43572	1.10492	-1.37097	-0.137212	0.292053	0.989638	NM	98	108	10	0.907407	0.0368698	2658	108	2658
723	366	24	-46.6358	37.9408	46.6358	1.39227	-1.24767	-0.090336	-1.21507	1.19043	NM	250	254	4	0.984252	0.154226	1621	254	1621
724	367	32	-46.907	37.7404	46.907	1.3934	-0.702963	0.33189	-1.325	1.21574	NM	249	254	5	0.980315	0.155334	1603	254	1603
725	368	285	-21.2346	-159.778	21.2346	1.57866	-1.13121	-0.225308	0.815604	0.980579	NM	145	156	11	0.929487	0.0509487	2846	156	2846
726	370	50	-7.94351	-14.367	7.94351	1.37207	-1.02471	0.0786583	0.445999	-1.89879	NM	125	128	3	0.976562	0.0385208	3245	128	3245
727	375	38	19.2921	166.635	19.2921	1.52859	-1.7444	-2.70161	1.17556	-0.0708453	NM	150	156	6	0.961538	0.0465549	3222	156	3222
728	377	400	12.1845	-68.2896	12.1845	0.846357	-0.722226	-0.835912	1.2904	-0.681778	NM	120	144	24	0.833333	0.0397219	3021	144	3021
729	378	565	12.1941	-68.9726	12.1941	0.792037	-0.590793	-0.441422	1.25596	-0.59198	NM	112	144	32	0.777778	0.0392157	2856	144	2856
730	379	59	-18.8668	-159.776	18.8668	1.58213	-1.48865	-1.30669	1.0333	1.02076	NM	149	156	7	0.955128	0.0462016	3225	156	3225
731	380	128	-19.9957	-158.114	19.9957	1.58669	-1.38112	-1.50862	0.95978	0.982786	NM	148	156	8	0.948718	0.0479119	3089	156	3089
732	381	149	-21.9281	-157.919	21.9281	1.58463	-1.23482	-1.00404	0.805361	0.954631	NM	149	156	7	0.955128	0.0508532	2930	156	2930
733	382	31	-10.4199	-161.001	10.4199	1.59222	-1.76419	-2.24829	1.29027	1.1323	NM	133	137	4	0.970803	0.0396896	3351	137	3351
734	383	40	-19.2688	-158.937	19.2688	1.58477	-1.78368	-2.29743	1.01831	0.97921	NM	152	156	4	0.974359	0.0471903	3221	156	3221
735	384	107	-20.1612	-157.341	20.1612	1.58926	-1.48877	-2.06239	0.961545	0.946385	NM	148	156	8	0.948718	0.0477573	3099	156	3099
736	385	111	-19.8671	-157.702	19.8671	1.58838	-1.43301	-1.88752	0.983555	0.981917	NM	148	156	8	0.948718	0.0475273	3114	156	3114
737	392	32	-8.98802	-157.981	8.98802	1.60488	-1.53179	-2.35036	1.29226	0.639943	NM	127	132	5	0.962121	0.0384615	3302	132	3302
738	394	108	-37.1124	-12.2851	37.1124	1.48014	-1.02857	0.677725	-0.521485	0.968467	NM	179	184	5	0.972826	0.10413	1719	184	1719
739	395	92	-37.3005	-12.6781	37.3005	1.48264	-1.58504	-0.183969	-0.30893	0.886843	NM	179	185	6	0.967568	0.103468	1730	185	1730
740	399	44	-49.3013	69.4849	49.3013	1.53619	0.237944	0.583543	-1.45064	-0.103714	NM	246	253	7	0.972332	0.166216	1480	253	1480
741	401	11	-53.0932	73.5169	53.0932	1.54019	-0.647103	0.882939	-2.16422	-0.14464	NM	232	234	2	0.991453	0.178462	1300	234	1300
742	402	105	71.0147	-8.38644	71.0147	1.28454	-0.62662	0.739607	-2.08396	0.0669724	NM	71	100	29	0.71	0.19086	372	100	372
743	404	52	-20.5082	-29.3033	20.5082	1.3067	-1.64945	-0.159624	0.84623	0.0826102	NM	152	156	4	0.974359	0.0485623	3130	156	3130
744	405	297	45.9057	149.949	45.9057	1.22361	-0.243828	0.42993	-1.52795	0.50425	NM	212	251	39	0.844622	0.154406	1373	251	1373
745	406	242	46.948	151.996	46.948	1.17415	-0.664385	0.473938	-1.56532	0.653481	NM	221	254	33	0.870079	0.158879	1391	254	1391
746	407	215	47.337	152.478	47.337	1.16346	-1.12147	0.280391	-1.61577	0.647843	NM	222	255	33	0.870588	0.158345	1402	255	1402
747	409	209	47.746	153.013	47.746	1.13855	-1.15924	0.148318	-1.60872	0.625097	NM	224	255	31	0.878431	0.161035	1391	255	1391
748	410	130	48.0805	153.216	48.0805	1.12274	-1.21459	0.437622	-1.63424	0.603354	NM	235	255	20	0.921569	0.161623	1454	255	1454
749	411	54	7.11907	171.216	7.11907	1.53413	-1.46322	-2.11895	1.25219	1.59097	NM	119	125	6	0.952	0.0370832	3209	125	3209
750	413	98	46.5209	150.869	46.5209	1.21151	-1.48818	-0.0690413	-1.51125	0.559446	NM	249	253	4	0.98419	0.160542	1551	253	1551
751	414	862	32.7463	-16.9991	32.7463	1.21182	-0.43532	0.59884	-0.100951	-0.280972	NM	49	165	116	0.29697	0.0410729	1193	165	1193
752	415	212	32.5076	-16.5088	32.5076	1.19953	-1.59998	-0.313423	0.215187	-0.623793	NM	139	164	25	0.847561	0.0746509	1862	164	1862
753	416	395	33.0692	-16.3422	33.0692	1.21016	-1.28916	-0.266624	0.229958	-0.901173	NM	107	165	58	0.648485	0.0654034	1636	165	1636
754	418	167	17.0565	-25.1701	17.0565	1.26067	-0.415845	0.662035	0.502912	-1.37923	NM	140	155	15	0.903226	0.04375	3200	155	3200
755	419	121	16.8455	-24.9678	16.8455	1.25654	-0.783249	-0.0302177	0.803375	-2.42373	NM	148	154	6	0.961039	0.0454965	3253	154	3253
756	421	122	16.5985	-24.2562	16.5985	1.23387	-0.655633	0.381877	0.641449	-1.87699	NM	145	154	9	0.941558	0.0444649	3261	154	3261
757	422	69	16.7372	-22.9314	16.7372	1.2025	-0.787109	-0.450054	0.764655	-3.14597	NM	148	154	6	0.961039	0.0447265	3309	154	3309
758	423	92	16.0983	-22.814	16.0983	1.19047	-0.483488	-0.462323	0.786201	-3.11459	NM	146	153	7	0.954248	0.0441755	3305	153	3305
759	424	81	15.218	-23.1606	15.218	1.19952	-0.729155	-0.411214	0.886605	-2.13442	NM	147	152	5	0.967105	0.0440515	3337	152	3337
760	425	145	15.0837	-23.6248	15.0837	1.21014	-0.344564	0.406823	0.747609	-1.48718	NM	142	152	10	0.934211	0.0433588	3275	152	3275
761	426	127	14.9283	-24.3843	14.9283	1.23469	-0.565979	0.89534	0.333033	-1.13444	NM	141	151	10	0.933775	0.0427921	3295	151	3295
762	427	88	14.8516	-24.7055	14.8516	1.24491	-1.14853	0.169113	0.466188	-1.44977	NM	145	151	6	0.960265	0.0434783	3335	151	3335
763	428	231	32.3094	-64.7672	32.3094	1.30331	-1.13568	-1.51676	0.657203	0.634802	NM	145	164	19	0.884146	0.0779989	1859	164	1859
764	429	46	16.7665	-24.745	16.7665	1.25191	-1.33331	-0.489376	0.749324	-2.25971	NM	153	154	1	0.993506	0.0459184	3332	154	3332
765	431	47	16.6182	-24.5878	16.6182	1.24841	-1.84349	-1.15077	0.760196	-2.18518	NM	151	154	3	0.980519	0.0452638	3336	154	3336
766	451	186	-16.494	-151.739	16.494	1.61316	-1.35027	-0.221559	1.08129	0.897349	NM	146	154	8	0.948052	0.045625	3200	154	3200
767	460	226	-16.7465	-151.003	16.7465	1.61508	-1.08084	-0.103857	1.02711	0.893866	NM	142	154	12	0.922078	0.0450508	3152	154	3152
768	465	27	-17.6571	-150.629	17.6571	1.61506	-1.61911	-1.1318	1.01904	0.925951	NM	151	155	4	0.974194	0.0455368	3316	155	3316
769	479	182	-16.4422	-152.265	16.4422	1.61161	-1.61085	-0.48388	1.10898	0.925669	NM	142	154	12	0.922078	0.044292	3206	154	3206
770	481	332	-17.5291	-149.834	17.5291	1.61753	-0.936145	0.305174	0.895677	0.855172	NM	143	155	12	0.922581	0.0474138	3016	155	3016
771	494	380	-16.822	-151.437	16.822	1.61356	-0.860993	0.185169	0.989821	0.975123	NM	140	154	14	0.909091	0.0467446	2995	154	2995
772	496	34	-15.1437	-147.57	15.1437	1.61688	-1.02646	-2.35036	1.14321	0.769945	NM	147	152	5	0.967105	0.0434397	3384	152	3384
773	499	12	-16.0685	-142.416	16.0685	1.60762	-1.37057	-2.37843	1.13149	0.62929	NM	150	153	3	0.980392	0.044287	3387	153	3387
774	505	198	-16.623	-151.494	16.623	1.61368	-1.03816	-0.201901	1.03871	0.895527	NM	146	154	8	0.948052	0.0458399	3185	154	3185
775	507	637	-17.6775	-149.401	17.6775	1.61825	-0.332173	0.568689	0.745877	0.956997	NM	140	155	15	0.903226	0.051756	2705	155	2705
776	509	30	-14.6287	-145.206	14.6287	1.6104	-1.51122	-2.24829	1.18813	0.668722	NM	147	151	4	0.97351	0.0432735	3397	151	3397
777	521	57	-17.0045	-149.567	17.0045	1.61917	-1.83597	-2.15942	1.0377	0.886286	NM	148	155	7	0.954839	0.0446725	3313	155	3313
778	528	49	-16.262	-151.816	16.262	1.61332	-1.66618	-2.47026	1.13054	0.913234	NM	146	154	8	0.948052	0.0436603	3344	154	3344
779	537	1	-57.0778	-26.6822	57.0778	1.47476	-1.65948	-4.5583	-1.82136	0.836321	NM	203	203	0	1	0.187963	1080	203	1080
780	555	308	53.6664	-166.895	53.6664	1.0064	-0.050269	0.598462	-1.40416	0.683345	NM	175	230	55	0.76087	0.180599	969	230	969
781	558	140	-33.6478	-78.849	33.6478	1.20015	-1.21021	0.0371519	-0.224445	0.128577	NM	159	167	8	0.952096	0.0858995	1851	167	1851
782	559	113	-33.7675	-80.792	33.7675	1.23978	-1.18914	0.406823	-0.412008	0.202364	NM	161	168	7	0.958333	0.0860963	1870	168	1870
783	566	401	-14.3003	-170.718	14.3003	1.54554	-0.918155	-0.156215	1.08992	1.64693	NM	137	150	13	0.913333	0.0452593	3027	150	3027
784	568	217	-14.1722	-169.664	14.1722	1.55108	-1.77333	-0.224056	1.08677	1.68286	NM	141	150	9	0.94	0.0438979	3212	150	3212
785	569	218	-14.1786	-169.62	14.1786	1.55116	-1.79147	-0.206763	1.1234	1.61075	NM	142	150	8	0.946667	0.044223	3211	150	3211
786	570	380	-14.242	-169.468	14.242	1.55154	-1.17454	0.21488	1.00992	1.71984	NM	140	150	10	0.933333	0.0459167	3049	150	3049
787	574	14	10.3029	-109.217	10.3029	1.30735	-1.69521	-2.85501	1.35132	3.09982	NM	134	137	3	0.978102	0.0398335	3364	137	3364
788	575	35	-7.33933	72.4343	7.33933	1.39921	-1.31194	-1.88752	1.21832	1.29353	NM	119	125	6	0.952	0.0367852	3235	125	3235
789	577	98	0.284458	174.113	0.284458	1.5229	-0.650497	-2.13889	1.28848	0.766926	NM	93	105	12	0.885714	0.0320911	2898	105	2898
790	578	314	-13.7667	-177.105	13.7667	1.50939	-0.892866	-0.183969	1.13568	1.45457	NM	137	149	12	0.919463	0.0439525	3117	149	3117
791	593	175	49.1207	154.526	49.1207	1.03407	-1.09641	0.283986	-1.6449	0.538251	NM	221	254	33	0.870079	0.16262	1359	254	1359
792	594	37	1.85074	-157.353	1.85074	1.59694	-0.569497	-2.04452	1.25278	1.15463	NM	101	109	8	0.926606	0.0334881	3016	109	3016
793	597	877	45.076	147.877	45.076	1.2188	-0.00835517	0.523787	-1.42855	0.340523	NM	128	248	120	0.516129	0.156479	818	248	818
794	600	138	50.8624	155.57	50.8624	0.802287	-0.896619	0.760852	-1.859	0.275786	NM	234	247	13	0.947368	0.179724	1302	247	1302
795	604	85	-0.52847	166.934	0.52847	1.48579	-1.4649	-1.43939	1.25127	0.997934	NM	99	105	6	0.942857	0.0339041	2920	105	2920
796	606	289	-12.5032	177.08	12.5032	1.48803	-1.24298	-0.769238	1.1952	1.59223	NM	134	145	11	0.924138	0.0427432	3135	145	3135
797	627	545	-43.9385	-176.525	43.9385	1.48624	-0.405752	-0.590233	-0.52521	0.178766	NM	185	241	56	0.767635	0.157179	1177	241	1177
798	678	174	52.3558	175.919	52.3558	1.27568	-1.50472	-0.100713	-1.44362	0.0418836	NM	215	239	24	0.899582	0.182049	1181	239	1181
799	680	134	18.1164	145.767	18.1164	1.46095	-1.23788	-0.21783	1.12324	0.826974	NM	147	155	8	0.948387	0.0461104	3188	155	3188
800	694	37	17.3682	-87.8571	17.3682	0.649352	-0.945694	-2.24829	1.14479	0.800236	NM	151	155	4	0.974194	0.0455093	3318	155	3318
801	695	59	17.3498	-87.5378	17.3498	0.803009	-1.80521	-2.85501	1.17167	0.854811	NM	147	155	8	0.948387	0.044586	3297	155	3297
802	700	263	19.6846	-80.0403	19.6846	1.19933	-1.32407	-2.47026	1.15647	0.386427	NM	131	156	25	0.839744	0.0440632	2973	156	2973
803	706	26	4.6838	-160.38	4.6838	1.59765	-1.58507	-2.11895	1.20935	1.25367	NM	111	116	5	0.956897	0.0353954	3136	116	3136
804	742	112	18.7722	145.668	18.7722	1.45623	-1.24489	0.161299	0.964203	0.830932	NM	152	156	4	0.974359	0.0478288	3178	156	3178
805	743	53	14.8525	145.559	14.8525	1.48073	-1.78029	-1.01976	1.23611	1.01473	NM	148	151	3	0.980132	0.0439169	3370	151	3370
806	747	119	17.5996	145.833	17.5996	1.4647	-1.60238	-0.0397201	1.08877	0.86692	NM	148	155	7	0.954839	0.0458772	3226	155	3226
807	748	101	16.3522	145.677	16.3522	1.47175	-1.32965	0.0268063	1.11433	1.00841	NM	149	154	5	0.967532	0.0453025	3289	154	3289
808	753	60	19.6831	145.419	19.6831	1.44902	-1.51229	0.085073	1.06804	0.69866	NM	152	156	4	0.974359	0.0478439	3177	156	3177
809	780	475	13.4435	144.777	13.4435	1.47252	-0.523054	-0.437999	1.22164	1.13018	NM	121	148	27	0.817568	0.0409337	2956	148	2956
810	844	277	14.1574	145.214	14.1574	1.4793	-1.05475	-0.291003	1.20125	1.07261	NM	137	150	13	0.913333	0.0434645	3152	150	3152
811	845	248	15.1891	145.754	15.1891	1.47913	-0.963192	-0.329272	1.22795	1.01677	NM	136	152	16	0.894737	0.0429022	3170	152	3170
812	854	181	15.0134	145.632	15.0134	1.47963	-1.01236	-0.962558	1.24431	1.01506	NM	140	152	12	0.921053	0.0432099	3240	152	3240
813	903	24	-2.81264	-171.673	2.81264	1.57032	-1.63778	-2.91482	1.3162	-0.393196	NM	106	111	5	0.954955	0.0345953	3064	111	3064
814	905	23	-4.51477	-172.183	4.51477	1.56389	-1.75982	-2.53908	1.34206	0.291359	NM	112	116	4	0.965517	0.0357713	3131	116	3131
815	908	19	-3.12749	-171.085	3.12749	1.57172	-1.82143	-2.79999	1.32777	0.00182665	NM	107	112	5	0.955357	0.0347177	3082	112	3082
816	910	18	-4.4554	-171.244	4.4554	1.56769	-1.7279	-2.50381	1.34615	0.191478	NM	112	116	4	0.965517	0.0357371	3134	116	3134
817	921	464	36.588	27.1683	36.588	0.545849	-1.28444	-0.0630763	0.230591	-0.272729	NM	129	181	52	0.712707	0.0934106	1381	181	1381
818	925	80	28.6372	-112.83	28.6372	0.538629	-1.31222	-0.309163	0.481699	-2.62519	NM	153	158	5	0.968354	0.064913	2357	158	2357
819	927	123	28.702	-112.578	28.702	0.67685	-1.28745	-0.297931	0.511944	-2.49109	NM	150	158	8	0.949367	0.0650195	2307	158	2307
820	930	74	27.4416	-111.88	27.4416	0.681643	-1.65909	-0.896325	0.722947	-2.13573	NM	154	157	3	0.980892	0.061922	2487	157	2487
821	931	135	27.2186	-112.074	27.2186	0.315682	-1.37991	-0.739499	0.705062	-2.15301	NM	152	157	5	0.968153	0.0620408	2450	157	2450
822	933	118	26.1199	-111.274	26.1199	0.205745	-1.77921	-0.654951	0.651153	-1.84676	NM	150	157	7	0.955414	0.0581395	2580	157	2580
823	936	120	25.6833	-111.035	25.6833	0.506344	-1.5102	-0.857557	0.704842	-1.78553	NM	149	156	7	0.955128	0.0568485	2621	156	2621
824	971	18	-46.0981	50.2346	46.0981	1.45217	-1.12651	0.0738078	-1.26771	1.21018	NM	248	252	4	0.984127	0.150668	1646	252	1646
825	972	19	-46.4118	51.7591	46.4118	1.46082	-0.891005	0.1934	-1.30614	1.21607	NM	249	253	4	0.98419	0.152387	1634	253	1634
826	973	31	-37.8363	77.5566	37.8363	1.5162	-1.19804	0.099291	-0.378495	0.410141	NM	187	189	2	0.989418	0.105234	1777	189	1777
827	974	11	-38.7222	77.523	38.7222	1.51609	-1.71956	-0.698415	-0.287537	0.270533	NM	196	196	0	1	0.110174	1779	196	1779
828	975	153	-52.5436	169.162	52.5436	1.44046	-0.986283	-0.148327	-1.05654	0.512267	NM	224	238	14	0.941176	0.188077	1191	238	1191
829	982	129	49.4235	154.759	49.4235	0.985999	-0.593187	0.369321	-1.67044	0.526255	NM	244	253	9	0.964427	0.175666	1389	253	1389
830	983	106	48.8219	154.109	48.8219	1.06062	-0.9704	0.143203	-1.66169	0.573198	NM	240	254	14	0.944882	0.16632	1443	254	1443
831	984	4103	-21.3066	165.7	21.3066	1.25575	0.513718	0.538394	0.67027	0.850246	NM	10	156	146	0.0641026	0	-977	156	977
832	1032	2492	12.2967	92.7856	12.2967	0.918596	0.172547	-0.0079334	1.16652	1.40125	NM	44	144	100	0.305556	0.0473118	930	144	930
833	1034	1757	-4.92375	150.62	4.92375	1.24484	0.794582	0.79268	0.960746	1.6128	NM	74	117	43	0.632479	0.0523338	1414	117	1414
834	1048	982	-20.2836	57.572	20.2836	1.4064	-0.16398	0.0866673	0.671256	0.789481	NM	115	156	41	0.737179	0.0519187	2215	156	2215
835	1054	1730	7.52546	93.5991	7.52546	1.1649	-0.187107	-0.115508	1.18455	1.31894	NM	62	126	64	0.492063	0.0400258	1549	126	1549
836	1058	11986	11.7364	122.866	11.7364	1.17087	1.3218	0.972675	1.06249	1.2708	NM	-232	142	374	0	0.0270585	-8574	142	8574
837	1059	266	-19.7167	63.4213	19.7167	1.45764	-0.990579	-0.462323	0.854537	0.28258	NM	143	156	13	0.916667	0.0481644	2969	156	2969
838	1061	267	-10.9397	166.248	10.9397	1.42499	-0.380588	0.0515468	1.18782	1.95114	NM	134	139	5	0.964029	0.0428252	3129	139	3129
839	1063	2399	-8.14116	158.307	8.14116	1.35365	0.711738	0.886683	1.05499	1.58094	NM	72	128	56	0.5625	0.079646	904	128	904
840	1067	397	21.758	-71.8243	21.758	1.27346	-0.349879	-1.69316	1.10116	-0.185527	NM	131	156	25	0.839744	0.0486085	2695	156	2695
841	1071	1178	-16.2122	167.723	16.2122	1.39974	0.3902	0.628451	0.943719	1.46055	NM	124	154	30	0.805195	0.0559314	2217	154	2217
842	1075	684	-12.824	45.1439	12.824	1.15828	-0.637903	-0.101759	0.978801	0.541024	NM	120	146	26	0.821918	0.0437318	2744	146	2744
843	1312	69	-27.1198	-109.355	27.1198	1.52367	-0.869687	-0.267956	0.457097	0.347307	NM	153	157	4	0.974522	0.0605941	2525	157	2525
844	1313	35	-26.3235	-79.9752	26.3235	1.26804	-1.76876	-0.31771	-0.0431885	-1.90743	NM	154	157	3	0.980892	0.0582892	2642	157	2642
845	1500	294	12.9519	-81.5232	12.9519	0.980131	-1.21259	-0.506134	1.17071	0.799862	NM	132	146	14	0.90411	0.0421187	3134	146	3134
846	10128	499	-54.332	-67.4014	54.332	0.615738	0.544669	0.464807	-1.23542	-0.779337	NM	173	225	52	0.768889	0.233468	741	225	741
847	10674	467	62.0503	-6.86364	62.0503	1.19857	-0.20956	0.0930081	-1.1224	1.3899	NM	24	161	137	0.149068	0.0679887	353	161	353
848	11474	737	35.9232	14.399	35.9232	1.03371	-0.676753	-0.728995	0.268645	-0.648408	NM	49	177	128	0.276836	0.0432862	1132	177	1132

## Sheet: edfig1c
	entity_ID	sprich	latitude	longitude	abslatitude	dist	area	elev_range	temp	prec	myctype	diff	exp	obs	debt	debt.c	sprichdiff	debt.weights	debt.c.weights
1	3	268	-10.4853	105.637	10.4853	1.34276	-0.924942	-0.502375	0.848236	0.985565	AM	2737	2983	246	0.917533	0.878652	3115	2983	3115
2	125	62	-12.1636	96.8733	12.1636	1.38492	-1.48608	-2.24829	1.14918	0.996208	AM	2972	3025	53	0.982479	0.884787	3359	3025	3359
3	127	311	-31.553	159.077	31.553	1.19036	-1.53458	-0.332193	0.31082	0.721365	AM	1597	1869	272	0.854468	0.866522	1843	1869	1843
4	128	192	-29.0326	167.952	29.0326	1.35409	-1.30758	-0.598806	0.327598	0.455396	AM	1937	2102	165	0.921503	0.878857	2204	2102	2204
5	129	77	-54.6284	158.864	54.6284	1.41556	-0.936305	-0.431204	-1.33918	0.142207	AM	868	929	61	0.934338	0.758741	1144	929	1144
6	131	183	39.6991	-31.1052	39.6991	1.40641	-1.54052	-0.0464508	0.0894212	0.553478	AM	1331	1476	145	0.901762	0.83553	1593	1476	1593
7	132	229	39.4419	-31.2025	39.4419	1.40762	-0.922072	0.127625	0.0676551	0.746025	AM	1299	1481	182	0.87711	0.838065	1550	1481	1550
8	133	253	38.5782	-28.7013	38.5782	1.3861	-0.861884	0.222765	0.0882479	0.476599	AM	1293	1500	207	0.862	0.83961	1540	1500	1540
9	134	257	38.4695	-28.3336	38.4695	1.38084	-0.584902	0.766804	0.0532544	0.508431	AM	1292	1502	210	0.860186	0.840052	1538	1502	1538
10	135	149	39.0523	-28.0113	39.0523	1.37923	-1.1693	-0.432897	0.120522	0.288415	AM	1367	1489	122	0.918066	0.835575	1636	1489	1636
11	136	236	38.6372	-28.0292	38.6372	1.3779	-0.761426	0.226674	0.0704534	0.47133	AM	1311	1498	187	0.875167	0.843087	1555	1498	1555
12	137	263	38.7239	-27.2123	38.7239	1.37039	-0.615748	0.212895	0.120413	0.359898	AM	1281	1496	215	0.856283	0.8389	1527	1496	1527
13	138	287	37.7954	-25.4819	37.7954	1.35103	-0.433825	0.250928	0.050649	0.218515	AM	1289	1520	231	0.848026	0.846912	1522	1520	1522
14	139	214	36.9713	-25.0998	36.9713	1.35214	-1.03208	-0.188705	0.108661	-0.107522	AM	1371	1546	175	0.886805	0.847866	1617	1546	1617
15	145	658	27.7465	-18.0066	27.7465	1.11738	-0.727656	0.468017	0.207401	-1.36203	AM	1668	2230	562	0.747982	0.891026	1872	2230	1872
16	146	831	28.6899	-17.8583	28.6899	1.13291	-0.445175	0.806242	0.00112217	-0.989889	AM	1429	2136	707	0.669007	0.893125	1600	2136	1600
17	147	838	28.1174	-17.2326	28.1174	1.09287	-0.637286	0.463887	0.18156	-1.30969	AM	1467	2193	726	0.668947	0.886941	1654	2193	1654
18	148	1294	28.2911	-16.5563	28.2911	1.06539	-0.13819	1.08863	-0.0187349	-1.12812	AM	1076	2176	1100	0.494485	0.911864	1180	2176	1180
19	149	1123	27.9548	-15.5932	27.9548	0.994863	-0.21478	0.649852	0.201051	-1.50088	AM	1270	2209	939	0.574921	0.916968	1385	2209	1385
20	150	718	28.4061	-14.0365	28.4061	0.864687	-0.196938	0.0590474	0.419415	-2.38862	AM	1545	2164	619	0.713956	0.886403	1743	2164	1743
21	151	674	29.0245	-13.6418	29.0245	0.914139	-0.406088	-0.0474177	0.361055	-2.23249	AM	1537	2103	566	0.730861	0.892049	1723	2103	1723
22	155	103	-1.3784	-89.6787	1.3784	1.28611	-1.15321	-0.883158	0.792786	-0.669693	AM	2501	2597	96	0.963034	0.853001	2932	2597	2932
23	156	173	-0.385734	-91.5129	0.385734	1.32163	-0.474137	0.458807	0.772378	-1.35978	AM	2399	2556	157	0.938576	0.848603	2827	2556	2827
24	157	237	-1.2936	-90.4353	1.2936	1.3012	-0.853632	-0.187518	0.737854	-0.834183	AM	2381	2593	212	0.918241	0.851878	2795	2593	2795
25	158	55	0.325229	-89.9568	0.325229	1.29619	-1.5718	-1.57662	0.881434	-1.38346	AM	2504	2553	49	0.980807	0.850832	2943	2553	2943
26	159	362	-0.559293	-91.1843	0.559293	1.3105	0.108287	0.56034	0.74227	-1.32585	AM	2243	2563	320	0.875146	0.848015	2645	2563	2645
27	160	57	0.332085	-90.4757	0.332085	1.30522	-0.941547	-0.561043	0.886765	-1.07007	AM	2500	2553	53	0.97924	0.850051	2941	2553	2941
28	161	175	0.586845	-90.757	0.586845	1.31177	-1.17105	-0.114441	0.827877	-0.858194	AM	2407	2564	157	0.938768	0.849629	2833	2564	2833
29	162	112	-0.610811	-90.6658	0.610811	1.30811	-1.52462	-0.349987	0.729675	-1.84765	AM	2464	2565	101	0.960624	0.850535	2897	2565	2897
30	163	291	-0.826798	-89.4306	0.826798	1.27955	-0.517465	-0.0283328	0.786414	-0.585378	AM	2309	2574	265	0.897047	0.847339	2725	2574	2725
31	164	413	-0.627248	-90.3584	0.627248	1.29902	-0.35117	0.088258	0.75975	-1.55092	AM	2198	2565	367	0.85692	0.846687	2596	2565	2596
32	165	78	-0.818429	-90.0588	0.818429	1.29591	-1.42765	-0.723803	0.788992	-1.05976	AM	2499	2573	74	0.97124	0.850868	2937	2573	2937
33	166	291	-0.266245	-90.7125	0.266245	1.30665	-0.50863	0.123864	0.812821	-1.69655	AM	2293	2551	258	0.898863	0.847689	2705	2551	2705
34	171	574	19.5981	-155.518	19.5981	1.53193	0.341243	1.17911	0.0777848	0.826495	AM	2344	2888	544	0.811634	0.87889	2667	2888	2667
35	172	644	22.0584	-159.524	22.0584	1.52966	-0.239788	0.506272	0.540615	0.823431	AM	2124	2733	609	0.777168	0.875876	2425	2733	2425
36	173	69	20.5476	-156.609	20.5476	1.53501	-0.977626	-0.35149	0.767891	0.226736	AM	2769	2834	65	0.977064	0.890068	3111	2834	3111
37	176	380	20.835	-156.927	20.835	1.53517	-0.641735	0.209573	0.690261	0.386494	AM	2457	2816	359	0.872514	0.883495	2781	2816	2781
38	180	652	20.7904	-156.337	20.7904	1.53213	-0.159977	0.960486	0.416247	0.760327	AM	2202	2819	617	0.781128	0.876592	2512	2819	2512
39	181	31	28.2081	-177.367	28.2081	1.50433	-1.82728	-2.18058	0.715615	0.559625	AM	2160	2184	24	0.989011	0.881273	2451	2184	2451
40	183	503	21.1332	-157.015	21.1332	1.53366	-0.460315	0.476201	0.683133	0.61019	AM	2322	2797	475	0.830175	0.88088	2636	2797	2636
41	186	100	21.8966	-160.152	21.8966	1.53071	-0.823464	-0.424476	0.775675	-0.393402	AM	2656	2745	89	0.967577	0.890677	2982	2745	2982
42	187	605	21.4587	-157.973	21.4587	1.53318	-0.216872	0.359215	0.738332	0.757429	AM	2204	2775	571	0.794234	0.878088	2510	2775	2510
43	189	904	64.9907	-18.5941	64.9907	1.28807	1.01054	0.698323	-1.67556	0.180205	AM	-198	495	693	0	0.92093	-215	495	215
44	202	1491	-21.1333	55.5327	21.1333	1.38676	-0.077076	0.957349	0.157433	0.6927	AM	1602	2797	1195	0.572757	0.972087	1648	2797	1648
45	203	57	-7.99629	-140.687	7.99629	1.57945	-1.28388	-0.192279	1.04953	0.36647	AM	2835	2889	54	0.981308	0.875	3240	2889	3240
46	206	36	-7.91764	-140.57	7.91764	1.57903	-1.74879	-0.266624	1.10427	-0.0549173	AM	2853	2885	32	0.988908	0.875959	3257	2885	3257
47	207	283	-9.77478	-139.014	9.77478	1.58028	-0.682176	0.357606	0.924127	0.833066	AM	2688	2959	271	0.908415	0.873011	3079	2959	3079
48	211	303	-8.86624	-140.139	8.86624	1.58053	-0.658179	0.338547	0.936819	0.769143	AM	2641	2925	284	0.902906	0.872481	3027	2925	3027
49	212	188	-9.94499	-139.089	9.94499	1.58148	-1.11956	0.111687	0.983017	0.715251	AM	2789	2965	176	0.940641	0.87732	3179	2965	3179
50	213	202	-8.90932	-139.552	8.90932	1.57949	-1.04846	0.112455	1.02865	0.731489	AM	2737	2926	189	0.935407	0.87472	3129	2926	3129
51	214	200	-9.39786	-140.074	9.39786	1.58239	-0.998112	0.151948	1.01778	0.792987	AM	2756	2945	189	0.935823	0.875476	3148	2945	3148
52	217	87	-24.3767	-128.323	24.3767	1.59742	-1.25997	-2.01012	0.735601	0.551665	AM	2467	2548	81	0.96821	0.887091	2781	2548	2781
53	220	27	11.2942	166.876	11.2942	1.52824	-1.66063	-2.47026	1.26802	0.955933	AM	2983	3006	23	0.992349	0.883067	3378	3006	3378
54	237	636	29.9723	129.923	29.9723	1.18216	-1.59269	-0.133913	0.32852	1.4319	AM	1454	2012	558	0.722664	0.872749	1666	2012	1666
55	238	767	29.8488	129.871	29.8488	1.1861	-1.32505	0.161299	0.247434	1.46454	AM	1357	2023	666	0.670786	0.877182	1547	2023	1547
56	241	413	29.6412	129.713	29.6412	1.19183	-1.37776	0.0268063	0.354785	1.451	AM	1681	2043	362	0.82281	0.875065	1921	2043	1921
57	242	549	29.4594	129.602	29.4594	1.19679	-1.76325	-0.181613	0.400042	1.41392	AM	1579	2061	482	0.766133	0.875277	1804	2061	1804
58	244	663	29.1466	129.208	29.1466	1.20321	-1.78606	-0.652615	0.501754	1.29943	AM	1516	2091	575	0.725012	0.880372	1722	2091	1722
59	247	696	28.323	129.972	28.323	1.23282	-1.17514	-0.876668	0.646023	1.31351	AM	1546	2172	626	0.711786	0.871477	1774	2172	1774
60	277	261	-9.42548	46.3688	9.42548	1.20749	-0.877304	-2.29743	1.13203	0.112592	AM	2709	2946	237	0.919552	0.877267	3088	2946	3088
61	278	136	-9.73086	46.5115	9.73086	1.21416	-1.64273	-2.15942	1.13965	0.0768285	AM	2830	2957	127	0.957051	0.877519	3225	2957	3225
62	279	131	-9.72632	47.5732	9.72632	1.24294	-1.83466	-2.57625	1.15113	0.271798	AM	2838	2957	119	0.959757	0.878638	3230	2957	3230
63	280	135	-10.0866	47.7417	10.0866	1.24729	-1.67126	-1.97737	1.14121	0.0693138	AM	2843	2970	127	0.957239	0.878282	3237	2970	3237
64	283	77	-10.1593	51.1656	10.1593	1.31731	-1.7247	-2.35036	1.11498	0.26988	AM	2902	2972	70	0.976447	0.880194	3297	2972	3297
65	285	25	-16.6031	59.5873	16.6031	1.42124	-1.81032	-2.24829	1.03481	0.147004	AM	2987	3009	22	0.992689	0.889518	3358	3009	3358
66	289	81	-7.12964	56.28	7.12964	1.37376	-1.69852	-2.35036	1.15403	0.919113	AM	2778	2851	73	0.974395	0.873036	3182	2851	3182
67	296	1237	24.2598	-76.6441	24.2598	0.836439	0.4135	-1.17029	0.987544	0.261517	AM	1462	2558	1096	0.57154	0.890378	1642	2558	1642
68	327	621	17.6315	-63.2375	17.6315	1.24292	-1.59212	0.0498688	0.957588	0.306905	AM	2402	2977	575	0.806853	0.881791	2724	2977	2724
69	331	539	17.4908	-62.9763	17.4908	1.23848	-1.44835	-0.144974	1.10039	0.32775	AM	2489	2982	493	0.834675	0.88545	2811	2982	2811
70	334	1471	13.8984	-60.9668	13.8984	1.09654	-0.490366	0.154839	1.10127	1.03376	AM	1719	3042	1323	0.565089	0.877489	1959	3042	1959
71	335	608	18.0617	-63.0627	18.0617	1.25278	-1.04684	-0.390193	1.12082	0.159335	AM	2398	2960	562	0.810135	0.882916	2716	2960	2716
72	348	153	18.7918	-110.975	18.7918	1.14929	-0.932636	0.21488	0.819963	-1.129	AM	2784	2929	145	0.950495	0.887755	3136	2929	3136
73	349	10	19.31	-110.803	19.31	1.12574	-1.71384	-4.5583	0.928328	-1.30639	AM	2893	2903	10	0.996555	0.890702	3248	2903	3248
74	350	42	18.3568	-114.724	18.3568	1.22766	-1.48381	-0.657295	0.864525	-2.21362	AM	2908	2948	40	0.986431	0.889841	3268	2948	3268
75	351	150	29.0398	-118.285	29.0398	1.04032	-0.753194	0.369321	0.155836	-2.2446	AM	1973	2102	129	0.93863	0.878451	2246	2102	2246
76	352	78	-49.6862	178.774	49.6862	1.4728	-1.45486	-0.493065	-0.927612	-0.0868905	AM	1114	1175	61	0.948085	0.781206	1426	1175	1426
77	354	26	3.85111	-159.297	3.85111	1.59683	-1.36454	-2.20242	1.20854	0.772245	AM	2682	2703	21	0.992231	0.864603	3102	2703	3102
78	355	75	8.62158	150.926	8.62158	1.44379	-1.74773	-2.35036	1.24677	1.54201	AM	2843	2915	72	0.9753	0.875847	3246	2915	3246
79	356	96	-40.3188	-9.94232	40.3188	1.4672	-1.11875	0.131366	-0.650587	1.56277	AM	1375	1465	90	0.938567	0.821386	1674	1465	1674
80	358	23	-9.95743	-150.211	9.95743	1.61021	-1.77788	-2.29743	1.29389	0.312753	AM	2945	2965	20	0.993255	0.880682	3344	2965	3344
81	359	301	-19.0524	-169.859	19.0524	1.54	-0.7351	-1.41778	0.937646	1.12637	AM	2657	2916	259	0.91118	0.89371	2973	2916	2973
82	361	231	5.52886	-87.0619	5.52886	1.16287	-1.43054	-0.18515	0.897763	1.45937	AM	2564	2779	215	0.922634	0.864755	2965	2779	2965
83	362	177	-29.3809	-177.987	29.3809	1.47305	-1.33567	-0.220313	0.496595	0.882478	AM	1907	2068	161	0.922147	0.873568	2183	2068	2183
84	363	546	1.61539	7.39705	1.61539	1.01136	-0.917571	0.149045	0.921717	1.08096	AM	2141	2607	466	0.82125	0.857086	2498	2607	2498
85	364	1100	0.238989	6.60226	0.238989	1.05275	-0.393385	0.657535	0.696826	1.26523	AM	1602	2549	947	0.628482	0.845829	1894	2549	1894
86	365	379	-1.43572	5.62983	1.43572	1.10492	-1.37097	-0.137212	0.292053	0.989638	AM	2258	2599	341	0.868796	0.849511	2658	2599	2658
87	366	24	-46.6358	37.9408	46.6358	1.39227	-1.24767	-0.090336	-1.21507	1.19043	AM	1288	1308	20	0.984709	0.794571	1621	1308	1621
88	367	32	-46.907	37.7404	46.907	1.3934	-0.702963	0.33189	-1.325	1.21574	AM	1271	1298	27	0.979199	0.792888	1603	1298	1603
89	368	285	-21.2346	-159.778	21.2346	1.57866	-1.13121	-0.225308	0.815604	0.980579	AM	2536	2790	254	0.908961	0.891075	2846	2790	2846
90	370	50	-7.94351	-14.367	7.94351	1.37207	-1.02471	0.0786583	0.445999	-1.89879	AM	2840	2887	47	0.98372	0.875193	3245	2887	3245
91	375	38	19.2921	166.635	19.2921	1.52859	-1.7444	-2.70161	1.17556	-0.0708453	AM	2873	2904	31	0.989325	0.891682	3222	2904	3222
92	377	400	12.1845	-68.2896	12.1845	0.846357	-0.722226	-0.835912	1.2904	-0.681778	AM	2655	3025	370	0.877686	0.878848	3021	3025	3021
93	378	565	12.1941	-68.9726	12.1941	0.792037	-0.590793	-0.441422	1.25596	-0.59198	AM	2499	3025	526	0.826116	0.875	2856	3025	2856
94	379	59	-18.8668	-159.776	18.8668	1.58213	-1.48865	-1.30669	1.0333	1.02076	AM	2875	2925	50	0.982906	0.891473	3225	2925	3225
95	380	128	-19.9957	-158.114	19.9957	1.58669	-1.38112	-1.50862	0.95978	0.982786	AM	2751	2866	115	0.959874	0.890579	3089	2866	3089
96	381	149	-21.9281	-157.919	21.9281	1.58463	-1.23482	-1.00404	0.805361	0.954631	AM	2609	2742	133	0.951495	0.890444	2930	2742	2930
97	382	31	-10.4199	-161.001	10.4199	1.59222	-1.76419	-2.24829	1.29027	1.1323	AM	2955	2981	26	0.991278	0.881826	3351	2981	3351
98	383	40	-19.2688	-158.937	19.2688	1.58477	-1.78368	-2.29743	1.01831	0.97921	AM	2869	2905	36	0.987608	0.890717	3221	2905	3221
99	384	107	-20.1612	-157.341	20.1612	1.58926	-1.48877	-2.06239	0.961545	0.946385	AM	2762	2857	95	0.966748	0.891255	3099	2857	3099
100	385	111	-19.8671	-157.702	19.8671	1.58838	-1.43301	-1.88752	0.983555	0.981917	AM	2775	2873	98	0.965889	0.891137	3114	2873	3114
101	392	32	-8.98802	-157.981	8.98802	1.60488	-1.53179	-2.35036	1.29226	0.639943	AM	2903	2929	26	0.991123	0.879164	3302	2929	3302
102	394	108	-37.1124	-12.2851	37.1124	1.48014	-1.02857	0.677725	-0.521485	0.968467	AM	1440	1541	101	0.934458	0.837696	1719	1541	1719
103	395	92	-37.3005	-12.6781	37.3005	1.48264	-1.58504	-0.183969	-0.30893	0.886843	AM	1450	1535	85	0.944625	0.83815	1730	1535	1730
104	399	44	-49.3013	69.4849	49.3013	1.53619	0.237944	0.583543	-1.45064	-0.103714	AM	1156	1193	37	0.968986	0.781081	1480	1193	1480
105	401	11	-53.0932	73.5169	53.0932	1.54019	-0.647103	0.882939	-2.16422	-0.14464	AM	996	1005	9	0.991045	0.766154	1300	1005	1300
106	402	105	71.0147	-8.38644	71.0147	1.28454	-0.62662	0.739607	-2.08396	0.0669724	AM	261	328	67	0.795732	0.701613	372	328	372
107	404	52	-20.5082	-29.3033	20.5082	1.3067	-1.64945	-0.159624	0.84623	0.0826102	AM	2789	2836	47	0.983427	0.891054	3130	2836	3130
108	405	297	45.9057	149.949	45.9057	1.22361	-0.243828	0.42993	-1.52795	0.50425	AM	1105	1335	230	0.827715	0.804807	1373	1335	1373
109	406	242	46.948	151.996	46.948	1.17415	-0.664385	0.473938	-1.56532	0.653481	AM	1112	1296	184	0.858025	0.799425	1391	1296	1391
110	407	215	47.337	152.478	47.337	1.16346	-1.12147	0.280391	-1.61577	0.647843	AM	1124	1281	157	0.87744	0.801712	1402	1281	1402
111	409	209	47.746	153.013	47.746	1.13855	-1.15924	0.148318	-1.60872	0.625097	AM	1108	1264	156	0.876582	0.796549	1391	1264	1391
112	410	130	48.0805	153.216	48.0805	1.12274	-1.21459	0.437622	-1.63424	0.603354	AM	1148	1249	101	0.919135	0.789546	1454	1249	1454
113	411	54	7.11907	171.216	7.11907	1.53413	-1.46322	-2.11895	1.25219	1.59097	AM	2805	2851	46	0.983865	0.874104	3209	2851	3209
114	413	98	46.5209	150.869	46.5209	1.21151	-1.48818	-0.0690413	-1.51125	0.559446	AM	1236	1313	77	0.941356	0.796905	1551	1313	1551
115	414	862	32.7463	-16.9991	32.7463	1.21182	-0.43532	0.59884	-0.100951	-0.280972	AM	1041	1773	732	0.58714	0.87259	1193	1773	1193
116	415	212	32.5076	-16.5088	32.5076	1.19953	-1.59998	-0.313423	0.215187	-0.623793	AM	1606	1792	186	0.896205	0.862513	1862	1792	1862
117	416	395	33.0692	-16.3422	33.0692	1.21016	-1.28916	-0.266624	0.229958	-0.901173	AM	1417	1750	333	0.809714	0.866137	1636	1750	1636
118	418	167	17.0565	-25.1701	17.0565	1.26067	-0.415845	0.662035	0.502912	-1.37923	AM	2845	2996	151	0.949599	0.889062	3200	2996	3200
119	419	121	16.8455	-24.9678	16.8455	1.25654	-0.783249	-0.0302177	0.803375	-2.42373	AM	2887	3002	115	0.961692	0.887488	3253	3002	3253
120	421	122	16.5985	-24.2562	16.5985	1.23387	-0.655633	0.381877	0.641449	-1.87699	AM	2896	3009	113	0.962446	0.888071	3261	3009	3261
121	422	69	16.7372	-22.9314	16.7372	1.2025	-0.787109	-0.450054	0.764655	-3.14597	AM	2942	3005	63	0.979035	0.88909	3309	3005	3309
122	423	92	16.0983	-22.814	16.0983	1.19047	-0.483488	-0.462323	0.786201	-3.11459	AM	2936	3021	85	0.971864	0.888351	3305	3021	3305
123	424	81	15.218	-23.1606	15.218	1.19952	-0.729155	-0.411214	0.886605	-2.13442	AM	2960	3036	76	0.974967	0.887024	3337	3036	3337
124	425	145	15.0837	-23.6248	15.0837	1.21014	-0.344564	0.406823	0.747609	-1.48718	AM	2902	3037	135	0.955548	0.886107	3275	3037	3275
125	426	127	14.9283	-24.3843	14.9283	1.23469	-0.565979	0.89534	0.333033	-1.13444	AM	2924	3039	115	0.962159	0.887405	3295	3039	3295
126	427	88	14.8516	-24.7055	14.8516	1.24491	-1.14853	0.169113	0.466188	-1.44977	AM	2959	3039	80	0.973676	0.887256	3335	3039	3335
127	428	231	32.3094	-64.7672	32.3094	1.30331	-1.13568	-1.51676	0.657203	0.634802	AM	1597	1807	210	0.883785	0.859064	1859	1807	1859
128	429	46	16.7665	-24.745	16.7665	1.25191	-1.33331	-0.489376	0.749324	-2.25971	AM	2961	3005	44	0.985358	0.888655	3332	3005	3332
129	431	47	16.6182	-24.5878	16.6182	1.24841	-1.84349	-1.15077	0.760196	-2.18518	AM	2965	3009	44	0.985377	0.888789	3336	3009	3336
130	451	186	-16.494	-151.739	16.494	1.61316	-1.35027	-0.221559	1.08129	0.897349	AM	2839	3012	173	0.942563	0.887188	3200	3012	3200
131	460	226	-16.7465	-151.003	16.7465	1.61508	-1.08084	-0.103857	1.02711	0.893866	AM	2801	3005	204	0.932113	0.888642	3152	3005	3152
132	465	27	-17.6571	-150.629	17.6571	1.61506	-1.61911	-1.1318	1.01904	0.925951	AM	2954	2976	22	0.992608	0.890832	3316	2976	3316
133	479	182	-16.4422	-152.265	16.4422	1.61161	-1.61085	-0.48388	1.10898	0.925669	AM	2849	3013	164	0.945569	0.888646	3206	3013	3206
134	481	332	-17.5291	-149.834	17.5291	1.61753	-0.936145	0.305174	0.895677	0.855172	AM	2685	2981	296	0.900704	0.890252	3016	2981	3016
135	494	380	-16.822	-151.437	16.822	1.61356	-0.860993	0.185169	0.989821	0.975123	AM	2666	3003	337	0.887779	0.89015	2995	3003	2995
136	496	34	-15.1437	-147.57	15.1437	1.61688	-1.02646	-2.35036	1.14321	0.769945	AM	3008	3036	28	0.990777	0.888889	3384	3036	3384
137	499	12	-16.0685	-142.416	16.0685	1.60762	-1.37057	-2.37843	1.13149	0.62929	AM	3014	3022	8	0.997353	0.889873	3387	3022	3387
138	505	198	-16.623	-151.494	16.623	1.61368	-1.03816	-0.201901	1.03871	0.895527	AM	2831	3009	178	0.940844	0.888854	3185	3009	3185
139	507	637	-17.6775	-149.401	17.6775	1.61825	-0.332173	0.568689	0.745877	0.956997	AM	2393	2975	582	0.80437	0.884658	2705	2975	2705
140	509	30	-14.6287	-145.206	14.6287	1.6104	-1.51122	-2.24829	1.18813	0.668722	AM	3017	3041	24	0.992108	0.888137	3397	3041	3397
141	521	57	-17.0045	-149.567	17.0045	1.61917	-1.83597	-2.15942	1.0377	0.886286	AM	2950	2998	48	0.983989	0.890432	3313	2998	3313
142	528	49	-16.262	-151.816	16.262	1.61332	-1.66618	-2.47026	1.13054	0.913234	AM	2977	3017	40	0.986742	0.890251	3344	3017	3344
143	537	1	-57.0778	-26.6822	57.0778	1.47476	-1.65948	-4.5583	-1.82136	0.836321	AM	811	812	1	0.998768	0.750926	1080	812	1080
144	555	308	53.6664	-166.895	53.6664	1.0064	-0.050269	0.598462	-1.40416	0.683345	AM	749	976	227	0.767418	0.772962	969	976	969
145	558	140	-33.6478	-78.849	33.6478	1.20015	-1.21021	0.0371519	-0.224445	0.128577	AM	1580	1710	130	0.923977	0.853593	1851	1710	1851
146	559	113	-33.7675	-80.792	33.7675	1.23978	-1.18914	0.406823	-0.412008	0.202364	AM	1599	1702	103	0.939483	0.85508	1870	1702	1870
147	566	401	-14.3003	-170.718	14.3003	1.54554	-0.918155	-0.156215	1.08992	1.64693	AM	2716	3042	326	0.892834	0.897258	3027	3042	3027
148	568	217	-14.1722	-169.664	14.1722	1.55108	-1.77333	-0.224056	1.08677	1.68286	AM	2859	3042	183	0.939842	0.8901	3212	3042	3212
149	569	218	-14.1786	-169.62	14.1786	1.55116	-1.79147	-0.206763	1.1234	1.61075	AM	2861	3042	181	0.9405	0.891	3211	3042	3211
150	570	380	-14.242	-169.468	14.242	1.55154	-1.17454	0.21488	1.00992	1.71984	AM	2726	3042	316	0.896121	0.894064	3049	3042	3049
151	574	14	10.3029	-109.217	10.3029	1.30735	-1.69521	-2.85501	1.35132	3.09982	AM	2966	2977	11	0.996305	0.881688	3364	2977	3364
152	575	35	-7.33933	72.4343	7.33933	1.39921	-1.31194	-1.88752	1.21832	1.29353	AM	2833	2860	27	0.990559	0.875734	3235	2860	3235
153	577	98	0.284458	174.113	0.284458	1.5229	-0.650497	-2.13889	1.28848	0.766926	AM	2465	2551	86	0.966288	0.850587	2898	2551	2898
154	578	314	-13.7667	-177.105	13.7667	1.50939	-0.892866	-0.183969	1.13568	1.45457	AM	2776	3042	266	0.912558	0.8906	3117	3042	3117
155	593	175	49.1207	154.526	49.1207	1.03407	-1.09641	0.283986	-1.6449	0.538251	AM	1072	1202	130	0.891847	0.788815	1359	1202	1359
156	594	37	1.85074	-157.353	1.85074	1.59694	-0.569497	-2.04452	1.25278	1.15463	AM	2589	2617	28	0.989301	0.858422	3016	2617	3016
157	597	877	45.076	147.877	45.076	1.2188	-0.00835517	0.523787	-1.42855	0.340523	AM	701	1362	661	0.514684	0.856968	818	1362	818
158	600	138	50.8624	155.57	50.8624	0.802287	-0.896619	0.760852	-1.859	0.275786	AM	1002	1117	115	0.897046	0.769585	1302	1117	1302
159	604	85	-0.52847	166.934	0.52847	1.48579	-1.4649	-1.43939	1.25127	0.997934	AM	2483	2561	78	0.969543	0.850342	2920	2561	2920
160	606	289	-12.5032	177.08	12.5032	1.48803	-1.24298	-0.769238	1.1952	1.59223	AM	2759	3030	271	0.910561	0.880064	3135	3030	3135
161	627	545	-43.9385	-176.525	43.9385	1.48624	-0.405752	-0.590233	-0.52521	0.178766	AM	964	1393	429	0.692032	0.819031	1177	1393	1177
162	678	174	52.3558	175.919	52.3558	1.27568	-1.50472	-0.100713	-1.44362	0.0418836	AM	905	1042	137	0.868522	0.7663	1181	1042	1181
163	680	134	18.1164	145.767	18.1164	1.46095	-1.23788	-0.21783	1.12324	0.826974	AM	2834	2958	124	0.95808	0.888959	3188	2958	3188
164	694	37	17.3682	-87.8571	17.3682	0.649352	-0.945694	-2.24829	1.14479	0.800236	AM	2954	2986	32	0.989283	0.890295	3318	2986	3318
165	695	59	17.3498	-87.5378	17.3498	0.803009	-1.80521	-2.85501	1.17167	0.854811	AM	2938	2987	49	0.983596	0.891113	3297	2987	3297
166	700	263	19.6846	-80.0403	19.6846	1.19933	-1.32407	-2.47026	1.15647	0.386427	AM	2651	2883	232	0.919528	0.891692	2973	2883	2973
167	706	26	4.6838	-160.38	4.6838	1.59765	-1.58507	-2.11895	1.20935	1.25367	AM	2721	2741	20	0.992703	0.867666	3136	2741	3136
168	742	112	18.7722	145.668	18.7722	1.45623	-1.24489	0.161299	0.964203	0.830932	AM	2828	2930	102	0.965188	0.889868	3178	2930	3178
169	743	53	14.8525	145.559	14.8525	1.48073	-1.78029	-1.01976	1.23611	1.01473	AM	2991	3039	48	0.984205	0.887537	3370	3039	3370
170	747	119	17.5996	145.833	17.5996	1.4647	-1.60238	-0.0397201	1.08877	0.86692	AM	2874	2978	104	0.965077	0.890887	3226	2978	3226
171	748	101	16.3522	145.677	16.3522	1.47175	-1.32965	0.0268063	1.11433	1.00841	AM	2922	3015	93	0.969154	0.888416	3289	3015	3289
172	753	60	19.6831	145.419	19.6831	1.44902	-1.51229	0.085073	1.06804	0.69866	AM	2831	2884	53	0.981623	0.891092	3177	2884	3177
173	780	475	13.4435	144.777	13.4435	1.47252	-0.523054	-0.437999	1.22164	1.13018	AM	2620	3040	420	0.861842	0.886333	2956	3040	2956
174	844	277	14.1574	145.214	14.1574	1.4793	-1.05475	-0.291003	1.20125	1.07261	AM	2795	3042	247	0.918803	0.886739	3152	3042	3152
175	845	248	15.1891	145.754	15.1891	1.47913	-0.963192	-0.329272	1.22795	1.01677	AM	2812	3036	224	0.926219	0.887066	3170	3036	3170
176	854	181	15.0134	145.632	15.0134	1.47963	-1.01236	-0.962558	1.24431	1.01506	AM	2875	3038	163	0.946346	0.887346	3240	3038	3240
177	903	24	-2.81264	-171.673	2.81264	1.57032	-1.63778	-2.91482	1.3162	-0.393196	AM	2640	2658	18	0.993228	0.861619	3064	2658	3064
178	905	23	-4.51477	-172.183	4.51477	1.56389	-1.75982	-2.53908	1.34206	0.291359	AM	2715	2733	18	0.993414	0.867135	3131	2733	3131
179	908	19	-3.12749	-171.085	3.12749	1.57172	-1.82143	-2.79999	1.32777	0.00182665	AM	2659	2672	13	0.995135	0.862751	3082	2672	3082
180	910	18	-4.4554	-171.244	4.4554	1.56769	-1.7279	-2.50381	1.34615	0.191478	AM	2717	2730	13	0.995238	0.866943	3134	2730	3134
181	921	464	36.588	27.1683	36.588	0.545849	-1.28444	-0.0630763	0.230591	-0.272729	AM	1162	1560	398	0.744872	0.841419	1381	1560	1381
182	925	80	28.6372	-112.83	28.6372	0.538629	-1.31222	-0.309163	0.481699	-2.62519	AM	2066	2141	75	0.96497	0.876538	2357	2141	2357
183	927	123	28.702	-112.578	28.702	0.67685	-1.28745	-0.297931	0.511944	-2.49109	AM	2020	2135	115	0.946136	0.875596	2307	2135	2307
184	930	74	27.4416	-111.88	27.4416	0.681643	-1.65909	-0.896325	0.722947	-2.13573	AM	2189	2260	71	0.968584	0.880177	2487	2260	2487
185	931	135	27.2186	-112.074	27.2186	0.315682	-1.37991	-0.739499	0.705062	-2.15301	AM	2152	2282	130	0.943032	0.878367	2450	2282	2450
186	933	118	26.1199	-111.274	26.1199	0.205745	-1.77921	-0.654951	0.651153	-1.84676	AM	2278	2389	111	0.953537	0.882946	2580	2389	2580
187	936	120	25.6833	-111.035	25.6833	0.506344	-1.5102	-0.857557	0.704842	-1.78553	AM	2317	2430	113	0.953498	0.884014	2621	2430	2621
188	971	18	-46.0981	50.2346	46.0981	1.45217	-1.12651	0.0738078	-1.26771	1.21018	AM	1314	1328	14	0.989458	0.798299	1646	1328	1646
189	972	19	-46.4118	51.7591	46.4118	1.46082	-0.891005	0.1934	-1.30614	1.21607	AM	1302	1317	15	0.98861	0.796818	1634	1317	1634
190	973	31	-37.8363	77.5566	37.8363	1.5162	-1.19804	0.099291	-0.378495	0.410141	AM	1490	1519	29	0.980908	0.838492	1777	1519	1777
191	974	11	-38.7222	77.523	38.7222	1.51609	-1.71956	-0.698415	-0.287537	0.270533	AM	1485	1496	11	0.992647	0.834739	1779	1496	1779
192	975	153	-52.5436	169.162	52.5436	1.44046	-0.986283	-0.148327	-1.05654	0.512267	AM	905	1033	128	0.876089	0.759866	1191	1033	1191
193	982	129	49.4235	154.759	49.4235	0.985999	-0.593187	0.369321	-1.67044	0.526255	AM	1081	1187	106	0.910699	0.778258	1389	1187	1389
194	983	106	48.8219	154.109	48.8219	1.06062	-0.9704	0.143203	-1.66169	0.573198	AM	1138	1216	78	0.935855	0.788635	1443	1216	1443
195	984	4103	-21.3066	165.7	21.3066	1.25575	0.513718	0.538394	0.67027	0.850246	AM	-807	2785	3592	0	0.825998	-977	2785	977
196	1032	2492	12.2967	92.7856	12.2967	0.918596	0.172547	-0.0079334	1.16652	1.40125	AM	829	3027	2198	0.273869	0.891398	930	3027	930
197	1034	1757	-4.92375	150.62	4.92375	1.24484	0.794582	0.79268	0.960746	1.6128	AM	1312	2751	1439	0.476917	0.927864	1414	2751	1414
198	1048	982	-20.2836	57.572	20.2836	1.4064	-0.16398	0.0866673	0.671256	0.789481	AM	2001	2849	848	0.702352	0.903386	2215	2849	2215
199	1054	1730	7.52546	93.5991	7.52546	1.1649	-0.187107	-0.115508	1.18455	1.31894	AM	1303	2869	1566	0.454165	0.841188	1549	2869	1549
200	1058	11986	11.7364	122.866	11.7364	1.17087	1.3218	0.972675	1.06249	1.2708	AM	-7017	3016	10033	0	0.818404	-8574	3016	8574
201	1059	266	-19.7167	63.4213	19.7167	1.45764	-0.990579	-0.462323	0.854537	0.28258	AM	2639	2882	243	0.915684	0.888851	2969	2882	2969
202	1061	267	-10.9397	166.248	10.9397	1.42499	-0.380588	0.0515468	1.18782	1.95114	AM	2776	2996	220	0.926569	0.887184	3129	2996	3129
203	1063	2399	-8.14116	158.307	8.14116	1.35365	0.711738	0.886683	1.05499	1.58094	AM	923	2895	1972	0.318826	1	904	2895	904
204	1067	397	21.758	-71.8243	21.758	1.27346	-0.349879	-1.69316	1.10116	-0.185527	AM	2396	2754	358	0.870007	0.889054	2695	2754	2695
205	1071	1178	-16.2122	167.723	16.2122	1.39974	0.3902	0.628451	0.943719	1.46055	AM	2072	3019	947	0.68632	0.934596	2217	3019	2217
206	1075	684	-12.824	45.1439	12.824	1.15828	-0.637903	-0.101759	0.978801	0.541024	AM	2415	3035	620	0.795717	0.880102	2744	3035	2744
207	1312	69	-27.1198	-109.355	27.1198	1.52367	-0.869687	-0.267956	0.457097	0.347307	AM	2226	2291	65	0.971628	0.881584	2525	2291	2525
208	1313	35	-26.3235	-79.9752	26.3235	1.26804	-1.76876	-0.31771	-0.0431885	-1.90743	AM	2337	2369	32	0.986492	0.884557	2642	2369	2642
209	1500	294	12.9519	-81.5232	12.9519	0.980131	-1.21259	-0.506134	1.17071	0.799862	AM	2761	3036	275	0.90942	0.880983	3134	3036	3134
210	10128	499	-54.332	-67.4014	54.332	0.615738	0.544669	0.464807	-1.23542	-0.779337	AM	513	944	431	0.543432	0.692308	741	944	741
211	10674	467	62.0503	-6.86364	62.0503	1.19857	-0.20956	0.0930081	-1.1224	1.3899	AM	298	600	302	0.496667	0.844193	353	600	353
212	11474	737	35.9232	14.399	35.9232	1.03371	-0.676753	-0.728995	0.268645	-0.648408	AM	994	1586	592	0.626734	0.878092	1132	1586	1132
213	3	268	-10.4853	105.637	10.4853	1.34276	-0.924942	-0.502375	0.848236	0.985565	EM	39	40	1	0.975	0.0125201	3115	40	3115
214	125	62	-12.1636	96.8733	12.1636	1.38492	-1.48608	-2.24829	1.14918	0.996208	EM	41	42	1	0.97619	0.012206	3359	42	3359
215	127	311	-31.553	159.077	31.553	1.19036	-1.53458	-0.332193	0.31082	0.721365	EM	54	57	3	0.947368	0.0293001	1843	57	1843
216	128	192	-29.0326	167.952	29.0326	1.35409	-1.30758	-0.598806	0.327598	0.455396	EM	56	56	0	1	0.0254083	2204	56	2204
217	129	77	-54.6284	158.864	54.6284	1.41556	-0.936305	-0.431204	-1.33918	0.142207	EM	50	50	0	1	0.0437063	1144	50	1144
218	131	183	39.6991	-31.1052	39.6991	1.40641	-1.54052	-0.0464508	0.0894212	0.553478	EM	52	57	5	0.912281	0.0326428	1593	57	1593
219	132	229	39.4419	-31.2025	39.4419	1.40762	-0.922072	0.127625	0.0676551	0.746025	EM	51	57	6	0.894737	0.0329032	1550	57	1550
220	133	253	38.5782	-28.7013	38.5782	1.3861	-0.861884	0.222765	0.0882479	0.476599	EM	50	57	7	0.877193	0.0324675	1540	57	1540
221	134	257	38.4695	-28.3336	38.4695	1.38084	-0.584902	0.766804	0.0532544	0.508431	EM	50	57	7	0.877193	0.0325098	1538	57	1538
222	135	149	39.0523	-28.0113	39.0523	1.37923	-1.1693	-0.432897	0.120522	0.288415	EM	53	57	4	0.929825	0.0323961	1636	57	1636
223	136	236	38.6372	-28.0292	38.6372	1.3779	-0.761426	0.226674	0.0704534	0.47133	EM	50	57	7	0.877193	0.0321543	1555	57	1555
224	137	263	38.7239	-27.2123	38.7239	1.37039	-0.615748	0.212895	0.120413	0.359898	EM	51	57	6	0.894737	0.0333988	1527	57	1527
225	138	287	37.7954	-25.4819	37.7954	1.35103	-0.433825	0.250928	0.050649	0.218515	EM	50	57	7	0.877193	0.0328515	1522	57	1522
226	139	214	36.9713	-25.0998	36.9713	1.35214	-1.03208	-0.188705	0.108661	-0.107522	EM	52	57	5	0.912281	0.0321583	1617	57	1617
227	145	658	27.7465	-18.0066	27.7465	1.11738	-0.727656	0.468017	0.207401	-1.36203	EM	40	55	15	0.727273	0.0213675	1872	55	1872
228	146	831	28.6899	-17.8583	28.6899	1.13291	-0.445175	0.806242	0.00112217	-0.989889	EM	40	56	16	0.714286	0.025	1600	56	1600
229	147	838	28.1174	-17.2326	28.1174	1.09287	-0.637286	0.463887	0.18156	-1.30969	EM	37	56	19	0.660714	0.02237	1654	56	1654
230	148	1294	28.2911	-16.5563	28.2911	1.06539	-0.13819	1.08863	-0.0187349	-1.12812	EM	29	56	27	0.517857	0.0245763	1180	56	1180
231	149	1123	27.9548	-15.5932	27.9548	0.994863	-0.21478	0.649852	0.201051	-1.50088	EM	26	55	29	0.472727	0.0187726	1385	55	1385
232	150	718	28.4061	-14.0365	28.4061	0.864687	-0.196938	0.0590474	0.419415	-2.38862	EM	47	56	9	0.839286	0.026965	1743	56	1743
233	151	674	29.0245	-13.6418	29.0245	0.914139	-0.406088	-0.0474177	0.361055	-2.23249	EM	48	56	8	0.857143	0.0278584	1723	56	1723
234	155	103	-1.3784	-89.6787	1.3784	1.28611	-1.15321	-0.883158	0.792786	-0.669693	EM	35	35	0	1	0.0119372	2932	35	2932
235	156	173	-0.385734	-91.5129	0.385734	1.32163	-0.474137	0.458807	0.772378	-1.35978	EM	34	34	0	1	0.0120269	2827	34	2827
236	157	237	-1.2936	-90.4353	1.2936	1.3012	-0.853632	-0.187518	0.737854	-0.834183	EM	35	35	0	1	0.0125224	2795	35	2795
237	158	55	0.325229	-89.9568	0.325229	1.29619	-1.5718	-1.57662	0.881434	-1.38346	EM	34	34	0	1	0.0115528	2943	34	2943
238	159	362	-0.559293	-91.1843	0.559293	1.3105	0.108287	0.56034	0.74227	-1.32585	EM	34	35	1	0.971429	0.0128544	2645	35	2645
239	160	57	0.332085	-90.4757	0.332085	1.30522	-0.941547	-0.561043	0.886765	-1.07007	EM	34	34	0	1	0.0115607	2941	34	2941
240	161	175	0.586845	-90.757	0.586845	1.31177	-1.17105	-0.114441	0.827877	-0.858194	EM	35	35	0	1	0.0123544	2833	35	2833
241	162	112	-0.610811	-90.6658	0.610811	1.30811	-1.52462	-0.349987	0.729675	-1.84765	EM	35	35	0	1	0.0120815	2897	35	2897
242	163	291	-0.826798	-89.4306	0.826798	1.27955	-0.517465	-0.0283328	0.786414	-0.585378	EM	35	35	0	1	0.012844	2725	35	2725
243	164	413	-0.627248	-90.3584	0.627248	1.29902	-0.35117	0.088258	0.75975	-1.55092	EM	34	35	1	0.971429	0.0130971	2596	35	2596
244	165	78	-0.818429	-90.0588	0.818429	1.29591	-1.42765	-0.723803	0.788992	-1.05976	EM	35	35	0	1	0.0119169	2937	35	2937
245	166	291	-0.266245	-90.7125	0.266245	1.30665	-0.50863	0.123864	0.812821	-1.69655	EM	34	34	0	1	0.0125693	2705	34	2705
246	171	574	19.5981	-155.518	19.5981	1.53193	0.341243	1.17911	0.0777848	0.826495	EM	47	48	1	0.979167	0.0176228	2667	48	2667
247	172	644	22.0584	-159.524	22.0584	1.52966	-0.239788	0.506272	0.540615	0.823431	EM	50	51	1	0.980392	0.0206186	2425	51	2425
248	173	69	20.5476	-156.609	20.5476	1.53501	-0.977626	-0.35149	0.767891	0.226736	EM	49	49	0	1	0.0157506	3111	49	3111
249	176	380	20.835	-156.927	20.835	1.53517	-0.641735	0.209573	0.690261	0.386494	EM	49	50	1	0.98	0.0176196	2781	50	2781
250	180	652	20.7904	-156.337	20.7904	1.53213	-0.159977	0.960486	0.416247	0.760327	EM	48	50	2	0.96	0.0191083	2512	50	2512
251	181	31	28.2081	-177.367	28.2081	1.50433	-1.82728	-2.18058	0.715615	0.559625	EM	56	56	0	1	0.0228478	2451	56	2451
252	183	503	21.1332	-157.015	21.1332	1.53366	-0.460315	0.476201	0.683133	0.61019	EM	49	50	1	0.98	0.0185888	2636	50	2636
253	186	100	21.8966	-160.152	21.8966	1.53071	-0.823464	-0.424476	0.775675	-0.393402	EM	51	51	0	1	0.0171026	2982	51	2982
254	187	605	21.4587	-157.973	21.4587	1.53318	-0.216872	0.359215	0.738332	0.757429	EM	49	50	1	0.98	0.0195219	2510	50	2510
255	189	904	64.9907	-18.5941	64.9907	1.28807	1.01054	0.698323	-1.67556	0.180205	EM	15	44	29	0.340909	0	-215	44	215
256	202	1491	-21.1333	55.5327	21.1333	1.38676	-0.077076	0.957349	0.157433	0.6927	EM	45	50	5	0.9	0.0273058	1648	50	1648
257	203	57	-7.99629	-140.687	7.99629	1.57945	-1.28388	-0.192279	1.04953	0.36647	EM	37	38	1	0.973684	0.0114198	3240	38	3240
258	206	36	-7.91764	-140.57	7.91764	1.57903	-1.74879	-0.266624	1.10427	-0.0549173	EM	37	38	1	0.973684	0.0113601	3257	38	3257
259	207	283	-9.77478	-139.014	9.77478	1.58028	-0.682176	0.357606	0.924127	0.833066	EM	38	40	2	0.95	0.0123417	3079	40	3079
260	211	303	-8.86624	-140.139	8.86624	1.58053	-0.658179	0.338547	0.936819	0.769143	EM	36	39	3	0.923077	0.011893	3027	39	3027
261	212	188	-9.94499	-139.089	9.94499	1.58148	-1.11956	0.111687	0.983017	0.715251	EM	38	40	2	0.95	0.0119534	3179	40	3179
262	213	202	-8.90932	-139.552	8.90932	1.57949	-1.04846	0.112455	1.02865	0.731489	EM	37	39	2	0.948718	0.0118249	3129	39	3129
263	214	200	-9.39786	-140.074	9.39786	1.58239	-0.998112	0.151948	1.01778	0.792987	EM	37	39	2	0.948718	0.0117535	3148	39	3148
264	217	87	-24.3767	-128.323	24.3767	1.59742	-1.25997	-2.01012	0.735601	0.551665	EM	52	53	1	0.981132	0.0186983	2781	53	2781
265	220	27	11.2942	166.876	11.2942	1.52824	-1.66063	-2.47026	1.26802	0.955933	EM	40	41	1	0.97561	0.0118413	3378	41	3378
266	237	636	29.9723	129.923	29.9723	1.18216	-1.59269	-0.133913	0.32852	1.4319	EM	49	56	7	0.875	0.0294118	1666	56	1666
267	238	767	29.8488	129.871	29.8488	1.1861	-1.32505	0.161299	0.247434	1.46454	EM	48	56	8	0.857143	0.0310278	1547	56	1547
268	241	413	29.6412	129.713	29.6412	1.19183	-1.37776	0.0268063	0.354785	1.451	EM	48	56	8	0.857143	0.024987	1921	56	1921
269	242	549	29.4594	129.602	29.4594	1.19679	-1.76325	-0.181613	0.400042	1.41392	EM	51	56	5	0.910714	0.0282705	1804	56	1804
270	244	663	29.1466	129.208	29.1466	1.20321	-1.78606	-0.652615	0.501754	1.29943	EM	51	56	5	0.910714	0.0296167	1722	56	1722
271	247	696	28.323	129.972	28.323	1.23282	-1.17514	-0.876668	0.646023	1.31351	EM	53	56	3	0.946429	0.029876	1774	56	1774
272	277	261	-9.42548	46.3688	9.42548	1.20749	-0.877304	-2.29743	1.13203	0.112592	EM	38	39	1	0.974359	0.0123057	3088	39	3088
273	278	136	-9.73086	46.5115	9.73086	1.21416	-1.64273	-2.15942	1.13965	0.0768285	EM	39	40	1	0.975	0.012093	3225	40	3225
274	279	131	-9.72632	47.5732	9.72632	1.24294	-1.83466	-2.57625	1.15113	0.271798	EM	39	40	1	0.975	0.0120743	3230	40	3230
275	280	135	-10.0866	47.7417	10.0866	1.24729	-1.67126	-1.97737	1.14121	0.0693138	EM	39	40	1	0.975	0.0120482	3237	40	3237
276	283	77	-10.1593	51.1656	10.1593	1.31731	-1.7247	-2.35036	1.11498	0.26988	EM	40	40	0	1	0.0121322	3297	40	3297
277	285	25	-16.6031	59.5873	16.6031	1.42124	-1.81032	-2.24829	1.03481	0.147004	EM	45	46	1	0.978261	0.0134008	3358	46	3358
278	289	81	-7.12964	56.28	7.12964	1.37376	-1.69852	-2.35036	1.15403	0.919113	EM	38	38	0	1	0.0119422	3182	38	3182
279	296	1237	24.2598	-76.6441	24.2598	0.836439	0.4135	-1.17029	0.987544	0.261517	EM	44	53	9	0.830189	0.0267966	1642	53	1642
280	327	621	17.6315	-63.2375	17.6315	1.24292	-1.59212	0.0498688	0.957588	0.306905	EM	43	47	4	0.914894	0.0157856	2724	47	2724
281	331	539	17.4908	-62.9763	17.4908	1.23848	-1.44835	-0.144974	1.10039	0.32775	EM	41	46	5	0.891304	0.0145856	2811	46	2811
282	334	1471	13.8984	-60.9668	13.8984	1.09654	-0.490366	0.154839	1.10127	1.03376	EM	34	43	9	0.790698	0.0173558	1959	43	1959
283	335	608	18.0617	-63.0627	18.0617	1.25278	-1.04684	-0.390193	1.12082	0.159335	EM	42	47	5	0.893617	0.0154639	2716	47	2716
284	348	153	18.7918	-110.975	18.7918	1.14929	-0.932636	0.21488	0.819963	-1.129	EM	48	48	0	1	0.0153061	3136	48	3136
285	349	10	19.31	-110.803	19.31	1.12574	-1.71384	-4.5583	0.928328	-1.30639	EM	48	48	0	1	0.0147783	3248	48	3248
286	350	42	18.3568	-114.724	18.3568	1.22766	-1.48381	-0.657295	0.864525	-2.21362	EM	47	47	0	1	0.0143819	3268	47	3268
287	351	150	29.0398	-118.285	29.0398	1.04032	-0.753194	0.369321	0.155836	-2.2446	EM	53	56	3	0.946429	0.0235975	2246	56	2246
288	352	78	-49.6862	178.774	49.6862	1.4728	-1.45486	-0.493065	-0.927612	-0.0868905	EM	53	53	0	1	0.0371669	1426	53	1426
289	354	26	3.85111	-159.297	3.85111	1.59683	-1.36454	-2.20242	1.20854	0.772245	EM	35	36	1	0.972222	0.011283	3102	36	3102
290	355	75	8.62158	150.926	8.62158	1.44379	-1.74773	-2.35036	1.24677	1.54201	EM	38	39	1	0.974359	0.0117067	3246	39	3246
291	356	96	-40.3188	-9.94232	40.3188	1.4672	-1.11875	0.131366	-0.650587	1.56277	EM	56	57	1	0.982456	0.0334528	1674	57	1674
292	358	23	-9.95743	-150.211	9.95743	1.61021	-1.77788	-2.29743	1.29389	0.312753	EM	39	40	1	0.975	0.0116627	3344	40	3344
293	359	301	-19.0524	-169.859	19.0524	1.54	-0.7351	-1.41778	0.937646	1.12637	EM	47	48	1	0.979167	0.0158089	2973	48	2973
294	361	231	5.52886	-87.0619	5.52886	1.16287	-1.43054	-0.18515	0.897763	1.45937	EM	37	37	0	1	0.0124789	2965	37	2965
295	362	177	-29.3809	-177.987	29.3809	1.47305	-1.33567	-0.220313	0.496595	0.882478	EM	56	56	0	1	0.0256528	2183	56	2183
296	363	546	1.61539	7.39705	1.61539	1.01136	-0.917571	0.149045	0.921717	1.08096	EM	33	35	2	0.942857	0.0132106	2498	35	2498
297	364	1100	0.238989	6.60226	0.238989	1.05275	-0.393385	0.657535	0.696826	1.26523	EM	31	34	3	0.911765	0.0163675	1894	34	1894
298	365	379	-1.43572	5.62983	1.43572	1.10492	-1.37097	-0.137212	0.292053	0.989638	EM	35	35	0	1	0.0131678	2658	35	2658
299	366	24	-46.6358	37.9408	46.6358	1.39227	-1.24767	-0.090336	-1.21507	1.19043	EM	55	55	0	1	0.0339297	1621	55	1621
300	367	32	-46.907	37.7404	46.907	1.3934	-0.702963	0.33189	-1.325	1.21574	EM	55	55	0	1	0.0343107	1603	55	1603
301	368	285	-21.2346	-159.778	21.2346	1.57866	-1.13121	-0.225308	0.815604	0.980579	EM	48	50	2	0.96	0.0168658	2846	50	2846
302	370	50	-7.94351	-14.367	7.94351	1.37207	-1.02471	0.0786583	0.445999	-1.89879	EM	38	38	0	1	0.0117103	3245	38	3245
303	375	38	19.2921	166.635	19.2921	1.52859	-1.7444	-2.70161	1.17556	-0.0708453	EM	47	48	1	0.979167	0.0145872	3222	48	3222
304	377	400	12.1845	-68.2896	12.1845	0.846357	-0.722226	-0.835912	1.2904	-0.681778	EM	38	42	4	0.904762	0.0125786	3021	42	3021
305	378	565	12.1941	-68.9726	12.1941	0.792037	-0.590793	-0.441422	1.25596	-0.59198	EM	38	42	4	0.904762	0.0133053	2856	42	2856
306	379	59	-18.8668	-159.776	18.8668	1.58213	-1.48865	-1.30669	1.0333	1.02076	EM	47	48	1	0.979167	0.0145736	3225	48	3225
307	380	128	-19.9957	-158.114	19.9957	1.58669	-1.38112	-1.50862	0.95978	0.982786	EM	48	49	1	0.979592	0.015539	3089	49	3089
308	381	149	-21.9281	-157.919	21.9281	1.58463	-1.23482	-1.00404	0.805361	0.954631	EM	50	51	1	0.980392	0.0170648	2930	51	2930
309	382	31	-10.4199	-161.001	10.4199	1.59222	-1.76419	-2.24829	1.29027	1.1323	EM	39	40	1	0.975	0.0116383	3351	40	3351
310	383	40	-19.2688	-158.937	19.2688	1.58477	-1.78368	-2.29743	1.01831	0.97921	EM	48	48	0	1	0.0149022	3221	48	3221
311	384	107	-20.1612	-157.341	20.1612	1.58926	-1.48877	-2.06239	0.961545	0.946385	EM	48	49	1	0.979592	0.0154889	3099	49	3099
312	385	111	-19.8671	-157.702	19.8671	1.58838	-1.43301	-1.88752	0.983555	0.981917	EM	48	49	1	0.979592	0.0154143	3114	49	3114
313	392	32	-8.98802	-157.981	8.98802	1.60488	-1.53179	-2.35036	1.29226	0.639943	EM	38	39	1	0.974359	0.0115082	3302	39	3302
314	394	108	-37.1124	-12.2851	37.1124	1.48014	-1.02857	0.677725	-0.521485	0.968467	EM	56	57	1	0.982456	0.0325771	1719	57	1719
315	395	92	-37.3005	-12.6781	37.3005	1.48264	-1.58504	-0.183969	-0.30893	0.886843	EM	56	57	1	0.982456	0.0323699	1730	57	1730
316	399	44	-49.3013	69.4849	49.3013	1.53619	0.237944	0.583543	-1.45064	-0.103714	EM	53	53	0	1	0.0358108	1480	53	1480
317	401	11	-53.0932	73.5169	53.0932	1.54019	-0.647103	0.882939	-2.16422	-0.14464	EM	51	51	0	1	0.0392308	1300	51	1300
318	402	105	71.0147	-8.38644	71.0147	1.28454	-0.62662	0.739607	-2.08396	0.0669724	EM	33	41	8	0.804878	0.0887097	372	41	372
319	404	52	-20.5082	-29.3033	20.5082	1.3067	-1.64945	-0.159624	0.84623	0.0826102	EM	49	49	0	1	0.015655	3130	49	3130
320	405	297	45.9057	149.949	45.9057	1.22361	-0.243828	0.42993	-1.52795	0.50425	EM	38	55	17	0.690909	0.0276766	1373	55	1373
321	406	242	46.948	151.996	46.948	1.17415	-0.664385	0.473938	-1.56532	0.653481	EM	38	55	17	0.690909	0.0273185	1391	55	1391
322	407	215	47.337	152.478	47.337	1.16346	-1.12147	0.280391	-1.61577	0.647843	EM	37	54	17	0.685185	0.0263909	1402	54	1402
323	409	209	47.746	153.013	47.746	1.13855	-1.15924	0.148318	-1.60872	0.625097	EM	38	54	16	0.703704	0.0273185	1391	54	1391
324	410	130	48.0805	153.216	48.0805	1.12274	-1.21459	0.437622	-1.63424	0.603354	EM	46	54	8	0.851852	0.0316369	1454	54	1454
325	411	54	7.11907	171.216	7.11907	1.53413	-1.46322	-2.11895	1.25219	1.59097	EM	36	38	2	0.947368	0.0112184	3209	38	3209
326	413	98	46.5209	150.869	46.5209	1.21151	-1.48818	-0.0690413	-1.51125	0.559446	EM	44	55	11	0.8	0.0283688	1551	55	1551
327	414	862	32.7463	-16.9991	32.7463	1.21182	-0.43532	0.59884	-0.100951	-0.280972	EM	48	57	9	0.842105	0.0402347	1193	57	1193
328	415	212	32.5076	-16.5088	32.5076	1.19953	-1.59998	-0.313423	0.215187	-0.623793	EM	57	57	0	1	0.0306122	1862	57	1862
329	416	395	33.0692	-16.3422	33.0692	1.21016	-1.28916	-0.266624	0.229958	-0.901173	EM	54	57	3	0.947368	0.0330073	1636	57	1636
330	418	167	17.0565	-25.1701	17.0565	1.26067	-0.415845	0.662035	0.502912	-1.37923	EM	45	46	1	0.978261	0.0140625	3200	46	3200
331	419	121	16.8455	-24.9678	16.8455	1.25654	-0.783249	-0.0302177	0.803375	-2.42373	EM	46	46	0	1	0.0141408	3253	46	3253
332	421	122	16.5985	-24.2562	16.5985	1.23387	-0.655633	0.381877	0.641449	-1.87699	EM	46	46	0	1	0.0141061	3261	46	3261
333	422	69	16.7372	-22.9314	16.7372	1.2025	-0.787109	-0.450054	0.764655	-3.14597	EM	46	46	0	1	0.0139015	3309	46	3309
334	423	92	16.0983	-22.814	16.0983	1.19047	-0.483488	-0.462323	0.786201	-3.11459	EM	45	45	0	1	0.0136157	3305	45	3305
335	424	81	15.218	-23.1606	15.218	1.19952	-0.729155	-0.411214	0.886605	-2.13442	EM	44	44	0	1	0.0131855	3337	44	3337
336	425	145	15.0837	-23.6248	15.0837	1.21014	-0.344564	0.406823	0.747609	-1.48718	EM	44	44	0	1	0.0134351	3275	44	3275
337	426	127	14.9283	-24.3843	14.9283	1.23469	-0.565979	0.89534	0.333033	-1.13444	EM	43	44	1	0.977273	0.0130501	3295	44	3295
338	427	88	14.8516	-24.7055	14.8516	1.24491	-1.14853	0.169113	0.466188	-1.44977	EM	43	44	1	0.977273	0.0128936	3335	44	3335
339	428	231	32.3094	-64.7672	32.3094	1.30331	-1.13568	-1.51676	0.657203	0.634802	EM	56	57	1	0.982456	0.0301237	1859	57	1859
340	429	46	16.7665	-24.745	16.7665	1.25191	-1.33331	-0.489376	0.749324	-2.25971	EM	45	46	1	0.978261	0.0135054	3332	46	3332
341	431	47	16.6182	-24.5878	16.6182	1.24841	-1.84349	-1.15077	0.760196	-2.18518	EM	46	46	0	1	0.013789	3336	46	3336
342	451	186	-16.494	-151.739	16.494	1.61316	-1.35027	-0.221559	1.08129	0.897349	EM	44	45	1	0.977778	0.01375	3200	45	3200
343	460	226	-16.7465	-151.003	16.7465	1.61508	-1.08084	-0.103857	1.02711	0.893866	EM	45	46	1	0.978261	0.0142766	3152	46	3152
344	465	27	-17.6571	-150.629	17.6571	1.61506	-1.61911	-1.1318	1.01904	0.925951	EM	46	47	1	0.978723	0.0138721	3316	47	3316
345	479	182	-16.4422	-152.265	16.4422	1.61161	-1.61085	-0.48388	1.10898	0.925669	EM	44	45	1	0.977778	0.0137243	3206	45	3206
346	481	332	-17.5291	-149.834	17.5291	1.61753	-0.936145	0.305174	0.895677	0.855172	EM	43	46	3	0.934783	0.0142573	3016	46	3016
347	494	380	-16.822	-151.437	16.822	1.61356	-0.860993	0.185169	0.989821	0.975123	EM	42	46	4	0.913043	0.0140234	2995	46	2995
348	496	34	-15.1437	-147.57	15.1437	1.61688	-1.02646	-2.35036	1.14321	0.769945	EM	43	44	1	0.977273	0.0127069	3384	44	3384
349	499	12	-16.0685	-142.416	16.0685	1.60762	-1.37057	-2.37843	1.13149	0.62929	EM	44	45	1	0.977778	0.0129908	3387	45	3387
350	505	198	-16.623	-151.494	16.623	1.61368	-1.03816	-0.201901	1.03871	0.895527	EM	45	46	1	0.978261	0.0141287	3185	46	3185
351	507	637	-17.6775	-149.401	17.6775	1.61825	-0.332173	0.568689	0.745877	0.956997	EM	43	47	4	0.914894	0.0158965	2705	47	2705
352	509	30	-14.6287	-145.206	14.6287	1.6104	-1.51122	-2.24829	1.18813	0.668722	EM	43	44	1	0.977273	0.0126582	3397	44	3397
353	521	57	-17.0045	-149.567	17.0045	1.61917	-1.83597	-2.15942	1.0377	0.886286	EM	45	46	1	0.978261	0.0135829	3313	46	3313
354	528	49	-16.262	-151.816	16.262	1.61332	-1.66618	-2.47026	1.13054	0.913234	EM	44	45	1	0.977778	0.0131579	3344	45	3344
355	537	1	-57.0778	-26.6822	57.0778	1.47476	-1.65948	-4.5583	-1.82136	0.836321	EM	49	49	0	1	0.0453704	1080	49	1080
356	555	308	53.6664	-166.895	53.6664	1.0064	-0.050269	0.598462	-1.40416	0.683345	EM	36	51	15	0.705882	0.0371517	969	51	969
357	558	140	-33.6478	-78.849	33.6478	1.20015	-1.21021	0.0371519	-0.224445	0.128577	EM	56	57	1	0.982456	0.0302539	1851	57	1851
358	559	113	-33.7675	-80.792	33.7675	1.23978	-1.18914	0.406823	-0.412008	0.202364	EM	56	57	1	0.982456	0.0299465	1870	57	1870
359	566	401	-14.3003	-170.718	14.3003	1.54554	-0.918155	-0.156215	1.08992	1.64693	EM	41	43	2	0.953488	0.0135448	3027	43	3027
360	568	217	-14.1722	-169.664	14.1722	1.55108	-1.77333	-0.224056	1.08677	1.68286	EM	42	43	1	0.976744	0.013076	3212	43	3212
361	569	218	-14.1786	-169.62	14.1786	1.55116	-1.79147	-0.206763	1.1234	1.61075	EM	42	43	1	0.976744	0.01308	3211	43	3211
362	570	380	-14.242	-169.468	14.242	1.55154	-1.17454	0.21488	1.00992	1.71984	EM	42	43	1	0.976744	0.013775	3049	43	3049
363	574	14	10.3029	-109.217	10.3029	1.30735	-1.69521	-2.85501	1.35132	3.09982	EM	40	40	0	1	0.0118906	3364	40	3364
364	575	35	-7.33933	72.4343	7.33933	1.39921	-1.31194	-1.88752	1.21832	1.29353	EM	36	38	2	0.947368	0.0111283	3235	38	3235
365	577	98	0.284458	174.113	0.284458	1.5229	-0.650497	-2.13889	1.28848	0.766926	EM	34	34	0	1	0.0117322	2898	34	2898
366	578	314	-13.7667	-177.105	13.7667	1.50939	-0.892866	-0.183969	1.13568	1.45457	EM	43	43	0	1	0.0137953	3117	43	3117
367	593	175	49.1207	154.526	49.1207	1.03407	-1.09641	0.283986	-1.6449	0.538251	EM	44	53	9	0.830189	0.0323767	1359	53	1359
368	594	37	1.85074	-157.353	1.85074	1.59694	-0.569497	-2.04452	1.25278	1.15463	EM	34	35	1	0.971429	0.0112732	3016	35	3016
369	597	877	45.076	147.877	45.076	1.2188	-0.00835517	0.523787	-1.42855	0.340523	EM	-6	55	61	0	0	818	55	818
370	600	138	50.8624	155.57	50.8624	0.802287	-0.896619	0.760852	-1.859	0.275786	EM	44	53	9	0.830189	0.0337942	1302	53	1302
371	604	85	-0.52847	166.934	0.52847	1.48579	-1.4649	-1.43939	1.25127	0.997934	EM	34	35	1	0.971429	0.0116438	2920	35	2920
372	606	289	-12.5032	177.08	12.5032	1.48803	-1.24298	-0.769238	1.1952	1.59223	EM	40	42	2	0.952381	0.0127592	3135	42	3135
373	627	545	-43.9385	-176.525	43.9385	1.48624	-0.405752	-0.590233	-0.52521	0.178766	EM	43	56	13	0.767857	0.0365336	1177	56	1177
374	678	174	52.3558	175.919	52.3558	1.27568	-1.50472	-0.100713	-1.44362	0.0418836	EM	43	52	9	0.826923	0.0364098	1181	52	1181
375	680	134	18.1164	145.767	18.1164	1.46095	-1.23788	-0.21783	1.12324	0.826974	EM	47	47	0	1	0.0147428	3188	47	3188
376	694	37	17.3682	-87.8571	17.3682	0.649352	-0.945694	-2.24829	1.14479	0.800236	EM	45	46	1	0.978261	0.0135624	3318	46	3318
377	695	59	17.3498	-87.5378	17.3498	0.803009	-1.80521	-2.85501	1.17167	0.854811	EM	44	46	2	0.956522	0.0133455	3297	46	3297
378	700	263	19.6846	-80.0403	19.6846	1.19933	-1.32407	-2.47026	1.15647	0.386427	EM	47	49	2	0.959184	0.0158089	2973	49	2973
379	706	26	4.6838	-160.38	4.6838	1.59765	-1.58507	-2.11895	1.20935	1.25367	EM	36	37	1	0.972973	0.0114796	3136	37	3136
380	742	112	18.7722	145.668	18.7722	1.45623	-1.24489	0.161299	0.964203	0.830932	EM	48	48	0	1	0.0151038	3178	48	3178
381	743	53	14.8525	145.559	14.8525	1.48073	-1.78029	-1.01976	1.23611	1.01473	EM	42	44	2	0.954545	0.0124629	3370	44	3370
382	747	119	17.5996	145.833	17.5996	1.4647	-1.60238	-0.0397201	1.08877	0.86692	EM	44	46	2	0.956522	0.0136392	3226	46	3226
383	748	101	16.3522	145.677	16.3522	1.47175	-1.32965	0.0268063	1.11433	1.00841	EM	45	45	0	1	0.013682	3289	45	3289
384	753	60	19.6831	145.419	19.6831	1.44902	-1.51229	0.085073	1.06804	0.69866	EM	48	49	1	0.979592	0.0151086	3177	49	3177
385	780	475	13.4435	144.777	13.4435	1.47252	-0.523054	-0.437999	1.22164	1.13018	EM	41	43	2	0.953488	0.0138701	2956	43	2956
386	844	277	14.1574	145.214	14.1574	1.4793	-1.05475	-0.291003	1.20125	1.07261	EM	41	43	2	0.953488	0.0130076	3152	43	3152
387	845	248	15.1891	145.754	15.1891	1.47913	-0.963192	-0.329272	1.22795	1.01677	EM	42	44	2	0.954545	0.0132492	3170	44	3170
388	854	181	15.0134	145.632	15.0134	1.47963	-1.01236	-0.962558	1.24431	1.01506	EM	42	44	2	0.954545	0.012963	3240	44	3240
389	903	24	-2.81264	-171.673	2.81264	1.57032	-1.63778	-2.91482	1.3162	-0.393196	EM	35	36	1	0.972222	0.011423	3064	36	3064
390	905	23	-4.51477	-172.183	4.51477	1.56389	-1.75982	-2.53908	1.34206	0.291359	EM	35	36	1	0.972222	0.0111785	3131	36	3131
391	908	19	-3.12749	-171.085	3.12749	1.57172	-1.82143	-2.79999	1.32777	0.00182665	EM	35	36	1	0.972222	0.0113563	3082	36	3082
392	910	18	-4.4554	-171.244	4.4554	1.56769	-1.7279	-2.50381	1.34615	0.191478	EM	35	36	1	0.972222	0.0111678	3134	36	3134
393	921	464	36.588	27.1683	36.588	0.545849	-1.28444	-0.0630763	0.230591	-0.272729	EM	48	57	9	0.842105	0.0347574	1381	57	1381
394	925	80	28.6372	-112.83	28.6372	0.538629	-1.31222	-0.309163	0.481699	-2.62519	EM	56	56	0	1	0.023759	2357	56	2357
395	927	123	28.702	-112.578	28.702	0.67685	-1.28745	-0.297931	0.511944	-2.49109	EM	56	56	0	1	0.0242739	2307	56	2307
396	930	74	27.4416	-111.88	27.4416	0.681643	-1.65909	-0.896325	0.722947	-2.13573	EM	55	55	0	1	0.022115	2487	55	2487
397	931	135	27.2186	-112.074	27.2186	0.315682	-1.37991	-0.739499	0.705062	-2.15301	EM	55	55	0	1	0.022449	2450	55	2450
398	933	118	26.1199	-111.274	26.1199	0.205745	-1.77921	-0.654951	0.651153	-1.84676	EM	54	54	0	1	0.0209302	2580	54	2580
399	936	120	25.6833	-111.035	25.6833	0.506344	-1.5102	-0.857557	0.704842	-1.78553	EM	54	54	0	1	0.0206028	2621	54	2621
400	971	18	-46.0981	50.2346	46.0981	1.45217	-1.12651	0.0738078	-1.26771	1.21018	EM	55	55	0	1	0.0334143	1646	55	1646
401	972	19	-46.4118	51.7591	46.4118	1.46082	-0.891005	0.1934	-1.30614	1.21607	EM	55	55	0	1	0.0336597	1634	55	1634
402	973	31	-37.8363	77.5566	37.8363	1.5162	-1.19804	0.099291	-0.378495	0.410141	EM	57	57	0	1	0.0320765	1777	57	1777
403	974	11	-38.7222	77.523	38.7222	1.51609	-1.71956	-0.698415	-0.287537	0.270533	EM	57	57	0	1	0.0320405	1779	57	1779
404	975	153	-52.5436	169.162	52.5436	1.44046	-0.986283	-0.148327	-1.05654	0.512267	EM	49	52	3	0.942308	0.0411419	1191	52	1191
405	982	129	49.4235	154.759	49.4235	0.985999	-0.593187	0.369321	-1.67044	0.526255	EM	41	53	12	0.773585	0.0295176	1389	53	1389
406	983	106	48.8219	154.109	48.8219	1.06062	-0.9704	0.143203	-1.66169	0.573198	EM	41	54	13	0.759259	0.028413	1443	54	1443
407	984	4103	-21.3066	165.7	21.3066	1.25575	0.513718	0.538394	0.67027	0.850246	EM	6	50	44	0.12	0	-977	50	977
408	1032	2492	12.2967	92.7856	12.2967	0.918596	0.172547	-0.0079334	1.16652	1.40125	EM	25	42	17	0.595238	0.0268817	930	42	930
409	1034	1757	-4.92375	150.62	4.92375	1.24484	0.794582	0.79268	0.960746	1.6128	EM	23	37	14	0.621622	0.0162659	1414	37	1414
410	1048	982	-20.2836	57.572	20.2836	1.4064	-0.16398	0.0866673	0.671256	0.789481	EM	48	49	1	0.979592	0.0216704	2215	49	2215
411	1054	1730	7.52546	93.5991	7.52546	1.1649	-0.187107	-0.115508	1.18455	1.31894	EM	34	38	4	0.894737	0.0219496	1549	38	1549
412	1058	11986	11.7364	122.866	11.7364	1.17087	1.3218	0.972675	1.06249	1.2708	EM	-169	41	210	0	0.0197108	-8574	41	8574
413	1059	266	-19.7167	63.4213	19.7167	1.45764	-0.990579	-0.462323	0.854537	0.28258	EM	48	49	1	0.979592	0.0161671	2969	49	2969
414	1061	267	-10.9397	166.248	10.9397	1.42499	-0.380588	0.0515468	1.18782	1.95114	EM	40	41	1	0.97561	0.0127836	3129	41	3129
415	1063	2399	-8.14116	158.307	8.14116	1.35365	0.711738	0.886683	1.05499	1.58094	EM	30	39	9	0.769231	0.0331858	904	39	904
416	1067	397	21.758	-71.8243	21.758	1.27346	-0.349879	-1.69316	1.10116	-0.185527	EM	44	51	7	0.862745	0.0163265	2695	51	2695
417	1071	1178	-16.2122	167.723	16.2122	1.39974	0.3902	0.628451	0.943719	1.46055	EM	38	45	7	0.844444	0.0171403	2217	45	2217
418	1075	684	-12.824	45.1439	12.824	1.15828	-0.637903	-0.101759	0.978801	0.541024	EM	41	42	1	0.97619	0.0149417	2744	42	2744
419	1312	69	-27.1198	-109.355	27.1198	1.52367	-0.869687	-0.267956	0.457097	0.347307	EM	55	55	0	1	0.0217822	2525	55	2525
420	1313	35	-26.3235	-79.9752	26.3235	1.26804	-1.76876	-0.31771	-0.0431885	-1.90743	EM	54	54	0	1	0.0204391	2642	54	2642
421	1500	294	12.9519	-81.5232	12.9519	0.980131	-1.21259	-0.506134	1.17071	0.799862	EM	41	42	1	0.97619	0.0130823	3134	42	3134
422	10128	499	-54.332	-67.4014	54.332	0.615738	0.544669	0.464807	-1.23542	-0.779337	EM	43	51	8	0.843137	0.0580297	741	51	741
423	10674	467	62.0503	-6.86364	62.0503	1.19857	-0.20956	0.0930081	-1.1224	1.3899	EM	28	46	18	0.608696	0.0793201	353	46	353
424	11474	737	35.9232	14.399	35.9232	1.03371	-0.676753	-0.728995	0.268645	-0.648408	EM	46	57	11	0.807018	0.040636	1132	57	1132
425	3	268	-10.4853	105.637	10.4853	1.34276	-0.924942	-0.502375	0.848236	0.985565	ORC	211	223	12	0.946188	0.0677368	3115	223	3115
426	125	62	-12.1636	96.8733	12.1636	1.38492	-1.48608	-2.24829	1.14918	0.996208	ORC	210	210	0	1	0.0625186	3359	210	3359
427	127	311	-31.553	159.077	31.553	1.19036	-1.53458	-0.332193	0.31082	0.721365	ORC	54	66	12	0.818182	0.0293001	1843	66	1843
428	128	192	-29.0326	167.952	29.0326	1.35409	-1.30758	-0.598806	0.327598	0.455396	ORC	69	79	10	0.873418	0.0313067	2204	79	2204
429	129	77	-54.6284	158.864	54.6284	1.41556	-0.936305	-0.431204	-1.33918	0.142207	ORC	16	19	3	0.842105	0.013986	1144	19	1144
430	131	183	39.6991	-31.1052	39.6991	1.40641	-1.54052	-0.0464508	0.0894212	0.553478	ORC	37	39	2	0.948718	0.0232266	1593	39	1593
431	132	229	39.4419	-31.2025	39.4419	1.40762	-0.922072	0.127625	0.0676551	0.746025	ORC	37	39	2	0.948718	0.023871	1550	39	1550
432	133	253	38.5782	-28.7013	38.5782	1.3861	-0.861884	0.222765	0.0882479	0.476599	ORC	38	41	3	0.926829	0.0246753	1540	41	1540
433	134	257	38.4695	-28.3336	38.4695	1.38084	-0.584902	0.766804	0.0532544	0.508431	ORC	39	42	3	0.928571	0.0253576	1538	42	1538
434	135	149	39.0523	-28.0113	39.0523	1.37923	-1.1693	-0.432897	0.120522	0.288415	ORC	39	40	1	0.975	0.0238386	1636	40	1636
435	136	236	38.6372	-28.0292	38.6372	1.3779	-0.761426	0.226674	0.0704534	0.47133	ORC	38	41	3	0.926829	0.0244373	1555	41	1555
436	137	263	38.7239	-27.2123	38.7239	1.37039	-0.615748	0.212895	0.120413	0.359898	ORC	38	41	3	0.926829	0.0248854	1527	41	1527
437	138	287	37.7954	-25.4819	37.7954	1.35103	-0.433825	0.250928	0.050649	0.218515	ORC	40	43	3	0.930233	0.0262812	1522	43	1522
438	139	214	36.9713	-25.0998	36.9713	1.35214	-1.03208	-0.188705	0.108661	-0.107522	ORC	42	45	3	0.933333	0.025974	1617	45	1617
439	145	658	27.7465	-18.0066	27.7465	1.11738	-0.727656	0.468017	0.207401	-1.36203	ORC	82	87	5	0.942529	0.0438034	1872	87	1872
440	146	831	28.6899	-17.8583	28.6899	1.13291	-0.445175	0.806242	0.00112217	-0.989889	ORC	75	81	6	0.925926	0.046875	1600	81	1600
441	147	838	28.1174	-17.2326	28.1174	1.09287	-0.637286	0.463887	0.18156	-1.30969	ORC	82	85	3	0.964706	0.0495768	1654	85	1654
442	148	1294	28.2911	-16.5563	28.2911	1.06539	-0.13819	1.08863	-0.0187349	-1.12812	ORC	77	84	7	0.916667	0.0652542	1180	84	1180
443	149	1123	27.9548	-15.5932	27.9548	0.994863	-0.21478	0.649852	0.201051	-1.50088	ORC	80	86	6	0.930233	0.0577617	1385	86	1385
444	150	718	28.4061	-14.0365	28.4061	0.864687	-0.196938	0.0590474	0.419415	-2.38862	ORC	83	83	0	1	0.047619	1743	83	1743
445	151	674	29.0245	-13.6418	29.0245	0.914139	-0.406088	-0.0474177	0.361055	-2.23249	ORC	76	79	3	0.962025	0.0441091	1723	79	1723
446	155	103	-1.3784	-89.6787	1.3784	1.28611	-1.15321	-0.883158	0.792786	-0.669693	ORC	296	296	0	1	0.100955	2932	296	2932
447	156	173	-0.385734	-91.5129	0.385734	1.32163	-0.474137	0.458807	0.772378	-1.35978	ORC	302	305	3	0.990164	0.106827	2827	305	2827
448	157	237	-1.2936	-90.4353	1.2936	1.3012	-0.853632	-0.187518	0.737854	-0.834183	ORC	293	297	4	0.986532	0.10483	2795	297	2795
449	158	55	0.325229	-89.9568	0.325229	1.29619	-1.5718	-1.57662	0.881434	-1.38346	ORC	306	306	0	1	0.103976	2943	306	2943
450	159	362	-0.559293	-91.1843	0.559293	1.3105	0.108287	0.56034	0.74227	-1.32585	ORC	292	303	11	0.963696	0.110397	2645	303	2645
451	160	57	0.332085	-90.4757	0.332085	1.30522	-0.941547	-0.561043	0.886765	-1.07007	ORC	306	306	0	1	0.104046	2941	306	2941
452	161	175	0.586845	-90.757	0.586845	1.31177	-1.17105	-0.114441	0.827877	-0.858194	ORC	296	303	7	0.976898	0.104483	2833	303	2833
453	162	112	-0.610811	-90.6658	0.610811	1.30811	-1.52462	-0.349987	0.729675	-1.84765	ORC	302	303	1	0.9967	0.104246	2897	303	2897
454	163	291	-0.826798	-89.4306	0.826798	1.27955	-0.517465	-0.0283328	0.786414	-0.585378	ORC	297	301	4	0.986711	0.108991	2725	301	2725
455	164	413	-0.627248	-90.3584	0.627248	1.29902	-0.35117	0.088258	0.75975	-1.55092	ORC	291	303	12	0.960396	0.112096	2596	303	2596
456	165	78	-0.818429	-90.0588	0.818429	1.29591	-1.42765	-0.723803	0.788992	-1.05976	ORC	301	301	0	1	0.102486	2937	301	2937
457	166	291	-0.266245	-90.7125	0.266245	1.30665	-0.50863	0.123864	0.812821	-1.69655	ORC	299	306	7	0.977124	0.110536	2705	306	2705
458	171	574	19.5981	-155.518	19.5981	1.53193	0.341243	1.17911	0.0777848	0.826495	ORC	146	149	3	0.979866	0.0547432	2667	149	2667
459	172	644	22.0584	-159.524	22.0584	1.52966	-0.239788	0.506272	0.540615	0.823431	ORC	121	129	8	0.937984	0.0498969	2425	129	2425
460	173	69	20.5476	-156.609	20.5476	1.53501	-0.977626	-0.35149	0.767891	0.226736	ORC	141	141	0	1	0.045323	3111	141	3111
461	176	380	20.835	-156.927	20.835	1.53517	-0.641735	0.209573	0.690261	0.386494	ORC	136	139	3	0.978417	0.0489033	2781	139	2781
462	180	652	20.7904	-156.337	20.7904	1.53213	-0.159977	0.960486	0.416247	0.760327	ORC	132	139	7	0.94964	0.0525478	2512	139	2512
463	181	31	28.2081	-177.367	28.2081	1.50433	-1.82728	-2.18058	0.715615	0.559625	ORC	84	84	0	1	0.0342717	2451	84	2451
464	183	503	21.1332	-157.015	21.1332	1.53366	-0.460315	0.476201	0.683133	0.61019	ORC	129	136	7	0.948529	0.0489378	2636	136	2636
465	186	100	21.8966	-160.152	21.8966	1.53071	-0.823464	-0.424476	0.775675	-0.393402	ORC	129	130	1	0.992308	0.0432596	2982	130	2982
466	187	605	21.4587	-157.973	21.4587	1.53318	-0.216872	0.359215	0.738332	0.757429	ORC	124	134	10	0.925373	0.0494024	2510	134	2510
467	189	904	64.9907	-18.5941	64.9907	1.28807	1.01054	0.698323	-1.67556	0.180205	ORC	0	11	11	0	0	-215	11	215
468	202	1491	-21.1333	55.5327	21.1333	1.38676	-0.077076	0.957349	0.157433	0.6927	ORC	-107	136	243	0	0	1648	136	1648
469	203	57	-7.99629	-140.687	7.99629	1.57945	-1.28388	-0.192279	1.04953	0.36647	ORC	242	242	0	1	0.0746914	3240	242	3240
470	206	36	-7.91764	-140.57	7.91764	1.57903	-1.74879	-0.266624	1.10427	-0.0549173	ORC	243	243	0	1	0.0746085	3257	243	3257
471	207	283	-9.77478	-139.014	9.77478	1.58028	-0.682176	0.357606	0.924127	0.833066	ORC	225	228	3	0.986842	0.0730757	3079	228	3079
472	211	303	-8.86624	-140.139	8.86624	1.58053	-0.658179	0.338547	0.936819	0.769143	ORC	230	235	5	0.978723	0.0759828	3027	235	3027
473	212	188	-9.94499	-139.089	9.94499	1.58148	-1.11956	0.111687	0.983017	0.715251	ORC	224	227	3	0.986784	0.0704624	3179	227	3179
474	213	202	-8.90932	-139.552	8.90932	1.57949	-1.04846	0.112455	1.02865	0.731489	ORC	233	235	2	0.991489	0.0744647	3129	235	3129
475	214	200	-9.39786	-140.074	9.39786	1.58239	-0.998112	0.151948	1.01778	0.792987	ORC	227	231	4	0.982684	0.0721093	3148	231	3148
476	217	87	-24.3767	-128.323	24.3767	1.59742	-1.25997	-2.01012	0.735601	0.551665	ORC	111	111	0	1	0.0399137	2781	111	2781
477	220	27	11.2942	166.876	11.2942	1.52824	-1.66063	-2.47026	1.26802	0.955933	ORC	217	217	0	1	0.0642392	3378	217	3378
478	237	636	29.9723	129.923	29.9723	1.18216	-1.59269	-0.133913	0.32852	1.4319	ORC	44	74	30	0.594595	0.0264106	1666	74	1666
479	238	767	29.8488	129.871	29.8488	1.1861	-1.32505	0.161299	0.247434	1.46454	ORC	35	75	40	0.466667	0.0226244	1547	75	1547
480	241	413	29.6412	129.713	29.6412	1.19183	-1.37776	0.0268063	0.354785	1.451	ORC	58	76	18	0.763158	0.0301926	1921	76	1921
481	242	549	29.4594	129.602	29.4594	1.19679	-1.76325	-0.181613	0.400042	1.41392	ORC	49	77	28	0.636364	0.0271619	1804	77	1804
482	244	663	29.1466	129.208	29.1466	1.20321	-1.78606	-0.652615	0.501754	1.29943	ORC	48	79	31	0.607595	0.0278746	1722	79	1722
483	247	696	28.323	129.972	28.323	1.23282	-1.17514	-0.876668	0.646023	1.31351	ORC	76	84	8	0.904762	0.042841	1774	84	1774
484	277	261	-9.42548	46.3688	9.42548	1.20749	-0.877304	-2.29743	1.13203	0.112592	ORC	227	231	4	0.982684	0.0735104	3088	231	3088
485	278	136	-9.73086	46.5115	9.73086	1.21416	-1.64273	-2.15942	1.13965	0.0768285	ORC	229	229	0	1	0.0710078	3225	229	3225
486	279	131	-9.72632	47.5732	9.72632	1.24294	-1.83466	-2.57625	1.15113	0.271798	ORC	229	229	0	1	0.0708978	3230	229	3230
487	280	135	-10.0866	47.7417	10.0866	1.24729	-1.67126	-1.97737	1.14121	0.0693138	ORC	226	226	0	1	0.0698177	3237	226	3237
488	283	77	-10.1593	51.1656	10.1593	1.31731	-1.7247	-2.35036	1.11498	0.26988	ORC	225	226	1	0.995575	0.0682439	3297	226	3297
489	285	25	-16.6031	59.5873	16.6031	1.42124	-1.81032	-2.24829	1.03481	0.147004	ORC	174	174	0	1	0.0518166	3358	174	3358
490	289	81	-7.12964	56.28	7.12964	1.37376	-1.69852	-2.35036	1.15403	0.919113	ORC	249	249	0	1	0.0782527	3182	249	3182
491	296	1237	24.2598	-76.6441	24.2598	0.836439	0.4135	-1.17029	0.987544	0.261517	ORC	50	112	62	0.446429	0.0304507	1642	112	1642
492	327	621	17.6315	-63.2375	17.6315	1.24292	-1.59212	0.0498688	0.957588	0.306905	ORC	153	166	13	0.921687	0.0561674	2724	166	2724
493	331	539	17.4908	-62.9763	17.4908	1.23848	-1.44835	-0.144974	1.10039	0.32775	ORC	149	167	18	0.892216	0.053006	2811	167	2811
494	334	1471	13.8984	-60.9668	13.8984	1.09654	-0.490366	0.154839	1.10127	1.03376	ORC	130	196	66	0.663265	0.0663604	1959	196	1959
495	335	608	18.0617	-63.0627	18.0617	1.25278	-1.04684	-0.390193	1.12082	0.159335	ORC	155	162	7	0.95679	0.0570692	2716	162	2716
496	348	153	18.7918	-110.975	18.7918	1.14929	-0.932636	0.21488	0.819963	-1.129	ORC	152	156	4	0.974359	0.0484694	3136	156	3136
497	349	10	19.31	-110.803	19.31	1.12574	-1.71384	-4.5583	0.928328	-1.30639	ORC	151	151	0	1	0.0464901	3248	151	3248
498	350	42	18.3568	-114.724	18.3568	1.22766	-1.48381	-0.657295	0.864525	-2.21362	ORC	159	159	0	1	0.0486536	3268	159	3268
499	351	150	29.0398	-118.285	29.0398	1.04032	-0.753194	0.369321	0.155836	-2.2446	ORC	79	79	0	1	0.0351736	2246	79	2246
500	352	78	-49.6862	178.774	49.6862	1.4728	-1.45486	-0.493065	-0.927612	-0.0868905	ORC	20	24	4	0.833333	0.0140252	1426	24	1426
501	354	26	3.85111	-159.297	3.85111	1.59683	-1.36454	-2.20242	1.20854	0.772245	ORC	275	275	0	1	0.0886525	3102	275	3102
502	355	75	8.62158	150.926	8.62158	1.44379	-1.74773	-2.35036	1.24677	1.54201	ORC	237	237	0	1	0.0730129	3246	237	3246
503	356	96	-40.3188	-9.94232	40.3188	1.4672	-1.11875	0.131366	-0.650587	1.56277	ORC	38	38	0	1	0.0227001	1674	38	1674
504	358	23	-9.95743	-150.211	9.95743	1.61021	-1.77788	-2.29743	1.29389	0.312753	ORC	227	227	0	1	0.0678828	3344	227	3344
505	359	301	-19.0524	-169.859	19.0524	1.54	-0.7351	-1.41778	0.937646	1.12637	ORC	122	154	32	0.792208	0.041036	2973	154	2973
506	361	231	5.52886	-87.0619	5.52886	1.16287	-1.43054	-0.18515	0.897763	1.45937	ORC	256	261	5	0.980843	0.0863406	2965	261	2965
507	362	177	-29.3809	-177.987	29.3809	1.47305	-1.33567	-0.220313	0.496595	0.882478	ORC	71	77	6	0.922078	0.032524	2183	77	2183
508	363	546	1.61539	7.39705	1.61539	1.01136	-0.917571	0.149045	0.921717	1.08096	ORC	225	294	69	0.765306	0.0900721	2498	294	2498
509	364	1100	0.238989	6.60226	0.238989	1.05275	-0.393385	0.657535	0.696826	1.26523	ORC	183	306	123	0.598039	0.0966209	1894	306	1894
510	365	379	-1.43572	5.62983	1.43572	1.10492	-1.37097	-0.137212	0.292053	0.989638	ORC	267	295	28	0.905085	0.100451	2658	295	2658
511	366	24	-46.6358	37.9408	46.6358	1.39227	-1.24767	-0.090336	-1.21507	1.19043	ORC	28	28	0	1	0.0172733	1621	28	1621
512	367	32	-46.907	37.7404	46.907	1.3934	-0.702963	0.33189	-1.325	1.21574	ORC	28	28	0	1	0.0174672	1603	28	1603
513	368	285	-21.2346	-159.778	21.2346	1.57866	-1.13121	-0.225308	0.815604	0.980579	ORC	117	135	18	0.866667	0.0411103	2846	135	2846
514	370	50	-7.94351	-14.367	7.94351	1.37207	-1.02471	0.0786583	0.445999	-1.89879	ORC	242	242	0	1	0.0745763	3245	242	3245
515	375	38	19.2921	166.635	19.2921	1.52859	-1.7444	-2.70161	1.17556	-0.0708453	ORC	152	152	0	1	0.0471757	3222	152	3222
516	377	400	12.1845	-68.2896	12.1845	0.846357	-0.722226	-0.835912	1.2904	-0.681778	ORC	208	210	2	0.990476	0.0688514	3021	210	3021
517	378	565	12.1941	-68.9726	12.1941	0.792037	-0.590793	-0.441422	1.25596	-0.59198	ORC	207	210	3	0.985714	0.072479	2856	210	2856
518	379	59	-18.8668	-159.776	18.8668	1.58213	-1.48865	-1.30669	1.0333	1.02076	ORC	154	155	1	0.993548	0.0477519	3225	155	3225
519	380	128	-19.9957	-158.114	19.9957	1.58669	-1.38112	-1.50862	0.95978	0.982786	ORC	142	146	4	0.972603	0.0459696	3089	146	3089
520	381	149	-21.9281	-157.919	21.9281	1.58463	-1.23482	-1.00404	0.805361	0.954631	ORC	122	130	8	0.938462	0.0416382	2930	130	2930
521	382	31	-10.4199	-161.001	10.4199	1.59222	-1.76419	-2.24829	1.29027	1.1323	ORC	224	224	0	1	0.0668457	3351	224	3351
522	383	40	-19.2688	-158.937	19.2688	1.58477	-1.78368	-2.29743	1.01831	0.97921	ORC	152	152	0	1	0.0471903	3221	152	3221
523	384	107	-20.1612	-157.341	20.1612	1.58926	-1.48877	-2.06239	0.961545	0.946385	ORC	141	144	3	0.979167	0.0454985	3099	144	3099
524	385	111	-19.8671	-157.702	19.8671	1.58838	-1.43301	-1.88752	0.983555	0.981917	ORC	143	147	4	0.972789	0.0459216	3114	147	3114
525	392	32	-8.98802	-157.981	8.98802	1.60488	-1.53179	-2.35036	1.29226	0.639943	ORC	234	234	0	1	0.0708661	3302	234	3302
526	394	108	-37.1124	-12.2851	37.1124	1.48014	-1.02857	0.677725	-0.521485	0.968467	ORC	44	45	1	0.977778	0.0255963	1719	45	1719
527	395	92	-37.3005	-12.6781	37.3005	1.48264	-1.58504	-0.183969	-0.30893	0.886843	ORC	45	45	0	1	0.0260116	1730	45	1730
528	399	44	-49.3013	69.4849	49.3013	1.53619	0.237944	0.583543	-1.45064	-0.103714	ORC	25	25	0	1	0.0168919	1480	25	1480
529	401	11	-53.0932	73.5169	53.0932	1.54019	-0.647103	0.882939	-2.16422	-0.14464	ORC	21	21	0	1	0.0161538	1300	21	1300
530	402	105	71.0147	-8.38644	71.0147	1.28454	-0.62662	0.739607	-2.08396	0.0669724	ORC	7	8	1	0.875	0.0188172	372	8	372
531	404	52	-20.5082	-29.3033	20.5082	1.3067	-1.64945	-0.159624	0.84623	0.0826102	ORC	140	141	1	0.992908	0.0447284	3130	141	3130
532	405	297	45.9057	149.949	45.9057	1.22361	-0.243828	0.42993	-1.52795	0.50425	ORC	18	29	11	0.62069	0.01311	1373	29	1373
533	406	242	46.948	151.996	46.948	1.17415	-0.664385	0.473938	-1.56532	0.653481	ORC	20	28	8	0.714286	0.0143781	1391	28	1391
534	407	215	47.337	152.478	47.337	1.16346	-1.12147	0.280391	-1.61577	0.647843	ORC	19	27	8	0.703704	0.0135521	1402	27	1402
535	409	209	47.746	153.013	47.746	1.13855	-1.15924	0.148318	-1.60872	0.625097	ORC	21	27	6	0.777778	0.0150971	1391	27	1391
536	410	130	48.0805	153.216	48.0805	1.12274	-1.21459	0.437622	-1.63424	0.603354	ORC	25	26	1	0.961538	0.0171939	1454	26	1454
537	411	54	7.11907	171.216	7.11907	1.53413	-1.46322	-2.11895	1.25219	1.59097	ORC	249	249	0	1	0.0775943	3209	249	3209
538	413	98	46.5209	150.869	46.5209	1.21151	-1.48818	-0.0690413	-1.51125	0.559446	ORC	22	28	6	0.785714	0.0141844	1551	28	1551
539	414	862	32.7463	-16.9991	32.7463	1.21182	-0.43532	0.59884	-0.100951	-0.280972	ORC	55	60	5	0.916667	0.0461023	1193	60	1193
540	415	212	32.5076	-16.5088	32.5076	1.19953	-1.59998	-0.313423	0.215187	-0.623793	ORC	60	61	1	0.983607	0.0322234	1862	61	1862
541	416	395	33.0692	-16.3422	33.0692	1.21016	-1.28916	-0.266624	0.229958	-0.901173	ORC	58	59	1	0.983051	0.0354523	1636	59	1636
542	418	167	17.0565	-25.1701	17.0565	1.26067	-0.415845	0.662035	0.502912	-1.37923	ORC	170	170	0	1	0.053125	3200	170	3200
543	419	121	16.8455	-24.9678	16.8455	1.25654	-0.783249	-0.0302177	0.803375	-2.42373	ORC	172	172	0	1	0.0528743	3253	172	3253
544	421	122	16.5985	-24.2562	16.5985	1.23387	-0.655633	0.381877	0.641449	-1.87699	ORC	174	174	0	1	0.0533579	3261	174	3261
545	422	69	16.7372	-22.9314	16.7372	1.2025	-0.787109	-0.450054	0.764655	-3.14597	ORC	173	173	0	1	0.0522817	3309	173	3309
546	423	92	16.0983	-22.814	16.0983	1.19047	-0.483488	-0.462323	0.786201	-3.11459	ORC	178	178	0	1	0.0538578	3305	178	3305
547	424	81	15.218	-23.1606	15.218	1.19952	-0.729155	-0.411214	0.886605	-2.13442	ORC	186	186	0	1	0.0557387	3337	186	3337
548	425	145	15.0837	-23.6248	15.0837	1.21014	-0.344564	0.406823	0.747609	-1.48718	ORC	187	187	0	1	0.0570992	3275	187	3275
549	426	127	14.9283	-24.3843	14.9283	1.23469	-0.565979	0.89534	0.333033	-1.13444	ORC	187	188	1	0.994681	0.0567527	3295	188	3295
550	427	88	14.8516	-24.7055	14.8516	1.24491	-1.14853	0.169113	0.466188	-1.44977	ORC	188	189	1	0.994709	0.0563718	3335	189	3335
551	428	231	32.3094	-64.7672	32.3094	1.30331	-1.13568	-1.51676	0.657203	0.634802	ORC	61	62	1	0.983871	0.0328133	1859	62	1859
552	429	46	16.7665	-24.745	16.7665	1.25191	-1.33331	-0.489376	0.749324	-2.25971	ORC	173	173	0	1	0.0519208	3332	173	3332
553	431	47	16.6182	-24.5878	16.6182	1.24841	-1.84349	-1.15077	0.760196	-2.18518	ORC	174	174	0	1	0.0521583	3336	174	3336
554	451	186	-16.494	-151.739	16.494	1.61316	-1.35027	-0.221559	1.08129	0.897349	ORC	171	175	4	0.977143	0.0534375	3200	175	3200
555	460	226	-16.7465	-151.003	16.7465	1.61508	-1.08084	-0.103857	1.02711	0.893866	ORC	164	173	9	0.947977	0.0520305	3152	173	3152
556	465	27	-17.6571	-150.629	17.6571	1.61506	-1.61911	-1.1318	1.01904	0.925951	ORC	165	165	0	1	0.0497587	3316	165	3316
557	479	182	-16.4422	-152.265	16.4422	1.61161	-1.61085	-0.48388	1.10898	0.925669	ORC	171	176	5	0.971591	0.0533375	3206	176	3206
558	481	332	-17.5291	-149.834	17.5291	1.61753	-0.936145	0.305174	0.895677	0.855172	ORC	145	166	21	0.873494	0.0480769	3016	166	3016
559	494	380	-16.822	-151.437	16.822	1.61356	-0.860993	0.185169	0.989821	0.975123	ORC	147	172	25	0.854651	0.0490818	2995	172	2995
560	496	34	-15.1437	-147.57	15.1437	1.61688	-1.02646	-2.35036	1.14321	0.769945	ORC	186	186	0	1	0.0549645	3384	186	3384
561	499	12	-16.0685	-142.416	16.0685	1.60762	-1.37057	-2.37843	1.13149	0.62929	ORC	179	179	0	1	0.0528491	3387	179	3387
562	505	198	-16.623	-151.494	16.623	1.61368	-1.03816	-0.201901	1.03871	0.895527	ORC	163	174	11	0.936782	0.0511774	3185	174	3185
563	507	637	-17.6775	-149.401	17.6775	1.61825	-0.332173	0.568689	0.745877	0.956997	ORC	129	165	36	0.781818	0.0476895	2705	165	2705
564	509	30	-14.6287	-145.206	14.6287	1.6104	-1.51122	-2.24829	1.18813	0.668722	ORC	190	191	1	0.994764	0.0559317	3397	191	3397
565	521	57	-17.0045	-149.567	17.0045	1.61917	-1.83597	-2.15942	1.0377	0.886286	ORC	170	171	1	0.994152	0.051313	3313	171	3313
566	528	49	-16.262	-151.816	16.262	1.61332	-1.66618	-2.47026	1.13054	0.913234	ORC	177	177	0	1	0.0529306	3344	177	3344
567	537	1	-57.0778	-26.6822	57.0778	1.47476	-1.65948	-4.5583	-1.82136	0.836321	ORC	17	17	0	1	0.0157407	1080	17	1080
568	555	308	53.6664	-166.895	53.6664	1.0064	-0.050269	0.598462	-1.40416	0.683345	ORC	9	20	11	0.45	0.00928793	969	20	969
569	558	140	-33.6478	-78.849	33.6478	1.20015	-1.21021	0.0371519	-0.224445	0.128577	ORC	56	57	1	0.982456	0.0302539	1851	57	1851
570	559	113	-33.7675	-80.792	33.7675	1.23978	-1.18914	0.406823	-0.412008	0.202364	ORC	54	56	2	0.964286	0.028877	1870	56	1870
571	566	401	-14.3003	-170.718	14.3003	1.54554	-0.918155	-0.156215	1.08992	1.64693	ORC	133	193	60	0.689119	0.0439379	3027	193	3027
572	568	217	-14.1722	-169.664	14.1722	1.55108	-1.77333	-0.224056	1.08677	1.68286	ORC	170	194	24	0.876289	0.0529265	3212	194	3212
573	569	218	-14.1786	-169.62	14.1786	1.55116	-1.79147	-0.206763	1.1234	1.61075	ORC	166	194	28	0.85567	0.0516973	3211	194	3211
574	570	380	-14.242	-169.468	14.242	1.55154	-1.17454	0.21488	1.00992	1.71984	ORC	141	194	53	0.726804	0.0462447	3049	194	3049
575	574	14	10.3029	-109.217	10.3029	1.30735	-1.69521	-2.85501	1.35132	3.09982	ORC	224	224	0	1	0.0665874	3364	224	3364
576	575	35	-7.33933	72.4343	7.33933	1.39921	-1.31194	-1.88752	1.21832	1.29353	ORC	247	247	0	1	0.0763524	3235	247	3235
577	577	98	0.284458	174.113	0.284458	1.5229	-0.650497	-2.13889	1.28848	0.766926	ORC	306	306	0	1	0.10559	2898	306	2898
578	578	314	-13.7667	-177.105	13.7667	1.50939	-0.892866	-0.183969	1.13568	1.45457	ORC	161	197	36	0.817259	0.0516522	3117	197	3117
579	593	175	49.1207	154.526	49.1207	1.03407	-1.09641	0.283986	-1.6449	0.538251	ORC	22	25	3	0.88	0.0161884	1359	25	1359
580	594	37	1.85074	-157.353	1.85074	1.59694	-0.569497	-2.04452	1.25278	1.15463	ORC	292	292	0	1	0.096817	3016	292	3016
581	597	877	45.076	147.877	45.076	1.2188	-0.00835517	0.523787	-1.42855	0.340523	ORC	-5	30	35	0	0	818	30	818
582	600	138	50.8624	155.57	50.8624	0.802287	-0.896619	0.760852	-1.859	0.275786	ORC	22	23	1	0.956522	0.0168971	1302	23	1302
583	604	85	-0.52847	166.934	0.52847	1.48579	-1.4649	-1.43939	1.25127	0.997934	ORC	304	304	0	1	0.10411	2920	304	2920
584	606	289	-12.5032	177.08	12.5032	1.48803	-1.24298	-0.769238	1.1952	1.59223	ORC	202	207	5	0.975845	0.0644338	3135	207	3135
585	627	545	-43.9385	-176.525	43.9385	1.48624	-0.405752	-0.590233	-0.52521	0.178766	ORC	-15	32	47	0	0	1177	32	1177
586	678	174	52.3558	175.919	52.3558	1.27568	-1.50472	-0.100713	-1.44362	0.0418836	ORC	18	22	4	0.818182	0.0152413	1181	22	1181
587	680	134	18.1164	145.767	18.1164	1.46095	-1.23788	-0.21783	1.12324	0.826974	ORC	160	162	2	0.987654	0.0501882	3188	162	3188
588	694	37	17.3682	-87.8571	17.3682	0.649352	-0.945694	-2.24829	1.14479	0.800236	ORC	168	168	0	1	0.0506329	3318	168	3318
589	695	59	17.3498	-87.5378	17.3498	0.803009	-1.80521	-2.85501	1.17167	0.854811	ORC	168	168	0	1	0.0509554	3297	168	3297
590	700	263	19.6846	-80.0403	19.6846	1.19933	-1.32407	-2.47026	1.15647	0.386427	ORC	144	148	4	0.972973	0.0484359	2973	148	2973
591	706	26	4.6838	-160.38	4.6838	1.59765	-1.58507	-2.11895	1.20935	1.25367	ORC	268	268	0	1	0.0854592	3136	268	3136
592	742	112	18.7722	145.668	18.7722	1.45623	-1.24489	0.161299	0.964203	0.830932	ORC	150	156	6	0.961538	0.0471995	3178	156	3178
593	743	53	14.8525	145.559	14.8525	1.48073	-1.78029	-1.01976	1.23611	1.01473	ORC	189	189	0	1	0.0560831	3370	189	3370
594	747	119	17.5996	145.833	17.5996	1.4647	-1.60238	-0.0397201	1.08877	0.86692	ORC	160	166	6	0.963855	0.049597	3226	166	3226
595	748	101	16.3522	145.677	16.3522	1.47175	-1.32965	0.0268063	1.11433	1.00841	ORC	173	176	3	0.982955	0.0525996	3289	176	3289
596	753	60	19.6831	145.419	19.6831	1.44902	-1.51229	0.085073	1.06804	0.69866	ORC	146	148	2	0.986486	0.0459553	3177	148	3177
597	780	475	13.4435	144.777	13.4435	1.47252	-0.523054	-0.437999	1.22164	1.13018	ORC	174	200	26	0.87	0.0588633	2956	200	2956
598	844	277	14.1574	145.214	14.1574	1.4793	-1.05475	-0.291003	1.20125	1.07261	ORC	179	194	15	0.92268	0.0567893	3152	194	3152
599	845	248	15.1891	145.754	15.1891	1.47913	-0.963192	-0.329272	1.22795	1.01677	ORC	180	186	6	0.967742	0.0567823	3170	186	3170
600	854	181	15.0134	145.632	15.0134	1.47963	-1.01236	-0.962558	1.24431	1.01506	ORC	183	187	4	0.97861	0.0564815	3240	187	3240
601	903	24	-2.81264	-171.673	2.81264	1.57032	-1.63778	-2.91482	1.3162	-0.393196	ORC	283	283	0	1	0.0923629	3064	283	3064
602	905	23	-4.51477	-172.183	4.51477	1.56389	-1.75982	-2.53908	1.34206	0.291359	ORC	269	269	0	1	0.085915	3131	269	3131
603	908	19	-3.12749	-171.085	3.12749	1.57172	-1.82143	-2.79999	1.32777	0.00182665	ORC	281	281	0	1	0.0911746	3082	281	3082
604	910	18	-4.4554	-171.244	4.4554	1.56769	-1.7279	-2.50381	1.34615	0.191478	ORC	270	270	0	1	0.0861519	3134	270	3134
605	921	464	36.588	27.1683	36.588	0.545849	-1.28444	-0.0630763	0.230591	-0.272729	ORC	42	47	5	0.893617	0.0304127	1381	47	1381
606	925	80	28.6372	-112.83	28.6372	0.538629	-1.31222	-0.309163	0.481699	-2.62519	ORC	82	82	0	1	0.03479	2357	82	2357
607	927	123	28.702	-112.578	28.702	0.67685	-1.28745	-0.297931	0.511944	-2.49109	ORC	81	81	0	1	0.0351105	2307	81	2307
608	930	74	27.4416	-111.88	27.4416	0.681643	-1.65909	-0.896325	0.722947	-2.13573	ORC	89	89	0	1	0.0357861	2487	89	2487
609	931	135	27.2186	-112.074	27.2186	0.315682	-1.37991	-0.739499	0.705062	-2.15301	ORC	91	91	0	1	0.0371429	2450	91	2450
610	933	118	26.1199	-111.274	26.1199	0.205745	-1.77921	-0.654951	0.651153	-1.84676	ORC	98	98	0	1	0.0379845	2580	98	2580
611	936	120	25.6833	-111.035	25.6833	0.506344	-1.5102	-0.857557	0.704842	-1.78553	ORC	101	101	0	1	0.0385349	2621	101	2621
612	971	18	-46.0981	50.2346	46.0981	1.45217	-1.12651	0.0738078	-1.26771	1.21018	ORC	29	29	0	1	0.0176185	1646	29	1646
613	972	19	-46.4118	51.7591	46.4118	1.46082	-0.891005	0.1934	-1.30614	1.21607	ORC	28	28	0	1	0.0171359	1634	28	1634
614	973	31	-37.8363	77.5566	37.8363	1.5162	-1.19804	0.099291	-0.378495	0.410141	ORC	43	43	0	1	0.0241981	1777	43	1777
615	974	11	-38.7222	77.523	38.7222	1.51609	-1.71956	-0.698415	-0.287537	0.270533	ORC	41	41	0	1	0.0230467	1779	41	1779
616	975	153	-52.5436	169.162	52.5436	1.44046	-0.986283	-0.148327	-1.05654	0.512267	ORC	13	21	8	0.619048	0.0109152	1191	21	1191
617	982	129	49.4235	154.759	49.4235	0.985999	-0.593187	0.369321	-1.67044	0.526255	ORC	23	25	2	0.92	0.0165587	1389	25	1389
618	983	106	48.8219	154.109	48.8219	1.06062	-0.9704	0.143203	-1.66169	0.573198	ORC	24	25	1	0.96	0.016632	1443	25	1443
619	984	4103	-21.3066	165.7	21.3066	1.25575	0.513718	0.538394	0.67027	0.850246	ORC	-186	135	321	0	0.190379	-977	135	977
620	1032	2492	12.2967	92.7856	12.2967	0.918596	0.172547	-0.0079334	1.16652	1.40125	ORC	32	209	177	0.15311	0.0344086	930	209	930
621	1034	1757	-4.92375	150.62	4.92375	1.24484	0.794582	0.79268	0.960746	1.6128	ORC	5	266	261	0.018797	0.00353607	1414	266	1414
622	1048	982	-20.2836	57.572	20.2836	1.4064	-0.16398	0.0866673	0.671256	0.789481	ORC	51	143	92	0.356643	0.0230248	2215	143	2215
623	1054	1730	7.52546	93.5991	7.52546	1.1649	-0.187107	-0.115508	1.18455	1.31894	ORC	150	246	96	0.609756	0.0968367	1549	246	1549
624	1058	11986	11.7364	122.866	11.7364	1.17087	1.3218	0.972675	1.06249	1.2708	ORC	-1156	213	1369	0	0.134826	-8574	213	8574
625	1059	266	-19.7167	63.4213	19.7167	1.45764	-0.990579	-0.462323	0.854537	0.28258	ORC	139	148	9	0.939189	0.0468171	2969	148	2969
626	1061	267	-10.9397	166.248	10.9397	1.42499	-0.380588	0.0515468	1.18782	1.95114	ORC	179	220	41	0.813636	0.0572068	3129	220	3129
627	1063	2399	-8.14116	158.307	8.14116	1.35365	0.711738	0.886683	1.05499	1.58094	ORC	-121	241	362	0	0	904	241	904
628	1067	397	21.758	-71.8243	21.758	1.27346	-0.349879	-1.69316	1.10116	-0.185527	ORC	124	131	7	0.946565	0.0460111	2695	131	2695
629	1071	1178	-16.2122	167.723	16.2122	1.39974	0.3902	0.628451	0.943719	1.46055	ORC	-17	177	194	0	0	2217	177	2217
630	1075	684	-12.824	45.1439	12.824	1.15828	-0.637903	-0.101759	0.978801	0.541024	ORC	168	205	37	0.819512	0.0612245	2744	205	2744
631	1312	69	-27.1198	-109.355	27.1198	1.52367	-0.869687	-0.267956	0.457097	0.347307	ORC	91	91	0	1	0.0360396	2525	91	2525
632	1313	35	-26.3235	-79.9752	26.3235	1.26804	-1.76876	-0.31771	-0.0431885	-1.90743	ORC	97	97	0	1	0.0367146	2642	97	2642
633	1500	294	12.9519	-81.5232	12.9519	0.980131	-1.21259	-0.506134	1.17071	0.799862	ORC	200	204	4	0.980392	0.0638162	3134	204	3134
634	10128	499	-54.332	-67.4014	54.332	0.615738	0.544669	0.464807	-1.23542	-0.779337	ORC	12	20	8	0.6	0.0161943	741	20	741
635	10674	467	62.0503	-6.86364	62.0503	1.19857	-0.20956	0.0930081	-1.1224	1.3899	ORC	3	13	10	0.230769	0.00849858	353	13	353
636	11474	737	35.9232	14.399	35.9232	1.03371	-0.676753	-0.728995	0.268645	-0.648408	ORC	43	49	6	0.877551	0.0379859	1132	49	1132
637	3	268	-10.4853	105.637	10.4853	1.34276	-0.924942	-0.502375	0.848236	0.985565	NM	128	137	9	0.934307	0.0410915	3115	137	3115
638	125	62	-12.1636	96.8733	12.1636	1.38492	-1.48608	-2.24829	1.14918	0.996208	NM	136	144	8	0.944444	0.0404882	3359	144	3359
639	127	311	-31.553	159.077	31.553	1.19036	-1.53458	-0.332193	0.31082	0.721365	NM	138	162	24	0.851852	0.0748779	1843	162	1843
640	128	192	-29.0326	167.952	29.0326	1.35409	-1.30758	-0.598806	0.327598	0.455396	NM	142	159	17	0.893082	0.0644283	2204	159	2204
641	129	77	-54.6284	158.864	54.6284	1.41556	-0.936305	-0.431204	-1.33918	0.142207	NM	210	223	13	0.941704	0.183566	1144	223	1144
642	131	183	39.6991	-31.1052	39.6991	1.40641	-1.54052	-0.0464508	0.0894212	0.553478	NM	173	204	31	0.848039	0.1086	1593	204	1593
643	132	229	39.4419	-31.2025	39.4419	1.40762	-0.922072	0.127625	0.0676551	0.746025	NM	163	202	39	0.806931	0.105161	1550	202	1550
644	133	253	38.5782	-28.7013	38.5782	1.3861	-0.861884	0.222765	0.0882479	0.476599	NM	159	195	36	0.815385	0.103247	1540	195	1540
645	134	257	38.4695	-28.3336	38.4695	1.38084	-0.584902	0.766804	0.0532544	0.508431	NM	157	194	37	0.809278	0.102081	1538	194	1538
646	135	149	39.0523	-28.0113	39.0523	1.37923	-1.1693	-0.432897	0.120522	0.288415	NM	177	199	22	0.889447	0.108191	1636	199	1636
647	136	236	38.6372	-28.0292	38.6372	1.3779	-0.761426	0.226674	0.0704534	0.47133	NM	156	195	39	0.8	0.100322	1555	195	1555
648	137	263	38.7239	-27.2123	38.7239	1.37039	-0.615748	0.212895	0.120413	0.359898	NM	157	196	39	0.80102	0.102816	1527	196	1527
649	138	287	37.7954	-25.4819	37.7954	1.35103	-0.433825	0.250928	0.050649	0.218515	NM	143	189	46	0.756614	0.0939553	1522	189	1522
650	139	214	36.9713	-25.0998	36.9713	1.35214	-1.03208	-0.188705	0.108661	-0.107522	NM	152	183	31	0.830601	0.0940012	1617	183	1617
651	145	658	27.7465	-18.0066	27.7465	1.11738	-0.727656	0.468017	0.207401	-1.36203	NM	82	158	76	0.518987	0.0438034	1872	158	1872
652	146	831	28.6899	-17.8583	28.6899	1.13291	-0.445175	0.806242	0.00112217	-0.989889	NM	56	158	102	0.35443	0.035	1600	158	1600
653	147	838	28.1174	-17.2326	28.1174	1.09287	-0.637286	0.463887	0.18156	-1.30969	NM	68	158	90	0.43038	0.0411125	1654	158	1654
654	148	1294	28.2911	-16.5563	28.2911	1.06539	-0.13819	1.08863	-0.0187349	-1.12812	NM	-2	158	160	0	0	1180	158	1180
655	149	1123	27.9548	-15.5932	27.9548	0.994863	-0.21478	0.649852	0.201051	-1.50088	NM	9	158	149	0.056962	0.00649819	1385	158	1385
656	150	718	28.4061	-14.0365	28.4061	0.864687	-0.196938	0.0590474	0.419415	-2.38862	NM	68	158	90	0.43038	0.0390132	1743	158	1743
657	151	674	29.0245	-13.6418	29.0245	0.914139	-0.406088	-0.0474177	0.361055	-2.23249	NM	62	159	97	0.389937	0.0359837	1723	159	1723
658	155	103	-1.3784	-89.6787	1.3784	1.28611	-1.15321	-0.883158	0.792786	-0.669693	NM	100	107	7	0.934579	0.0341064	2932	107	2932
659	156	173	-0.385734	-91.5129	0.385734	1.32163	-0.474137	0.458807	0.772378	-1.35978	NM	92	105	13	0.87619	0.0325433	2827	105	2827
660	157	237	-1.2936	-90.4353	1.2936	1.3012	-0.853632	-0.187518	0.737854	-0.834183	NM	86	107	21	0.803738	0.0307692	2795	107	2795
661	158	55	0.325229	-89.9568	0.325229	1.29619	-1.5718	-1.57662	0.881434	-1.38346	NM	99	105	6	0.942857	0.0336391	2943	105	2943
662	159	362	-0.559293	-91.1843	0.559293	1.3105	0.108287	0.56034	0.74227	-1.32585	NM	76	106	30	0.716981	0.0287335	2645	106	2645
663	160	57	0.332085	-90.4757	0.332085	1.30522	-0.941547	-0.561043	0.886765	-1.07007	NM	101	105	4	0.961905	0.0343421	2941	105	2941
664	161	175	0.586845	-90.757	0.586845	1.31177	-1.17105	-0.114441	0.827877	-0.858194	NM	95	106	11	0.896226	0.0335334	2833	106	2833
665	162	112	-0.610811	-90.6658	0.610811	1.30811	-1.52462	-0.349987	0.729675	-1.84765	NM	96	106	10	0.90566	0.0331377	2897	106	2897
666	163	291	-0.826798	-89.4306	0.826798	1.27955	-0.517465	-0.0283328	0.786414	-0.585378	NM	84	106	22	0.792453	0.0308257	2725	106	2725
667	164	413	-0.627248	-90.3584	0.627248	1.29902	-0.35117	0.088258	0.75975	-1.55092	NM	73	106	33	0.688679	0.0281202	2596	106	2596
668	165	78	-0.818429	-90.0588	0.818429	1.29591	-1.42765	-0.723803	0.788992	-1.05976	NM	102	106	4	0.962264	0.0347293	2937	106	2937
669	166	291	-0.266245	-90.7125	0.266245	1.30665	-0.50863	0.123864	0.812821	-1.69655	NM	79	105	26	0.752381	0.0292052	2705	105	2705
670	171	574	19.5981	-155.518	19.5981	1.53193	0.341243	1.17911	0.0777848	0.826495	NM	130	156	26	0.833333	0.0487439	2667	156	2667
671	172	644	22.0584	-159.524	22.0584	1.52966	-0.239788	0.506272	0.540615	0.823431	NM	130	156	26	0.833333	0.0536082	2425	156	2425
672	173	69	20.5476	-156.609	20.5476	1.53501	-0.977626	-0.35149	0.767891	0.226736	NM	152	156	4	0.974359	0.0488589	3111	156	3111
673	176	380	20.835	-156.927	20.835	1.53517	-0.641735	0.209573	0.690261	0.386494	NM	139	156	17	0.891026	0.049982	2781	156	2781
674	180	652	20.7904	-156.337	20.7904	1.53213	-0.159977	0.960486	0.416247	0.760327	NM	130	156	26	0.833333	0.0517516	2512	156	2512
675	181	31	28.2081	-177.367	28.2081	1.50433	-1.82728	-2.18058	0.715615	0.559625	NM	151	158	7	0.955696	0.0616075	2451	158	2451
676	183	503	21.1332	-157.015	21.1332	1.53366	-0.460315	0.476201	0.683133	0.61019	NM	136	156	20	0.871795	0.0515933	2636	156	2636
677	186	100	21.8966	-160.152	21.8966	1.53071	-0.823464	-0.424476	0.775675	-0.393402	NM	146	156	10	0.935897	0.0489604	2982	156	2982
678	187	605	21.4587	-157.973	21.4587	1.53318	-0.216872	0.359215	0.738332	0.757429	NM	133	156	23	0.852564	0.052988	2510	156	2510
679	189	904	64.9907	-18.5941	64.9907	1.28807	1.01054	0.698323	-1.67556	0.180205	NM	-32	139	171	0	0.148837	-215	139	215
680	202	1491	-21.1333	55.5327	21.1333	1.38676	-0.077076	0.957349	0.157433	0.6927	NM	108	156	48	0.692308	0.065534	1648	156	1648
681	203	57	-7.99629	-140.687	7.99629	1.57945	-1.28388	-0.192279	1.04953	0.36647	NM	126	128	2	0.984375	0.0388889	3240	128	3240
682	206	36	-7.91764	-140.57	7.91764	1.57903	-1.74879	-0.266624	1.10427	-0.0549173	NM	124	127	3	0.976378	0.0380718	3257	127	3257
683	207	283	-9.77478	-139.014	9.77478	1.58028	-0.682176	0.357606	0.924127	0.833066	NM	128	135	7	0.948148	0.0415719	3079	135	3079
684	211	303	-8.86624	-140.139	8.86624	1.58053	-0.658179	0.338547	0.936819	0.769143	NM	120	131	11	0.916031	0.0396432	3027	131	3027
685	212	188	-9.94499	-139.089	9.94499	1.58148	-1.11956	0.111687	0.983017	0.715251	NM	128	135	7	0.948148	0.0402642	3179	135	3179
686	213	202	-8.90932	-139.552	8.90932	1.57949	-1.04846	0.112455	1.02865	0.731489	NM	122	131	9	0.931298	0.0389901	3129	131	3129
687	214	200	-9.39786	-140.074	9.39786	1.58239	-0.998112	0.151948	1.01778	0.792987	NM	128	133	5	0.962406	0.0406607	3148	133	3148
688	217	87	-24.3767	-128.323	24.3767	1.59742	-1.25997	-2.01012	0.735601	0.551665	NM	151	156	5	0.967949	0.054297	2781	156	2781
689	220	27	11.2942	166.876	11.2942	1.52824	-1.66063	-2.47026	1.26802	0.955933	NM	138	141	3	0.978723	0.0408526	3378	141	3378
690	237	636	29.9723	129.923	29.9723	1.18216	-1.59269	-0.133913	0.32852	1.4319	NM	119	160	41	0.74375	0.0714286	1666	160	1666
691	238	767	29.8488	129.871	29.8488	1.1861	-1.32505	0.161299	0.247434	1.46454	NM	107	160	53	0.66875	0.0691661	1547	160	1547
692	241	413	29.6412	129.713	29.6412	1.19183	-1.37776	0.0268063	0.354785	1.451	NM	134	159	25	0.842767	0.0697553	1921	159	1921
693	242	549	29.4594	129.602	29.4594	1.19679	-1.76325	-0.181613	0.400042	1.41392	NM	125	159	34	0.786164	0.0692905	1804	159	1804
694	244	663	29.1466	129.208	29.1466	1.20321	-1.78606	-0.652615	0.501754	1.29943	NM	107	159	52	0.672956	0.062137	1722	159	1722
695	247	696	28.323	129.972	28.323	1.23282	-1.17514	-0.876668	0.646023	1.31351	NM	99	158	59	0.626582	0.0558061	1774	158	1774
696	277	261	-9.42548	46.3688	9.42548	1.20749	-0.877304	-2.29743	1.13203	0.112592	NM	114	133	19	0.857143	0.0369171	3088	133	3088
697	278	136	-9.73086	46.5115	9.73086	1.21416	-1.64273	-2.15942	1.13965	0.0768285	NM	127	135	8	0.940741	0.0393798	3225	135	3225
698	279	131	-9.72632	47.5732	9.72632	1.24294	-1.83466	-2.57625	1.15113	0.271798	NM	124	135	11	0.918519	0.0383901	3230	135	3230
699	280	135	-10.0866	47.7417	10.0866	1.24729	-1.67126	-1.97737	1.14121	0.0693138	NM	129	136	7	0.948529	0.0398517	3237	136	3237
700	283	77	-10.1593	51.1656	10.1593	1.31731	-1.7247	-2.35036	1.11498	0.26988	NM	130	136	6	0.955882	0.0394298	3297	136	3297
701	285	25	-16.6031	59.5873	16.6031	1.42124	-1.81032	-2.24829	1.03481	0.147004	NM	152	154	2	0.987013	0.045265	3358	154	3358
702	289	81	-7.12964	56.28	7.12964	1.37376	-1.69852	-2.35036	1.15403	0.919113	NM	117	125	8	0.936	0.0367693	3182	125	3182
703	296	1237	24.2598	-76.6441	24.2598	0.836439	0.4135	-1.17029	0.987544	0.261517	NM	86	156	70	0.551282	0.0523752	1642	156	1642
704	327	621	17.6315	-63.2375	17.6315	1.24292	-1.59212	0.0498688	0.957588	0.306905	NM	126	155	29	0.812903	0.0462555	2724	155	2724
705	331	539	17.4908	-62.9763	17.4908	1.23848	-1.44835	-0.144974	1.10039	0.32775	NM	132	155	23	0.851613	0.0469584	2811	155	2811
706	334	1471	13.8984	-60.9668	13.8984	1.09654	-0.490366	0.154839	1.10127	1.03376	NM	76	149	73	0.510067	0.0387953	1959	149	1959
707	335	608	18.0617	-63.0627	18.0617	1.25278	-1.04684	-0.390193	1.12082	0.159335	NM	121	155	34	0.780645	0.0445508	2716	155	2716
708	348	153	18.7918	-110.975	18.7918	1.14929	-0.932636	0.21488	0.819963	-1.129	NM	152	156	4	0.974359	0.0484694	3136	156	3136
709	349	10	19.31	-110.803	19.31	1.12574	-1.71384	-4.5583	0.928328	-1.30639	NM	156	156	0	1	0.0480296	3248	156	3248
710	350	42	18.3568	-114.724	18.3568	1.22766	-1.48381	-0.657295	0.864525	-2.21362	NM	154	156	2	0.987179	0.0471236	3268	156	3268
711	351	150	29.0398	-118.285	29.0398	1.04032	-0.753194	0.369321	0.155836	-2.2446	NM	141	159	18	0.886792	0.0627783	2246	159	2246
712	352	78	-49.6862	178.774	49.6862	1.4728	-1.45486	-0.493065	-0.927612	-0.0868905	NM	239	252	13	0.948413	0.167602	1426	252	1426
713	354	26	3.85111	-159.297	3.85111	1.59683	-1.36454	-2.20242	1.20854	0.772245	NM	110	114	4	0.964912	0.035461	3102	114	3102
714	355	75	8.62158	150.926	8.62158	1.44379	-1.74773	-2.35036	1.24677	1.54201	NM	128	130	2	0.984615	0.0394331	3246	130	3246
715	356	96	-40.3188	-9.94232	40.3188	1.4672	-1.11875	0.131366	-0.650587	1.56277	NM	205	210	5	0.97619	0.122461	1674	210	1674
716	358	23	-9.95743	-150.211	9.95743	1.61021	-1.77788	-2.29743	1.29389	0.312753	NM	133	135	2	0.985185	0.0397727	3344	135	3344
717	359	301	-19.0524	-169.859	19.0524	1.54	-0.7351	-1.41778	0.937646	1.12637	NM	147	156	9	0.942308	0.049445	2973	156	2973
718	361	231	5.52886	-87.0619	5.52886	1.16287	-1.43054	-0.18515	0.897763	1.45937	NM	108	119	11	0.907563	0.036425	2965	119	2965
719	362	177	-29.3809	-177.987	29.3809	1.47305	-1.33567	-0.220313	0.496595	0.882478	NM	149	159	10	0.937107	0.0682547	2183	159	2183
720	363	546	1.61539	7.39705	1.61539	1.01136	-0.917571	0.149045	0.921717	1.08096	NM	99	108	9	0.916667	0.0396317	2498	108	2498
721	364	1100	0.238989	6.60226	0.238989	1.05275	-0.393385	0.657535	0.696826	1.26523	NM	78	105	27	0.742857	0.0411827	1894	105	1894
722	365	379	-1.43572	5.62983	1.43572	1.10492	-1.37097	-0.137212	0.292053	0.989638	NM	98	108	10	0.907407	0.0368698	2658	108	2658
723	366	24	-46.6358	37.9408	46.6358	1.39227	-1.24767	-0.090336	-1.21507	1.19043	NM	250	254	4	0.984252	0.154226	1621	254	1621
724	367	32	-46.907	37.7404	46.907	1.3934	-0.702963	0.33189	-1.325	1.21574	NM	249	254	5	0.980315	0.155334	1603	254	1603
725	368	285	-21.2346	-159.778	21.2346	1.57866	-1.13121	-0.225308	0.815604	0.980579	NM	145	156	11	0.929487	0.0509487	2846	156	2846
726	370	50	-7.94351	-14.367	7.94351	1.37207	-1.02471	0.0786583	0.445999	-1.89879	NM	125	128	3	0.976562	0.0385208	3245	128	3245
727	375	38	19.2921	166.635	19.2921	1.52859	-1.7444	-2.70161	1.17556	-0.0708453	NM	150	156	6	0.961538	0.0465549	3222	156	3222
728	377	400	12.1845	-68.2896	12.1845	0.846357	-0.722226	-0.835912	1.2904	-0.681778	NM	120	144	24	0.833333	0.0397219	3021	144	3021
729	378	565	12.1941	-68.9726	12.1941	0.792037	-0.590793	-0.441422	1.25596	-0.59198	NM	112	144	32	0.777778	0.0392157	2856	144	2856
730	379	59	-18.8668	-159.776	18.8668	1.58213	-1.48865	-1.30669	1.0333	1.02076	NM	149	156	7	0.955128	0.0462016	3225	156	3225
731	380	128	-19.9957	-158.114	19.9957	1.58669	-1.38112	-1.50862	0.95978	0.982786	NM	148	156	8	0.948718	0.0479119	3089	156	3089
732	381	149	-21.9281	-157.919	21.9281	1.58463	-1.23482	-1.00404	0.805361	0.954631	NM	149	156	7	0.955128	0.0508532	2930	156	2930
733	382	31	-10.4199	-161.001	10.4199	1.59222	-1.76419	-2.24829	1.29027	1.1323	NM	133	137	4	0.970803	0.0396896	3351	137	3351
734	383	40	-19.2688	-158.937	19.2688	1.58477	-1.78368	-2.29743	1.01831	0.97921	NM	152	156	4	0.974359	0.0471903	3221	156	3221
735	384	107	-20.1612	-157.341	20.1612	1.58926	-1.48877	-2.06239	0.961545	0.946385	NM	148	156	8	0.948718	0.0477573	3099	156	3099
736	385	111	-19.8671	-157.702	19.8671	1.58838	-1.43301	-1.88752	0.983555	0.981917	NM	148	156	8	0.948718	0.0475273	3114	156	3114
737	392	32	-8.98802	-157.981	8.98802	1.60488	-1.53179	-2.35036	1.29226	0.639943	NM	127	132	5	0.962121	0.0384615	3302	132	3302
738	394	108	-37.1124	-12.2851	37.1124	1.48014	-1.02857	0.677725	-0.521485	0.968467	NM	179	184	5	0.972826	0.10413	1719	184	1719
739	395	92	-37.3005	-12.6781	37.3005	1.48264	-1.58504	-0.183969	-0.30893	0.886843	NM	179	185	6	0.967568	0.103468	1730	185	1730
740	399	44	-49.3013	69.4849	49.3013	1.53619	0.237944	0.583543	-1.45064	-0.103714	NM	246	253	7	0.972332	0.166216	1480	253	1480
741	401	11	-53.0932	73.5169	53.0932	1.54019	-0.647103	0.882939	-2.16422	-0.14464	NM	232	234	2	0.991453	0.178462	1300	234	1300
742	402	105	71.0147	-8.38644	71.0147	1.28454	-0.62662	0.739607	-2.08396	0.0669724	NM	71	100	29	0.71	0.19086	372	100	372
743	404	52	-20.5082	-29.3033	20.5082	1.3067	-1.64945	-0.159624	0.84623	0.0826102	NM	152	156	4	0.974359	0.0485623	3130	156	3130
744	405	297	45.9057	149.949	45.9057	1.22361	-0.243828	0.42993	-1.52795	0.50425	NM	212	251	39	0.844622	0.154406	1373	251	1373
745	406	242	46.948	151.996	46.948	1.17415	-0.664385	0.473938	-1.56532	0.653481	NM	221	254	33	0.870079	0.158879	1391	254	1391
746	407	215	47.337	152.478	47.337	1.16346	-1.12147	0.280391	-1.61577	0.647843	NM	222	255	33	0.870588	0.158345	1402	255	1402
747	409	209	47.746	153.013	47.746	1.13855	-1.15924	0.148318	-1.60872	0.625097	NM	224	255	31	0.878431	0.161035	1391	255	1391
748	410	130	48.0805	153.216	48.0805	1.12274	-1.21459	0.437622	-1.63424	0.603354	NM	235	255	20	0.921569	0.161623	1454	255	1454
749	411	54	7.11907	171.216	7.11907	1.53413	-1.46322	-2.11895	1.25219	1.59097	NM	119	125	6	0.952	0.0370832	3209	125	3209
750	413	98	46.5209	150.869	46.5209	1.21151	-1.48818	-0.0690413	-1.51125	0.559446	NM	249	253	4	0.98419	0.160542	1551	253	1551
751	414	862	32.7463	-16.9991	32.7463	1.21182	-0.43532	0.59884	-0.100951	-0.280972	NM	49	165	116	0.29697	0.0410729	1193	165	1193
752	415	212	32.5076	-16.5088	32.5076	1.19953	-1.59998	-0.313423	0.215187	-0.623793	NM	139	164	25	0.847561	0.0746509	1862	164	1862
753	416	395	33.0692	-16.3422	33.0692	1.21016	-1.28916	-0.266624	0.229958	-0.901173	NM	107	165	58	0.648485	0.0654034	1636	165	1636
754	418	167	17.0565	-25.1701	17.0565	1.26067	-0.415845	0.662035	0.502912	-1.37923	NM	140	155	15	0.903226	0.04375	3200	155	3200
755	419	121	16.8455	-24.9678	16.8455	1.25654	-0.783249	-0.0302177	0.803375	-2.42373	NM	148	154	6	0.961039	0.0454965	3253	154	3253
756	421	122	16.5985	-24.2562	16.5985	1.23387	-0.655633	0.381877	0.641449	-1.87699	NM	145	154	9	0.941558	0.0444649	3261	154	3261
757	422	69	16.7372	-22.9314	16.7372	1.2025	-0.787109	-0.450054	0.764655	-3.14597	NM	148	154	6	0.961039	0.0447265	3309	154	3309
758	423	92	16.0983	-22.814	16.0983	1.19047	-0.483488	-0.462323	0.786201	-3.11459	NM	146	153	7	0.954248	0.0441755	3305	153	3305
759	424	81	15.218	-23.1606	15.218	1.19952	-0.729155	-0.411214	0.886605	-2.13442	NM	147	152	5	0.967105	0.0440515	3337	152	3337
760	425	145	15.0837	-23.6248	15.0837	1.21014	-0.344564	0.406823	0.747609	-1.48718	NM	142	152	10	0.934211	0.0433588	3275	152	3275
761	426	127	14.9283	-24.3843	14.9283	1.23469	-0.565979	0.89534	0.333033	-1.13444	NM	141	151	10	0.933775	0.0427921	3295	151	3295
762	427	88	14.8516	-24.7055	14.8516	1.24491	-1.14853	0.169113	0.466188	-1.44977	NM	145	151	6	0.960265	0.0434783	3335	151	3335
763	428	231	32.3094	-64.7672	32.3094	1.30331	-1.13568	-1.51676	0.657203	0.634802	NM	145	164	19	0.884146	0.0779989	1859	164	1859
764	429	46	16.7665	-24.745	16.7665	1.25191	-1.33331	-0.489376	0.749324	-2.25971	NM	153	154	1	0.993506	0.0459184	3332	154	3332
765	431	47	16.6182	-24.5878	16.6182	1.24841	-1.84349	-1.15077	0.760196	-2.18518	NM	151	154	3	0.980519	0.0452638	3336	154	3336
766	451	186	-16.494	-151.739	16.494	1.61316	-1.35027	-0.221559	1.08129	0.897349	NM	146	154	8	0.948052	0.045625	3200	154	3200
767	460	226	-16.7465	-151.003	16.7465	1.61508	-1.08084	-0.103857	1.02711	0.893866	NM	142	154	12	0.922078	0.0450508	3152	154	3152
768	465	27	-17.6571	-150.629	17.6571	1.61506	-1.61911	-1.1318	1.01904	0.925951	NM	151	155	4	0.974194	0.0455368	3316	155	3316
769	479	182	-16.4422	-152.265	16.4422	1.61161	-1.61085	-0.48388	1.10898	0.925669	NM	142	154	12	0.922078	0.044292	3206	154	3206
770	481	332	-17.5291	-149.834	17.5291	1.61753	-0.936145	0.305174	0.895677	0.855172	NM	143	155	12	0.922581	0.0474138	3016	155	3016
771	494	380	-16.822	-151.437	16.822	1.61356	-0.860993	0.185169	0.989821	0.975123	NM	140	154	14	0.909091	0.0467446	2995	154	2995
772	496	34	-15.1437	-147.57	15.1437	1.61688	-1.02646	-2.35036	1.14321	0.769945	NM	147	152	5	0.967105	0.0434397	3384	152	3384
773	499	12	-16.0685	-142.416	16.0685	1.60762	-1.37057	-2.37843	1.13149	0.62929	NM	150	153	3	0.980392	0.044287	3387	153	3387
774	505	198	-16.623	-151.494	16.623	1.61368	-1.03816	-0.201901	1.03871	0.895527	NM	146	154	8	0.948052	0.0458399	3185	154	3185
775	507	637	-17.6775	-149.401	17.6775	1.61825	-0.332173	0.568689	0.745877	0.956997	NM	140	155	15	0.903226	0.051756	2705	155	2705
776	509	30	-14.6287	-145.206	14.6287	1.6104	-1.51122	-2.24829	1.18813	0.668722	NM	147	151	4	0.97351	0.0432735	3397	151	3397
777	521	57	-17.0045	-149.567	17.0045	1.61917	-1.83597	-2.15942	1.0377	0.886286	NM	148	155	7	0.954839	0.0446725	3313	155	3313
778	528	49	-16.262	-151.816	16.262	1.61332	-1.66618	-2.47026	1.13054	0.913234	NM	146	154	8	0.948052	0.0436603	3344	154	3344
779	537	1	-57.0778	-26.6822	57.0778	1.47476	-1.65948	-4.5583	-1.82136	0.836321	NM	203	203	0	1	0.187963	1080	203	1080
780	555	308	53.6664	-166.895	53.6664	1.0064	-0.050269	0.598462	-1.40416	0.683345	NM	175	230	55	0.76087	0.180599	969	230	969
781	558	140	-33.6478	-78.849	33.6478	1.20015	-1.21021	0.0371519	-0.224445	0.128577	NM	159	167	8	0.952096	0.0858995	1851	167	1851
782	559	113	-33.7675	-80.792	33.7675	1.23978	-1.18914	0.406823	-0.412008	0.202364	NM	161	168	7	0.958333	0.0860963	1870	168	1870
783	566	401	-14.3003	-170.718	14.3003	1.54554	-0.918155	-0.156215	1.08992	1.64693	NM	137	150	13	0.913333	0.0452593	3027	150	3027
784	568	217	-14.1722	-169.664	14.1722	1.55108	-1.77333	-0.224056	1.08677	1.68286	NM	141	150	9	0.94	0.0438979	3212	150	3212
785	569	218	-14.1786	-169.62	14.1786	1.55116	-1.79147	-0.206763	1.1234	1.61075	NM	142	150	8	0.946667	0.044223	3211	150	3211
786	570	380	-14.242	-169.468	14.242	1.55154	-1.17454	0.21488	1.00992	1.71984	NM	140	150	10	0.933333	0.0459167	3049	150	3049
787	574	14	10.3029	-109.217	10.3029	1.30735	-1.69521	-2.85501	1.35132	3.09982	NM	134	137	3	0.978102	0.0398335	3364	137	3364
788	575	35	-7.33933	72.4343	7.33933	1.39921	-1.31194	-1.88752	1.21832	1.29353	NM	119	125	6	0.952	0.0367852	3235	125	3235
789	577	98	0.284458	174.113	0.284458	1.5229	-0.650497	-2.13889	1.28848	0.766926	NM	93	105	12	0.885714	0.0320911	2898	105	2898
790	578	314	-13.7667	-177.105	13.7667	1.50939	-0.892866	-0.183969	1.13568	1.45457	NM	137	149	12	0.919463	0.0439525	3117	149	3117
791	593	175	49.1207	154.526	49.1207	1.03407	-1.09641	0.283986	-1.6449	0.538251	NM	221	254	33	0.870079	0.16262	1359	254	1359
792	594	37	1.85074	-157.353	1.85074	1.59694	-0.569497	-2.04452	1.25278	1.15463	NM	101	109	8	0.926606	0.0334881	3016	109	3016
793	597	877	45.076	147.877	45.076	1.2188	-0.00835517	0.523787	-1.42855	0.340523	NM	128	248	120	0.516129	0.156479	818	248	818
794	600	138	50.8624	155.57	50.8624	0.802287	-0.896619	0.760852	-1.859	0.275786	NM	234	247	13	0.947368	0.179724	1302	247	1302
795	604	85	-0.52847	166.934	0.52847	1.48579	-1.4649	-1.43939	1.25127	0.997934	NM	99	105	6	0.942857	0.0339041	2920	105	2920
796	606	289	-12.5032	177.08	12.5032	1.48803	-1.24298	-0.769238	1.1952	1.59223	NM	134	145	11	0.924138	0.0427432	3135	145	3135
797	627	545	-43.9385	-176.525	43.9385	1.48624	-0.405752	-0.590233	-0.52521	0.178766	NM	185	241	56	0.767635	0.157179	1177	241	1177
798	678	174	52.3558	175.919	52.3558	1.27568	-1.50472	-0.100713	-1.44362	0.0418836	NM	215	239	24	0.899582	0.182049	1181	239	1181
799	680	134	18.1164	145.767	18.1164	1.46095	-1.23788	-0.21783	1.12324	0.826974	NM	147	155	8	0.948387	0.0461104	3188	155	3188
800	694	37	17.3682	-87.8571	17.3682	0.649352	-0.945694	-2.24829	1.14479	0.800236	NM	151	155	4	0.974194	0.0455093	3318	155	3318
801	695	59	17.3498	-87.5378	17.3498	0.803009	-1.80521	-2.85501	1.17167	0.854811	NM	147	155	8	0.948387	0.044586	3297	155	3297
802	700	263	19.6846	-80.0403	19.6846	1.19933	-1.32407	-2.47026	1.15647	0.386427	NM	131	156	25	0.839744	0.0440632	2973	156	2973
803	706	26	4.6838	-160.38	4.6838	1.59765	-1.58507	-2.11895	1.20935	1.25367	NM	111	116	5	0.956897	0.0353954	3136	116	3136
804	742	112	18.7722	145.668	18.7722	1.45623	-1.24489	0.161299	0.964203	0.830932	NM	152	156	4	0.974359	0.0478288	3178	156	3178
805	743	53	14.8525	145.559	14.8525	1.48073	-1.78029	-1.01976	1.23611	1.01473	NM	148	151	3	0.980132	0.0439169	3370	151	3370
806	747	119	17.5996	145.833	17.5996	1.4647	-1.60238	-0.0397201	1.08877	0.86692	NM	148	155	7	0.954839	0.0458772	3226	155	3226
807	748	101	16.3522	145.677	16.3522	1.47175	-1.32965	0.0268063	1.11433	1.00841	NM	149	154	5	0.967532	0.0453025	3289	154	3289
808	753	60	19.6831	145.419	19.6831	1.44902	-1.51229	0.085073	1.06804	0.69866	NM	152	156	4	0.974359	0.0478439	3177	156	3177
809	780	475	13.4435	144.777	13.4435	1.47252	-0.523054	-0.437999	1.22164	1.13018	NM	121	148	27	0.817568	0.0409337	2956	148	2956
810	844	277	14.1574	145.214	14.1574	1.4793	-1.05475	-0.291003	1.20125	1.07261	NM	137	150	13	0.913333	0.0434645	3152	150	3152
811	845	248	15.1891	145.754	15.1891	1.47913	-0.963192	-0.329272	1.22795	1.01677	NM	136	152	16	0.894737	0.0429022	3170	152	3170
812	854	181	15.0134	145.632	15.0134	1.47963	-1.01236	-0.962558	1.24431	1.01506	NM	140	152	12	0.921053	0.0432099	3240	152	3240
813	903	24	-2.81264	-171.673	2.81264	1.57032	-1.63778	-2.91482	1.3162	-0.393196	NM	106	111	5	0.954955	0.0345953	3064	111	3064
814	905	23	-4.51477	-172.183	4.51477	1.56389	-1.75982	-2.53908	1.34206	0.291359	NM	112	116	4	0.965517	0.0357713	3131	116	3131
815	908	19	-3.12749	-171.085	3.12749	1.57172	-1.82143	-2.79999	1.32777	0.00182665	NM	107	112	5	0.955357	0.0347177	3082	112	3082
816	910	18	-4.4554	-171.244	4.4554	1.56769	-1.7279	-2.50381	1.34615	0.191478	NM	112	116	4	0.965517	0.0357371	3134	116	3134
817	921	464	36.588	27.1683	36.588	0.545849	-1.28444	-0.0630763	0.230591	-0.272729	NM	129	181	52	0.712707	0.0934106	1381	181	1381
818	925	80	28.6372	-112.83	28.6372	0.538629	-1.31222	-0.309163	0.481699	-2.62519	NM	153	158	5	0.968354	0.064913	2357	158	2357
819	927	123	28.702	-112.578	28.702	0.67685	-1.28745	-0.297931	0.511944	-2.49109	NM	150	158	8	0.949367	0.0650195	2307	158	2307
820	930	74	27.4416	-111.88	27.4416	0.681643	-1.65909	-0.896325	0.722947	-2.13573	NM	154	157	3	0.980892	0.061922	2487	157	2487
821	931	135	27.2186	-112.074	27.2186	0.315682	-1.37991	-0.739499	0.705062	-2.15301	NM	152	157	5	0.968153	0.0620408	2450	157	2450
822	933	118	26.1199	-111.274	26.1199	0.205745	-1.77921	-0.654951	0.651153	-1.84676	NM	150	157	7	0.955414	0.0581395	2580	157	2580
823	936	120	25.6833	-111.035	25.6833	0.506344	-1.5102	-0.857557	0.704842	-1.78553	NM	149	156	7	0.955128	0.0568485	2621	156	2621
824	971	18	-46.0981	50.2346	46.0981	1.45217	-1.12651	0.0738078	-1.26771	1.21018	NM	248	252	4	0.984127	0.150668	1646	252	1646
825	972	19	-46.4118	51.7591	46.4118	1.46082	-0.891005	0.1934	-1.30614	1.21607	NM	249	253	4	0.98419	0.152387	1634	253	1634
826	973	31	-37.8363	77.5566	37.8363	1.5162	-1.19804	0.099291	-0.378495	0.410141	NM	187	189	2	0.989418	0.105234	1777	189	1777
827	974	11	-38.7222	77.523	38.7222	1.51609	-1.71956	-0.698415	-0.287537	0.270533	NM	196	196	0	1	0.110174	1779	196	1779
828	975	153	-52.5436	169.162	52.5436	1.44046	-0.986283	-0.148327	-1.05654	0.512267	NM	224	238	14	0.941176	0.188077	1191	238	1191
829	982	129	49.4235	154.759	49.4235	0.985999	-0.593187	0.369321	-1.67044	0.526255	NM	244	253	9	0.964427	0.175666	1389	253	1389
830	983	106	48.8219	154.109	48.8219	1.06062	-0.9704	0.143203	-1.66169	0.573198	NM	240	254	14	0.944882	0.16632	1443	254	1443
831	984	4103	-21.3066	165.7	21.3066	1.25575	0.513718	0.538394	0.67027	0.850246	NM	10	156	146	0.0641026	0	-977	156	977
832	1032	2492	12.2967	92.7856	12.2967	0.918596	0.172547	-0.0079334	1.16652	1.40125	NM	44	144	100	0.305556	0.0473118	930	144	930
833	1034	1757	-4.92375	150.62	4.92375	1.24484	0.794582	0.79268	0.960746	1.6128	NM	74	117	43	0.632479	0.0523338	1414	117	1414
834	1048	982	-20.2836	57.572	20.2836	1.4064	-0.16398	0.0866673	0.671256	0.789481	NM	115	156	41	0.737179	0.0519187	2215	156	2215
835	1054	1730	7.52546	93.5991	7.52546	1.1649	-0.187107	-0.115508	1.18455	1.31894	NM	62	126	64	0.492063	0.0400258	1549	126	1549
836	1058	11986	11.7364	122.866	11.7364	1.17087	1.3218	0.972675	1.06249	1.2708	NM	-232	142	374	0	0.0270585	-8574	142	8574
837	1059	266	-19.7167	63.4213	19.7167	1.45764	-0.990579	-0.462323	0.854537	0.28258	NM	143	156	13	0.916667	0.0481644	2969	156	2969
838	1061	267	-10.9397	166.248	10.9397	1.42499	-0.380588	0.0515468	1.18782	1.95114	NM	134	139	5	0.964029	0.0428252	3129	139	3129
839	1063	2399	-8.14116	158.307	8.14116	1.35365	0.711738	0.886683	1.05499	1.58094	NM	72	128	56	0.5625	0.079646	904	128	904
840	1067	397	21.758	-71.8243	21.758	1.27346	-0.349879	-1.69316	1.10116	-0.185527	NM	131	156	25	0.839744	0.0486085	2695	156	2695
841	1071	1178	-16.2122	167.723	16.2122	1.39974	0.3902	0.628451	0.943719	1.46055	NM	124	154	30	0.805195	0.0559314	2217	154	2217
842	1075	684	-12.824	45.1439	12.824	1.15828	-0.637903	-0.101759	0.978801	0.541024	NM	120	146	26	0.821918	0.0437318	2744	146	2744
843	1312	69	-27.1198	-109.355	27.1198	1.52367	-0.869687	-0.267956	0.457097	0.347307	NM	153	157	4	0.974522	0.0605941	2525	157	2525
844	1313	35	-26.3235	-79.9752	26.3235	1.26804	-1.76876	-0.31771	-0.0431885	-1.90743	NM	154	157	3	0.980892	0.0582892	2642	157	2642
845	1500	294	12.9519	-81.5232	12.9519	0.980131	-1.21259	-0.506134	1.17071	0.799862	NM	132	146	14	0.90411	0.0421187	3134	146	3134
846	10128	499	-54.332	-67.4014	54.332	0.615738	0.544669	0.464807	-1.23542	-0.779337	NM	173	225	52	0.768889	0.233468	741	225	741
847	10674	467	62.0503	-6.86364	62.0503	1.19857	-0.20956	0.0930081	-1.1224	1.3899	NM	24	161	137	0.149068	0.0679887	353	161	353
848	11474	737	35.9232	14.399	35.9232	1.03371	-0.676753	-0.728995	0.268645	-0.648408	NM	49	177	128	0.276836	0.0432862	1132	177	1132
