# Supplementary material for: Mutualisms weaken the latitudinal diversity gradient among oceanic islands
Source: Nature. 2024 Feb 28;627(8003):335–9. doi: 10.1038/s41586-024-07110-y (PMC10937366; doi:10.1038/s41586-024-07110-y)
Supplement: Supplementary file 7 — Source Data Extended Data Fig. 2 [file 41586_2024_7110_MOESM7_ESM.xlsx]

## Sheet: edfig2a
	ratio	abslatitude
1	0.119604	0.015341
2	0.119733	0.0961237
3	0.119861	0.176906
4	0.11999	0.257689
5	0.120119	0.338472
6	0.120248	0.419255
7	0.120378	0.500037
8	0.120507	0.58082
9	0.120636	0.661603
10	0.120766	0.742385
11	0.120896	0.823168
12	0.121026	0.903951
13	0.121156	0.984734
14	0.121286	1.06552
15	0.121417	1.1463
16	0.121547	1.22708
17	0.121678	1.30786
18	0.121809	1.38865
19	0.12194	1.46943
20	0.122071	1.55021
21	0.122202	1.631
22	0.122333	1.71178
23	0.122465	1.79256
24	0.122597	1.87334
25	0.122728	1.95413
26	0.12286	2.03491
27	0.122992	2.11569
28	0.123125	2.19647
29	0.123257	2.27726
30	0.12339	2.35804
31	0.123522	2.43882
32	0.123655	2.51961
33	0.123788	2.60039
34	0.123921	2.68117
35	0.124054	2.76195
36	0.124188	2.84274
37	0.124321	2.92352
38	0.124455	3.0043
39	0.124589	3.08508
40	0.124723	3.16587
41	0.124857	3.24665
42	0.124991	3.32743
43	0.125125	3.40821
44	0.12526	3.489
45	0.125394	3.56978
46	0.125529	3.65056
47	0.125664	3.73135
48	0.125799	3.81213
49	0.125935	3.89291
50	0.12607	3.97369
51	0.126206	4.05448
52	0.126341	4.13526
53	0.126477	4.21604
54	0.126613	4.29682
55	0.126749	4.37761
56	0.126885	4.45839
57	0.127022	4.53917
58	0.127158	4.61996
59	0.127295	4.70074
60	0.127432	4.78152
61	0.127569	4.8623
62	0.127706	4.94309
63	0.127843	5.02387
64	0.127981	5.10465
65	0.128118	5.18543
66	0.128256	5.26622
67	0.128394	5.347
68	0.128532	5.42778
69	0.12867	5.50857
70	0.128809	5.58935
71	0.128947	5.67013
72	0.129086	5.75091
73	0.129225	5.8317
74	0.129363	5.91248
75	0.129503	5.99326
76	0.129642	6.07404
77	0.129781	6.15483
78	0.129921	6.23561
79	0.13006	6.31639
80	0.1302	6.39718
81	0.13034	6.47796
82	0.13048	6.55874
83	0.130621	6.63952
84	0.130761	6.72031
85	0.130902	6.80109
86	0.131042	6.88187
87	0.131183	6.96265
88	0.131324	7.04344
89	0.131465	7.12422
90	0.131607	7.205
91	0.131748	7.28579
92	0.13189	7.36657
93	0.132032	7.44735
94	0.132174	7.52813
95	0.132316	7.60892
96	0.132458	7.6897
97	0.1326	7.77048
98	0.132743	7.85126
99	0.132886	7.93205
100	0.133028	8.01283
101	0.133172	8.09361
102	0.133315	8.17439
103	0.133458	8.25518
104	0.133601	8.33596
105	0.133745	8.41674
106	0.133889	8.49753
107	0.134033	8.57831
108	0.134177	8.65909
109	0.134321	8.73987
110	0.134466	8.82066
111	0.13461	8.90144
112	0.134755	8.98222
113	0.1349	9.063
114	0.135045	9.14379
115	0.13519	9.22457
116	0.135335	9.30535
117	0.135481	9.38614
118	0.135626	9.46692
119	0.135772	9.5477
120	0.135918	9.62848
121	0.136064	9.70927
122	0.136211	9.79005
123	0.136357	9.87083
124	0.136504	9.95161
125	0.13665	10.0324
126	0.136797	10.1132
127	0.136944	10.194
128	0.137092	10.2747
129	0.137239	10.3555
130	0.137387	10.4363
131	0.137534	10.5171
132	0.137682	10.5979
133	0.13783	10.6787
134	0.137978	10.7594
135	0.138127	10.8402
136	0.138275	10.921
137	0.138424	11.0018
138	0.138573	11.0826
139	0.138722	11.1634
140	0.138871	11.2441
141	0.13902	11.3249
142	0.13917	11.4057
143	0.139319	11.4865
144	0.139469	11.5673
145	0.139619	11.6481
146	0.139769	11.7288
147	0.139919	11.8096
148	0.14007	11.8904
149	0.14022	11.9712
150	0.140371	12.052
151	0.140522	12.1327
152	0.140673	12.2135
153	0.140824	12.2943
154	0.140976	12.3751
155	0.141127	12.4559
156	0.141279	12.5367
157	0.141431	12.6174
158	0.141583	12.6982
159	0.141735	12.779
160	0.141888	12.8598
161	0.14204	12.9406
162	0.142193	13.0214
163	0.142346	13.1021
164	0.142499	13.1829
165	0.142652	13.2637
166	0.142805	13.3445
167	0.142959	13.4253
168	0.143112	13.5061
169	0.143266	13.5868
170	0.14342	13.6676
171	0.143575	13.7484
172	0.143729	13.8292
173	0.143883	13.91
174	0.144038	13.9908
175	0.144193	14.0715
176	0.144348	14.1523
177	0.144503	14.2331
178	0.144659	14.3139
179	0.144814	14.3947
180	0.14497	14.4754
181	0.145126	14.5562
182	0.145282	14.637
183	0.145438	14.7178
184	0.145594	14.7986
185	0.145751	14.8794
186	0.145907	14.9601
187	0.146064	15.0409
188	0.146221	15.1217
189	0.146379	15.2025
190	0.146536	15.2833
191	0.146693	15.3641
192	0.146851	15.4448
193	0.147009	15.5256
194	0.147167	15.6064
195	0.147325	15.6872
196	0.147484	15.768
197	0.147642	15.8488
198	0.147801	15.9295
199	0.14796	16.0103
200	0.148119	16.0911
201	0.148278	16.1719
202	0.148438	16.2527
203	0.148597	16.3334
204	0.148757	16.4142
205	0.148917	16.495
206	0.149077	16.5758
207	0.149237	16.6566
208	0.149398	16.7374
209	0.149558	16.8181
210	0.149719	16.8989
211	0.14988	16.9797
212	0.150041	17.0605
213	0.150202	17.1413
214	0.150364	17.2221
215	0.150526	17.3028
216	0.150687	17.3836
217	0.150849	17.4644
218	0.151012	17.5452
219	0.151174	17.626
220	0.151337	17.7068
221	0.151499	17.7875
222	0.151662	17.8683
223	0.151825	17.9491
224	0.151988	18.0299
225	0.152152	18.1107
226	0.152315	18.1915
227	0.152479	18.2722
228	0.152643	18.353
229	0.152807	18.4338
230	0.152971	18.5146
231	0.153136	18.5954
232	0.153301	18.6761
233	0.153465	18.7569
234	0.15363	18.8377
235	0.153795	18.9185
236	0.153961	18.9993
237	0.154126	19.0801
238	0.154292	19.1608
239	0.154458	19.2416
240	0.154624	19.3224
241	0.15479	19.4032
242	0.154957	19.484
243	0.155123	19.5648
244	0.15529	19.6455
245	0.155457	19.7263
246	0.155624	19.8071
247	0.155791	19.8879
248	0.155959	19.9687
249	0.156127	20.0495
250	0.156294	20.1302
251	0.156462	20.211
252	0.156631	20.2918
253	0.156799	20.3726
254	0.156968	20.4534
255	0.157136	20.5342
256	0.157305	20.6149
257	0.157474	20.6957
258	0.157644	20.7765
259	0.157813	20.8573
260	0.157983	20.9381
261	0.158153	21.0188
262	0.158323	21.0996
263	0.158493	21.1804
264	0.158663	21.2612
265	0.158834	21.342
266	0.159005	21.4228
267	0.159176	21.5035
268	0.159347	21.5843
269	0.159518	21.6651
270	0.15969	21.7459
271	0.159861	21.8267
272	0.160033	21.9075
273	0.160205	21.9882
274	0.160377	22.069
275	0.16055	22.1498
276	0.160722	22.2306
277	0.160895	22.3114
278	0.161068	22.3922
279	0.161241	22.4729
280	0.161415	22.5537
281	0.161588	22.6345
282	0.161762	22.7153
283	0.161936	22.7961
284	0.16211	22.8768
285	0.162284	22.9576
286	0.162459	23.0384
287	0.162633	23.1192
288	0.162808	23.2
289	0.162983	23.2808
290	0.163159	23.3615
291	0.163334	23.4423
292	0.16351	23.5231
293	0.163685	23.6039
294	0.163861	23.6847
295	0.164037	23.7655
296	0.164214	23.8462
297	0.16439	23.927
298	0.164567	24.0078
299	0.164744	24.0886
300	0.164921	24.1694
301	0.165098	24.2502
302	0.165276	24.3309
303	0.165454	24.4117
304	0.165632	24.4925
305	0.16581	24.5733
306	0.165988	24.6541
307	0.166166	24.7349
308	0.166345	24.8156
309	0.166524	24.8964
310	0.166703	24.9772
311	0.166882	25.058
312	0.167061	25.1388
313	0.167241	25.2195
314	0.167421	25.3003
315	0.167601	25.3811
316	0.167781	25.4619
317	0.167961	25.5427
318	0.168142	25.6235
319	0.168323	25.7042
320	0.168504	25.785
321	0.168685	25.8658
322	0.168866	25.9466
323	0.169048	26.0274
324	0.16923	26.1082
325	0.169412	26.1889
326	0.169594	26.2697
327	0.169776	26.3505
328	0.169958	26.4313
329	0.170141	26.5121
330	0.170324	26.5929
331	0.170507	26.6736
332	0.170691	26.7544
333	0.170874	26.8352
334	0.171058	26.916
335	0.171242	26.9968
336	0.171426	27.0775
337	0.17161	27.1583
338	0.171795	27.2391
339	0.171979	27.3199
340	0.172164	27.4007
341	0.172349	27.4815
342	0.172535	27.5622
343	0.17272	27.643
344	0.172906	27.7238
345	0.173092	27.8046
346	0.173278	27.8854
347	0.173464	27.9662
348	0.173651	28.0469
349	0.173837	28.1277
350	0.174024	28.2085
351	0.174211	28.2893
352	0.174398	28.3701
353	0.174586	28.4509
354	0.174774	28.5316
355	0.174962	28.6124
356	0.17515	28.6932
357	0.175338	28.774
358	0.175526	28.8548
359	0.175715	28.9356
360	0.175904	29.0163
361	0.176093	29.0971
362	0.176283	29.1779
363	0.176472	29.2587
364	0.176662	29.3395
365	0.176852	29.4202
366	0.177042	29.501
367	0.177232	29.5818
368	0.177423	29.6626
369	0.177613	29.7434
370	0.177804	29.8242
371	0.177996	29.9049
372	0.178187	29.9857
373	0.178379	30.0665
374	0.17857	30.1473
375	0.178762	30.2281
376	0.178954	30.3089
377	0.179147	30.3896
378	0.179339	30.4704
379	0.179532	30.5512
380	0.179725	30.632
381	0.179918	30.7128
382	0.180112	30.7936
383	0.180306	30.8743
384	0.180499	30.9551
385	0.180693	31.0359
386	0.180888	31.1167
387	0.181082	31.1975
388	0.181277	31.2783
389	0.181472	31.359
390	0.181667	31.4398
391	0.181862	31.5206
392	0.182058	31.6014
393	0.182253	31.6822
394	0.182449	31.7629
395	0.182646	31.8437
396	0.182842	31.9245
397	0.183038	32.0053
398	0.183235	32.0861
399	0.183432	32.1669
400	0.183629	32.2476
401	0.183827	32.3284
402	0.184024	32.4092
403	0.184222	32.49
404	0.18442	32.5708
405	0.184619	32.6516
406	0.184817	32.7323
407	0.185016	32.8131
408	0.185215	32.8939
409	0.185414	32.9747
410	0.185613	33.0555
411	0.185813	33.1363
412	0.186013	33.217
413	0.186213	33.2978
414	0.186413	33.3786
415	0.186613	33.4594
416	0.186814	33.5402
417	0.187015	33.6209
418	0.187216	33.7017
419	0.187417	33.7825
420	0.187618	33.8633
421	0.18782	33.9441
422	0.188022	34.0249
423	0.188224	34.1056
424	0.188427	34.1864
425	0.188629	34.2672
426	0.188832	34.348
427	0.189035	34.4288
428	0.189238	34.5096
429	0.189442	34.5903
430	0.189645	34.6711
431	0.189849	34.7519
432	0.190053	34.8327
433	0.190258	34.9135
434	0.190462	34.9943
435	0.190667	35.075
436	0.190872	35.1558
437	0.191077	35.2366
438	0.191283	35.3174
439	0.191488	35.3982
440	0.191694	35.479
441	0.1919	35.5597
442	0.192106	35.6405
443	0.192313	35.7213
444	0.19252	35.8021
445	0.192727	35.8829
446	0.192934	35.9636
447	0.193141	36.0444
448	0.193349	36.1252
449	0.193557	36.206
450	0.193765	36.2868
451	0.193973	36.3676
452	0.194182	36.4483
453	0.194391	36.5291
454	0.1946	36.6099
455	0.194809	36.6907
456	0.195018	36.7715
457	0.195228	36.8523
458	0.195438	36.933
459	0.195648	37.0138
460	0.195858	37.0946
461	0.196069	37.1754
462	0.19628	37.2562
463	0.196491	37.337
464	0.196702	37.4177
465	0.196913	37.4985
466	0.197125	37.5793
467	0.197337	37.6601
468	0.197549	37.7409
469	0.197762	37.8217
470	0.197974	37.9024
471	0.198187	37.9832
472	0.1984	38.064
473	0.198613	38.1448
474	0.198827	38.2256
475	0.199041	38.3063
476	0.199255	38.3871
477	0.199469	38.4679
478	0.199683	38.5487
479	0.199898	38.6295
480	0.200113	38.7103
481	0.200328	38.791
482	0.200543	38.8718
483	0.200759	38.9526
484	0.200975	39.0334
485	0.201191	39.1142
486	0.201407	39.195
487	0.201624	39.2757
488	0.20184	39.3565
489	0.202057	39.4373
490	0.202275	39.5181
491	0.202492	39.5989
492	0.20271	39.6797
493	0.202928	39.7604
494	0.203146	39.8412
495	0.203364	39.922
496	0.203583	40.0028
497	0.203802	40.0836
498	0.204021	40.1643
499	0.20424	40.2451
500	0.20446	40.3259
501	0.20468	40.4067
502	0.2049	40.4875
503	0.20512	40.5683
504	0.205341	40.649
505	0.205561	40.7298
506	0.205782	40.8106
507	0.206004	40.8914
508	0.206225	40.9722
509	0.206447	41.053
510	0.206669	41.1337
511	0.206891	41.2145
512	0.207113	41.2953
513	0.207336	41.3761
514	0.207559	41.4569
515	0.207782	41.5377
516	0.208005	41.6184
517	0.208229	41.6992
518	0.208453	41.78
519	0.208677	41.8608
520	0.208901	41.9416
521	0.209126	42.0224
522	0.209351	42.1031
523	0.209576	42.1839
524	0.209801	42.2647
525	0.210027	42.3455
526	0.210253	42.4263
527	0.210479	42.507
528	0.210705	42.5878
529	0.210931	42.6686
530	0.211158	42.7494
531	0.211385	42.8302
532	0.211612	42.911
533	0.21184	42.9917
534	0.212068	43.0725
535	0.212296	43.1533
536	0.212524	43.2341
537	0.212752	43.3149
538	0.212981	43.3957
539	0.21321	43.4764
540	0.213439	43.5572
541	0.213669	43.638
542	0.213899	43.7188
543	0.214129	43.7996
544	0.214359	43.8804
545	0.214589	43.9611
546	0.21482	44.0419
547	0.215051	44.1227
548	0.215282	44.2035
549	0.215514	44.2843
550	0.215745	44.3651
551	0.215977	44.4458
552	0.216209	44.5266
553	0.216442	44.6074
554	0.216674	44.6882
555	0.216907	44.769
556	0.217141	44.8497
557	0.217374	44.9305
558	0.217608	45.0113
559	0.217842	45.0921
560	0.218076	45.1729
561	0.21831	45.2537
562	0.218545	45.3344
563	0.21878	45.4152
564	0.219015	45.496
565	0.219251	45.5768
566	0.219486	45.6576
567	0.219722	45.7384
568	0.219959	45.8191
569	0.220195	45.8999
570	0.220432	45.9807
571	0.220669	46.0615
572	0.220906	46.1423
573	0.221144	46.2231
574	0.221381	46.3038
575	0.221619	46.3846
576	0.221858	46.4654
577	0.222096	46.5462
578	0.222335	46.627
579	0.222574	46.7077
580	0.222813	46.7885
581	0.223053	46.8693
582	0.223293	46.9501
583	0.223533	47.0309
584	0.223773	47.1117
585	0.224014	47.1924
586	0.224254	47.2732
587	0.224495	47.354
588	0.224737	47.4348
589	0.224978	47.5156
590	0.22522	47.5964
591	0.225462	47.6771
592	0.225705	47.7579
593	0.225947	47.8387
594	0.22619	47.9195
595	0.226434	48.0003
596	0.226677	48.0811
597	0.226921	48.1618
598	0.227165	48.2426
599	0.227409	48.3234
600	0.227653	48.4042
601	0.227898	48.485
602	0.228143	48.5658
603	0.228388	48.6465
604	0.228634	48.7273
605	0.22888	48.8081
606	0.229126	48.8889
607	0.229372	48.9697
608	0.229619	49.0504
609	0.229866	49.1312
610	0.230113	49.212
611	0.23036	49.2928
612	0.230608	49.3736
613	0.230856	49.4544
614	0.231104	49.5351
615	0.231352	49.6159
616	0.231601	49.6967
617	0.23185	49.7775
618	0.232099	49.8583
619	0.232349	49.9391
620	0.232599	50.0198
621	0.232849	50.1006
622	0.233099	50.1814
623	0.23335	50.2622
624	0.233601	50.343
625	0.233852	50.4238
626	0.234103	50.5045
627	0.234355	50.5853
628	0.234607	50.6661
629	0.234859	50.7469
630	0.235112	50.8277
631	0.235364	50.9085
632	0.235617	50.9892
633	0.235871	51.07
634	0.236124	51.1508
635	0.236378	51.2316
636	0.236632	51.3124
637	0.236887	51.3931
638	0.237141	51.4739
639	0.237396	51.5547
640	0.237651	51.6355
641	0.237907	51.7163
642	0.238163	51.7971
643	0.238419	51.8778
644	0.238675	51.9586
645	0.238932	52.0394
646	0.239189	52.1202
647	0.239446	52.201
648	0.239703	52.2818
649	0.239961	52.3625
650	0.240219	52.4433
651	0.240477	52.5241
652	0.240736	52.6049
653	0.240994	52.6857
654	0.241254	52.7665
655	0.241513	52.8472
656	0.241773	52.928
657	0.242032	53.0088
658	0.242293	53.0896
659	0.242553	53.1704
660	0.242814	53.2511
661	0.243075	53.3319
662	0.243336	53.4127
663	0.243598	53.4935
664	0.24386	53.5743
665	0.244122	53.6551
666	0.244384	53.7358
667	0.244647	53.8166
668	0.24491	53.8974
669	0.245174	53.9782
670	0.245437	54.059
671	0.245701	54.1398
672	0.245965	54.2205
673	0.24623	54.3013
674	0.246494	54.3821
675	0.246759	54.4629
676	0.247025	54.5437
677	0.24729	54.6245
678	0.247556	54.7052
679	0.247822	54.786
680	0.248089	54.8668
681	0.248355	54.9476
682	0.248622	55.0284
683	0.24889	55.1092
684	0.249157	55.1899
685	0.249425	55.2707
686	0.249693	55.3515
687	0.249962	55.4323
688	0.25023	55.5131
689	0.250499	55.5938
690	0.250769	55.6746
691	0.251038	55.7554
692	0.251308	55.8362
693	0.251578	55.917
694	0.251849	55.9978
695	0.25212	56.0785
696	0.252391	56.1593
697	0.252662	56.2401
698	0.252934	56.3209
699	0.253206	56.4017
700	0.253478	56.4825
701	0.25375	56.5632
702	0.254023	56.644
703	0.254296	56.7248
704	0.25457	56.8056
705	0.254843	56.8864
706	0.255117	56.9672
707	0.255392	57.0479
708	0.255666	57.1287
709	0.255941	57.2095
710	0.256216	57.2903
711	0.256492	57.3711
712	0.256767	57.4518
713	0.257043	57.5326
714	0.25732	57.6134
715	0.257596	57.6942
716	0.257873	57.775
717	0.258151	57.8558
718	0.258428	57.9365
719	0.258706	58.0173
720	0.258984	58.0981
721	0.259263	58.1789
722	0.259541	58.2597
723	0.25982	58.3405
724	0.2601	58.4212
725	0.260379	58.502
726	0.260659	58.5828
727	0.260939	58.6636
728	0.26122	58.7444
729	0.261501	58.8252
730	0.261782	58.9059
731	0.262063	58.9867
732	0.262345	59.0675
733	0.262627	59.1483
734	0.26291	59.2291
735	0.263192	59.3099
736	0.263475	59.3906
737	0.263758	59.4714
738	0.264042	59.5522
739	0.264326	59.633
740	0.26461	59.7138
741	0.264895	59.7945
742	0.265179	59.8753
743	0.265464	59.9561
744	0.26575	60.0369
745	0.266036	60.1177
746	0.266322	60.1985
747	0.266608	60.2792
748	0.266895	60.36
749	0.267181	60.4408
750	0.267469	60.5216
751	0.267756	60.6024
752	0.268044	60.6832
753	0.268332	60.7639
754	0.268621	60.8447
755	0.26891	60.9255
756	0.269199	61.0063
757	0.269488	61.0871
758	0.269778	61.1679
759	0.270068	61.2486
760	0.270358	61.3294
761	0.270649	61.4102
762	0.27094	61.491
763	0.271231	61.5718
764	0.271523	61.6526
765	0.271815	61.7333
766	0.272107	61.8141
767	0.272399	61.8949
768	0.272692	61.9757
769	0.272985	62.0565
770	0.273279	62.1372
771	0.273573	62.218
772	0.273867	62.2988
773	0.274161	62.3796
774	0.274456	62.4604
775	0.274751	62.5412
776	0.275046	62.6219
777	0.275342	62.7027
778	0.275638	62.7835
779	0.275935	62.8643
780	0.276231	62.9451
781	0.276528	63.0259
782	0.276825	63.1066
783	0.277123	63.1874
784	0.277421	63.2682
785	0.277719	63.349
786	0.278018	63.4298
787	0.278317	63.5106
788	0.278616	63.5913
789	0.278915	63.6721
790	0.279215	63.7529
791	0.279516	63.8337
792	0.279816	63.9145
793	0.280117	63.9952
794	0.280418	64.076
795	0.28072	64.1568
796	0.281021	64.2376
797	0.281323	64.3184
798	0.281626	64.3992
799	0.281929	64.4799
800	0.282232	64.5607
801	0.282535	64.6415
802	0.282839	64.7223
803	0.283143	64.8031
804	0.283447	64.8839
805	0.283752	64.9646
806	0.284057	65.0454
807	0.284363	65.1262
808	0.284668	65.207
809	0.284974	65.2878
810	0.285281	65.3686
811	0.285587	65.4493
812	0.285895	65.5301
813	0.286202	65.6109
814	0.28651	65.6917
815	0.286818	65.7725
816	0.287126	65.8533
817	0.287435	65.934
818	0.287744	66.0148
819	0.288053	66.0956
820	0.288363	66.1764
821	0.288673	66.2572
822	0.288983	66.3379
823	0.289294	66.4187
824	0.289605	66.4995
825	0.289916	66.5803
826	0.290228	66.6611
827	0.29054	66.7419
828	0.290852	66.8226
829	0.291165	66.9034
830	0.291478	66.9842
831	0.291791	67.065
832	0.292105	67.1458
833	0.292419	67.2266
834	0.292733	67.3073
835	0.293048	67.3881
836	0.293363	67.4689
837	0.293679	67.5497
838	0.293994	67.6305
839	0.29431	67.7113
840	0.294627	67.792
841	0.294944	67.8728
842	0.295261	67.9536
843	0.295578	68.0344
844	0.295896	68.1152
845	0.296214	68.196
846	0.296532	68.2767
847	0.296851	68.3575
848	0.29717	68.4383
849	0.29749	68.5191
850	0.29781	68.5999
851	0.29813	68.6806
852	0.29845	68.7614
853	0.298771	68.8422
854	0.299092	68.923
855	0.299414	69.0038
856	0.299736	69.0846
857	0.300058	69.1653
858	0.300381	69.2461
859	0.300704	69.3269
860	0.301027	69.4077
861	0.301351	69.4885
862	0.301675	69.5693
863	0.301999	69.65
864	0.302324	69.7308
865	0.302649	69.8116
866	0.302974	69.8924
867	0.3033	69.9732
868	0.303626	70.054
869	0.303952	70.1347
870	0.304279	70.2155
871	0.304606	70.2963
872	0.304934	70.3771
873	0.305261	70.4579
874	0.30559	70.5386
875	0.305918	70.6194
876	0.306247	70.7002
877	0.306576	70.781
878	0.306906	70.8618
879	0.307236	70.9426
880	0.307566	71.0233
881	0.307897	71.1041
882	0.308228	71.1849
883	0.308559	71.2657
884	0.308891	71.3465
885	0.309223	71.4273
886	0.309556	71.508
887	0.309888	71.5888
888	0.310221	71.6696
889	0.310555	71.7504
890	0.310889	71.8312
891	0.311223	71.912
892	0.311558	71.9927
893	0.311893	72.0735
894	0.312228	72.1543
895	0.312564	72.2351
896	0.3129	72.3159
897	0.313236	72.3967
898	0.313573	72.4774
899	0.31391	72.5582
900	0.314247	72.639
901	0.314585	72.7198
902	0.314924	72.8006
903	0.315262	72.8813
904	0.315601	72.9621
905	0.31594	73.0429
906	0.31628	73.1237
907	0.31662	73.2045
908	0.31696	73.2853
909	0.317301	73.366
910	0.317642	73.4468
911	0.317984	73.5276
912	0.318326	73.6084
913	0.318668	73.6892
914	0.319011	73.77
915	0.319353	73.8507
916	0.319697	73.9315
917	0.320041	74.0123
918	0.320385	74.0931
919	0.320729	74.1739
920	0.321074	74.2547
921	0.321419	74.3354
922	0.321765	74.4162
923	0.322111	74.497
924	0.322457	74.5778
925	0.322804	74.6586
926	0.323151	74.7394
927	0.323498	74.8201
928	0.323846	74.9009
929	0.324194	74.9817
930	0.324542	75.0625
931	0.324891	75.1433
932	0.325241	75.224
933	0.32559	75.3048
934	0.32594	75.3856
935	0.326291	75.4664
936	0.326642	75.5472
937	0.326993	75.628
938	0.327344	75.7087
939	0.327696	75.7895
940	0.328049	75.8703
941	0.328401	75.9511
942	0.328754	76.0319
943	0.329108	76.1127
944	0.329462	76.1934
945	0.329816	76.2742
946	0.33017	76.355
947	0.330525	76.4358
948	0.330881	76.5166
949	0.331236	76.5974
950	0.331593	76.6781
951	0.331949	76.7589
952	0.332306	76.8397
953	0.332663	76.9205
954	0.333021	77.0013
955	0.333379	77.082
956	0.333737	77.1628
957	0.334096	77.2436
958	0.334455	77.3244
959	0.334815	77.4052
960	0.335175	77.486
961	0.335535	77.5667
962	0.335896	77.6475
963	0.336257	77.7283
964	0.336618	77.8091
965	0.33698	77.8899
966	0.337343	77.9707
967	0.337705	78.0514
968	0.338068	78.1322
969	0.338432	78.213
970	0.338796	78.2938
971	0.33916	78.3746
972	0.339525	78.4554
973	0.33989	78.5361
974	0.340255	78.6169
975	0.340621	78.6977
976	0.340987	78.7785
977	0.341354	78.8593
978	0.341721	78.9401
979	0.342088	79.0208
980	0.342456	79.1016
981	0.342824	79.1824
982	0.343193	79.2632
983	0.343561	79.344
984	0.343931	79.4247
985	0.344301	79.5055
986	0.344671	79.5863
987	0.345041	79.6671
988	0.345412	79.7479
989	0.345784	79.8287
990	0.346155	79.9094
991	0.346528	79.9902
992	0.3469	80.071
993	0.347273	80.1518
994	0.347646	80.2326
995	0.34802	80.3134
996	0.348394	80.3941
997	0.348769	80.4749
998	0.349144	80.5557
999	0.349519	80.6365
1000	0.349895	80.7173

## Sheet: edfig2b
	entity_ID	entity_class	sprich	latitude	longitude	temp	prec	elev_range	AM	EM	ORC	NM	entity_class2	abslatitude	sprich_exp	AM_exp	EM_exp	ORC_exp	NM_exp	propAM_exp	propEM_exp	propORC_exp	AMdiff	EMdiff	ORCdiff	NMdiff	sprichdiff	AMdebt	EMdebt	ORCdebt	NMdebt	Tdebt	C_AMdebt	C_EMdebt	C_ORCdebt	C_NMdebt	dist	area	area.unscaled	dist.unscaled	elev_range.unscaled	temp.unscaled	prec.unscaled	mlis.ratio	lg.mlis.ratio
1	3	Island	268	-10.4853	105.637	0.848236	0.985565	-0.502375	246	1	12	9	Oceanic	10.4853	3383	2983	40	223	137	0.881762	0.0118238	0.0659178	2737	39	211	128	3115	0.917533	0.975	0.946188	0.934307	0.92078	0.878652	0.0125201	0.0677368	0.0410915	1.34276	-0.924942	139.61	1309.62	367	23.9649	2000.99	0.0792196	-1.10117
2	125	Island	62	-12.1636	96.8733	1.14918	0.996208	-2.24829	53	1	0	8	Oceanic	12.1636	3421	3025	42	210	144	0.884244	0.0122771	0.0613856	2972	41	210	136	3359	0.982479	0.97619	1	0.944444	0.981877	0.884787	0.012206	0.0625186	0.0404882	1.38492	-1.48608	20.6073	1648.2	29	26.7094	2018.4	0.0181234	-1.74176
3	127	Island	311	-31.553	159.077	0.31082	0.721365	-0.332193	272	3	12	24	Oceanic	31.553	2154	1869	57	66	162	0.867688	0.0264624	0.0306407	1597	54	54	138	1843	0.854468	0.947368	0.818182	0.851852	0.855617	0.866522	0.0293001	0.0293001	0.0748779	1.19036	-1.53458	17.4658	570.358	470	19.0638	1613.67	0.144383	-0.840485
4	128	Island	192	-29.0326	167.952	0.327598	0.455396	-0.598806	165	0	10	17	Oceanic	29.0326	2396	2102	56	79	159	0.877295	0.0233723	0.0329716	1937	56	69	142	2204	0.921503	1	0.873418	0.893082	0.919866	0.878857	0.0254083	0.0313067	0.0644283	1.35409	-1.30758	37.8766	1393.07	319	19.2168	1299.45	0.0801336	-1.09619
5	129	Island	77	-54.6284	158.864	-1.33918	0.142207	-0.431204	61	0	3	13	Oceanic	54.6284	1221	929	50	19	223	0.760852	0.04095	0.015561	868	50	16	210	1144	0.934338	1	0.842105	0.941704	0.936937	0.758741	0.0437063	0.013986	0.183566	1.41556	-0.936305	134.305	1947.99	407	4.01632	1006.95	0.0630631	-1.20022
6	131	Island	183	39.6991	-31.1052	0.0894212	0.553478	-0.0464508	145	5	2	31	Oceanic	39.6991	1776	1476	57	39	204	0.831081	0.0320946	0.0219595	1331	52	37	173	1593	0.901762	0.912281	0.948718	0.848039	0.896959	0.83553	0.0326428	0.0232266	0.1086	1.40641	-1.54052	17.1153	1853.13	712	17.0447	1407.49	0.103041	-0.986992
7	132	Island	229	39.4419	-31.2025	0.0676551	0.746025	0.127625	182	6	2	39	Oceanic	39.4419	1779	1481	57	39	202	0.83249	0.0320405	0.0219224	1299	51	37	163	1550	0.87711	0.894737	0.948718	0.806931	0.871276	0.838065	0.0329032	0.023871	0.105161	1.40762	-0.922072	140.982	1865.37	917	16.8462	1646.4	0.128724	-0.89034
8	133	Island	253	38.5782	-28.7013	0.0882479	0.476599	0.222765	207	7	3	36	Oceanic	38.5782	1793	1500	57	41	195	0.836587	0.0317903	0.0228667	1293	50	38	159	1540	0.862	0.877193	0.926829	0.815385	0.858896	0.83961	0.0324675	0.0246753	0.103247	1.3861	-0.861884	173.091	1658.81	1053	17.034	1322.08	0.141104	-0.85046
9	134	Island	257	38.4695	-28.3336	0.0532544	0.508431	0.766804	210	7	3	37	Oceanic	38.4695	1795	1502	57	42	194	0.836769	0.0317549	0.0233983	1292	50	39	157	1538	0.860186	0.877193	0.928571	0.809278	0.856825	0.840052	0.0325098	0.0253576	0.102081	1.38084	-0.584902	444.974	1611.87	2322	16.7149	1356.8	0.143175	-0.844131
10	135	Island	149	39.0523	-28.0113	0.120522	0.288415	-0.432897	122	4	1	22	Oceanic	39.0523	1785	1489	57	40	199	0.834174	0.0319328	0.022409	1367	53	39	177	1636	0.918066	0.929825	0.975	0.889447	0.916527	0.835575	0.0323961	0.0238386	0.108191	1.37923	-1.1693	60.6915	1597.82	406	17.3284	1134.26	0.0834734	-1.07845
11	136	Island	236	38.6372	-28.0292	0.0704534	0.47133	0.226674	187	7	3	39	Oceanic	38.6372	1791	1498	57	41	195	0.836404	0.0318258	0.0228922	1311	50	38	156	1555	0.875167	0.877193	0.926829	0.8	0.86823	0.843087	0.0321543	0.0244373	0.100322	1.3779	-0.761426	243.781	1586.21	1059	16.8717	1316.42	0.13177	-0.880184
12	137	Island	263	38.7239	-27.2123	0.120413	0.359898	0.212895	215	6	3	39	Oceanic	38.7239	1790	1496	57	41	196	0.835754	0.0318436	0.022905	1281	51	38	157	1527	0.856283	0.894737	0.926829	0.80102	0.853073	0.8389	0.0333988	0.0248854	0.102816	1.37039	-0.615748	400.562	1522.6	1038	17.3274	1202.24	0.146927	-0.832897
13	138	Island	287	37.7954	-25.4819	0.050649	0.218515	0.250928	231	7	3	46	Oceanic	37.7954	1809	1520	57	43	189	0.840243	0.0315091	0.02377	1289	50	40	143	1522	0.848026	0.877193	0.930233	0.756614	0.841349	0.846912	0.0328515	0.0262812	0.0939553	1.35103	-0.433825	744.721	1370.04	1097	16.6911	1071.5	0.158651	-0.799557
14	139	Island	214	36.9713	-25.0998	0.108661	-0.107522	-0.188705	175	5	3	31	Oceanic	36.9713	1831	1546	57	45	183	0.844347	0.0311305	0.0245767	1371	52	42	152	1617	0.886805	0.912281	0.933333	0.830601	0.883124	0.847866	0.0321583	0.025974	0.0940012	1.35214	-1.03208	96.8918	1378.31	579	17.2202	821.667	0.116876	-0.932275
15	145	Island	658	27.7465	-18.0066	0.207401	-1.36203	0.468017	562	15	5	76	Oceanic	27.7465	2530	2230	55	87	158	0.881423	0.0217391	0.0343874	1668	40	82	82	1872	0.747982	0.727273	0.942529	0.518987	0.739921	0.891026	0.0213675	0.0438034	0.0438034	1.11738	-0.727656	273.524	383.073	1504	18.1207	295.842	0.260079	-0.584895
16	146	Island	831	28.6899	-17.8583	0.00112217	-0.989889	0.806242	707	16	6	102	Oceanic	28.6899	2431	2136	56	81	158	0.878651	0.0230358	0.0333196	1429	40	75	56	1600	0.669007	0.714286	0.925926	0.35443	0.658165	0.893125	0.025	0.046875	0.035	1.13291	-0.445175	716.459	416.923	2459	16.2395	400.555	0.341835	-0.466184
17	147	Island	838	28.1174	-17.2326	0.18156	-1.30969	0.463887	726	19	3	90	Oceanic	28.1174	2492	2193	56	85	158	0.880016	0.0224719	0.0341091	1467	37	82	68	1654	0.668947	0.660714	0.964706	0.43038	0.663724	0.886941	0.02237	0.0495768	0.0411125	1.09287	-0.637286	372.206	335.136	1495	17.885	308.723	0.336276	-0.473304
18	148	Island	1294	28.2911	-16.5563	-0.0187349	-1.12812	1.08863	1100	27	7	160	Oceanic	28.2911	2474	2176	56	84	158	0.879547	0.0226354	0.0339531	1076	29	77	-2	1180	0.494485	0.517857	0.916667	0	0.47696	0.911864	0.0245763	0.0652542	0	1.06539	-0.13819	2040.14	288.476	3707	16.0584	357.913	0.52304	-0.281465
19	149	Island	1123	27.9548	-15.5932	0.201051	-1.50088	0.649852	939	29	6	149	Oceanic	27.9548	2508	2209	55	86	158	0.880781	0.0219298	0.0342903	1270	26	80	9	1385	0.574921	0.472727	0.930233	0.056962	0.552233	0.916968	0.0187726	0.0577617	0.00649819	0.994863	-0.21478	1571.35	196.361	1959	18.0628	264.213	0.447767	-0.348948
20	150	Island	718	28.4061	-14.0365	0.419415	-2.38862	0.0590474	619	9	0	90	Oceanic	28.4061	2461	2164	56	83	158	0.879317	0.022755	0.0337261	1545	47	83	68	1743	0.713956	0.839286	1	0.43038	0.708249	0.886403	0.026965	0.047619	0.0390132	0.864687	-0.196938	1669.88	96.535	830	20.0542	128.236	0.291751	-0.534987
21	151	Island	674	29.0245	-13.6418	0.361055	-2.23249	-0.0474177	566	8	3	97	Oceanic	29.0245	2397	2103	56	79	159	0.877347	0.0233625	0.0329579	1537	48	76	62	1723	0.730861	0.857143	0.962025	0.389937	0.718815	0.892049	0.0278584	0.0441091	0.0359837	0.914139	-0.406088	818.571	126.425	711	19.522	145.622	0.281185	-0.551008
22	155	Island	103	-1.3784	-89.6787	0.792786	-0.669693	-0.883158	96	0	0	7	Oceanic	1.3784	3035	2597	35	296	107	0.855684	0.0115321	0.0975288	2501	35	296	100	2932	0.963034	1	1	0.934579	0.966063	0.853001	0.0119372	0.100955	0.0341064	1.28611	-1.15321	64.1142	961.519	211	23.4592	519.869	0.0339374	-1.46932
23	156	Island	173	-0.385734	-91.5129	0.772378	-1.35978	0.458807	157	0	3	13	Oceanic	0.385734	3000	2556	34	305	105	0.852	0.0113333	0.101667	2399	34	302	92	2827	0.938576	1	0.990164	0.87619	0.942333	0.848603	0.0120269	0.106827	0.0325433	1.32163	-0.474137	649.106	1167.04	1484	23.2731	296.383	0.0576667	-1.23908
24	157	Island	237	-1.2936	-90.4353	0.737854	-0.834183	-0.187518	212	0	4	21	Oceanic	1.2936	3032	2593	35	297	107	0.855211	0.0115435	0.0979551	2381	35	293	86	2795	0.918241	1	0.986532	0.803738	0.921834	0.851878	0.0125224	0.10483	0.0307692	1.3012	-0.853632	178.029	1044	580	22.9582	454.7	0.0781662	-1.10698
25	158	Island	55	0.325229	-89.9568	0.881434	-1.38346	-1.57662	49	0	0	6	Oceanic	0.325229	2998	2553	34	306	105	0.851568	0.0113409	0.102068	2504	34	306	99	2943	0.980807	1	1	0.942857	0.981654	0.850832	0.0115528	0.103976	0.0336391	1.29619	-1.5718	15.3832	1015.83	77	24.2676	290.725	0.0183456	-1.73647
26	159	Island	362	-0.559293	-91.1843	0.74227	-1.32585	0.56034	320	1	11	30	Oceanic	0.559293	3007	2563	35	303	106	0.852345	0.0116395	0.100765	2243	34	292	76	2645	0.875146	0.971429	0.963696	0.716981	0.879614	0.848015	0.0128544	0.110397	0.0287335	1.3105	0.108287	4726.57	1098.3	1720	22.9985	304.687	0.120386	-0.919425
27	160	Island	57	0.332085	-90.4757	0.886765	-1.07007	-0.561043	53	0	0	4	Oceanic	0.332085	2998	2553	34	306	105	0.851568	0.0113409	0.102068	2500	34	306	101	2941	0.97924	1	1	0.961905	0.980987	0.850051	0.0115607	0.104046	0.0343421	1.30522	-0.941547	131.926	1067.1	337	24.3163	375.239	0.0190127	-1.72096
28	161	Island	175	0.586845	-90.757	0.827877	-0.858194	-0.114441	157	0	7	11	Oceanic	0.586845	3008	2564	35	303	106	0.852394	0.0116356	0.100731	2407	35	296	95	2833	0.938768	1	0.976898	0.896226	0.941822	0.849629	0.0123544	0.104483	0.0335334	1.31177	-1.17105	60.3308	1105.93	645	23.7792	445.897	0.0581782	-1.23524
29	162	Island	112	-0.610811	-90.6658	0.729675	-1.84765	-0.349987	101	0	1	10	Oceanic	0.610811	3009	2565	35	303	106	0.852443	0.0116318	0.100698	2464	35	302	96	2897	0.960624	1	0.9967	0.90566	0.962778	0.850535	0.0120815	0.104246	0.0331377	1.30811	-1.52462	18.0692	1084.08	458	22.8836	199.216	0.0372217	-1.4292
30	163	Island	291	-0.826798	-89.4306	0.786414	-0.585378	-0.0283328	265	0	4	22	Oceanic	0.826798	3016	2574	35	301	106	0.853448	0.0116048	0.0998011	2309	35	297	84	2725	0.897047	1	0.986711	0.792453	0.903515	0.847339	0.012844	0.108991	0.0308257	1.27955	-0.517465	559.978	927.687	731	23.4011	556.815	0.0964854	-1.01554
31	164	Island	413	-0.627248	-90.3584	0.75975	-1.55092	0.088258	367	1	12	33	Oceanic	0.627248	3009	2565	35	303	106	0.852443	0.0116318	0.100698	2198	34	291	73	2596	0.85692	0.971429	0.960396	0.688679	0.862745	0.846687	0.0130971	0.112096	0.0281202	1.29902	-0.35117	987.094	1031.63	866	23.1579	253.664	0.137255	-0.862472
32	165	Island	78	-0.818429	-90.0588	0.788992	-1.05976	-0.723803	74	0	0	4	Oceanic	0.818429	3015	2573	35	301	106	0.8534	0.0116086	0.0998342	2499	35	301	102	2937	0.97124	1	1	0.962264	0.974129	0.850868	0.0119169	0.102486	0.0347293	1.29591	-1.42765	25.1516	1014.28	266	23.4246	378.403	0.0258706	-1.58719
33	166	Island	291	-0.266245	-90.7125	0.812821	-1.69655	0.123864	258	0	7	26	Oceanic	0.266245	2996	2551	34	306	105	0.851469	0.0113485	0.102136	2293	34	299	79	2705	0.898863	1	0.977124	0.752381	0.90287	0.847689	0.0125693	0.110536	0.0292052	1.30665	-0.50863	577.1	1075.45	912	23.6419	225.298	0.0971295	-1.01265
34	171	Island	574	19.5981	-155.518	0.0777848	0.826495	1.17911	544	1	3	26	Oceanic	19.5981	3241	2888	48	149	156	0.891083	0.0148102	0.0459735	2344	47	146	130	2667	0.811634	0.979167	0.979866	0.833333	0.822894	0.87889	0.0176228	0.0547432	0.0487439	1.53193	0.341243	10457.2	3674.69	4228	16.9386	1757.89	0.177106	-0.751767
35	172	Island	644	22.0584	-159.524	0.540615	0.823431	0.506272	609	1	8	26	Oceanic	22.0584	3069	2733	51	129	156	0.890518	0.0166178	0.0420332	2124	50	121	130	2425	0.777168	0.980392	0.937984	0.833333	0.79016	0.875876	0.0206186	0.0498969	0.0536082	1.52966	-0.239788	1442.95	3629.56	1590	21.1595	1753.51	0.20984	-0.678111
36	173	Island	69	20.5476	-156.609	0.767891	0.226736	-0.35149	65	0	0	4	Oceanic	20.5476	3180	2834	49	141	156	0.891195	0.0154088	0.0443396	2769	49	141	152	3111	0.977064	1	1	0.974359	0.978302	0.890068	0.0157506	0.045323	0.0488589	1.53501	-0.977626	116.659	3736.85	457	23.2322	1078.7	0.0216981	-1.66358
37	176	Island	380	20.835	-156.927	0.690261	0.386494	0.209573	359	1	3	17	Oceanic	20.835	3161	2816	50	139	156	0.890857	0.0158178	0.0439734	2457	49	136	139	2781	0.872514	0.98	0.978417	0.891026	0.879785	0.883495	0.0176196	0.0489033	0.049982	1.53517	-0.641735	366.604	3740.26	1033	22.5242	1228.56	0.120215	-0.920041
38	180	Island	652	20.7904	-156.337	0.416247	0.760327	0.960486	617	2	7	26	Oceanic	20.7904	3164	2819	50	139	156	0.890961	0.0158028	0.0439317	2202	48	132	130	2512	0.781128	0.96	0.94964	0.833333	0.793932	0.876592	0.0191083	0.0525478	0.0517516	1.53213	-0.159977	1894.11	3678.73	3077	20.0253	1665.69	0.206068	-0.685989
39	181	Island	31	28.2081	-177.367	0.715615	0.559625	-2.18058	24	0	0	7	Oceanic	28.2081	2482	2184	56	84	158	0.879936	0.0225624	0.0338437	2160	56	84	151	2451	0.989011	1	1	0.955696	0.98751	0.881273	0.0228478	0.0342717	0.0616075	1.50433	-1.82728	6.43352	3161.19	32	22.7554	1414.55	0.0124899	-1.90344
40	183	Island	503	21.1332	-157.015	0.683133	0.61019	0.476201	475	1	7	20	Oceanic	21.1332	3139	2797	50	136	156	0.891048	0.0159286	0.0433259	2322	49	129	136	2636	0.830175	0.98	0.948529	0.871795	0.839758	0.88088	0.0185888	0.0489378	0.0515933	1.53366	-0.460315	680.422	3709.53	1522	22.4592	1474.01	0.160242	-0.795223
41	186	Island	100	21.8966	-160.152	0.775675	-0.393402	-0.424476	89	0	1	10	Oceanic	21.8966	3082	2745	51	130	156	0.890655	0.0165477	0.0421804	2656	51	129	146	2982	0.967577	1	0.992308	0.935897	0.967554	0.890677	0.0171026	0.0432596	0.0489604	1.53071	-0.823464	197.313	3650.3	411	23.3032	651.028	0.0324465	-1.48883
42	187	Island	605	21.4587	-157.973	0.738332	0.757429	0.359215	571	1	10	23	Oceanic	21.4587	3115	2775	50	134	156	0.890851	0.0160514	0.0430177	2204	49	124	133	2510	0.794234	0.98	0.925373	0.852564	0.805778	0.878088	0.0195219	0.0494024	0.052988	1.53318	-0.216872	1560.18	3699.82	1284	22.9626	1661.76	0.194222	-0.711703
43	202	Island	1491	-21.1333	55.5327	0.157433	0.6927	0.957349	1195	5	243	48	Oceanic	21.1333	3139	2797	50	136	156	0.891048	0.0159286	0.0433259	1602	45	-107	108	1648	0.572757	0.9	0	0.692308	0.525008	0.972087	0.0273058	0	0.065534	1.38676	-0.077076	2512.65	1664.74	3063	17.665	1576.44	0.474992	-0.323314
44	203	Island	57	-7.99629	-140.687	1.04953	0.36647	-0.192279	54	1	0	2	Oceanic	7.99629	3297	2889	38	242	128	0.876251	0.0115256	0.0734001	2835	37	242	126	3240	0.981308	0.973684	1	0.984375	0.982712	0.875	0.0114198	0.0746914	0.0388889	1.57945	-1.28388	41.0649	4762.04	576	25.8006	1208.69	0.0172884	-1.76224
45	206	Island	36	-7.91764	-140.57	1.10427	-0.0549173	-0.266624	32	1	0	3	Oceanic	7.91764	3293	2885	38	243	127	0.876101	0.0115396	0.0737929	2853	37	243	124	3257	0.988908	0.973684	1	0.976378	0.989068	0.875959	0.0113601	0.0746085	0.0380718	1.57903	-1.74879	8.41008	4750.99	517	26.2998	857.628	0.0109323	-1.96129
46	207	Island	283	-9.77478	-139.014	0.924127	0.833066	0.357606	271	2	3	7	Oceanic	9.77478	3362	2959	40	228	135	0.880131	0.0118977	0.0678168	2688	38	225	128	3079	0.908415	0.95	0.986842	0.948148	0.915824	0.873011	0.0123417	0.0730757	0.0415719	1.58028	-0.682176	319.394	4783.63	1281	24.657	1767.32	0.0841761	-1.07481
47	211	Island	303	-8.86624	-140.139	0.936819	0.769143	0.338547	284	3	5	11	Oceanic	8.86624	3330	2925	39	235	131	0.878378	0.0117117	0.0705706	2641	36	230	120	3027	0.902906	0.923077	0.978723	0.916031	0.909009	0.872481	0.011893	0.0759828	0.0396432	1.58053	-0.658179	346.619	4789.95	1246	24.7727	1677.69	0.090991	-1.041
48	212	Island	188	-9.94499	-139.089	0.983017	0.715251	0.111687	176	2	3	7	Oceanic	9.94499	3367	2965	40	227	135	0.880606	0.01188	0.0674191	2789	38	224	128	3179	0.940641	0.95	0.986784	0.948148	0.944164	0.87732	0.0119534	0.0704624	0.0402642	1.58148	-1.11956	71.9068	4815.02	896	25.1941	1605.66	0.0558361	-1.25309
49	213	Island	202	-8.90932	-139.552	1.02865	0.731489	0.112455	189	2	2	9	Oceanic	8.90932	3331	2926	39	235	131	0.878415	0.0117082	0.0705494	2737	37	233	122	3129	0.935407	0.948718	0.991489	0.931298	0.939358	0.87472	0.0118249	0.0744647	0.0389901	1.57949	-1.04846	91.6311	4762.98	897	25.6102	1627.03	0.0606424	-1.21722
50	214	Island	200	-9.39786	-140.074	1.01778	0.792987	0.151948	189	2	4	5	Oceanic	9.39786	3348	2945	39	231	133	0.87963	0.0116487	0.0689964	2756	37	227	128	3148	0.935823	0.948718	0.982684	0.962406	0.940263	0.875476	0.0117535	0.0721093	0.0406607	1.58239	-0.998112	108.789	4838.96	950	25.5111	1710.58	0.0597372	-1.22376
51	217	Island	87	-24.3767	-128.323	0.735601	0.551665	-2.01012	81	1	0	5	Oceanic	24.3767	2868	2548	53	111	156	0.888424	0.0184798	0.0387029	2467	52	111	151	2781	0.96821	0.981132	1	0.967949	0.969665	0.887091	0.0186983	0.0399137	0.054297	1.59742	-1.25997	44.5528	5252.13	41	22.9377	1405.41	0.0303347	-1.51806
52	220	Island	27	11.2942	166.876	1.26802	0.955933	-2.47026	23	1	0	3	Oceanic	11.2942	3405	3006	41	217	141	0.882819	0.0120411	0.0637298	2983	40	217	138	3378	0.992349	0.97561	1	0.978723	0.99207	0.883067	0.0118413	0.0642392	0.0408526	1.52824	-1.66063	11.3617	3601.57	21	27.7932	1953.28	0.00792952	-2.10075
53	237	Island	636	29.9723	129.923	0.32852	1.4319	-0.133913	558	7	30	41	Oceanic	29.9723	2302	2012	56	74	160	0.874023	0.0243267	0.032146	1454	49	44	119	1666	0.722664	0.875	0.594595	0.74375	0.723719	0.872749	0.0294118	0.0264106	0.0714286	1.18216	-1.59269	14.3254	545.412	627	19.2252	2877.94	0.276281	-0.558648
54	238	Island	767	29.8488	129.871	0.247434	1.46454	0.161299	666	8	40	53	Oceanic	29.8488	2314	2023	56	75	160	0.874244	0.0242005	0.0324114	1357	48	35	107	1547	0.670786	0.857143	0.466667	0.66875	0.668539	0.877182	0.0310278	0.0226244	0.0691661	1.1861	-1.32505	35.6869	557.249	963	18.4858	2955.44	0.331461	-0.479568
55	241	Island	413	29.6412	129.713	0.354785	1.451	0.0268063	362	8	18	25	Oceanic	29.6412	2334	2043	56	76	159	0.875321	0.0239931	0.0325621	1681	48	58	134	1921	0.82281	0.857143	0.763158	0.842767	0.823051	0.875065	0.024987	0.0301926	0.0697553	1.19183	-1.37776	29.816	574.931	792	19.4648	2923.04	0.176949	-0.752151
56	242	Island	549	29.4594	129.602	0.400042	1.41392	-0.181613	482	5	28	34	Oceanic	29.4594	2353	2061	56	77	159	0.875903	0.0237994	0.0327242	1579	51	49	125	1804	0.766133	0.910714	0.636364	0.786164	0.766681	0.875277	0.0282705	0.0271619	0.0692905	1.19679	-1.76325	8.00516	590.693	585	19.8775	2836.1	0.233319	-0.63205
57	244	Island	663	29.1466	129.208	0.501754	1.29943	-0.652615	575	5	31	52	Oceanic	29.1466	2385	2091	56	79	159	0.87673	0.0234801	0.0331237	1516	51	48	107	1722	0.725012	0.910714	0.607595	0.672956	0.722013	0.880372	0.0296167	0.0278746	0.062137	1.20321	-1.78606	7.4056	611.772	295	20.8051	2583.66	0.277987	-0.555975
58	247	Island	696	28.323	129.972	0.646023	1.31351	-0.876668	626	3	8	59	Oceanic	28.323	2470	2172	56	84	158	0.879352	0.0226721	0.0340081	1546	53	76	99	1774	0.711786	0.946429	0.904762	0.626582	0.718219	0.871477	0.029876	0.042841	0.0558061	1.23282	-1.17514	59.4947	718.997	213	22.1208	2613.45	0.281781	-0.550088
59	277	Island	261	-9.42548	46.3688	1.13203	0.112592	-2.29743	237	1	4	19	Oceanic	9.42548	3349	2946	39	231	133	0.879666	0.0116453	0.0689758	2709	38	227	114	3088	0.919552	0.974359	0.982684	0.857143	0.922066	0.877267	0.0123057	0.0735104	0.0369171	1.20749	-0.877304	164.227	626.196	27	26.553	982.959	0.0779337	-1.10827
60	278	Island	136	-9.73086	46.5115	1.13965	0.0768285	-2.15942	127	1	0	8	Oceanic	9.73086	3361	2957	40	229	135	0.879798	0.0119012	0.0681345	2830	39	229	127	3225	0.957051	0.975	1	0.940741	0.959536	0.877519	0.012093	0.0710078	0.0393798	1.21416	-1.64273	12.0771	649.418	33	26.6225	954.747	0.0404641	-1.39293
61	279	Island	131	-9.72632	47.5732	1.15113	0.271798	-2.57625	119	1	0	11	Oceanic	9.72632	3361	2957	40	229	135	0.879798	0.0119012	0.0681345	2838	39	229	124	3230	0.959757	0.975	1	0.918519	0.961024	0.878638	0.0120743	0.0708978	0.0383901	1.24294	-1.83466	6.27332	759.776	18	26.7272	1119.01	0.0389765	-1.4092
62	280	Island	135	-10.0866	47.7417	1.14121	0.0693138	-1.97737	127	1	0	7	Oceanic	10.0866	3372	2970	40	226	136	0.880783	0.0118624	0.0670225	2843	39	226	129	3237	0.957239	0.975	1	0.948529	0.959964	0.878282	0.0120482	0.0698177	0.0398517	1.24729	-1.67126	10.9571	778.004	43	26.6367	948.922	0.0400356	-1.39755
63	283	Island	77	-10.1593	51.1656	1.11498	0.26988	-2.35036	70	0	1	6	Oceanic	10.1593	3374	2972	40	226	136	0.880854	0.0118554	0.0669828	2902	40	225	130	3297	0.976447	1	0.995575	0.955882	0.977178	0.880194	0.0121322	0.0682439	0.0394298	1.31731	-1.7247	9.13084	1139.85	25	26.3975	1117.27	0.0228216	-1.64165
64	285	Island	25	-16.6031	59.5873	1.03481	0.147004	-2.24829	22	1	0	2	Oceanic	16.6031	3383	3009	46	174	154	0.889447	0.0135974	0.0514336	2987	45	174	152	3358	0.992689	0.978261	1	0.987013	0.99261	0.889518	0.0134008	0.0518166	0.045265	1.42124	-1.81032	6.8169	2009.21	29	25.6664	1010.89	0.00738989	-2.13136
65	289	Island	81	-7.12964	56.28	1.15403	0.919113	-2.35036	73	0	0	8	Oceanic	7.12964	3263	2851	38	249	125	0.873736	0.0116457	0.0763101	2778	38	249	117	3182	0.974395	1	1	0.936	0.975176	0.873036	0.0119422	0.0782527	0.0367693	1.37376	-1.69852	9.98386	1550.8	25	26.7537	1895.59	0.0248238	-1.60513
66	296	Island	1237	24.2598	-76.6441	0.987544	0.261517	-1.17029	1096	9	62	70	Oceanic	24.2598	2879	2558	53	112	156	0.888503	0.0184092	0.0389024	1462	44	50	86	1642	0.57154	0.830189	0.446429	0.551282	0.570337	0.890378	0.0267966	0.0304507	0.0523752	0.836439	0.4135	13377.8	82.75	139	25.2353	1109.68	0.429663	-0.366872
67	327	Island	621	17.6315	-63.2375	0.957588	0.306905	0.0498688	575	4	13	29	Oceanic	17.6315	3345	2977	47	166	155	0.889985	0.0140508	0.0496263	2402	43	153	126	2724	0.806853	0.914894	0.921687	0.812903	0.81435	0.881791	0.0157856	0.0561674	0.0462555	1.24292	-1.59212	14.3533	759.705	819	24.9622	1151.46	0.18565	-0.731305
68	331	Island	539	17.4908	-62.9763	1.10039	0.32775	-0.144974	493	5	18	23	Oceanic	17.4908	3350	2982	46	167	155	0.890149	0.0137313	0.0498507	2489	41	149	132	2811	0.834675	0.891304	0.892216	0.851613	0.839104	0.88545	0.0145856	0.053006	0.0469584	1.23848	-1.44835	23.4369	741.527	617	26.2645	1171.17	0.160896	-0.793456
69	334	Island	1471	13.8984	-60.9668	1.10127	1.03376	0.154839	1323	9	66	73	Oceanic	13.8984	3430	3042	43	196	149	0.88688	0.0125364	0.0571429	1719	34	130	76	1959	0.565089	0.790698	0.663265	0.510067	0.571137	0.877489	0.0173558	0.0663604	0.0387953	1.09654	-0.490366	614.172	341.907	954	26.2724	2081.07	0.428863	-0.367681
70	335	Island	608	18.0617	-63.0627	1.12082	0.159335	-0.390193	562	5	7	34	Oceanic	18.0617	3324	2960	47	162	155	0.890493	0.0141396	0.0487365	2398	42	155	121	2716	0.810135	0.893617	0.95679	0.780645	0.817088	0.882916	0.0154639	0.0570692	0.0445508	1.25278	-1.04684	92.1374	801.671	432	26.4508	1021.09	0.182912	-0.737757
71	348	Island	153	18.7918	-110.975	0.819963	-1.129	0.21488	145	0	4	4	Oceanic	18.7918	3289	2929	48	156	156	0.890544	0.0145941	0.0474308	2784	48	152	152	3136	0.950495	1	0.974359	0.974359	0.953481	0.887755	0.0153061	0.0484694	0.0484694	1.14929	-0.932636	135.996	455.897	1041	23.707	357.657	0.0465187	-1.33237
72	349	Island	10	19.31	-110.803	0.928328	-1.30639	-4.5583	10	0	0	0	Oceanic	19.31	3258	2903	48	151	156	0.891037	0.014733	0.0463475	2893	48	151	156	3248	0.996555	1	1	1	0.996931	0.890702	0.0147783	0.0464901	0.0480296	1.12574	-1.71384	9.47559	400.934	1	24.6953	309.554	0.00306937	-2.51295
73	350	Island	42	18.3568	-114.724	0.864525	-2.21362	-0.657295	40	0	0	2	Oceanic	18.3568	3310	2948	47	159	156	0.890634	0.0141994	0.0480363	2908	47	159	154	3268	0.986431	1	1	0.987179	0.987311	0.889841	0.0143819	0.0486536	0.0471236	1.22766	-1.48381	20.7677	699.026	293	24.1134	147.877	0.0126888	-1.89658
74	351	Island	150	29.0398	-118.285	0.155836	-2.2446	0.369321	129	3	0	18	Oceanic	29.0398	2396	2102	56	79	159	0.877295	0.0233723	0.0329716	1973	53	79	141	2246	0.93863	0.946429	1	0.886792	0.937396	0.878451	0.0235975	0.0351736	0.0627783	1.04032	-0.753194	250.719	251.611	1303	17.6504	144.192	0.0626043	-1.2034
75	352	Island	78	-49.6862	178.774	-0.927612	-0.0868905	-0.493065	61	0	4	13	Oceanic	49.6862	1504	1175	53	24	252	0.78125	0.0352394	0.0159574	1114	53	20	239	1426	0.948085	1	0.833333	0.948413	0.948138	0.781206	0.0371669	0.0140252	0.167602	1.4728	-1.45486	22.9229	2661.73	372	7.7697	835.588	0.0518617	-1.28515
76	354	Island	26	3.85111	-159.297	1.20854	0.772245	-2.20242	21	1	0	4	Oceanic	3.85111	3128	2703	36	275	114	0.86413	0.011509	0.0879156	2682	35	275	110	3102	0.992231	0.972222	1	0.964912	0.991688	0.864603	0.011283	0.0886525	0.035461	1.59683	-1.36454	31.1908	5235.29	31	27.2507	1681.93	0.00831202	-2.08029
77	355	Island	75	8.62158	150.926	1.24677	1.54201	-2.35036	72	1	0	2	Oceanic	8.62158	3321	2915	39	237	130	0.877748	0.0117435	0.071364	2843	38	237	128	3246	0.9753	0.974359	1	0.984615	0.977416	0.875847	0.0117067	0.0730129	0.0394331	1.44379	-1.74773	8.44061	2272.24	25	27.5994	3147.88	0.0225836	-1.64621
78	356	Island	96	-40.3188	-9.94232	-0.650587	1.56277	0.131366	90	1	0	5	Oceanic	40.3188	1770	1465	57	38	210	0.827684	0.0322034	0.0214689	1375	56	38	205	1674	0.938567	0.982456	1	0.97619	0.945763	0.821386	0.0334528	0.0227001	0.122461	1.4672	-1.11875	72.1057	2581.65	922	10.2961	3201.54	0.0542373	-1.2657
79	358	Island	23	-9.95743	-150.211	1.29389	0.312753	-2.29743	20	1	0	2	Oceanic	9.95743	3367	2965	40	227	135	0.880606	0.01188	0.0674191	2945	39	227	133	3344	0.993255	0.975	1	0.985185	0.993169	0.880682	0.0116627	0.0678828	0.0397727	1.61021	-1.77788	7.61515	5631.73	27	28.0292	1156.96	0.00683101	-2.16552
80	359	Island	301	-19.0524	-169.859	0.937646	1.12637	-1.41778	259	1	32	9	Oceanic	19.0524	3274	2916	48	154	156	0.890654	0.014661	0.0470373	2657	47	122	147	2973	0.91118	0.979167	0.792208	0.942308	0.908064	0.89371	0.0158089	0.041036	0.049445	1.54	-0.7351	266.67	3839.99	97	24.7803	2244.06	0.0919365	-1.03651
81	361	Island	231	5.52886	-87.0619	0.897763	1.45937	-0.18515	215	0	5	11	Oceanic	5.52886	3196	2779	37	261	119	0.869524	0.011577	0.0816646	2564	37	256	108	2965	0.922634	1	0.980843	0.907563	0.927722	0.864755	0.0124789	0.0863406	0.036425	1.16287	-1.43054	24.905	490.924	582	24.4166	2943.02	0.0722778	-1.14099
82	362	Island	177	-29.3809	-177.987	0.496595	0.882478	-0.220313	161	0	6	10	Oceanic	29.3809	2360	2068	56	77	159	0.876271	0.0237288	0.0326271	1907	56	71	149	2183	0.922147	1	0.922078	0.937107	0.925	0.873568	0.0256528	0.032524	0.0682547	1.47305	-1.33567	34.4167	2665.31	553	20.758	1839.88	0.075	-1.12494
83	363	Island	546	1.61539	7.39705	0.921717	1.08096	0.149045	466	2	69	9	Oceanic	1.61539	3044	2607	35	294	108	0.856439	0.011498	0.0965834	2141	33	225	99	2498	0.82125	0.942857	0.765306	0.916667	0.820631	0.857086	0.0132106	0.0900721	0.0396317	1.01136	-0.917571	143.162	214.851	946	24.635	2162.61	0.179369	-0.746252
84	364	Island	1100	0.238989	6.60226	0.696826	1.26523	0.657535	947	3	123	27	Oceanic	0.238989	2994	2549	34	306	105	0.851369	0.011356	0.102204	1602	31	183	78	1894	0.628482	0.911765	0.598039	0.742857	0.632599	0.845829	0.0163675	0.0966209	0.0411827	1.05275	-0.393385	854.797	269.258	1981	22.5841	2512.7	0.367401	-0.434859
85	365	Island	379	-1.43572	5.62983	0.292053	0.989638	-0.137212	341	0	28	10	Oceanic	1.43572	3037	2599	35	295	108	0.855779	0.0115245	0.0971353	2258	35	267	98	2658	0.868796	1	0.905085	0.907407	0.875206	0.849511	0.0131678	0.100451	0.0368698	1.10492	-1.37097	30.5147	357.898	624	18.8927	2007.63	0.124794	-0.903806
86	366	Island	24	-46.6358	37.9408	-1.21507	1.19043	-0.090336	20	0	0	4	Oceanic	46.6358	1645	1308	55	28	254	0.795137	0.0334347	0.0170213	1288	55	28	250	1621	0.984709	1	1	0.984252	0.98541	0.794571	0.0339297	0.0172733	0.154226	1.39227	-1.24767	46.4608	1715.54	668	5.14817	2364.23	0.0145897	-1.83595
87	367	Island	32	-46.907	37.7404	-1.325	1.21574	0.33189	27	0	0	5	Oceanic	46.907	1635	1298	55	28	254	0.793884	0.0336391	0.0171254	1271	55	28	249	1603	0.979199	1	1	0.980315	0.980428	0.792888	0.0343107	0.0174672	0.155334	1.3934	-0.702963	297.544	1726.18	1234	4.14563	2413.46	0.0195719	-1.70837
88	368	Island	285	-21.2346	-159.778	0.815604	0.980579	-0.225308	254	2	18	11	Oceanic	21.2346	3131	2790	50	135	156	0.891089	0.0159693	0.0431172	2536	48	117	145	2846	0.908961	0.96	0.866667	0.929487	0.908975	0.891075	0.0168658	0.0411103	0.0509487	1.57866	-1.13121	69.1072	4741.41	549	23.6673	1992.88	0.0910252	-1.04084
89	370	Island	50	-7.94351	-14.367	0.445999	-1.89879	0.0786583	47	0	0	3	Oceanic	7.94351	3295	2887	38	242	128	0.876176	0.0115326	0.0734446	2840	38	242	125	3245	0.98372	1	1	0.976562	0.984825	0.875193	0.0117103	0.0745763	0.0385208	1.37207	-1.02471	99.3573	1536.58	854	20.2966	191.09	0.0151745	-1.81889
90	375	Island	38	19.2921	166.635	1.17556	-0.0708453	-2.70161	31	1	0	6	Oceanic	19.2921	3260	2904	48	152	156	0.890798	0.0147239	0.0466258	2873	47	152	150	3222	0.989325	0.979167	1	0.961538	0.988344	0.891682	0.0145872	0.0471757	0.0465549	1.52859	-1.7444	8.53699	3608.37	15	26.95	846.576	0.0116564	-1.93343
91	377	Island	400	12.1845	-68.2896	1.2904	-0.681778	-0.835912	370	4	2	24	Oceanic	12.1845	3421	3025	42	210	144	0.884244	0.0122771	0.0613856	2655	38	208	120	3021	0.877686	0.904762	0.990476	0.833333	0.883075	0.878848	0.0125786	0.0688514	0.0397219	0.846357	-0.722226	278.634	87.35	226	27.9973	514.779	0.116925	-0.932093
92	378	Island	565	12.1941	-68.9726	1.25596	-0.59198	-0.441422	526	4	3	32	Oceanic	12.1941	3421	3025	42	210	144	0.884244	0.0122771	0.0613856	2499	38	207	112	2856	0.826116	0.904762	0.985714	0.777778	0.834844	0.875	0.0133053	0.072479	0.0392157	0.792037	-0.590793	436.128	64.95	401	27.6832	553.83	0.165156	-0.782105
93	379	Island	59	-18.8668	-159.776	1.0333	1.02076	-1.30669	50	1	1	7	Oceanic	18.8668	3284	2925	48	155	156	0.890682	0.0146163	0.0471985	2875	47	154	149	3225	0.982906	0.979167	0.993548	0.955128	0.982034	0.891473	0.0145736	0.0477519	0.0462016	1.58213	-1.48865	20.4276	4831.91	114	25.6527	2059.15	0.0179659	-1.74555
94	380	Island	128	-19.9957	-158.114	0.95978	0.982786	-1.50862	115	1	4	8	Oceanic	19.9957	3217	2866	49	146	156	0.890892	0.0152316	0.0453839	2751	48	142	148	3089	0.959874	0.979592	0.972603	0.948718	0.960211	0.890579	0.015539	0.0459696	0.0479119	1.58669	-1.38112	29.4758	4953.83	85	24.9821	1996.46	0.0397886	-1.40024
95	381	Island	149	-21.9281	-157.919	0.805361	0.954631	-1.00404	133	1	8	7	Oceanic	21.9281	3079	2742	51	130	156	0.890549	0.0165638	0.0422215	2609	50	122	149	2930	0.951495	0.980392	0.938462	0.955128	0.951608	0.890444	0.0170648	0.0416382	0.0508532	1.58463	-1.23482	48.5409	4898.34	177	23.5739	1951.21	0.0483923	-1.31522
96	382	Island	31	-10.4199	-161.001	1.29027	1.1323	-2.24829	26	1	0	4	Oceanic	10.4199	3382	2981	40	224	137	0.881431	0.0118273	0.066233	2955	39	224	133	3351	0.991278	0.975	1	0.970803	0.990834	0.881826	0.0116383	0.0668457	0.0396896	1.59222	-1.76419	7.97959	5105.39	29	27.9961	2254.93	0.00916617	-2.03781
97	383	Island	40	-19.2688	-158.937	1.01831	0.97921	-2.29743	36	0	0	4	Oceanic	19.2688	3261	2905	48	152	156	0.890831	0.0147194	0.0466115	2869	48	152	152	3221	0.987608	1	1	0.974359	0.987734	0.890717	0.0149022	0.0471903	0.0471903	1.58477	-1.78368	7.46602	4902.08	27	25.5159	1990.66	0.0122662	-1.91129
98	384	Island	107	-20.1612	-157.341	0.961545	0.946385	-2.06239	95	1	3	8	Oceanic	20.1612	3206	2857	49	144	156	0.891142	0.0152838	0.0449158	2762	48	141	148	3099	0.966748	0.979592	0.979167	0.948718	0.966625	0.891255	0.0154889	0.0454985	0.0477573	1.58926	-1.48877	20.4195	5023.58	38	24.9982	1938.16	0.0333749	-1.47658
99	385	Island	111	-19.8671	-157.702	0.983555	0.981917	-1.88752	98	1	4	8	Oceanic	19.8671	3225	2873	49	147	156	0.890853	0.0151938	0.0455814	2775	48	143	148	3114	0.965889	0.979592	0.972789	0.948718	0.965581	0.891137	0.0154143	0.0459216	0.0475273	1.58838	-1.43301	24.6957	4999.53	49	25.199	1995.05	0.0344186	-1.46321
100	392	Island	32	-8.98802	-157.981	1.29226	0.639943	-2.35036	26	1	0	5	Oceanic	8.98802	3334	2929	39	234	132	0.878524	0.0116977	0.070186	2903	38	234	127	3302	0.991123	0.974359	1	0.962121	0.990402	0.879164	0.0115082	0.0708661	0.0384615	1.60488	-1.53179	17.6329	5470.3	25	28.0143	1510.16	0.00959808	-2.01782
101	394	Island	108	-37.1124	-12.2851	-0.521485	0.968467	0.677725	101	1	1	5	Oceanic	37.1124	1827	1541	57	45	184	0.843459	0.0311987	0.0246305	1440	56	44	179	1719	0.934458	0.982456	0.977778	0.972826	0.940887	0.837696	0.0325771	0.0255963	0.10413	1.48014	-1.02857	98.0587	2770.36	2040	11.4734	1973.32	0.0591133	-1.22831
102	395	Island	92	-37.3005	-12.6781	-0.30893	0.886843	-0.183969	85	1	0	6	Oceanic	37.3005	1822	1535	57	45	185	0.842481	0.0312843	0.0246981	1450	56	45	179	1730	0.944625	0.982456	1	0.967568	0.949506	0.83815	0.0323699	0.0260116	0.103468	1.48264	-1.58504	14.7043	2808.44	583	13.4119	1846.43	0.050494	-1.29676
103	399	Island	44	-49.3013	69.4849	-1.45064	-0.103714	0.583543	37	0	0	7	Oceanic	49.3013	1524	1193	53	25	253	0.782808	0.0347769	0.0164042	1156	53	25	246	1480	0.968986	1	1	0.972332	0.971129	0.781081	0.0358108	0.0168919	0.166216	1.53619	0.237944	7353.45	3761.01	1779	2.99982	824.219	0.0288714	-1.53953
104	401	Island	11	-53.0932	73.5169	-2.16422	-0.14464	0.882939	9	0	0	2	Oceanic	53.0932	1311	1005	51	21	234	0.76659	0.0389016	0.0160183	996	51	21	232	1300	0.991045	1	1	0.991453	0.991609	0.766154	0.0392308	0.0161538	0.178462	1.54019	-0.647103	359.957	3843.93	2749	-3.50775	797.205	0.00839054	-2.07621
105	402	Island	105	71.0147	-8.38644	-2.08396	0.0669724	0.739607	67	8	1	29	Oceanic	71.0147	477	328	41	8	100	0.687631	0.0859539	0.0167715	261	33	7	71	372	0.795732	0.804878	0.875	0.71	0.779874	0.701613	0.0887097	0.0188172	0.19086	1.28454	-0.62662	385.988	953.287	2232	-2.77588	947.115	0.220126	-0.657329
106	404	Island	52	-20.5082	-29.3033	0.84623	0.0826102	-0.159624	47	0	1	4	Oceanic	20.5082	3182	2836	49	141	156	0.891263	0.0153991	0.0443118	2789	49	140	152	3130	0.983427	1	0.992908	0.974359	0.983658	0.891054	0.015655	0.0447284	0.0485623	1.3067	-1.64945	11.8036	1075.74	604	23.9466	959.252	0.0163419	-1.7867
107	405	Island	297	45.9057	149.949	-1.52795	0.50425	0.42993	230	17	11	39	Oceanic	45.9057	1670	1335	55	29	251	0.799401	0.0329341	0.0173653	1105	38	18	212	1373	0.827715	0.690909	0.62069	0.844622	0.822156	0.804807	0.0276766	0.01311	0.154406	1.22361	-0.243828	1423.22	683.739	1423	2.29476	1352.19	0.177844	-0.74996
108	406	Island	242	46.948	151.996	-1.56532	0.653481	0.473938	184	17	8	33	Oceanic	46.948	1633	1296	55	28	254	0.793631	0.0336803	0.0171464	1112	38	20	221	1391	0.858025	0.690909	0.714286	0.870079	0.851806	0.799425	0.0273185	0.0143781	0.158879	1.17415	-0.664385	339.364	522.091	1517	1.95399	1526.9	0.148194	-0.829171
109	407	Island	215	47.337	152.478	-1.61577	0.647843	0.280391	157	17	8	33	Oceanic	47.337	1617	1281	54	27	255	0.792208	0.0333952	0.0166976	1124	37	19	222	1402	0.87744	0.685185	0.703704	0.870588	0.867038	0.801712	0.0263909	0.0135521	0.158345	1.16346	-1.12147	71.4407	492.506	1145	1.49391	1519.9	0.132962	-0.876272
110	409	Island	209	47.746	153.013	-1.60872	0.625097	0.148318	156	16	6	31	Oceanic	47.746	1600	1264	54	27	255	0.79	0.03375	0.016875	1108	38	21	224	1391	0.876582	0.703704	0.777778	0.878431	0.869375	0.796549	0.0273185	0.0150971	0.161035	1.13855	-1.15924	62.81	429.952	945	1.55816	1492.01	0.130625	-0.883974
111	410	Island	130	48.0805	153.216	-1.63424	0.603354	0.437622	101	8	1	20	Oceanic	48.0805	1584	1249	54	26	255	0.78851	0.0340909	0.0164141	1148	46	25	235	1454	0.919135	0.851852	0.961538	0.921569	0.917929	0.789546	0.0316369	0.0171939	0.161623	1.12274	-1.21459	52.0083	394.425	1439	1.32545	1465.83	0.0820707	-1.08581
112	411	Island	54	7.11907	171.216	1.25219	1.59097	-2.11895	46	2	0	6	Oceanic	7.11907	3263	2851	38	249	125	0.873736	0.0116457	0.0763101	2805	36	249	119	3209	0.983865	0.947368	1	0.952	0.983451	0.874104	0.0112184	0.0775943	0.0370832	1.53413	-1.46322	22.2784	3719.14	35	27.6488	3275.91	0.0165492	-1.78122
113	413	Island	98	46.5209	150.869	-1.51125	0.559446	-0.0690413	77	11	6	4	Oceanic	46.5209	1649	1313	55	28	253	0.79624	0.0333535	0.01698	1236	44	22	249	1551	0.941356	0.8	0.785714	0.98419	0.94057	0.796905	0.0283688	0.0141844	0.160542	1.21151	-1.48818	20.4606	640.077	689	2.44707	1414.35	0.05943	-1.22599
114	414	Island	862	32.7463	-16.9991	-0.100951	-0.280972	0.59884	732	9	5	116	Oceanic	32.7463	2055	1773	57	60	165	0.862774	0.0277372	0.0291971	1041	48	55	49	1193	0.58714	0.842105	0.916667	0.29697	0.580535	0.87259	0.0402347	0.0461023	0.0410729	1.21182	-0.43532	740.938	641.173	1819	15.3086	713.442	0.419465	-0.377305
115	415	Island	212	32.5076	-16.5088	0.215187	-0.623793	-0.313423	186	0	1	25	Oceanic	32.5076	2074	1792	57	61	164	0.864031	0.0274831	0.0294118	1606	57	60	139	1862	0.896205	1	0.983607	0.847561	0.897782	0.862513	0.0306122	0.0322234	0.0746509	1.19953	-1.59998	13.9736	599.597	483	18.1917	539.668	0.102218	-0.990473
116	416	Island	395	33.0692	-16.3422	0.229958	-0.901173	-0.266624	333	3	1	58	Oceanic	33.0692	2031	1750	57	59	165	0.861645	0.028065	0.0290497	1417	54	58	107	1636	0.809714	0.947368	0.983051	0.648485	0.805515	0.866137	0.0330073	0.0354523	0.0654034	1.21016	-1.28916	40.3315	635.393	517	18.3264	430.561	0.194485	-0.711113
117	418	Island	167	17.0565	-25.1701	0.502912	-1.37923	0.662035	151	1	0	15	Oceanic	17.0565	3367	2996	46	170	155	0.889813	0.013662	0.0504901	2845	45	170	140	3200	0.949599	0.978261	1	0.903226	0.950401	0.889062	0.0140625	0.053125	0.04375	1.26067	-0.415845	791.795	836.939	1994	20.8156	291.726	0.049599	-1.30453
118	419	Island	121	16.8455	-24.9678	0.803375	-2.42373	-0.0302177	115	0	0	6	Oceanic	16.8455	3374	3002	46	172	154	0.889745	0.0136337	0.0509781	2887	46	172	148	3253	0.961692	1	1	0.961039	0.964138	0.887488	0.0141408	0.0528743	0.0454965	1.25654	-0.783249	226.303	818.299	729	23.5558	124.622	0.0358625	-1.44536
119	421	Island	122	16.5985	-24.2562	0.641449	-1.87699	0.381877	113	0	0	9	Oceanic	16.5985	3383	3009	46	174	154	0.889447	0.0135974	0.0514336	2896	46	174	145	3261	0.962446	1	1	0.941558	0.963937	0.888071	0.0141061	0.0533579	0.0444649	1.23387	-0.655633	349.64	723.112	1327	22.0791	194.512	0.0360627	-1.44294
120	422	Island	69	16.7372	-22.9314	0.764655	-3.14597	-0.450054	63	0	0	6	Oceanic	16.7372	3378	3005	46	173	154	0.88958	0.0136175	0.0512137	2942	46	173	148	3309	0.979035	1	1	0.961039	0.979574	0.88909	0.0139015	0.0522817	0.0447265	1.2025	-0.787109	223.345	609.398	396	23.2027	69.2092	0.0204263	-1.68981
121	423	Island	92	16.0983	-22.814	0.786201	-3.11459	-0.462323	85	0	0	7	Oceanic	16.0983	3397	3021	45	178	153	0.889314	0.013247	0.0523992	2936	45	178	146	3305	0.971864	1	1	0.954248	0.972917	0.888351	0.0136157	0.0538578	0.0441755	1.19047	-0.483488	628.741	570.692	389	23.3991	71.0006	0.0270827	-1.56731
122	424	Island	81	15.218	-23.1606	0.886605	-2.13442	-0.411214	76	0	0	5	Oceanic	15.218	3418	3036	44	186	152	0.888239	0.012873	0.0544178	2960	44	186	147	3337	0.974967	1	1	0.967105	0.976302	0.887024	0.0131855	0.0557387	0.0440515	1.19952	-0.729155	272.13	599.567	419	24.3148	157.727	0.0236981	-1.62529
123	425	Island	145	15.0837	-23.6248	0.747609	-1.48718	0.406823	135	0	0	10	Oceanic	15.0837	3420	3037	44	187	152	0.888012	0.0128655	0.0546784	2902	44	187	142	3275	0.955548	1	1	0.934211	0.957602	0.886107	0.0134351	0.0570992	0.0433588	1.21014	-0.344564	1009.57	635.307	1376	23.0472	267.179	0.0423977	-1.37266
124	426	Island	127	14.9283	-24.3843	0.333033	-1.13444	0.89534	115	1	1	10	Oceanic	14.9283	3422	3039	44	188	151	0.888077	0.012858	0.0549386	2924	43	187	141	3295	0.962159	0.977273	0.994681	0.933775	0.962887	0.887405	0.0130501	0.0567527	0.0427921	1.23469	-0.565979	474.623	726.37	2799	19.2664	356.078	0.0371128	-1.43048
125	427	Island	88	14.8516	-24.7055	0.466188	-1.44977	0.169113	80	1	1	6	Oceanic	14.8516	3423	3039	44	189	151	0.887818	0.0128542	0.0552147	2959	43	188	145	3335	0.973676	0.977273	0.994709	0.960265	0.974292	0.887256	0.0128936	0.0563718	0.0434783	1.24491	-1.14853	65.1444	768.001	974	20.4807	275.441	0.0257084	-1.58992
126	428	Island	231	32.3094	-64.7672	0.657203	0.634802	-1.51676	210	1	1	19	Oceanic	32.3094	2090	1807	57	62	164	0.864593	0.0272727	0.0296651	1597	56	61	145	1859	0.883785	0.982456	0.983871	0.884146	0.889474	0.859064	0.0301237	0.0328133	0.0779989	1.30331	-1.13568	68.0624	1056.03	84	22.2227	1503.85	0.110526	-0.956534
127	429	Island	46	16.7665	-24.745	0.749324	-2.25971	-0.489376	44	1	0	1	Oceanic	16.7665	3378	3005	46	173	154	0.88958	0.0136175	0.0512137	2961	45	173	153	3332	0.985358	0.978261	1	0.993506	0.986382	0.888655	0.0135054	0.0519208	0.0459184	1.25191	-1.33331	34.6948	797.899	374	23.0628	142.429	0.0136175	-1.8659
128	431	Island	47	16.6182	-24.5878	0.760196	-2.18518	-1.15077	44	0	0	3	Oceanic	16.6182	3383	3009	46	174	154	0.889447	0.0135974	0.0514336	2965	46	174	151	3336	0.985377	1	1	0.980519	0.986107	0.888789	0.013789	0.0521583	0.0452638	1.24841	-1.84349	6.08709	782.808	143	23.162	151.342	0.013893	-1.8572
129	451	Island	186	-16.494	-151.739	1.08129	0.897349	-0.221559	173	1	4	8	Oceanic	16.494	3386	3012	45	175	154	0.889545	0.01329	0.0516834	2839	44	171	146	3200	0.942563	0.977778	0.977143	0.948052	0.945068	0.887188	0.01375	0.0534375	0.045625	1.61316	-1.35027	32.7462	5722.99	552	26.0903	1862.29	0.0549321	-1.26017
130	460	Island	226	-16.7465	-151.003	1.02711	0.893866	-0.103857	204	1	9	12	Oceanic	16.7465	3378	3005	46	173	154	0.88958	0.0136175	0.0512137	2801	45	164	142	3152	0.932113	0.978261	0.947977	0.922078	0.933097	0.888642	0.0142766	0.0520305	0.0450508	1.61508	-1.08084	82.0543	5783.22	655	25.5962	1857.02	0.0669035	-1.17455
131	465	Island	27	-17.6571	-150.629	1.01904	0.925951	-1.1318	22	1	0	4	Oceanic	17.6571	3343	2976	47	165	155	0.890218	0.0140592	0.0493569	2954	46	165	151	3316	0.992608	0.978723	1	0.974194	0.991923	0.890832	0.0138721	0.0497587	0.0455368	1.61506	-1.61911	13.0907	5782.61	147	25.5226	1906.18	0.00807658	-2.09277
132	479	Island	182	-16.4422	-152.265	1.10898	0.925669	-0.48388	164	1	5	12	Oceanic	16.4422	3388	3013	45	176	154	0.889315	0.0132822	0.0519481	2849	44	171	142	3206	0.945569	0.977778	0.971591	0.922078	0.946281	0.888646	0.0137243	0.0533375	0.044292	1.61161	-1.61085	13.4648	5674.81	377	26.3428	1905.74	0.053719	-1.26987
133	481	Island	332	-17.5291	-149.834	0.895677	0.855172	0.305174	296	3	21	12	Oceanic	17.5291	3348	2981	46	166	155	0.890382	0.0137395	0.0495818	2685	43	145	143	3016	0.900704	0.934783	0.873494	0.922581	0.900836	0.890252	0.0142573	0.0480769	0.0474138	1.61753	-0.936145	134.379	5861.03	1187	24.3975	1799.42	0.0991637	-1.00365
134	494	Island	380	-16.822	-151.437	0.989821	0.975123	0.185169	337	4	25	14	Oceanic	16.822	3375	3003	46	172	154	0.889778	0.0136296	0.050963	2666	42	147	140	2995	0.887779	0.913043	0.854651	0.909091	0.887407	0.89015	0.0140234	0.0490818	0.0467446	1.61356	-0.860993	173.617	5735.52	997	25.2561	1984.04	0.112593	-0.94849
135	496	Island	34	-15.1437	-147.57	1.14321	0.769945	-2.35036	28	1	0	5	Oceanic	15.1437	3418	3036	44	186	152	0.888239	0.012873	0.0544178	3008	43	186	147	3384	0.990777	0.977273	1	0.967105	0.990053	0.888889	0.0127069	0.0549645	0.0434397	1.61688	-1.02646	98.7694	5840.44	25	26.6549	1678.78	0.00994734	-2.00229
136	499	Island	12	-16.0685	-142.416	1.13149	0.62929	-2.37843	8	1	0	3	Oceanic	16.0685	3399	3022	45	179	153	0.889085	0.0132392	0.0526625	3014	44	179	150	3387	0.997353	0.977778	1	0.980392	0.99647	0.889873	0.0129908	0.0528491	0.044287	1.60762	-1.37057	30.5558	5552.81	24	26.548	1497.11	0.00353045	-2.45217
137	505	Island	198	-16.623	-151.494	1.03871	0.895527	-0.201901	178	1	11	8	Oceanic	16.623	3383	3009	46	174	154	0.889447	0.0135974	0.0514336	2831	45	163	146	3185	0.940844	0.978261	0.936782	0.948052	0.941472	0.888854	0.0141287	0.0511774	0.0458399	1.61368	-1.03816	94.905	5739.2	568	25.7019	1859.53	0.0585279	-1.23264
138	507	Island	637	-17.6775	-149.401	0.745877	0.956997	0.568689	582	4	36	15	Oceanic	17.6775	3342	2975	47	165	155	0.890186	0.0140634	0.0493716	2393	43	129	140	2705	0.80437	0.914894	0.781818	0.903226	0.809396	0.884658	0.0158965	0.0476895	0.051756	1.61825	-0.332173	1053.13	5884.29	1741	23.0314	1954.98	0.190604	-0.719867
139	509	Island	30	-14.6287	-145.206	1.18813	0.668722	-2.24829	24	1	1	4	Oceanic	14.6287	3427	3041	44	191	151	0.887365	0.0128392	0.0557339	3017	43	190	147	3397	0.992108	0.977273	0.994764	0.97351	0.991246	0.888137	0.0126582	0.0559317	0.0432735	1.6104	-1.51122	18.9142	5637.6	29	27.0646	1545.96	0.00875401	-2.05779
140	521	Island	57	-17.0045	-149.567	1.0377	0.886286	-2.15942	48	1	1	7	Oceanic	17.0045	3370	2998	46	171	155	0.889614	0.0136499	0.0507418	2950	45	170	148	3313	0.983989	0.978261	0.994152	0.954839	0.983086	0.890432	0.0135829	0.051313	0.0446725	1.61917	-1.83597	6.24546	5913.65	33	25.6927	1845.59	0.0169139	-1.77176
141	528	Island	49	-16.262	-151.816	1.13054	0.913234	-2.47026	40	1	0	8	Oceanic	16.262	3393	3017	45	177	154	0.889184	0.0132626	0.0521662	2977	44	177	146	3344	0.986742	0.977778	1	0.948052	0.985559	0.890251	0.0131579	0.0529306	0.0436603	1.61332	-1.66618	11.1487	5728.07	21	26.5395	1886.54	0.0144415	-1.84039
142	537	Island	1	-57.0778	-26.6822	-1.82136	0.836321	-4.5583	1	0	0	0	Oceanic	57.0778	1081	812	49	17	203	0.751156	0.0453284	0.0157262	811	49	17	203	1080	0.998768	1	1	1	0.999075	0.750926	0.0453704	0.0157407	0.187963	1.47476	-1.65948	11.4067	2690.35	1	-0.38099	1772.01	0.000925069	-3.03383
143	555	Island	308	53.6664	-166.895	-1.40416	0.683345	0.598462	227	15	11	55	Oceanic	53.6664	1277	976	51	20	230	0.764291	0.0399374	0.0156617	749	36	9	175	969	0.767418	0.705882	0.45	0.76087	0.75881	0.772962	0.0371517	0.00928793	0.180599	1.0064	-0.050269	2753.07	209.115	1818	3.42377	1564.48	0.24119	-0.61764
144	558	Island	140	-33.6478	-78.849	-0.224445	0.128577	0.0371519	130	1	1	8	Oceanic	33.6478	1991	1710	57	57	167	0.858865	0.0286288	0.0286288	1580	56	56	159	1851	0.923977	0.982456	0.982456	0.952096	0.929684	0.853593	0.0302539	0.0302539	0.0858995	1.20015	-1.21021	52.7901	601.632	804	14.1824	995.836	0.0703164	-1.15294
145	559	Island	113	-33.7675	-80.792	-0.412008	0.202364	0.406823	103	1	2	7	Oceanic	33.7675	1983	1702	57	56	168	0.858296	0.0287443	0.02824	1599	56	54	161	1870	0.939483	0.982456	0.964286	0.958333	0.943016	0.85508	0.0299465	0.028877	0.0860963	1.23978	-1.18914	56.7228	746.797	1376	12.4718	1057.5	0.0569844	-1.24424
146	566	Island	401	-14.3003	-170.718	1.08992	1.64693	-0.156215	326	2	60	13	Oceanic	14.3003	3428	3042	43	193	150	0.887398	0.0125438	0.0563011	2716	41	133	137	3027	0.892834	0.953488	0.689119	0.913333	0.883022	0.897258	0.0135448	0.0439379	0.0452593	1.54554	-0.918155	142.877	3957.93	607	26.169	3428.63	0.116978	-0.931896
147	568	Island	217	-14.1722	-169.664	1.08677	1.68286	-0.224056	183	1	24	9	Oceanic	14.1722	3429	3042	43	194	150	0.887139	0.0125401	0.0565763	2859	42	170	141	3212	0.939842	0.976744	0.876289	0.94	0.936716	0.8901	0.013076	0.0529265	0.0438979	1.55108	-1.77333	7.73429	4079.24	550	26.1402	3530.42	0.0632838	-1.19871
148	569	Island	218	-14.1786	-169.62	1.1234	1.61075	-0.206763	181	1	28	8	Oceanic	14.1786	3429	3042	43	194	150	0.887139	0.0125401	0.0565763	2861	42	166	142	3211	0.9405	0.976744	0.85567	0.946667	0.936425	0.891	0.01308	0.0516973	0.044223	1.55116	-1.79147	7.27012	4081.13	564	26.4743	3329.1	0.0635754	-1.19671
149	570	Island	380	-14.242	-169.468	1.00992	1.71984	0.21488	316	1	53	10	Oceanic	14.242	3429	3042	43	194	150	0.887139	0.0125401	0.0565763	2726	42	141	140	3049	0.896121	0.976744	0.726804	0.933333	0.889181	0.894064	0.013775	0.0462447	0.0459167	1.55154	-1.17454	59.6163	4089.43	1041	25.4394	3638.35	0.110819	-0.955384
150	574	Island	14	10.3029	-109.217	1.35132	3.09982	-2.85501	11	0	0	3	Oceanic	10.3029	3378	2977	40	224	137	0.881291	0.0118413	0.0663114	2966	40	224	134	3364	0.996305	1	1	0.978102	0.995856	0.881688	0.0118906	0.0665874	0.0398335	1.30735	-1.69521	10.0972	1079.57	12	28.5529	11191.9	0.00414446	-2.38253
151	575	Island	35	-7.33933	72.4343	1.21832	1.29353	-1.88752	27	2	0	6	Oceanic	7.33933	3270	2860	38	247	125	0.874618	0.0116208	0.0755352	2833	36	247	119	3235	0.990559	0.947368	1	0.952	0.989297	0.875734	0.0111283	0.0763524	0.0367852	1.39921	-1.31194	37.3178	1781.8	49	27.34	2571.27	0.0107034	-1.97048
152	577	Island	98	0.284458	174.113	1.28848	0.766926	-2.13889	86	0	0	12	Oceanic	0.284458	2996	2551	34	306	105	0.851469	0.0113485	0.102136	2465	34	306	93	2898	0.966288	1	1	0.885714	0.96729	0.850587	0.0117322	0.10559	0.0320911	1.5229	-0.650497	355.816	3498.11	34	27.9798	1674.66	0.0327103	-1.48532
153	578	Island	314	-13.7667	-177.105	1.13568	1.45457	-0.183969	266	0	36	12	Oceanic	13.7667	3431	3042	43	197	149	0.886622	0.0125328	0.0574177	2776	43	161	137	3117	0.912558	1	0.817259	0.919463	0.908481	0.8906	0.0137953	0.0516522	0.0439525	1.50939	-0.892866	155.742	3249.66	583	26.5863	2931.55	0.0915185	-1.03849
154	593	Island	175	49.1207	154.526	-1.6449	0.538251	0.283986	130	9	3	33	Oceanic	49.1207	1534	1202	53	25	254	0.783572	0.0345502	0.0162973	1072	44	22	221	1359	0.891847	0.830189	0.88	0.870079	0.885919	0.788815	0.0323767	0.0161884	0.16262	1.03407	-1.09641	77.8118	243.18	1151	1.22823	1390.15	0.114081	-0.942787
155	594	Island	37	1.85074	-157.353	1.25278	1.15463	-2.04452	28	1	0	8	Oceanic	1.85074	3053	2617	35	292	109	0.85719	0.0114641	0.0956436	2589	34	292	101	3016	0.989301	0.971429	1	0.926606	0.987881	0.858422	0.0112732	0.096817	0.0334881	1.59694	-0.569497	468.966	5238.66	39	27.6543	2296.3	0.0121192	-1.91653
156	597	Island	877	45.076	147.877	-1.42855	0.340523	0.523787	661	61	35	120	Oceanic	45.076	1695	1362	55	30	248	0.80354	0.0324484	0.0176991	701	-6	-5	128	818	0.514684	0	0	0.516129	0.482596	0.856968	0	0	0.156479	1.2188	-0.00835517	3175.91	666.063	1631	3.20127	1183.42	0.517404	-0.28617
157	600	Island	138	50.8624	155.57	-1.859	0.275786	0.760852	115	9	1	13	Oceanic	50.8624	1440	1117	53	23	247	0.775694	0.0368056	0.0159722	1002	44	22	234	1302	0.897046	0.830189	0.956522	0.947368	0.904167	0.769585	0.0337942	0.0168971	0.179724	0.802287	-0.896619	153.762	68.685	2302	-0.72431	1122.65	0.0958333	-1.01848
158	604	Island	85	-0.52847	166.934	1.25127	0.997934	-1.43939	78	1	0	6	Oceanic	0.52847	3005	2561	35	304	105	0.852246	0.0116473	0.101165	2483	34	304	99	2920	0.969543	0.971429	1	0.942857	0.971714	0.850342	0.0116438	0.10411	0.0339041	1.48579	-1.4649	22.1509	2857.12	94	27.6404	2021.24	0.0282862	-1.54843
159	606	Island	289	-12.5032	177.08	1.1952	1.59223	-0.769238	271	2	5	11	Oceanic	12.5032	3424	3030	42	207	145	0.88493	0.0122664	0.0604556	2759	40	202	134	3135	0.910561	0.952381	0.975845	0.924138	0.915596	0.880064	0.0127592	0.0644338	0.0427432	1.48803	-1.24298	47.2097	2892.27	249	27.1291	3279.27	0.0844042	-1.07364
160	627	Island	545	-43.9385	-176.525	-0.52521	0.178766	-0.590233	429	13	47	56	Oceanic	43.9385	1722	1393	56	32	241	0.808943	0.0325203	0.018583	964	43	-15	185	1177	0.692032	0.767857	0	0.767635	0.683508	0.819031	0.0365336	0	0.157179	1.48624	-0.405752	819.511	2864.14	323	11.4395	1037.38	0.316492	-0.499637
161	678	Island	174	52.3558	175.919	-1.44362	0.0418836	-0.100713	137	9	4	24	Oceanic	52.3558	1355	1042	52	22	239	0.769004	0.0383764	0.0162362	905	43	18	215	1181	0.868522	0.826923	0.818182	0.899582	0.871587	0.7663	0.0364098	0.0152413	0.182049	1.27568	-1.50472	19.3382	908.346	658	3.06385	927.963	0.128413	-0.89139
162	680	Island	134	18.1164	145.767	1.12324	0.826974	-0.21783	124	0	2	8	Oceanic	18.1164	3322	2958	47	162	155	0.890427	0.0141481	0.0487658	2834	47	160	147	3188	0.95808	1	0.987654	0.948387	0.959663	0.888959	0.0147428	0.0501882	0.0461104	1.46095	-1.23788	48.0369	2495.12	555	26.4728	1758.58	0.0403371	-1.39429
163	694	Island	37	17.3682	-87.8571	1.14479	0.800236	-2.24829	32	1	0	4	Oceanic	17.3682	3355	2986	46	168	155	0.890015	0.0137109	0.0500745	2954	45	168	151	3318	0.989283	0.978261	1	0.974194	0.988972	0.890295	0.0135624	0.0506329	0.0455093	0.649352	-0.945694	130.074	29.821	29	26.6694	1720.7	0.0110283	-1.95749
164	695	Island	59	17.3498	-87.5378	1.17167	0.854811	-2.85501	49	2	0	8	Oceanic	17.3498	3356	2987	46	168	155	0.890048	0.0137068	0.0500596	2938	44	168	147	3297	0.983596	0.956522	1	0.948387	0.98242	0.891113	0.0133455	0.0509554	0.044586	0.803009	-1.80521	6.93702	68.956	12	26.9145	1798.89	0.0175805	-1.75497
165	700	Island	263	19.6846	-80.0403	1.15647	0.386427	-2.47026	232	2	4	25	Oceanic	19.6846	3236	2883	49	148	156	0.890915	0.0151422	0.0457355	2651	47	144	131	2973	0.919528	0.959184	0.972973	0.839744	0.918727	0.891692	0.0158089	0.0484359	0.0440632	1.19933	-1.32407	35.8054	598.951	21	26.7759	1228.49	0.0812732	-1.09005
166	706	Island	26	4.6838	-160.38	1.20935	1.25367	-2.11895	20	1	0	5	Oceanic	4.6838	3162	2741	37	268	116	0.866856	0.0117015	0.0847565	2721	36	268	111	3136	0.992703	0.972973	1	0.956897	0.991777	0.867666	0.0114796	0.0854592	0.0353954	1.59765	-1.58507	14.7026	5258.94	35	27.2582	2489.17	0.00822264	-2.08499
167	742	Island	112	18.7722	145.668	0.964203	0.830932	0.161299	102	0	6	4	Oceanic	18.7722	3290	2930	48	156	156	0.890578	0.0145897	0.0474164	2828	48	150	152	3178	0.965188	1	0.961538	0.974359	0.965957	0.889868	0.0151038	0.0471995	0.0478288	1.45623	-1.24489	46.9023	2431.68	963	25.0225	1764.25	0.0340426	-1.46798
168	743	Island	53	14.8525	145.559	1.23611	1.01473	-1.01976	48	2	0	3	Oceanic	14.8525	3423	3039	44	189	151	0.887818	0.0128542	0.0552147	2991	42	189	148	3370	0.984205	0.954545	1	0.980132	0.984517	0.887537	0.0124629	0.0560831	0.0439169	1.48073	-1.78029	7.55292	2779.42	173	27.5022	2049.08	0.0154835	-1.81013
169	747	Island	119	17.5996	145.833	1.08877	0.86692	-0.0397201	104	2	6	7	Oceanic	17.5996	3345	2978	46	166	155	0.890284	0.0137519	0.0496263	2874	44	160	148	3226	0.965077	0.956522	0.963855	0.954839	0.964425	0.890887	0.0136392	0.049597	0.0458772	1.4647	-1.60238	13.8598	2546.71	719	26.1585	1816.72	0.0355755	-1.44885
170	748	Island	101	16.3522	145.677	1.11433	1.00841	0.0268063	93	0	3	5	Oceanic	16.3522	3390	3015	45	176	154	0.889381	0.0132743	0.0519174	2922	45	173	149	3289	0.969154	1	0.982955	0.967532	0.970206	0.888416	0.013682	0.0525996	0.0453025	1.47175	-1.32965	35.1311	2646.46	792	26.3916	2038.56	0.0297935	-1.52588
171	753	Island	60	19.6831	145.419	1.06804	0.69866	0.085073	53	1	2	4	Oceanic	19.6831	3237	2884	49	148	156	0.890948	0.0151375	0.0457213	2831	48	146	152	3177	0.981623	0.979592	0.986486	0.974359	0.981464	0.891092	0.0151086	0.0459553	0.0478439	1.44902	-1.51229	18.8456	2337.93	862	25.9694	1584.11	0.0185357	-1.73199
172	780	Island	475	13.4435	144.777	1.22164	1.13018	-0.437999	420	2	26	27	Oceanic	13.4435	3431	3040	43	200	148	0.886039	0.0125328	0.058292	2620	41	174	121	2956	0.861842	0.953488	0.87	0.817568	0.861556	0.886333	0.0138701	0.0588633	0.0409337	1.47252	-0.523054	549.411	2657.71	403	27.3702	2251.05	0.138444	-0.858727
173	844	Island	277	14.1574	145.214	1.20125	1.07261	-0.291003	247	2	15	13	Oceanic	14.1574	3429	3042	43	194	150	0.887139	0.0125401	0.0565763	2795	41	179	137	3152	0.918803	0.953488	0.92268	0.913333	0.919218	0.886739	0.0130076	0.0567893	0.0434645	1.4793	-1.05475	89.6881	2757.83	499	27.1843	2147.96	0.0807816	-1.09269
174	845	Island	248	15.1891	145.754	1.22795	1.01677	-0.329272	224	2	6	16	Oceanic	15.1891	3418	3036	44	186	152	0.888239	0.012873	0.0544178	2812	42	180	136	3170	0.926219	0.954545	0.967742	0.894737	0.927443	0.887066	0.0132492	0.0567823	0.0429022	1.47913	-0.963192	122.542	2755.26	472	27.4278	2052.47	0.0725571	-1.13932
175	854	Island	181	15.0134	145.632	1.24431	1.01506	-0.962558	163	2	4	12	Oceanic	15.0134	3421	3038	44	187	152	0.888044	0.0128617	0.0546624	2875	42	183	140	3240	0.946346	0.954545	0.97861	0.921053	0.947091	0.887346	0.012963	0.0564815	0.0432099	1.47963	-1.01236	103.633	2762.67	188	27.577	2049.62	0.0529085	-1.27647
176	903	Island	24	-2.81264	-171.673	1.3162	-0.393196	-2.91482	18	1	0	5	Oceanic	2.81264	3088	2658	36	283	111	0.860751	0.011658	0.0916451	2640	35	283	106	3064	0.993228	0.972222	1	0.954955	0.992228	0.861619	0.011423	0.0923629	0.0345953	1.57032	-1.63778	12.2831	4530.56	11	28.2326	651.138	0.00777202	-2.10947
177	905	Island	23	-4.51477	-172.183	1.34206	0.291359	-2.53908	18	1	0	4	Oceanic	4.51477	3154	2733	36	269	116	0.866519	0.0114141	0.0852885	2715	35	269	112	3131	0.993414	0.972222	1	0.965517	0.992708	0.867135	0.0111785	0.085915	0.0357713	1.56389	-1.75982	8.09945	4374.47	19	28.4684	1136.98	0.00729233	-2.13713
178	908	Island	19	-3.12749	-171.085	1.32777	0.00182665	-2.79999	13	1	0	5	Oceanic	3.12749	3101	2672	36	281	112	0.861658	0.0116092	0.0906159	2659	35	281	107	3082	0.995135	0.972222	1	0.955357	0.993873	0.862751	0.0113563	0.0911746	0.0347177	1.57172	-1.82143	6.56324	4565.4	13	28.3381	898.184	0.00612706	-2.21275
179	910	Island	18	-4.4554	-171.244	1.34615	0.191478	-2.50381	13	1	0	4	Oceanic	4.4554	3152	2730	36	270	116	0.866117	0.0114213	0.0856599	2717	35	270	112	3134	0.995238	0.972222	1	0.965517	0.994289	0.866943	0.0111678	0.0861519	0.0357371	1.56769	-1.7279	9.03162	4466.04	20	28.5057	1048.17	0.00571066	-2.24331
180	921	Island	464	36.588	27.1683	0.230591	-0.272729	-0.0630763	398	9	5	52	Oceanic	36.588	1845	1560	57	47	181	0.845528	0.0308943	0.0254743	1162	48	42	129	1381	0.744872	0.842105	0.893617	0.712707	0.748509	0.841419	0.0347574	0.0304127	0.0934106	0.545849	-1.28444	40.9868	16.953	695	18.3322	718.247	0.251491	-0.599478
181	925	Island	80	28.6372	-112.83	0.481699	-2.62519	-0.309163	75	0	0	5	Oceanic	28.6372	2437	2141	56	82	158	0.878539	0.0229791	0.0336479	2066	56	82	153	2357	0.96497	1	1	0.968354	0.967173	0.876538	0.023759	0.03479	0.064913	0.538629	-1.31222	37.2821	16.298	486	20.6222	105.766	0.0328272	-1.48377
182	927	Island	123	28.702	-112.578	0.511944	-2.49109	-0.297931	115	0	0	8	Oceanic	28.702	2430	2135	56	81	158	0.878601	0.0230453	0.0333333	2020	56	81	150	2307	0.946136	1	1	0.949367	0.949383	0.875596	0.0242739	0.0351105	0.0650195	0.67685	-1.28745	40.5675	34.648	494	20.898	117.97	0.0506173	-1.2957
183	930	Island	74	27.4416	-111.88	0.722947	-2.13573	-0.896325	71	0	0	3	Oceanic	27.4416	2561	2260	55	89	157	0.882468	0.021476	0.034752	2189	55	89	154	2487	0.968584	1	1	0.980892	0.971105	0.880177	0.022115	0.0357861	0.061922	0.681643	-1.65909	11.4217	35.566	207	22.8223	157.56	0.028895	-1.53918
184	931	Island	135	27.2186	-112.074	0.705062	-2.15301	-0.739499	130	0	0	5	Oceanic	27.2186	2585	2282	55	91	157	0.882785	0.0212766	0.0352031	2152	55	91	152	2450	0.943032	1	1	0.968153	0.947776	0.878367	0.022449	0.0371429	0.0620408	0.315682	-1.37991	29.5984	4.824	260	22.6592	155.358	0.0522244	-1.28213
185	933	Island	118	26.1199	-111.274	0.651153	-1.84676	-0.654951	111	0	0	7	Oceanic	26.1199	2698	2389	54	98	157	0.885471	0.0200148	0.0363232	2278	54	98	150	2580	0.953537	1	1	0.955414	0.956264	0.882946	0.0209302	0.0379845	0.0581395	0.205745	-1.77921	7.58073	2.644	294	22.1675	199.36	0.0437361	-1.35916
186	936	Island	120	25.6833	-111.035	0.704842	-1.78553	-0.857557	113	0	0	7	Oceanic	25.6833	2741	2430	54	101	156	0.886538	0.0197008	0.0368479	2317	54	101	149	2621	0.953498	1	1	0.955128	0.95622	0.884014	0.0206028	0.0385349	0.0568485	0.506344	-1.5102	18.9801	13.665	219	22.6572	209.552	0.0437796	-1.35873
187	971	Island	18	-46.0981	50.2346	-1.26771	1.21018	0.0738078	14	0	0	4	Oceanic	46.0981	1664	1328	55	29	252	0.798077	0.0330529	0.0174279	1314	55	29	248	1646	0.989458	1	1	0.984127	0.989183	0.798299	0.0334143	0.0176185	0.150668	1.45217	-1.12651	70.2229	2378.51	848	4.66807	2402.56	0.0108173	-1.96588
188	972	Island	19	-46.4118	51.7591	-1.30614	1.21607	0.1934	15	0	0	4	Oceanic	46.4118	1653	1317	55	28	253	0.796733	0.0332728	0.0169389	1302	55	28	249	1634	0.98861	1	1	0.98419	0.988506	0.796818	0.0336597	0.0171359	0.152387	1.46082	-0.891005	156.733	2493.36	1009	4.31763	2414.12	0.0114943	-1.93952
189	973	Island	31	-37.8363	77.5566	-0.378495	0.410141	0.099291	29	0	0	2	Oceanic	37.8363	1808	1519	57	43	189	0.840155	0.0315265	0.0237832	1490	57	43	187	1777	0.980908	1	1	0.989418	0.982854	0.838492	0.0320765	0.0241981	0.105234	1.5162	-1.19804	55.0271	3372.64	880	12.7775	1252.44	0.017146	-1.76584
190	974	Island	11	-38.7222	77.523	-0.287537	0.270533	-0.698415	11	0	0	0	Oceanic	38.7222	1790	1496	57	41	196	0.835754	0.0318436	0.022905	1485	57	41	196	1779	0.992647	1	1	1	0.993855	0.834739	0.0320405	0.0230467	0.110174	1.51609	-1.71956	9.29228	3370.5	276	13.607	1117.86	0.00614525	-2.21146
191	975	Island	153	-52.5436	169.162	-1.05654	0.512267	-0.148327	128	3	8	14	Oceanic	52.5436	1344	1033	52	21	238	0.768601	0.0386905	0.015625	905	49	13	224	1191	0.876089	0.942308	0.619048	0.941176	0.886161	0.759866	0.0411419	0.0109152	0.188077	1.44046	-0.986283	113.266	2231.24	614	6.59389	1361.04	0.113839	-0.943708
192	982	Island	129	49.4235	154.759	-1.67044	0.526255	0.369321	106	12	2	9	Oceanic	49.4235	1518	1187	53	25	253	0.78195	0.0349144	0.016469	1081	41	23	244	1389	0.910699	0.773585	0.92	0.964427	0.91502	0.778258	0.0295176	0.0165587	0.175666	0.985999	-0.593187	432.583	187.093	1303	0.99532	1376.63	0.0849802	-1.07068
193	983	Island	106	48.8219	154.109	-1.66169	0.573198	0.143203	78	13	1	14	Oceanic	48.8219	1549	1216	54	25	254	0.785023	0.0348612	0.0161394	1138	41	24	240	1443	0.935855	0.759259	0.96	0.944882	0.931569	0.788635	0.028413	0.016632	0.16632	1.06062	-0.9704	119.568	281.066	938	1.0751	1430.27	0.0684312	-1.16475
194	1032	Island	2492	12.2967	92.7856	1.16652	1.40125	-0.0079334	2198	17	177	100	Oceanic	12.2967	3422	3027	42	209	144	0.88457	0.0122735	0.0610754	829	25	32	44	930	0.273869	0.595238	0.15311	0.305556	0.271771	0.891398	0.0268817	0.0344086	0.0473118	0.918596	0.172547	5884.06	129.536	753	26.8676	2807	0.728229	-0.137732
195	1034	Island	1757	-4.92375	150.62	0.960746	1.6128	0.79268	1439	14	261	43	Oceanic	4.92375	3171	2751	37	266	117	0.86755	0.0116682	0.0838852	1312	23	5	74	1414	0.476917	0.621622	0.018797	0.632479	0.445916	0.927864	0.0162659	0.00353607	0.0523338	1.24484	0.794582	49039.1	767.679	2411	24.991	3334.66	0.554084	-0.256424
196	1048	Island	982	-20.2836	57.572	0.671256	0.789481	0.0866673	848	1	92	41	Oceanic	20.2836	3197	2849	49	143	156	0.891148	0.0153269	0.0447294	2001	48	51	115	2215	0.702352	0.979592	0.356643	0.737179	0.692837	0.903386	0.0216704	0.0230248	0.0519187	1.4064	-0.16398	1868.44	1853.01	864	22.3509	1705.7	0.307163	-0.512631
197	1054	Island	1730	7.52546	93.5991	1.18455	1.31894	-0.115508	1566	4	96	64	Oceanic	7.52546	3279	2869	38	246	126	0.874962	0.0115889	0.0750229	1303	34	150	62	1549	0.454165	0.894737	0.609756	0.492063	0.4724	0.841188	0.0219496	0.0968367	0.0400258	1.1649	-0.187107	1726.8	496.414	644	27.032	2625.04	0.5276	-0.277695
198	1059	Island	266	-19.7167	63.4213	0.854537	0.28258	-0.462323	243	1	9	13	Oceanic	19.7167	3235	2882	49	148	156	0.890881	0.0151468	0.0457496	2639	48	139	143	2969	0.915684	0.979592	0.939189	0.916667	0.917774	0.888851	0.0161671	0.0468171	0.0481644	1.45764	-0.990579	111.619	2450.52	389	24.0223	1128.88	0.0822257	-1.08499
199	1061	Island	267	-10.9397	166.248	1.18782	1.95114	0.0515468	220	1	41	5	Oceanic	10.9397	3396	2996	41	220	139	0.882214	0.012073	0.0647821	2776	40	179	134	3129	0.926569	0.97561	0.813636	0.964029	0.921378	0.887184	0.0127836	0.0572068	0.0428252	1.42499	-0.380588	892.91	2050.76	821	27.0618	4392.37	0.0786219	-1.10446
200	1063	Island	2399	-8.14116	158.307	1.05499	1.58094	0.886683	1972	9	362	56	Oceanic	8.14116	3303	2895	39	241	128	0.876476	0.0118074	0.072964	923	30	-121	72	904	0.318826	0.769231	0	0.5625	0.273691	1	0.0331858	0	0.079646	1.35365	0.711738	36974.3	1389.74	2764	25.8504	3249.27	0.726309	-0.138878
201	1067	Island	397	21.758	-71.8243	1.10116	-0.185527	-1.69316	358	7	7	25	Oceanic	21.758	3092	2754	51	131	156	0.890686	0.0164942	0.0423674	2396	44	124	131	2695	0.870007	0.862745	0.946565	0.839744	0.871604	0.889054	0.0163265	0.0460111	0.0486085	1.27346	-0.349879	991.45	897.409	65	26.2715	771.101	0.128396	-0.891449
202	1071	Island	1178	-16.2122	167.723	0.943719	1.46055	0.628451	947	7	194	30	Oceanic	16.2122	3395	3019	45	177	154	0.889249	0.0132548	0.0521355	2072	38	-17	124	2217	0.68632	0.844444	0	0.805195	0.653019	0.934596	0.0171403	0	0.0559314	1.39974	0.3902	12356.4	1786.87	1899	24.8357	2945.85	0.346981	-0.459694
203	1075	Island	684	-12.824	45.1439	0.978801	0.541024	-0.101759	620	1	37	26	Oceanic	12.824	3428	3035	42	205	146	0.885356	0.012252	0.0598016	2415	41	168	120	2744	0.795717	0.97619	0.819512	0.821918	0.800467	0.880102	0.0149417	0.0612245	0.0437318	1.15828	-0.637903	371.424	478.8	657	25.1556	1393.29	0.199533	-0.699985
204	1312	Island	69	-27.1198	-109.355	0.457097	0.347307	-0.267956	65	0	0	4	Oceanic	27.1198	2594	2291	55	91	157	0.883192	0.0212028	0.035081	2226	55	91	153	2525	0.971628	1	1	0.974522	0.9734	0.881584	0.0217822	0.0360396	0.0605941	1.52367	-0.869687	168.547	3512.74	516	20.3978	1189.97	0.0265998	-1.57512
205	1313	Island	35	-26.3235	-79.9752	-0.0431885	-1.90743	-0.31771	32	0	0	3	Oceanic	26.3235	2677	2369	54	97	157	0.884946	0.0201718	0.0362346	2337	54	97	154	2642	0.986492	1	1	0.980892	0.986926	0.884557	0.0204391	0.0367146	0.0582892	1.26804	-1.76876	7.85601	871.235	480	15.8354	189.751	0.0130743	-1.88358
206	1500	Island	294	12.9519	-81.5232	1.17071	0.799862	-0.506134	275	1	4	14	Oceanic	12.9519	3428	3036	42	204	146	0.885648	0.012252	0.0595099	2761	41	200	132	3134	0.90942	0.97619	0.980392	0.90411	0.914236	0.880983	0.0130823	0.0638162	0.0421187	0.980131	-1.21259	52.3637	181.2	365	26.9058	1720.18	0.0857643	-1.06669
207	10128	Island	499	-54.332	-67.4014	-1.23542	-0.779337	0.464807	431	8	8	52	Oceanic	54.332	1240	944	51	20	225	0.76129	0.041129	0.016129	513	43	12	173	741	0.543432	0.843137	0.6	0.768889	0.597581	0.692308	0.0580297	0.0161943	0.233468	0.615738	0.544669	20920.4	24.824	1497	4.9626	475.467	0.402419	-0.395321
208	10674	Island	467	62.0503	-6.86364	-1.1224	1.3899	0.0930081	302	18	10	137	Oceanic	62.0503	820	600	46	13	161	0.731707	0.0560976	0.0158537	298	28	3	24	353	0.496667	0.608696	0.230769	0.149068	0.430488	0.844193	0.0793201	0.00849858	0.0679887	1.19857	-0.20956	1599.56	596.457	872	5.99329	2781.17	0.569512	-0.244497
209	11474	Island	737	35.9232	14.399	0.268645	-0.648408	-0.728995	592	11	6	128	Oceanic	35.9232	1869	1586	57	49	177	0.848582	0.0304976	0.0262172	994	46	43	49	1132	0.626734	0.807018	0.877551	0.276836	0.605671	0.878092	0.040636	0.0379859	0.0432862	1.03371	-0.676753	325.353	242.702	264	18.6792	528.958	0.394329	-0.404142
