# Supplementary material for: Mutualisms weaken the latitudinal diversity gradient among oceanic islands
Source: Nature. 2024 Feb 28;627(8003):335–9. doi: 10.1038/s41586-024-07110-y (PMC10937366; doi:10.1038/s41586-024-07110-y)
Supplement: Supplementary file 8 — Source Data Extended Data Fig. 3 [file 41586_2024_7110_MOESM8_ESM.xlsx]

## Sheet: edfig3
	variable	rel.imp
1	Mutualism filter strength	0.249608
2	Area	0.143237
3	Distance	0.0483912
4	Precipitation	0.0122649
5	Elevation range	0.0415637
6	Absolute latitude	0.272589
