# Supplementary material for: Mutualisms weaken the latitudinal diversity gradient among oceanic islands
Source: Nature. 2024 Feb 28;627(8003):335–9. doi: 10.1038/s41586-024-07110-y (PMC10937366; doi:10.1038/s41586-024-07110-y)
Supplement: Supplementary file 9 — Source Data Extended Data Fig. 4 [file 41586_2024_7110_MOESM9_ESM.xlsx]

## Sheet: edfig4a
	entity_ID	sprich	latitude	longitude	abslatitude	dist	area	elev_range	temp	prec	poll	diff	exp	obs	debt	debt.c	sprichdiff	debt.weights	debt.c.weights
1	3	116	-10.4853	105.637	10.4853	1.34276	-0.924942	-0.502375	0.848236	0.985565	poll.b	1177.6	1264	86.4	0.931646	0.781939	1506	1264	1506
2	125	38	-12.1636	96.8733	12.1636	1.38492	-1.48608	-2.24829	1.14918	0.996208	poll.b	1249	1273	24	0.981147	0.781113	1599	1273	1599
3	127	128	-31.553	159.077	31.553	1.19036	-1.53458	-0.332193	0.31082	0.721365	poll.b	595.6	674	78.4	0.88368	0.750126	794	674	794
4	128	80	-29.0326	167.952	29.0326	1.35409	-1.30758	-0.598806	0.327598	0.455396	poll.b	727.4	777	49.6	0.936165	0.752223	967	777	967
5	129	33	-54.6284	158.864	54.6284	1.41556	-0.936305	-0.431204	-1.33918	0.142207	poll.b	430.4	448	17.6	0.960714	0.591209	728	448	728
6	131	133	39.6991	-31.1052	39.6991	1.40641	-1.54052	-0.0464508	0.0894212	0.553478	poll.b	515.6	578	62.4	0.892042	0.712155	724	578	724
7	132	170	39.4419	-31.2025	39.4419	1.40762	-0.922072	0.127625	0.0676551	0.746025	poll.b	502.4	576	73.6	0.872222	0.737739	681	576	681
8	133	192	38.5782	-28.7013	38.5782	1.3861	-0.861884	0.222765	0.0882479	0.476599	poll.b	482.6	569	86.4	0.848155	0.754062	640	569	640
9	134	195	38.4695	-28.3336	38.4695	1.38084	-0.584902	0.766804	0.0532544	0.508431	poll.b	477.8	569	91.2	0.839719	0.751258	636	569	636
10	135	122	39.0523	-28.0113	39.0523	1.37923	-1.1693	-0.432897	0.120522	0.288415	poll.b	522.4	572	49.6	0.913287	0.726565	719	572	719
11	136	185	38.6372	-28.0292	38.6372	1.3779	-0.761426	0.226674	0.0704534	0.47133	poll.b	481.2	570	88.8	0.844211	0.741448	649	570	649
12	137	203	38.7239	-27.2123	38.7239	1.37039	-0.615748	0.212895	0.120413	0.359898	poll.b	474.8	570	95.2	0.832982	0.751266	632	570	632
13	138	225	37.7954	-25.4819	37.7954	1.35103	-0.433825	0.250928	0.050649	0.218515	poll.b	463.6	566	102.4	0.819081	0.77916	595	566	595
14	139	169	36.9713	-25.0998	36.9713	1.35214	-1.03208	-0.188705	0.108661	-0.107522	poll.b	487.6	566	78.4	0.861484	0.757143	644	566	644
15	145	414	27.7465	-18.0066	27.7465	1.11738	-0.727656	0.468017	0.207401	-1.36203	poll.b	564.8	836	271.2	0.675598	0.802273	704	836	704
16	146	521	28.6899	-17.8583	28.6899	1.13291	-0.445175	0.806242	0.00112217	-0.989889	poll.b	457	793	336	0.576293	0.838532	545	793	545
17	147	520	28.1174	-17.2326	28.1174	1.09287	-0.637286	0.463887	0.18156	-1.30969	poll.b	484.6	819	334.4	0.591697	0.838408	578	819	578
18	148	812	28.2911	-16.5563	28.2911	1.06539	-0.13819	1.08863	-0.0187349	-1.12812	poll.b	287	811	524	0.353884	1	276	811	276
19	149	690	27.9548	-15.5932	27.9548	0.994863	-0.21478	0.649852	0.201051	-1.50088	poll.b	390.8	826	435.2	0.473123	0.939423	416	826	416
20	150	419	28.4061	-14.0365	28.4061	0.864687	-0.196938	0.0590474	0.419415	-2.38862	poll.b	536.4	806	269.6	0.665509	0.80905	663	806	663
21	151	403	29.0245	-13.6418	29.0245	0.914139	-0.406088	-0.0474177	0.361055	-2.23249	poll.b	517.2	778	260.8	0.664781	0.80186	645	778	645
22	155	49	-1.3784	-89.6787	1.3784	1.28611	-1.15321	-0.883158	0.792786	-0.669693	poll.b	1112.4	1150	37.6	0.967304	0.782829	1421	1150	1421
23	156	66	-0.385734	-91.5129	0.385734	1.32163	-0.474137	0.458807	0.772378	-1.35978	poll.b	1089.6	1140	50.4	0.955789	0.782759	1392	1140	1392
24	157	98	-1.2936	-90.4353	1.2936	1.3012	-0.853632	-0.187518	0.737854	-0.834183	poll.b	1076.2	1149	72.8	0.936641	0.784974	1371	1149	1371
25	158	28	0.325229	-89.9568	0.325229	1.29619	-1.5718	-1.57662	0.881434	-1.38346	poll.b	1118.2	1139	20.8	0.981738	0.782505	1429	1139	1429
26	159	142	-0.559293	-91.1843	0.559293	1.3105	0.108287	0.56034	0.74227	-1.32585	poll.b	1038.8	1142	103.2	0.909632	0.788164	1318	1142	1318
27	160	21	0.332085	-90.4757	0.332085	1.30522	-0.941547	-0.561043	0.886765	-1.07007	poll.b	1123	1139	16	0.985953	0.782033	1436	1139	1436
28	161	71	0.586845	-90.757	0.586845	1.31177	-1.17105	-0.114441	0.827877	-0.858194	poll.b	1088.4	1142	53.6	0.953065	0.783585	1389	1142	1389
29	162	48	-0.610811	-90.6658	0.610811	1.30811	-1.52462	-0.349987	0.729675	-1.84765	poll.b	1104.4	1142	37.6	0.967075	0.782153	1412	1142	1412
30	163	106	-0.826798	-89.4306	0.826798	1.27955	-0.517465	-0.0283328	0.786414	-0.585378	poll.b	1068	1144	76	0.933566	0.78703	1357	1144	1357
31	164	152	-0.627248	-90.3584	0.627248	1.29902	-0.35117	0.088258	0.75975	-1.55092	poll.b	1031.6	1142	110.4	0.903327	0.788685	1308	1142	1308
32	165	33	-0.818429	-90.0588	0.818429	1.29591	-1.42765	-0.723803	0.788992	-1.05976	poll.b	1117.6	1144	26.4	0.976923	0.781538	1430	1144	1430
33	166	114	-0.266245	-90.7125	0.266245	1.30665	-0.50863	0.123864	0.812821	-1.69655	poll.b	1056.6	1139	82.4	0.927656	0.786746	1343	1139	1343
34	171	179	19.5981	-155.518	19.5981	1.53193	0.341243	1.17911	0.0777848	0.826495	poll.b	1018.6	1149	130.4	0.88651	0.774601	1315	1149	1315
35	172	218	22.0584	-159.524	22.0584	1.52966	-0.239788	0.506272	0.540615	0.823431	poll.b	906.4	1068	161.6	0.848689	0.768787	1179	1068	1179
36	173	24	20.5476	-156.609	20.5476	1.53501	-0.977626	-0.35149	0.767891	0.226736	poll.b	1101.4	1119	17.6	0.984272	0.768061	1434	1119	1434
37	176	112	20.835	-156.927	20.835	1.53517	-0.641735	0.209573	0.690261	0.386494	poll.b	1027.6	1110	82.4	0.925766	0.769738	1335	1110	1335
38	180	236	20.7904	-156.337	20.7904	1.53213	-0.159977	0.960486	0.416247	0.760327	poll.b	935	1111	176	0.841584	0.770816	1213	1111	1213
39	181	13	28.2081	-177.367	28.2081	1.50433	-1.82728	-2.18058	0.715615	0.559625	poll.b	806.2	815	8.8	0.989202	0.746481	1080	815	1080
40	183	173	21.1332	-157.015	21.1332	1.53366	-0.460315	0.476201	0.683133	0.61019	poll.b	972	1100	128	0.883636	0.769596	1263	1100	1263
41	186	44	21.8966	-160.152	21.8966	1.53071	-0.823464	-0.424476	0.775675	-0.393402	poll.b	1044.4	1074	29.6	0.972439	0.767941	1360	1074	1360
42	187	240	21.4587	-157.973	21.4587	1.53318	-0.216872	0.359215	0.738332	0.757429	poll.b	909	1089	180	0.834711	0.769036	1182	1089	1182
43	189	376	64.9907	-18.5941	64.9907	1.28807	1.01054	0.698323	-1.67556	0.180205	poll.b	-4.2	179	183.2	0	0.0711864	-59	179	59
44	202	554	-21.1333	55.5327	21.1333	1.38676	-0.077076	0.957349	0.157433	0.6927	poll.b	710.4	1100	389.6	0.645818	0.805442	882	1100	882
45	203	28	-7.99629	-140.687	7.99629	1.57945	-1.28388	-0.192279	1.04953	0.36647	poll.b	1215.8	1235	19.2	0.984453	0.782872	1553	1235	1553
46	206	14	-7.91764	-140.57	7.91764	1.57903	-1.74879	-0.266624	1.10427	-0.0549173	poll.b	1223.4	1233	9.6	0.992214	0.781725	1565	1233	1565
47	207	61	-9.77478	-139.014	9.77478	1.58028	-0.682176	0.357606	0.924127	0.833066	poll.b	1216.2	1257	40.8	0.967542	0.784139	1551	1257	1551
48	211	85	-8.86624	-140.139	8.86624	1.58053	-0.658179	0.338547	0.936819	0.769143	poll.b	1187.6	1246	58.4	0.95313	0.78545	1512	1246	1512
49	212	47	-9.94499	-139.089	9.94499	1.58148	-1.11956	0.111687	0.983017	0.715251	poll.b	1226.2	1259	32.8	0.973948	0.782015	1568	1259	1568
50	213	53	-8.90932	-139.552	8.90932	1.57949	-1.04846	0.112455	1.02865	0.731489	poll.b	1211	1247	36	0.971131	0.783819	1545	1247	1545
51	214	54	-9.39786	-140.074	9.39786	1.58239	-0.998112	0.151948	1.01778	0.792987	poll.b	1217.8	1253	35.2	0.971907	0.784665	1552	1253	1552
52	217	29	-24.3767	-128.323	24.3767	1.59742	-1.25997	-2.01012	0.735601	0.551665	poll.b	960.2	981	20.8	0.978797	0.759652	1264	981	1264
53	220	15	11.2942	166.876	11.2942	1.52824	-1.66063	-2.47026	1.26802	0.955933	poll.b	1259.6	1270	10.4	0.991811	0.778973	1617	1270	1617
54	237	268	29.9723	129.923	29.9723	1.18216	-1.59269	-0.133913	0.32852	1.4319	poll.b	549.6	736	186.4	0.746739	0.753909	729	736	729
55	238	315	29.8488	129.871	29.8488	1.1861	-1.32505	0.161299	0.247434	1.46454	poll.b	522.8	742	219.2	0.704582	0.758781	689	742	689
56	241	187	29.6412	129.713	29.6412	1.19183	-1.37776	0.0268063	0.354785	1.451	poll.b	617.4	751	133.6	0.822104	0.745652	828	751	828
57	242	236	29.4594	129.602	29.4594	1.19679	-1.76325	-0.181613	0.400042	1.41392	poll.b	590.2	759	168.8	0.777602	0.748035	789	759	789
58	244	297	29.1466	129.208	29.1466	1.20321	-1.78606	-0.652615	0.501754	1.29943	poll.b	566.4	772	205.6	0.733679	0.76129	744	772	744
59	247	331	28.323	129.972	28.323	1.23282	-1.17514	-0.876668	0.646023	1.31351	poll.b	588.2	809	220.8	0.72707	0.779073	755	809	755
60	277	130	-9.42548	46.3688	9.42548	1.20749	-0.877304	-2.29743	1.13203	0.112592	poll.b	1161.8	1253	91.2	0.927215	0.786594	1477	1253	1477
61	278	69	-9.73086	46.5115	9.73086	1.21416	-1.64273	-2.15942	1.13965	0.0768285	poll.b	1204.2	1257	52.8	0.957995	0.780428	1543	1257	1543
62	279	72	-9.72632	47.5732	9.72632	1.24294	-1.83466	-2.57625	1.15113	0.271798	poll.b	1208.2	1257	48.8	0.961177	0.784545	1540	1257	1540
63	280	72	-10.0866	47.7417	10.0866	1.24729	-1.67126	-1.97737	1.14121	0.0693138	poll.b	1207.2	1260	52.8	0.958095	0.781359	1545	1260	1545
64	283	48	-10.1593	51.1656	10.1593	1.31731	-1.7247	-2.35036	1.11498	0.26988	poll.b	1229.8	1261	31.2	0.975258	0.783312	1570	1261	1570
65	285	16	-16.6031	59.5873	16.6031	1.42124	-1.81032	-2.24829	1.03481	0.147004	poll.b	1218.4	1228	9.6	0.992182	0.774571	1573	1228	1573
66	289	34	-7.12964	56.28	7.12964	1.37376	-1.69852	-2.35036	1.15403	0.919113	poll.b	1202.8	1222	19.2	0.984288	0.786144	1530	1222	1530
67	296	589	24.2598	-76.6441	24.2598	0.836439	0.4135	-1.17029	0.987544	0.261517	poll.b	552.4	986	433.6	0.560243	0.778028	710	986	710
68	327	278	17.6315	-63.2375	17.6315	1.24292	-1.59212	0.0498688	0.957588	0.306905	poll.b	996.8	1204	207.2	0.827907	0.777535	1282	1204	1282
69	331	266	17.4908	-62.9763	17.4908	1.23848	-1.44835	-0.144974	1.10039	0.32775	poll.b	1001.6	1208	206.4	0.829139	0.771055	1299	1208	1299
70	334	715	13.8984	-60.9668	13.8984	1.09654	-0.490366	0.154839	1.10127	1.03376	poll.b	735	1267	532	0.58011	0.800654	918	1267	918
71	335	274	18.0617	-63.0627	18.0617	1.25278	-1.04684	-0.390193	1.12082	0.159335	poll.b	989.8	1193	203.2	0.829673	0.777533	1273	1193	1273
72	348	70	18.7918	-110.975	18.7918	1.14929	-0.932636	0.21488	0.819963	-1.129	poll.b	1118.6	1173	54.4	0.953623	0.769855	1453	1173	1453
73	349	2	19.31	-110.803	19.31	1.12574	-1.71384	-4.5583	0.928328	-1.30639	poll.b	1156.4	1158	1.6	0.998618	0.769395	1503	1158	1503
74	350	13	18.3568	-114.724	18.3568	1.22766	-1.48381	-0.657295	0.864525	-2.21362	poll.b	1174.6	1185	10.4	0.991224	0.77023	1525	1185	1525
75	351	58	29.0398	-118.285	29.0398	1.04032	-0.753194	0.369321	0.155836	-2.2446	poll.b	733.8	777	43.2	0.944402	0.741962	989	777	989
76	352	33	-49.6862	178.774	49.6862	1.4728	-1.45486	-0.493065	-0.927612	-0.0868905	poll.b	566.6	581	14.4	0.975215	0.611879	926	581	926
77	354	11	3.85111	-159.297	3.85111	1.59683	-1.36454	-2.20242	1.20854	0.772245	poll.b	1169.8	1177	7.2	0.993883	0.782999	1494	1177	1494
78	355	35	8.62158	150.926	8.62158	1.44379	-1.74773	-2.35036	1.24677	1.54201	poll.b	1219	1243	24	0.980692	0.782916	1557	1243	1557
79	356	8	-40.3188	-9.94232	40.3188	1.4672	-1.11875	0.131366	-0.650587	1.56277	poll.b	582.6	585	2.4	0.995897	0.672748	866	585	866
80	358	12	-9.95743	-150.211	9.95743	1.61021	-1.77788	-2.29743	1.29389	0.312753	poll.b	1251	1259	8	0.993646	0.780412	1603	1259	1603
81	359	154	-19.0524	-169.859	19.0524	1.54	-0.7351	-1.41778	0.937646	1.12637	poll.b	1051.4	1165	113.6	0.902489	0.773088	1360	1165	1360
82	361	57	5.52886	-87.0619	5.52886	1.16287	-1.43054	-0.18515	0.897763	1.45937	poll.b	1161.4	1199	37.6	0.968641	0.786856	1476	1199	1476
83	362	71	-29.3809	-177.987	29.3809	1.47305	-1.33567	-0.220313	0.496595	0.882478	poll.b	732.4	762	29.6	0.961155	0.765308	957	762	957
84	363	250	1.61539	7.39705	1.61539	1.01136	-0.917571	0.149045	0.921717	1.08096	poll.b	964.2	1153	188.8	0.836253	0.787745	1224	1153	1224
85	364	480	0.238989	6.60226	0.238989	1.05275	-0.393385	0.657535	0.696826	1.26523	poll.b	779	1139	360	0.683933	0.798156	976	1139	976
86	365	150	-1.43572	5.62983	1.43572	1.10492	-1.37097	-0.137212	0.292053	0.989638	poll.b	1044.6	1151	106.4	0.907559	0.790166	1322	1151	1322
87	366	7	-46.6358	37.9408	46.6358	1.39227	-1.24767	-0.090336	-1.21507	1.19043	poll.b	622	626	4	0.99361	0.622	1000	626	1000
88	367	9	-46.907	37.7404	46.907	1.3934	-0.702963	0.33189	-1.325	1.21574	poll.b	620	624	4	0.99359	0.621242	998	624	998
89	368	83	-21.2346	-159.778	21.2346	1.57866	-1.13121	-0.225308	0.815604	0.980579	poll.b	1040.2	1097	56.8	0.948222	0.77109	1349	1097	1349
90	370	15	-7.94351	-14.367	7.94351	1.37207	-1.02471	0.0786583	0.445999	-1.89879	poll.b	1230	1234	4	0.996759	0.785942	1565	1234	1565
91	375	25	19.2921	166.635	19.2921	1.52859	-1.7444	-2.70161	1.17556	-0.0708453	poll.b	1140.4	1158	17.6	0.984801	0.770541	1480	1158	1480
92	377	189	12.1845	-68.2896	12.1845	0.846357	-0.722226	-0.835912	1.2904	-0.681778	poll.b	1136.2	1273	136.8	0.892537	0.784669	1448	1273	1448
93	378	264	12.1941	-68.9726	12.1941	0.792037	-0.590793	-0.441422	1.25596	-0.59198	poll.b	1080.2	1273	192.8	0.848547	0.786744	1373	1273	1373
94	379	30	-18.8668	-159.776	18.8668	1.58213	-1.48865	-1.30669	1.0333	1.02076	poll.b	1151	1171	20	0.982921	0.771965	1491	1171	1491
95	380	50	-19.9957	-158.114	19.9957	1.58669	-1.38112	-1.50862	0.95978	0.982786	poll.b	1104.2	1137	32.8	0.971152	0.772168	1430	1137	1430
96	381	57	-21.9281	-157.919	21.9281	1.58463	-1.23482	-1.00404	0.805361	0.954631	poll.b	1035.4	1073	37.6	0.964958	0.769242	1346	1073	1346
97	382	13	-10.4199	-161.001	10.4199	1.59222	-1.76419	-2.24829	1.29027	1.1323	poll.b	1255	1263	8	0.993666	0.780473	1608	1263	1608
98	383	14	-19.2688	-158.937	19.2688	1.58477	-1.78368	-2.29743	1.01831	0.97921	poll.b	1150.2	1159	8.8	0.992407	0.770912	1492	1159	1492
99	384	42	-20.1612	-157.341	20.1612	1.58926	-1.48877	-2.06239	0.961545	0.946385	poll.b	1103.2	1132	28.8	0.974558	0.770391	1432	1132	1432
100	385	45	-19.8671	-157.702	19.8671	1.58838	-1.43301	-1.88752	0.983555	0.981917	poll.b	1109.8	1141	31.2	0.972656	0.770694	1440	1141	1440
101	392	16	-8.98802	-157.981	8.98802	1.60488	-1.53179	-2.35036	1.29226	0.639943	poll.b	1237.6	1248	10.4	0.991667	0.781807	1583	1248	1583
102	394	11	-37.1124	-12.2851	37.1124	1.48014	-1.02857	0.677725	-0.521485	0.968467	poll.b	559.6	566	6.4	0.988693	0.696887	803	566	803
103	395	8	-37.3005	-12.6781	37.3005	1.48264	-1.58504	-0.183969	-0.30893	0.886843	poll.b	562	566	4	0.992933	0.696406	807	566	807
104	399	10	-49.3013	69.4849	49.3013	1.53619	0.237944	0.583543	-1.45064	-0.103714	poll.b	584.2	589	4.8	0.991851	0.608542	960	589	960
105	401	3	-53.0932	73.5169	53.0932	1.54019	-0.647103	0.882939	-2.16422	-0.14464	poll.b	490.6	493	2.4	0.995132	0.592512	828	493	828
106	402	49	71.0147	-8.38644	71.0147	1.28454	-0.62662	0.739607	-2.08396	0.0669724	poll.b	75.4	93	17.6	0.810753	0.633613	119	93	119
107	404	11	-20.5082	-29.3033	20.5082	1.3067	-1.64945	-0.159624	0.84623	0.0826102	poll.b	1114.6	1121	6.4	0.994291	0.76869	1450	1121	1450
108	405	147	45.9057	149.949	45.9057	1.22361	-0.243828	0.42993	-1.52795	0.50425	poll.b	542.8	630	87.2	0.861587	0.631898	859	630	859
109	406	107	46.948	151.996	46.948	1.17415	-0.664385	0.473938	-1.56532	0.653481	poll.b	558.4	624	65.6	0.894872	0.620444	900	624	900
110	407	101	47.337	152.478	47.337	1.16346	-1.12147	0.280391	-1.61577	0.647843	poll.b	562.4	620	57.6	0.907097	0.622813	903	620	903
111	409	98	47.746	153.013	47.746	1.13855	-1.15924	0.148318	-1.60872	0.625097	poll.b	555	615	60	0.902439	0.615299	902	615	902
112	410	59	48.0805	153.216	48.0805	1.12274	-1.21459	0.437622	-1.63424	0.603354	poll.b	573.2	610	36.8	0.939672	0.612393	936	610	936
113	411	23	7.11907	171.216	7.11907	1.53413	-1.46322	-2.11895	1.25219	1.59097	poll.b	1207.6	1222	14.4	0.988216	0.783647	1541	1222	1541
114	413	47	46.5209	150.869	46.5209	1.21151	-1.48818	-0.0690413	-1.51125	0.559446	poll.b	592.6	627	34.4	0.945136	0.616649	961	627	961
115	414	551	32.7463	-16.9991	32.7463	1.21182	-0.43532	0.59884	-0.100951	-0.280972	poll.b	310	634	324	0.488959	0.95679	324	634	324
116	415	137	32.5076	-16.5088	32.5076	1.19953	-1.59998	-0.313423	0.215187	-0.623793	poll.b	555.4	641	85.6	0.866459	0.744504	746	641	746
117	416	263	33.0692	-16.3422	33.0692	1.21016	-1.28916	-0.266624	0.229958	-0.901173	poll.b	469.8	625	155.2	0.75168	0.780399	602	625	602
118	418	62	17.0565	-25.1701	17.0565	1.26067	-0.415845	0.662035	0.502912	-1.37923	poll.b	1182	1218	36	0.970443	0.780198	1515	1218	1515
119	419	43	16.8455	-24.9678	16.8455	1.25654	-0.783249	-0.0302177	0.803375	-2.42373	poll.b	1192.6	1223	30.4	0.975143	0.774416	1540	1223	1540
120	421	43	16.5985	-24.2562	16.5985	1.23387	-0.655633	0.381877	0.641449	-1.87699	poll.b	1199.2	1228	28.8	0.976547	0.775679	1546	1228	1546
121	422	26	16.7372	-22.9314	16.7372	1.2025	-0.787109	-0.450054	0.764655	-3.14597	poll.b	1206.6	1225	18.4	0.98498	0.773958	1559	1225	1559
122	423	31	16.0983	-22.814	16.0983	1.19047	-0.483488	-0.462323	0.786201	-3.11459	poll.b	1216.4	1238	21.6	0.982553	0.774777	1570	1238	1570
123	424	27	15.218	-23.1606	15.218	1.19952	-0.729155	-0.411214	0.886605	-2.13442	poll.b	1233.8	1253	19.2	0.984677	0.775487	1591	1253	1591
124	425	53	15.0837	-23.6248	15.0837	1.21014	-0.344564	0.406823	0.747609	-1.48718	poll.b	1218	1254	36	0.971292	0.777778	1566	1254	1566
125	426	52	14.9283	-24.3843	14.9283	1.23469	-0.565979	0.89534	0.333033	-1.13444	poll.b	1220.2	1257	36.8	0.970724	0.776703	1571	1257	1571
126	427	35	14.8516	-24.7055	14.8516	1.24491	-1.14853	0.169113	0.466188	-1.44977	poll.b	1233.2	1258	24.8	0.980286	0.776086	1589	1258	1589
127	428	101	32.3094	-64.7672	32.3094	1.30331	-1.13568	-1.51676	0.657203	0.634802	poll.b	596	648	52	0.919753	0.75443	790	648	790
128	429	19	16.7665	-24.745	16.7665	1.25191	-1.33331	-0.489376	0.749324	-2.25971	poll.b	1209.6	1224	14.4	0.988235	0.772907	1565	1224	1565
129	431	18	16.6182	-24.5878	16.6182	1.24841	-1.84349	-1.15077	0.760196	-2.18518	poll.b	1213.4	1227	13.6	0.988916	0.772866	1570	1227	1570
130	451	62	-16.494	-151.739	16.494	1.61316	-1.35027	-0.221559	1.08129	0.897349	poll.b	1190	1230	40	0.96748	0.778286	1529	1230	1529
131	460	72	-16.7465	-151.003	16.7465	1.61508	-1.08084	-0.103857	1.02711	0.893866	poll.b	1178.6	1225	46.4	0.962122	0.778982	1513	1225	1513
132	465	16	-17.6571	-150.629	17.6571	1.61506	-1.61911	-1.1318	1.01904	0.925951	poll.b	1193.4	1203	9.6	0.99202	0.773428	1543	1203	1543
133	479	86	-16.4422	-152.265	16.4422	1.61161	-1.61085	-0.48388	1.10898	0.925669	poll.b	1176.6	1231	54.4	0.955808	0.780756	1507	1231	1507
134	481	109	-17.5291	-149.834	17.5291	1.61753	-0.936145	0.305174	0.895677	0.855172	poll.b	1132.6	1207	74.4	0.93836	0.778419	1455	1207	1455
135	494	127	-16.822	-151.437	16.822	1.61356	-0.860993	0.185169	0.989821	0.975123	poll.b	1135	1223	88	0.928046	0.779533	1456	1223	1456
136	496	19	-15.1437	-147.57	15.1437	1.61688	-1.02646	-2.35036	1.14321	0.769945	poll.b	1242.8	1254	11.2	0.991069	0.77675	1600	1254	1600
137	499	7	-16.0685	-142.416	16.0685	1.60762	-1.37057	-2.37843	1.13149	0.62929	poll.b	1232.4	1238	5.6	0.995477	0.773149	1594	1238	1594
138	505	81	-16.623	-151.494	16.623	1.61368	-1.03816	-0.201901	1.03871	0.895527	poll.b	1171.8	1227	55.2	0.955012	0.777571	1507	1227	1507
139	507	197	-17.6775	-149.401	17.6775	1.61825	-0.332173	0.568689	0.745877	0.956997	poll.b	1065.4	1203	137.6	0.885619	0.782232	1362	1203	1362
140	509	16	-14.6287	-145.206	14.6287	1.6104	-1.51122	-2.24829	1.18813	0.668722	poll.b	1249.6	1260	10.4	0.991746	0.776149	1610	1260	1610
141	521	25	-17.0045	-149.567	17.0045	1.61917	-1.83597	-2.15942	1.0377	0.886286	poll.b	1203.8	1219	15.2	0.987531	0.775145	1553	1219	1553
142	528	24	-16.262	-151.816	16.262	1.61332	-1.66618	-2.47026	1.13054	0.913234	poll.b	1221.4	1235	13.6	0.988988	0.776478	1573	1235	1573
143	537	0	-57.0778	-26.6822	57.0778	1.47476	-1.65948	-4.5583	-1.82136	0.836321	poll.b	375	375	0	1	0.581395	645	375	645
144	555	141	53.6664	-166.895	53.6664	1.0064	-0.050269	0.598462	-1.40416	0.683345	poll.b	394.4	476	81.6	0.828571	0.593976	664	476	664
145	558	32	-33.6478	-78.849	33.6478	1.20015	-1.21021	0.0371519	-0.224445	0.128577	poll.b	591.6	610	18.4	0.969836	0.725	816	610	816
146	559	25	-33.7675	-80.792	33.7675	1.23978	-1.18914	0.406823	-0.412008	0.202364	poll.b	591.8	607	15.2	0.974959	0.721707	820	607	820
147	566	175	-14.3003	-170.718	14.3003	1.54554	-0.918155	-0.156215	1.08992	1.64693	poll.b	1130.4	1264	133.6	0.894304	0.776907	1455	1264	1455
148	568	102	-14.1722	-169.664	14.1722	1.55108	-1.77333	-0.224056	1.08677	1.68286	poll.b	1189	1265	76	0.939921	0.777632	1529	1265	1529
149	569	108	-14.1786	-169.62	14.1786	1.55116	-1.79147	-0.206763	1.1234	1.61075	poll.b	1182.6	1265	82.4	0.934862	0.776494	1523	1265	1523
150	570	142	-14.242	-169.468	14.242	1.55154	-1.17454	0.21488	1.00992	1.71984	poll.b	1158.4	1264	105.6	0.916456	0.778495	1488	1264	1488
151	574	6	10.3029	-109.217	10.3029	1.30735	-1.69521	-2.85501	1.35132	3.09982	poll.b	1260.4	1262	1.6	0.998732	0.780917	1614	1262	1614
152	575	16	-7.33933	72.4343	7.33933	1.39921	-1.31194	-1.88752	1.21832	1.29353	poll.b	1215.4	1225	9.6	0.992163	0.783119	1552	1225	1552
153	577	48	0.284458	174.113	0.284458	1.5229	-0.650497	-2.13889	1.28848	0.766926	poll.b	1105.4	1139	33.6	0.9705	0.784528	1409	1139	1409
154	578	135	-13.7667	-177.105	13.7667	1.50939	-0.892866	-0.183969	1.13568	1.45457	poll.b	1169.6	1268	98.4	0.922397	0.780254	1499	1268	1499
155	593	78	49.1207	154.526	49.1207	1.03407	-1.09641	0.283986	-1.6449	0.538251	poll.b	544	592	48	0.918919	0.607821	895	592	895
156	594	21	1.85074	-157.353	1.85074	1.59694	-0.569497	-2.04452	1.25278	1.15463	poll.b	1139.8	1155	15.2	0.98684	0.78283	1456	1155	1456
157	597	414	45.076	147.877	45.076	1.2188	-0.00835517	0.523787	-1.42855	0.340523	poll.b	382.8	630	247.2	0.607619	0.655479	584	630	584
158	600	65	50.8624	155.57	50.8624	0.802287	-0.896619	0.760852	-1.859	0.275786	poll.b	509	553	44	0.920434	0.595322	855	553	855
159	604	45	-0.52847	166.934	0.52847	1.48579	-1.4649	-1.43939	1.25127	0.997934	poll.b	1109.8	1141	31.2	0.972656	0.784866	1414	1141	1414
160	606	139	-12.5032	177.08	12.5032	1.48803	-1.24298	-0.769238	1.1952	1.59223	poll.b	1172.2	1273	100.8	0.920817	0.781988	1499	1273	1499
161	627	289	-43.9385	-176.525	43.9385	1.48624	-0.405752	-0.590233	-0.52521	0.178766	poll.b	485	625	140	0.776	0.704942	688	625	688
162	678	62	52.3558	175.919	52.3558	1.27568	-1.50472	-0.100713	-1.44362	0.0418836	poll.b	474.8	514	39.2	0.923735	0.592759	801	514	801
163	680	64	18.1164	145.767	18.1164	1.46095	-1.23788	-0.21783	1.12324	0.826974	poll.b	1149.6	1192	42.4	0.96443	0.775709	1482	1192	1482
164	694	18	17.3682	-87.8571	17.3682	0.649352	-0.945694	-2.24829	1.14479	0.800236	poll.b	1198.2	1211	12.8	0.98943	0.772534	1551	1211	1551
165	695	24	17.3498	-87.5378	17.3498	0.803009	-1.80521	-2.85501	1.17167	0.854811	poll.b	1194.2	1211	16.8	0.986127	0.772945	1545	1211	1545
166	700	145	19.6846	-80.0403	19.6846	1.19933	-1.32407	-2.47026	1.15647	0.386427	poll.b	1041.4	1147	105.6	0.907934	0.773125	1347	1147	1347
167	706	9	4.6838	-160.38	4.6838	1.59765	-1.58507	-2.11895	1.20935	1.25367	poll.b	1183.2	1188	4.8	0.99596	0.783576	1510	1188	1510
168	742	44	18.7722	145.668	18.7722	1.45623	-1.24489	0.161299	0.964203	0.830932	poll.b	1146	1174	28	0.97615	0.774324	1480	1174	1480
169	743	30	14.8525	145.559	14.8525	1.48073	-1.78029	-1.01976	1.23611	1.01473	poll.b	1235.6	1258	22.4	0.982194	0.775157	1594	1258	1594
170	747	48	17.5996	145.833	17.5996	1.4647	-1.60238	-0.0397201	1.08877	0.86692	poll.b	1172.2	1205	32.8	0.97278	0.77424	1514	1205	1514
171	748	40	16.3522	145.677	16.3522	1.47175	-1.32965	0.0268063	1.11433	1.00841	poll.b	1208.2	1233	24.8	0.979886	0.776977	1555	1233	1555
172	753	22	19.6831	145.419	19.6831	1.44902	-1.51229	0.085073	1.06804	0.69866	poll.b	1133.4	1147	13.6	0.988143	0.77102	1470	1147	1470
173	780	181	13.4435	144.777	13.4435	1.47252	-0.523054	-0.437999	1.22164	1.13018	poll.b	1142.8	1270	127.2	0.899843	0.78543	1455	1270	1455
174	844	112	14.1574	145.214	14.1574	1.4793	-1.05475	-0.291003	1.20125	1.07261	poll.b	1186.6	1265	78.4	0.938024	0.781172	1519	1265	1519
175	845	100	15.1891	145.754	15.1891	1.47913	-0.963192	-0.329272	1.22795	1.01677	poll.b	1185	1253	68	0.94573	0.780632	1518	1253	1518
176	854	77	15.0134	145.632	15.0134	1.47963	-1.01236	-0.962558	1.24431	1.01506	poll.b	1203	1255	52	0.958566	0.77965	1543	1255	1543
177	903	10	-2.81264	-171.673	2.81264	1.57032	-1.63778	-2.91482	1.3162	-0.393196	poll.b	1158.6	1165	6.4	0.994506	0.783367	1479	1165	1479
178	905	11	-4.51477	-172.183	4.51477	1.56389	-1.75982	-2.53908	1.34206	0.291359	poll.b	1178.8	1186	7.2	0.993929	0.783256	1505	1186	1505
179	908	9	-3.12749	-171.085	3.12749	1.57172	-1.82143	-2.79999	1.32777	0.00182665	poll.b	1163.4	1169	5.6	0.99521	0.783434	1485	1169	1485
180	910	8	-4.4554	-171.244	4.4554	1.56769	-1.7279	-2.50381	1.34615	0.191478	poll.b	1179.4	1185	5.6	0.995274	0.782614	1507	1185	1507
181	921	265	36.588	27.1683	36.588	0.545849	-1.28444	-0.0630763	0.230591	-0.272729	poll.b	384.8	568	183.2	0.677465	0.703473	547	568	547
182	925	38	28.6372	-112.83	28.6372	0.538629	-1.31222	-0.309163	0.481699	-2.62519	poll.b	765.4	795	29.6	0.962767	0.743107	1030	795	1030
183	927	64	28.702	-112.578	28.702	0.67685	-1.28745	-0.297931	0.511944	-2.49109	poll.b	742.4	792	49.6	0.937374	0.741658	1001	792	1001
184	930	42	27.4416	-111.88	27.4416	0.681643	-1.65909	-0.896325	0.722947	-2.13573	poll.b	816.2	849	32.8	0.961366	0.747436	1092	849	1092
185	931	70	27.2186	-112.074	27.2186	0.315682	-1.37991	-0.739499	0.705062	-2.15301	poll.b	803.8	859	55.2	0.935739	0.747026	1076	859	1076
186	933	57	26.1199	-111.274	26.1199	0.205745	-1.77921	-0.654951	0.651153	-1.84676	poll.b	864.8	908	43.2	0.952423	0.75331	1148	908	1148
187	936	65	25.6833	-111.035	25.6833	0.506344	-1.5102	-0.857557	0.704842	-1.78553	poll.b	877.4	927	49.6	0.946494	0.754428	1163	927	1163
188	971	5	-46.0981	50.2346	46.0981	1.45217	-1.12651	0.0738078	-1.26771	1.21018	poll.b	626.6	629	2.4	0.996184	0.625349	1002	629	1002
189	972	5	-46.4118	51.7591	46.4118	1.46082	-0.891005	0.1934	-1.30614	1.21607	poll.b	624.6	627	2.4	0.996172	0.623353	1002	627	1002
190	973	5	-37.8363	77.5566	37.8363	1.5162	-1.19804	0.099291	-0.378495	0.410141	poll.b	565.2	566	0.8	0.998587	0.693497	815	566	815
191	974	2	-38.7222	77.523	38.7222	1.51609	-1.71956	-0.698415	-0.287537	0.270533	poll.b	570	570	0	1	0.684274	833	570	833
192	975	73	-52.5436	169.162	52.5436	1.44046	-0.986283	-0.148327	-1.05654	0.512267	poll.b	476	508	32	0.937008	0.609475	781	508	781
193	982	54	49.4235	154.759	49.4235	0.985999	-0.593187	0.369321	-1.67044	0.526255	poll.b	548.4	586	37.6	0.935836	0.601316	912	586	912
194	983	42	48.8219	154.109	48.8219	1.06062	-0.9704	0.143203	-1.66169	0.573198	poll.b	569.2	598	28.8	0.951839	0.606177	939	598	939
195	984	2043	-21.3066	165.7	21.3066	1.25575	0.513718	0.538394	0.67027	0.850246	poll.b	-451.6	1094	1545.6	0	0.734309	-615	1094	615
196	1032	1301	12.2967	92.7856	12.2967	0.918596	0.172547	-0.0079334	1.16652	1.40125	poll.b	288.2	1273	984.8	0.226394	0.855193	337	1273	337
197	1034	862	-4.92375	150.62	4.92375	1.24484	0.794582	0.79268	0.960746	1.6128	poll.b	528.6	1191	662.4	0.443829	0.799697	661	1191	661
198	1048	358	-20.2836	57.572	20.2836	1.4064	-0.16398	0.0866673	0.671256	0.789481	poll.b	863.2	1128	264.8	0.765248	0.776958	1111	1128	1111
199	1054	847	7.52546	93.5991	7.52546	1.1649	-0.187107	-0.115508	1.18455	1.31894	poll.b	594.4	1228	633.6	0.484039	0.819862	725	1228	725
200	1058	5981	11.7364	122.866	11.7364	1.17087	1.3218	0.972675	1.06249	1.2708	poll.b	-3346.4	1272	4618.4	0	0.769995	-4346	1272	4346
201	1059	99	-19.7167	63.4213	19.7167	1.45764	-0.990579	-0.462323	0.854537	0.28258	poll.b	1082	1146	64	0.944154	0.777299	1392	1146	1392
202	1061	141	-10.9397	166.248	10.9397	1.42499	-0.380588	0.0515468	1.18782	1.95114	poll.b	1159.8	1267	107.2	0.915391	0.780485	1486	1267	1486
203	1063	1084	-8.14116	158.307	8.14116	1.35365	0.711738	0.886683	1.05499	1.58094	poll.b	411.4	1237	825.6	0.332579	0.8228	500	1237	500
204	1067	191	21.758	-71.8243	21.758	1.27346	-0.349879	-1.69316	1.10116	-0.185527	poll.b	940.6	1079	138.4	0.871733	0.771616	1219	1079	1219
205	1071	583	-16.2122	167.723	16.2122	1.39974	0.3902	0.628451	0.943719	1.46055	poll.b	795.2	1236	440.8	0.643366	0.783448	1015	1236	1015
206	1075	279	-12.824	45.1439	12.824	1.15828	-0.637903	-0.101759	0.978801	0.541024	poll.b	1072	1272	200	0.842767	0.788815	1359	1272	1359
207	1312	37	-27.1198	-109.355	27.1198	1.52367	-0.869687	-0.267956	0.457097	0.347307	poll.b	847.2	864	16.8	0.980556	0.759821	1115	864	1115
208	1313	15	-26.3235	-79.9752	26.3235	1.26804	-1.76876	-0.31771	-0.0431885	-1.90743	poll.b	889.4	899	9.6	0.989321	0.754368	1179	899	1179
209	1500	159	12.9519	-81.5232	12.9519	0.980131	-1.21259	-0.506134	1.17071	0.799862	poll.b	1153.6	1272	118.4	0.906918	0.779986	1479	1272	1479
210	10128	157	-54.332	-67.4014	54.332	0.615738	0.544669	0.464807	-1.23542	-0.779337	poll.b	357	457	100	0.781182	0.57767	618	457	618
211	10674	310	62.0503	-6.86364	62.0503	1.19857	-0.20956	0.0930081	-1.1224	1.3899	poll.b	99.6	242	142.4	0.41157	0.873684	114	242	114
212	11474	472	35.9232	14.399	35.9232	1.03371	-0.676753	-0.728995	0.268645	-0.648408	poll.b	264	572	308	0.461538	0.776471	340	572	340
213	3	116	-10.4853	105.637	10.4853	1.34276	-0.924942	-0.502375	0.848236	0.985565	poll.ab	328.4	358	29.6	0.917318	0.218061	1506	358	1506
214	125	38	-12.1636	96.8733	12.1636	1.38492	-1.48608	-2.24829	1.14918	0.996208	poll.ab	350	364	14	0.961538	0.218887	1599	364	1599
215	127	128	-31.553	159.077	31.553	1.19036	-1.53458	-0.332193	0.31082	0.721365	poll.ab	198.4	248	49.6	0.8	0.249874	794	248	794
216	128	80	-29.0326	167.952	29.0326	1.35409	-1.30758	-0.598806	0.327598	0.455396	poll.ab	239.6	270	30.4	0.887407	0.247777	967	270	967
217	129	33	-54.6284	158.864	54.6284	1.41556	-0.936305	-0.431204	-1.33918	0.142207	poll.ab	297.6	313	15.4	0.950799	0.408791	728	313	728
218	131	133	39.6991	-31.1052	39.6991	1.40641	-1.54052	-0.0464508	0.0894212	0.553478	poll.ab	208.4	279	70.6	0.746953	0.287845	724	279	724
219	132	170	39.4419	-31.2025	39.4419	1.40762	-0.922072	0.127625	0.0676551	0.746025	poll.ab	178.6	275	96.4	0.649455	0.262261	681	275	681
220	133	192	38.5782	-28.7013	38.5782	1.3861	-0.861884	0.222765	0.0882479	0.476599	poll.ab	157.4	263	105.6	0.598479	0.245938	640	263	640
221	134	195	38.4695	-28.3336	38.4695	1.38084	-0.584902	0.766804	0.0532544	0.508431	poll.ab	158.2	262	103.8	0.603817	0.248742	636	262	636
222	135	122	39.0523	-28.0113	39.0523	1.37923	-1.1693	-0.432897	0.120522	0.288415	poll.ab	196.6	269	72.4	0.730855	0.273435	719	269	719
223	136	185	38.6372	-28.0292	38.6372	1.3779	-0.761426	0.226674	0.0704534	0.47133	poll.ab	167.8	264	96.2	0.635606	0.258552	649	264	649
224	137	203	38.7239	-27.2123	38.7239	1.37039	-0.615748	0.212895	0.120413	0.359898	poll.ab	157.2	265	107.8	0.593208	0.248734	632	265	632
225	138	225	37.7954	-25.4819	37.7954	1.35103	-0.433825	0.250928	0.050649	0.218515	poll.ab	131.4	254	122.6	0.517323	0.22084	595	254	595
226	139	169	36.9713	-25.0998	36.9713	1.35214	-1.03208	-0.188705	0.108661	-0.107522	poll.ab	156.4	247	90.6	0.633198	0.242857	644	247	644
227	145	414	27.7465	-18.0066	27.7465	1.11738	-0.727656	0.468017	0.207401	-1.36203	poll.ab	139.2	282	142.8	0.493617	0.197727	704	282	704
228	146	521	28.6899	-17.8583	28.6899	1.13291	-0.445175	0.806242	0.00112217	-0.989889	poll.ab	88	273	185	0.322344	0.161468	545	273	545
229	147	520	28.1174	-17.2326	28.1174	1.09287	-0.637286	0.463887	0.18156	-1.30969	poll.ab	93.4	279	185.6	0.334767	0.161592	578	279	578
230	148	812	28.2911	-16.5563	28.2911	1.06539	-0.13819	1.08863	-0.0187349	-1.12812	poll.ab	-11	277	288	0	0	276	277	276
231	149	690	27.9548	-15.5932	27.9548	0.994863	-0.21478	0.649852	0.201051	-1.50088	poll.ab	25.2	280	254.8	0.09	0.0605769	416	280	416
232	150	419	28.4061	-14.0365	28.4061	0.864687	-0.196938	0.0590474	0.419415	-2.38862	poll.ab	126.6	276	149.4	0.458696	0.19095	663	276	663
233	151	403	29.0245	-13.6418	29.0245	0.914139	-0.406088	-0.0474177	0.361055	-2.23249	poll.ab	127.8	270	142.2	0.473333	0.19814	645	270	645
234	155	49	-1.3784	-89.6787	1.3784	1.28611	-1.15321	-0.883158	0.792786	-0.669693	poll.ab	308.6	320	11.4	0.964375	0.217171	1421	320	1421
235	156	66	-0.385734	-91.5129	0.385734	1.32163	-0.474137	0.458807	0.772378	-1.35978	poll.ab	302.4	318	15.6	0.950943	0.217241	1392	318	1392
236	157	98	-1.2936	-90.4353	1.2936	1.3012	-0.853632	-0.187518	0.737854	-0.834183	poll.ab	294.8	320	25.2	0.92125	0.215026	1371	320	1371
237	158	28	0.325229	-89.9568	0.325229	1.29619	-1.5718	-1.57662	0.881434	-1.38346	poll.ab	310.8	318	7.2	0.977358	0.217495	1429	318	1429
238	159	142	-0.559293	-91.1843	0.559293	1.3105	0.108287	0.56034	0.74227	-1.32585	poll.ab	279.2	318	38.8	0.877987	0.211836	1318	318	1318
239	160	21	0.332085	-90.4757	0.332085	1.30522	-0.941547	-0.561043	0.886765	-1.07007	poll.ab	313	318	5	0.984277	0.217967	1436	318	1436
240	161	71	0.586845	-90.757	0.586845	1.31177	-1.17105	-0.114441	0.827877	-0.858194	poll.ab	300.6	318	17.4	0.945283	0.216415	1389	318	1389
241	162	48	-0.610811	-90.6658	0.610811	1.30811	-1.52462	-0.349987	0.729675	-1.84765	poll.ab	307.6	318	10.4	0.967296	0.217847	1412	318	1412
242	163	106	-0.826798	-89.4306	0.826798	1.27955	-0.517465	-0.0283328	0.786414	-0.585378	poll.ab	289	319	30	0.905956	0.21297	1357	319	1357
243	164	152	-0.627248	-90.3584	0.627248	1.29902	-0.35117	0.088258	0.75975	-1.55092	poll.ab	276.4	318	41.6	0.869182	0.211315	1308	318	1308
244	165	33	-0.818429	-90.0588	0.818429	1.29591	-1.42765	-0.723803	0.788992	-1.05976	poll.ab	312.4	319	6.6	0.97931	0.218462	1430	319	1430
245	166	114	-0.266245	-90.7125	0.266245	1.30665	-0.50863	0.123864	0.812821	-1.69655	poll.ab	286.4	318	31.6	0.900629	0.213254	1343	318	1343
246	171	179	19.5981	-155.518	19.5981	1.53193	0.341243	1.17911	0.0777848	0.826495	poll.ab	296.4	345	48.6	0.85913	0.225399	1315	345	1315
247	172	218	22.0584	-159.524	22.0584	1.52966	-0.239788	0.506272	0.540615	0.823431	poll.ab	272.6	329	56.4	0.828571	0.231213	1179	329	1179
248	173	24	20.5476	-156.609	20.5476	1.53501	-0.977626	-0.35149	0.767891	0.226736	poll.ab	332.6	339	6.4	0.981121	0.231939	1434	339	1434
249	176	112	20.835	-156.927	20.835	1.53517	-0.641735	0.209573	0.690261	0.386494	poll.ab	307.4	337	29.6	0.912166	0.230262	1335	337	1335
250	180	236	20.7904	-156.337	20.7904	1.53213	-0.159977	0.960486	0.416247	0.760327	poll.ab	278	338	60	0.822485	0.229184	1213	338	1213
251	181	13	28.2081	-177.367	28.2081	1.50433	-1.82728	-2.18058	0.715615	0.559625	poll.ab	273.8	278	4.2	0.984892	0.253519	1080	278	1080
252	183	173	21.1332	-157.015	21.1332	1.53366	-0.460315	0.476201	0.683133	0.61019	poll.ab	291	336	45	0.866071	0.230404	1263	336	1263
253	186	44	21.8966	-160.152	21.8966	1.53071	-0.823464	-0.424476	0.775675	-0.393402	poll.ab	315.6	330	14.4	0.956364	0.232059	1360	330	1360
254	187	240	21.4587	-157.973	21.4587	1.53318	-0.216872	0.359215	0.738332	0.757429	poll.ab	273	333	60	0.81982	0.230964	1182	333	1182
255	189	376	64.9907	-18.5941	64.9907	1.28807	1.01054	0.698323	-1.67556	0.180205	poll.ab	-54.8	138	192.8	0	0.928814	-59	138	59
256	202	554	-21.1333	55.5327	21.1333	1.38676	-0.077076	0.957349	0.157433	0.6927	poll.ab	171.6	336	164.4	0.510714	0.194558	882	336	882
257	203	28	-7.99629	-140.687	7.99629	1.57945	-1.28388	-0.192279	1.04953	0.36647	poll.ab	337.2	346	8.8	0.974566	0.217128	1553	346	1553
258	206	14	-7.91764	-140.57	7.91764	1.57903	-1.74879	-0.266624	1.10427	-0.0549173	poll.ab	341.6	346	4.4	0.987283	0.218275	1565	346	1565
259	207	61	-9.77478	-139.014	9.77478	1.58028	-0.682176	0.357606	0.924127	0.833066	poll.ab	334.8	355	20.2	0.943099	0.215861	1551	355	1551
260	211	85	-8.86624	-140.139	8.86624	1.58053	-0.658179	0.338547	0.936819	0.769143	poll.ab	324.4	351	26.6	0.924217	0.21455	1512	351	1512
261	212	47	-9.94499	-139.089	9.94499	1.58148	-1.11956	0.111687	0.983017	0.715251	poll.ab	341.8	356	14.2	0.960112	0.217985	1568	356	1568
262	213	53	-8.90932	-139.552	8.90932	1.57949	-1.04846	0.112455	1.02865	0.731489	poll.ab	334	351	17	0.951567	0.216181	1545	351	1545
263	214	54	-9.39786	-140.074	9.39786	1.58239	-0.998112	0.151948	1.01778	0.792987	poll.ab	334.2	353	18.8	0.946742	0.215335	1552	353	1552
264	217	29	-24.3767	-128.323	24.3767	1.59742	-1.25997	-2.01012	0.735601	0.551665	poll.ab	303.8	312	8.2	0.973718	0.240348	1264	312	1264
265	220	15	11.2942	166.876	11.2942	1.52824	-1.66063	-2.47026	1.26802	0.955933	poll.ab	357.4	362	4.6	0.987293	0.221027	1617	362	1617
266	237	268	29.9723	129.923	29.9723	1.18216	-1.59269	-0.133913	0.32852	1.4319	poll.ab	179.4	261	81.6	0.687356	0.246091	729	261	729
267	238	315	29.8488	129.871	29.8488	1.1861	-1.32505	0.161299	0.247434	1.46454	poll.ab	166.2	262	95.8	0.634351	0.241219	689	262	689
268	241	187	29.6412	129.713	29.6412	1.19183	-1.37776	0.0268063	0.354785	1.451	poll.ab	210.6	264	53.4	0.797727	0.254348	828	264	828
269	242	236	29.4594	129.602	29.4594	1.19679	-1.76325	-0.181613	0.400042	1.41392	poll.ab	198.8	266	67.2	0.747368	0.251965	789	266	789
270	244	297	29.1466	129.208	29.1466	1.20321	-1.78606	-0.652615	0.501754	1.29943	poll.ab	177.6	269	91.4	0.660223	0.23871	744	269	744
271	247	331	28.323	129.972	28.323	1.23282	-1.17514	-0.876668	0.646023	1.31351	poll.ab	166.8	277	110.2	0.602166	0.220927	755	277	755
272	277	130	-9.42548	46.3688	9.42548	1.20749	-0.877304	-2.29743	1.13203	0.112592	poll.ab	315.2	354	38.8	0.890395	0.213406	1477	354	1477
273	278	69	-9.73086	46.5115	9.73086	1.21416	-1.64273	-2.15942	1.13965	0.0768285	poll.ab	338.8	355	16.2	0.954366	0.219572	1543	355	1543
274	279	72	-9.72632	47.5732	9.72632	1.24294	-1.83466	-2.57625	1.15113	0.271798	poll.ab	331.8	355	23.2	0.934648	0.215455	1540	355	1540
275	280	72	-10.0866	47.7417	10.0866	1.24729	-1.67126	-1.97737	1.14121	0.0693138	poll.ab	337.8	357	19.2	0.946218	0.218641	1545	357	1545
276	283	48	-10.1593	51.1656	10.1593	1.31731	-1.7247	-2.35036	1.11498	0.26988	poll.ab	340.2	357	16.8	0.952941	0.216688	1570	357	1570
277	285	16	-16.6031	59.5873	16.6031	1.42124	-1.81032	-2.24829	1.03481	0.147004	poll.ab	354.6	361	6.4	0.982271	0.225429	1573	361	1573
278	289	34	-7.12964	56.28	7.12964	1.37376	-1.69852	-2.35036	1.15403	0.919113	poll.ab	327.2	342	14.8	0.956725	0.213856	1530	342	1530
279	296	589	24.2598	-76.6441	24.2598	0.836439	0.4135	-1.17029	0.987544	0.261517	poll.ab	157.6	313	155.4	0.503514	0.221972	710	313	710
280	327	278	17.6315	-63.2375	17.6315	1.24292	-1.59212	0.0498688	0.957588	0.306905	poll.ab	285.2	356	70.8	0.801124	0.222465	1282	356	1282
281	331	266	17.4908	-62.9763	17.4908	1.23848	-1.44835	-0.144974	1.10039	0.32775	poll.ab	297.4	357	59.6	0.833053	0.228945	1299	357	1299
282	334	715	13.8984	-60.9668	13.8984	1.09654	-0.490366	0.154839	1.10127	1.03376	poll.ab	183	366	183	0.5	0.199346	918	366	918
283	335	274	18.0617	-63.0627	18.0617	1.25278	-1.04684	-0.390193	1.12082	0.159335	poll.ab	283.2	354	70.8	0.8	0.222467	1273	354	1273
284	348	70	18.7918	-110.975	18.7918	1.14929	-0.932636	0.21488	0.819963	-1.129	poll.ab	334.4	350	15.6	0.955429	0.230145	1453	350	1453
285	349	2	19.31	-110.803	19.31	1.12574	-1.71384	-4.5583	0.928328	-1.30639	poll.ab	346.6	347	0.4	0.998847	0.230605	1503	347	1503
286	350	13	18.3568	-114.724	18.3568	1.22766	-1.48381	-0.657295	0.864525	-2.21362	poll.ab	350.4	353	2.6	0.992635	0.22977	1525	353	1525
287	351	58	29.0398	-118.285	29.0398	1.04032	-0.753194	0.369321	0.155836	-2.2446	poll.ab	255.2	270	14.8	0.945185	0.258038	989	270	989
288	352	33	-49.6862	178.774	49.6862	1.4728	-1.45486	-0.493065	-0.927612	-0.0868905	poll.ab	359.4	378	18.6	0.950794	0.388121	926	378	926
289	354	11	3.85111	-159.297	3.85111	1.59683	-1.36454	-2.20242	1.20854	0.772245	poll.ab	324.2	328	3.8	0.988415	0.217001	1494	328	1494
290	355	35	8.62158	150.926	8.62158	1.44379	-1.74773	-2.35036	1.24677	1.54201	poll.ab	338	349	11	0.968481	0.217084	1557	349	1557
291	356	8	-40.3188	-9.94232	40.3188	1.4672	-1.11875	0.131366	-0.650587	1.56277	poll.ab	283.4	289	5.6	0.980623	0.327252	866	289	866
292	358	12	-9.95743	-150.211	9.95743	1.61021	-1.77788	-2.29743	1.29389	0.312753	poll.ab	352	356	4	0.988764	0.219588	1603	356	1603
293	359	154	-19.0524	-169.859	19.0524	1.54	-0.7351	-1.41778	0.937646	1.12637	poll.ab	308.6	349	40.4	0.884241	0.226912	1360	349	1360
294	361	57	5.52886	-87.0619	5.52886	1.16287	-1.43054	-0.18515	0.897763	1.45937	poll.ab	314.6	334	19.4	0.941916	0.213144	1476	334	1476
295	362	71	-29.3809	-177.987	29.3809	1.47305	-1.33567	-0.220313	0.496595	0.882478	poll.ab	224.6	266	41.4	0.844361	0.234692	957	266	957
296	363	250	1.61539	7.39705	1.61539	1.01136	-0.917571	0.149045	0.921717	1.08096	poll.ab	259.8	321	61.2	0.809346	0.212255	1224	321	1224
297	364	480	0.238989	6.60226	0.238989	1.05275	-0.393385	0.657535	0.696826	1.26523	poll.ab	197	317	120	0.621451	0.201844	976	317	976
298	365	150	-1.43572	5.62983	1.43572	1.10492	-1.37097	-0.137212	0.292053	0.989638	poll.ab	277.4	321	43.6	0.864174	0.209834	1322	321	1322
299	366	7	-46.6358	37.9408	46.6358	1.39227	-1.24767	-0.090336	-1.21507	1.19043	poll.ab	378	381	3	0.992126	0.378	1000	381	1000
300	367	9	-46.907	37.7404	46.907	1.3934	-0.702963	0.33189	-1.325	1.21574	poll.ab	378	383	5	0.986945	0.378758	998	383	998
301	368	83	-21.2346	-159.778	21.2346	1.57866	-1.13121	-0.225308	0.815604	0.980579	poll.ab	308.8	335	26.2	0.921791	0.22891	1349	335	1349
302	370	15	-7.94351	-14.367	7.94351	1.37207	-1.02471	0.0786583	0.445999	-1.89879	poll.ab	335	346	11	0.968208	0.214058	1565	346	1565
303	375	25	19.2921	166.635	19.2921	1.52859	-1.7444	-2.70161	1.17556	-0.0708453	poll.ab	339.6	347	7.4	0.978674	0.229459	1480	347	1480
304	377	189	12.1845	-68.2896	12.1845	0.846357	-0.722226	-0.835912	1.2904	-0.681778	poll.ab	311.8	364	52.2	0.856593	0.215331	1448	364	1448
305	378	264	12.1941	-68.9726	12.1941	0.792037	-0.590793	-0.441422	1.25596	-0.59198	poll.ab	292.8	364	71.2	0.804396	0.213256	1373	364	1373
306	379	30	-18.8668	-159.776	18.8668	1.58213	-1.48865	-1.30669	1.0333	1.02076	poll.ab	340	350	10	0.971429	0.228035	1491	350	1491
307	380	50	-19.9957	-158.114	19.9957	1.58669	-1.38112	-1.50862	0.95978	0.982786	poll.ab	325.8	343	17.2	0.949854	0.227832	1430	343	1430
308	381	57	-21.9281	-157.919	21.9281	1.58463	-1.23482	-1.00404	0.805361	0.954631	poll.ab	310.6	330	19.4	0.941212	0.230758	1346	330	1346
309	382	13	-10.4199	-161.001	10.4199	1.59222	-1.76419	-2.24829	1.29027	1.1323	poll.ab	353	358	5	0.986034	0.219527	1608	358	1608
310	383	14	-19.2688	-158.937	19.2688	1.58477	-1.78368	-2.29743	1.01831	0.97921	poll.ab	341.8	347	5.2	0.985014	0.229088	1492	347	1492
311	384	42	-20.1612	-157.341	20.1612	1.58926	-1.48877	-2.06239	0.961545	0.946385	poll.ab	328.8	342	13.2	0.961404	0.229609	1432	342	1432
312	385	45	-19.8671	-157.702	19.8671	1.58838	-1.43301	-1.88752	0.983555	0.981917	poll.ab	330.2	344	13.8	0.959884	0.229306	1440	344	1440
313	392	16	-8.98802	-157.981	8.98802	1.60488	-1.53179	-2.35036	1.29226	0.639943	poll.ab	345.4	351	5.6	0.984046	0.218193	1583	351	1583
314	394	11	-37.1124	-12.2851	37.1124	1.48014	-1.02857	0.677725	-0.521485	0.968467	poll.ab	243.4	248	4.6	0.981452	0.303113	803	248	803
315	395	8	-37.3005	-12.6781	37.3005	1.48264	-1.58504	-0.183969	-0.30893	0.886843	poll.ab	245	249	4	0.983936	0.303594	807	249	807
316	399	10	-49.3013	69.4849	49.3013	1.53619	0.237944	0.583543	-1.45064	-0.103714	poll.ab	375.8	381	5.2	0.986352	0.391458	960	381	960
317	401	3	-53.0932	73.5169	53.0932	1.54019	-0.647103	0.882939	-2.16422	-0.14464	poll.ab	337.4	338	0.6	0.998225	0.407488	828	338	828
318	402	49	71.0147	-8.38644	71.0147	1.28454	-0.62662	0.739607	-2.08396	0.0669724	poll.ab	43.6	75	31.4	0.581333	0.366387	119	75	119
319	404	11	-20.5082	-29.3033	20.5082	1.3067	-1.64945	-0.159624	0.84623	0.0826102	poll.ab	335.4	340	4.6	0.986471	0.23131	1450	340	1450
320	405	147	45.9057	149.949	45.9057	1.22361	-0.243828	0.42993	-1.52795	0.50425	poll.ab	316.2	376	59.8	0.840957	0.368102	859	376	859
321	406	107	46.948	151.996	46.948	1.17415	-0.664385	0.473938	-1.56532	0.653481	poll.ab	341.6	383	41.4	0.891906	0.379556	900	383	900
322	407	101	47.337	152.478	47.337	1.16346	-1.12147	0.280391	-1.61577	0.647843	poll.ab	340.6	384	43.4	0.886979	0.377187	903	384	903
323	409	98	47.746	153.013	47.746	1.13855	-1.15924	0.148318	-1.60872	0.625097	poll.ab	347	385	38	0.901299	0.384701	902	385	902
324	410	59	48.0805	153.216	48.0805	1.12274	-1.21459	0.437622	-1.63424	0.603354	poll.ab	362.8	385	22.2	0.942338	0.387607	936	385	936
325	411	23	7.11907	171.216	7.11907	1.53413	-1.46322	-2.11895	1.25219	1.59097	poll.ab	333.4	342	8.6	0.974854	0.216353	1541	342	1541
326	413	47	46.5209	150.869	46.5209	1.21151	-1.48818	-0.0690413	-1.51125	0.559446	poll.ab	368.4	381	12.6	0.966929	0.383351	961	381	961
327	414	551	32.7463	-16.9991	32.7463	1.21182	-0.43532	0.59884	-0.100951	-0.280972	poll.ab	14	241	227	0.0580913	0.0432099	324	241	324
328	415	137	32.5076	-16.5088	32.5076	1.19953	-1.59998	-0.313423	0.215187	-0.623793	poll.ab	190.6	242	51.4	0.787603	0.255496	746	242	746
329	416	263	33.0692	-16.3422	33.0692	1.21016	-1.28916	-0.266624	0.229958	-0.901173	poll.ab	132.2	240	107.8	0.550833	0.219601	602	240	602
330	418	62	17.0565	-25.1701	17.0565	1.26067	-0.415845	0.662035	0.502912	-1.37923	poll.ab	333	359	26	0.927577	0.219802	1515	359	1515
331	419	43	16.8455	-24.9678	16.8455	1.25654	-0.783249	-0.0302177	0.803375	-2.42373	poll.ab	347.4	360	12.6	0.965	0.225584	1540	360	1540
332	421	43	16.5985	-24.2562	16.5985	1.23387	-0.655633	0.381877	0.641449	-1.87699	poll.ab	346.8	361	14.2	0.960665	0.224321	1546	361	1546
333	422	26	16.7372	-22.9314	16.7372	1.2025	-0.787109	-0.450054	0.764655	-3.14597	poll.ab	352.4	360	7.6	0.978889	0.226042	1559	360	1559
334	423	31	16.0983	-22.814	16.0983	1.19047	-0.483488	-0.462323	0.786201	-3.11459	poll.ab	353.6	363	9.4	0.974105	0.225223	1570	363	1570
335	424	27	15.218	-23.1606	15.218	1.19952	-0.729155	-0.411214	0.886605	-2.13442	poll.ab	357.2	365	7.8	0.97863	0.224513	1591	365	1591
336	425	53	15.0837	-23.6248	15.0837	1.21014	-0.344564	0.406823	0.747609	-1.48718	poll.ab	348	365	17	0.953425	0.222222	1566	365	1566
337	426	52	14.9283	-24.3843	14.9283	1.23469	-0.565979	0.89534	0.333033	-1.13444	poll.ab	350.8	366	15.2	0.95847	0.223297	1571	366	1571
338	427	35	14.8516	-24.7055	14.8516	1.24491	-1.14853	0.169113	0.466188	-1.44977	poll.ab	355.8	366	10.2	0.972131	0.223914	1589	366	1589
339	428	101	32.3094	-64.7672	32.3094	1.30331	-1.13568	-1.51676	0.657203	0.634802	poll.ab	194	243	49	0.798354	0.24557	790	243	790
340	429	19	16.7665	-24.745	16.7665	1.25191	-1.33331	-0.489376	0.749324	-2.25971	poll.ab	355.4	360	4.6	0.987222	0.227093	1565	360	1565
341	431	18	16.6182	-24.5878	16.6182	1.24841	-1.84349	-1.15077	0.760196	-2.18518	poll.ab	356.6	361	4.4	0.987812	0.227134	1570	361	1570
342	451	62	-16.494	-151.739	16.494	1.61316	-1.35027	-0.221559	1.08129	0.897349	poll.ab	339	361	22	0.939058	0.221714	1529	361	1529
343	460	72	-16.7465	-151.003	16.7465	1.61508	-1.08084	-0.103857	1.02711	0.893866	poll.ab	334.4	360	25.6	0.928889	0.221018	1513	360	1513
344	465	16	-17.6571	-150.629	17.6571	1.61506	-1.61911	-1.1318	1.01904	0.925951	poll.ab	349.6	356	6.4	0.982022	0.226572	1543	356	1543
345	479	86	-16.4422	-152.265	16.4422	1.61161	-1.61085	-0.48388	1.10898	0.925669	poll.ab	330.4	362	31.6	0.912707	0.219244	1507	362	1507
346	481	109	-17.5291	-149.834	17.5291	1.61753	-0.936145	0.305174	0.895677	0.855172	poll.ab	322.4	357	34.6	0.903081	0.221581	1455	357	1455
347	494	127	-16.822	-151.437	16.822	1.61356	-0.860993	0.185169	0.989821	0.975123	poll.ab	321	360	39	0.891667	0.220467	1456	360	1456
348	496	19	-15.1437	-147.57	15.1437	1.61688	-1.02646	-2.35036	1.14321	0.769945	poll.ab	357.2	365	7.8	0.97863	0.22325	1600	365	1600
349	499	7	-16.0685	-142.416	16.0685	1.60762	-1.37057	-2.37843	1.13149	0.62929	poll.ab	361.6	363	1.4	0.996143	0.226851	1594	363	1594
350	505	81	-16.623	-151.494	16.623	1.61368	-1.03816	-0.201901	1.03871	0.895527	poll.ab	335.2	361	25.8	0.928532	0.222429	1507	361	1507
351	507	197	-17.6775	-149.401	17.6775	1.61825	-0.332173	0.568689	0.745877	0.956997	poll.ab	296.6	356	59.4	0.833146	0.217768	1362	356	1362
352	509	16	-14.6287	-145.206	14.6287	1.6104	-1.51122	-2.24829	1.18813	0.668722	poll.ab	360.4	366	5.6	0.984699	0.223851	1610	366	1610
353	521	25	-17.0045	-149.567	17.0045	1.61917	-1.83597	-2.15942	1.0377	0.886286	poll.ab	349.2	359	9.8	0.972702	0.224855	1553	359	1553
354	528	24	-16.262	-151.816	16.262	1.61332	-1.66618	-2.47026	1.13054	0.913234	poll.ab	351.6	362	10.4	0.971271	0.223522	1573	362	1573
355	537	0	-57.0778	-26.6822	57.0778	1.47476	-1.65948	-4.5583	-1.82136	0.836321	poll.ab	270	270	0	1	0.418605	645	270	645
356	555	141	53.6664	-166.895	53.6664	1.0064	-0.050269	0.598462	-1.40416	0.683345	poll.ab	269.6	329	59.4	0.819453	0.406024	664	329	664
357	558	32	-33.6478	-78.849	33.6478	1.20015	-1.21021	0.0371519	-0.224445	0.128577	poll.ab	224.4	238	13.6	0.942857	0.275	816	238	816
358	559	25	-33.7675	-80.792	33.7675	1.23978	-1.18914	0.406823	-0.412008	0.202364	poll.ab	228.2	238	9.8	0.958824	0.278293	820	238	820
359	566	175	-14.3003	-170.718	14.3003	1.54554	-0.918155	-0.156215	1.08992	1.64693	poll.ab	324.6	366	41.4	0.886885	0.223093	1455	366	1455
360	568	102	-14.1722	-169.664	14.1722	1.55108	-1.77333	-0.224056	1.08677	1.68286	poll.ab	340	366	26	0.928962	0.222368	1529	366	1529
361	569	108	-14.1786	-169.62	14.1786	1.55116	-1.79147	-0.206763	1.1234	1.61075	poll.ab	340.4	366	25.6	0.930055	0.223506	1523	366	1523
362	570	142	-14.242	-169.468	14.242	1.55154	-1.17454	0.21488	1.00992	1.71984	poll.ab	329.6	366	36.4	0.900546	0.221505	1488	366	1488
363	574	6	10.3029	-109.217	10.3029	1.30735	-1.69521	-2.85501	1.35132	3.09982	poll.ab	353.6	358	4.4	0.987709	0.219083	1614	358	1614
364	575	16	-7.33933	72.4343	7.33933	1.39921	-1.31194	-1.88752	1.21832	1.29353	poll.ab	336.6	343	6.4	0.981341	0.216881	1552	343	1552
365	577	48	0.284458	174.113	0.284458	1.5229	-0.650497	-2.13889	1.28848	0.766926	poll.ab	303.6	318	14.4	0.954717	0.215472	1409	318	1409
366	578	135	-13.7667	-177.105	13.7667	1.50939	-0.892866	-0.183969	1.13568	1.45457	poll.ab	329.4	366	36.6	0.9	0.219746	1499	366	1499
367	593	78	49.1207	154.526	49.1207	1.03407	-1.09641	0.283986	-1.6449	0.538251	poll.ab	351	381	30	0.92126	0.392179	895	381	895
368	594	21	1.85074	-157.353	1.85074	1.59694	-0.569497	-2.04452	1.25278	1.15463	poll.ab	316.2	322	5.8	0.981988	0.21717	1456	322	1456
369	597	414	45.076	147.877	45.076	1.2188	-0.00835517	0.523787	-1.42855	0.340523	poll.ab	201.2	368	166.8	0.546739	0.344521	584	368	584
370	600	65	50.8624	155.57	50.8624	0.802287	-0.896619	0.760852	-1.859	0.275786	poll.ab	346	367	21	0.942779	0.404678	855	367	855
371	604	45	-0.52847	166.934	0.52847	1.48579	-1.4649	-1.43939	1.25127	0.997934	poll.ab	304.2	318	13.8	0.956604	0.215134	1414	318	1414
372	606	139	-12.5032	177.08	12.5032	1.48803	-1.24298	-0.769238	1.1952	1.59223	poll.ab	326.8	365	38.2	0.895342	0.218012	1499	365	1499
373	627	289	-43.9385	-176.525	43.9385	1.48624	-0.405752	-0.590233	-0.52521	0.178766	poll.ab	203	352	149	0.576705	0.295058	688	352	688
374	678	62	52.3558	175.919	52.3558	1.27568	-1.50472	-0.100713	-1.44362	0.0418836	poll.ab	326.2	349	22.8	0.93467	0.407241	801	349	801
375	680	64	18.1164	145.767	18.1164	1.46095	-1.23788	-0.21783	1.12324	0.826974	poll.ab	332.4	354	21.6	0.938983	0.224291	1482	354	1482
376	694	18	17.3682	-87.8571	17.3682	0.649352	-0.945694	-2.24829	1.14479	0.800236	poll.ab	352.8	358	5.2	0.985475	0.227466	1551	358	1551
377	695	24	17.3498	-87.5378	17.3498	0.803009	-1.80521	-2.85501	1.17167	0.854811	poll.ab	350.8	358	7.2	0.979888	0.227055	1545	358	1545
378	700	145	19.6846	-80.0403	19.6846	1.19933	-1.32407	-2.47026	1.15647	0.386427	poll.ab	305.6	345	39.4	0.885797	0.226875	1347	345	1347
379	706	9	4.6838	-160.38	4.6838	1.59765	-1.58507	-2.11895	1.20935	1.25367	poll.ab	326.8	331	4.2	0.987311	0.216424	1510	331	1510
380	742	44	18.7722	145.668	18.7722	1.45623	-1.24489	0.161299	0.964203	0.830932	poll.ab	334	350	16	0.954286	0.225676	1480	350	1480
381	743	30	14.8525	145.559	14.8525	1.48073	-1.78029	-1.01976	1.23611	1.01473	poll.ab	358.4	366	7.6	0.979235	0.224843	1594	366	1594
382	747	48	17.5996	145.833	17.5996	1.4647	-1.60238	-0.0397201	1.08877	0.86692	poll.ab	341.8	357	15.2	0.957423	0.22576	1514	357	1514
383	748	40	16.3522	145.677	16.3522	1.47175	-1.32965	0.0268063	1.11433	1.00841	poll.ab	346.8	362	15.2	0.958011	0.223023	1555	362	1555
384	753	22	19.6831	145.419	19.6831	1.44902	-1.51229	0.085073	1.06804	0.69866	poll.ab	336.6	345	8.4	0.975652	0.22898	1470	345	1470
385	780	181	13.4435	144.777	13.4435	1.47252	-0.523054	-0.437999	1.22164	1.13018	poll.ab	312.2	366	53.8	0.853005	0.21457	1455	366	1455
386	844	112	14.1574	145.214	14.1574	1.4793	-1.05475	-0.291003	1.20125	1.07261	poll.ab	332.4	366	33.6	0.908197	0.218828	1519	366	1519
387	845	100	15.1891	145.754	15.1891	1.47913	-0.963192	-0.329272	1.22795	1.01677	poll.ab	333	365	32	0.912329	0.219368	1518	365	1518
388	854	77	15.0134	145.632	15.0134	1.47963	-1.01236	-0.962558	1.24431	1.01506	poll.ab	340	365	25	0.931507	0.22035	1543	365	1543
389	903	10	-2.81264	-171.673	2.81264	1.57032	-1.63778	-2.91482	1.3162	-0.393196	poll.ab	320.4	324	3.6	0.988889	0.216633	1479	324	1479
390	905	11	-4.51477	-172.183	4.51477	1.56389	-1.75982	-2.53908	1.34206	0.291359	poll.ab	326.2	330	3.8	0.988485	0.216744	1505	330	1505
391	908	9	-3.12749	-171.085	3.12749	1.57172	-1.82143	-2.79999	1.32777	0.00182665	poll.ab	321.6	325	3.4	0.989538	0.216566	1485	325	1485
392	910	8	-4.4554	-171.244	4.4554	1.56769	-1.7279	-2.50381	1.34615	0.191478	poll.ab	327.6	330	2.4	0.992727	0.217386	1507	330	1507
393	921	265	36.588	27.1683	36.588	0.545849	-1.28444	-0.0630763	0.230591	-0.272729	poll.ab	162.2	244	81.8	0.664754	0.296527	547	244	547
394	925	38	28.6372	-112.83	28.6372	0.538629	-1.31222	-0.309163	0.481699	-2.62519	poll.ab	264.6	273	8.4	0.969231	0.256893	1030	273	1030
395	927	64	28.702	-112.578	28.702	0.67685	-1.28745	-0.297931	0.511944	-2.49109	poll.ab	258.6	273	14.4	0.947253	0.258342	1001	273	1001
396	930	42	27.4416	-111.88	27.4416	0.681643	-1.65909	-0.896325	0.722947	-2.13573	poll.ab	275.8	285	9.2	0.967719	0.252564	1092	285	1092
397	931	70	27.2186	-112.074	27.2186	0.315682	-1.37991	-0.739499	0.705062	-2.15301	poll.ab	272.2	287	14.8	0.948432	0.252974	1076	287	1076
398	933	57	26.1199	-111.274	26.1199	0.205745	-1.77921	-0.654951	0.651153	-1.84676	poll.ab	283.2	297	13.8	0.953535	0.24669	1148	297	1148
399	936	65	25.6833	-111.035	25.6833	0.506344	-1.5102	-0.857557	0.704842	-1.78553	poll.ab	285.6	301	15.4	0.948837	0.245572	1163	301	1163
400	971	5	-46.0981	50.2346	46.0981	1.45217	-1.12651	0.0738078	-1.26771	1.21018	poll.ab	375.4	378	2.6	0.993122	0.374651	1002	378	1002
401	972	5	-46.4118	51.7591	46.4118	1.46082	-0.891005	0.1934	-1.30614	1.21607	poll.ab	377.4	380	2.6	0.993158	0.376647	1002	380	1002
402	973	5	-37.8363	77.5566	37.8363	1.5162	-1.19804	0.099291	-0.378495	0.410141	poll.ab	249.8	254	4.2	0.983465	0.306503	815	254	815
403	974	2	-38.7222	77.523	38.7222	1.51609	-1.71956	-0.698415	-0.287537	0.270533	poll.ab	263	265	2	0.992453	0.315726	833	265	833
404	975	73	-52.5436	169.162	52.5436	1.44046	-0.986283	-0.148327	-1.05654	0.512267	poll.ab	305	346	41	0.881503	0.390525	781	346	781
405	982	54	49.4235	154.759	49.4235	0.985999	-0.593187	0.369321	-1.67044	0.526255	poll.ab	363.6	380	16.4	0.956842	0.398684	912	380	912
406	983	42	48.8219	154.109	48.8219	1.06062	-0.9704	0.143203	-1.66169	0.573198	poll.ab	369.8	383	13.2	0.965535	0.393823	939	383	939
407	984	2043	-21.3066	165.7	21.3066	1.25575	0.513718	0.538394	0.67027	0.850246	poll.ab	-163.4	334	497.4	0	0.265691	-615	334	615
408	1032	1301	12.2967	92.7856	12.2967	0.918596	0.172547	-0.0079334	1.16652	1.40125	poll.ab	48.8	365	316.2	0.133699	0.144807	337	365	337
409	1034	862	-4.92375	150.62	4.92375	1.24484	0.794582	0.79268	0.960746	1.6128	poll.ab	132.4	332	199.6	0.398795	0.200303	661	332	661
410	1048	358	-20.2836	57.572	20.2836	1.4064	-0.16398	0.0866673	0.671256	0.789481	poll.ab	247.8	341	93.2	0.726686	0.223042	1111	341	1111
411	1054	847	7.52546	93.5991	7.52546	1.1649	-0.187107	-0.115508	1.18455	1.31894	poll.ab	130.6	344	213.4	0.379651	0.180138	725	344	725
412	1058	5981	11.7364	122.866	11.7364	1.17087	1.3218	0.972675	1.06249	1.2708	poll.ab	-999.6	363	1362.6	0	0.230005	-4346	363	4346
413	1059	99	-19.7167	63.4213	19.7167	1.45764	-0.990579	-0.462323	0.854537	0.28258	poll.ab	310	345	35	0.898551	0.222701	1392	345	1392
414	1061	141	-10.9397	166.248	10.9397	1.42499	-0.380588	0.0515468	1.18782	1.95114	poll.ab	326.2	360	33.8	0.906111	0.219515	1486	360	1486
415	1063	1084	-8.14116	158.307	8.14116	1.35365	0.711738	0.886683	1.05499	1.58094	poll.ab	88.6	347	258.4	0.255331	0.1772	500	347	500
416	1067	191	21.758	-71.8243	21.758	1.27346	-0.349879	-1.69316	1.10116	-0.185527	poll.ab	278.4	331	52.6	0.841088	0.228384	1219	331	1219
417	1071	583	-16.2122	167.723	16.2122	1.39974	0.3902	0.628451	0.943719	1.46055	poll.ab	219.8	362	142.2	0.607182	0.216552	1015	362	1015
418	1075	279	-12.824	45.1439	12.824	1.15828	-0.637903	-0.101759	0.978801	0.541024	poll.ab	287	366	79	0.784153	0.211185	1359	366	1359
419	1312	37	-27.1198	-109.355	27.1198	1.52367	-0.869687	-0.267956	0.457097	0.347307	poll.ab	267.8	288	20.2	0.929861	0.240179	1115	288	1115
420	1313	15	-26.3235	-79.9752	26.3235	1.26804	-1.76876	-0.31771	-0.0431885	-1.90743	poll.ab	289.6	295	5.4	0.981695	0.245632	1179	295	1179
421	1500	159	12.9519	-81.5232	12.9519	0.980131	-1.21259	-0.506134	1.17071	0.799862	poll.ab	325.4	366	40.6	0.889071	0.220014	1479	366	1479
422	10128	157	-54.332	-67.4014	54.332	0.615738	0.544669	0.464807	-1.23542	-0.779337	poll.ab	261	318	57	0.820755	0.42233	618	318	618
423	10674	310	62.0503	-6.86364	62.0503	1.19857	-0.20956	0.0930081	-1.1224	1.3899	poll.ab	14.4	182	167.6	0.0791209	0.126316	114	182	114
424	11474	472	35.9232	14.399	35.9232	1.03371	-0.676753	-0.728995	0.268645	-0.648408	poll.ab	76	240	164	0.316667	0.223529	340	240	340

## Sheet: edfig4b
	entity_ID	sprich	latitude	longitude	abslatitude	dist	area	elev_range	temp	prec	myctype	diff	exp	obs	debt	debt.c	sprichdiff	debt.weights	debt.c.weights
1	3	268	-10.4853	105.637	10.4853	1.34276	-0.924942	-0.502375	0.848236	0.985565	AM	2189.2	2386	196.8	0.917519	0.702793	3115	2386	3115
2	125	62	-12.1636	96.8733	12.1636	1.38492	-1.48608	-2.24829	1.14918	0.996208	AM	2377.6	2420	42.4	0.982479	0.70783	3359	2420	3359
3	127	311	-31.553	159.077	31.553	1.19036	-1.53458	-0.332193	0.31082	0.721365	AM	1277.4	1495	217.6	0.854448	0.692733	1844	1495	1844
4	128	192	-29.0326	167.952	29.0326	1.35409	-1.30758	-0.598806	0.327598	0.455396	AM	1550	1682	132	0.921522	0.702629	2206	1682	2206
5	129	77	-54.6284	158.864	54.6284	1.41556	-0.936305	-0.431204	-1.33918	0.142207	AM	694.2	743	48.8	0.93432	0.607881	1142	743	1142
6	131	183	39.6991	-31.1052	39.6991	1.40641	-1.54052	-0.0464508	0.0894212	0.553478	AM	1065	1181	116	0.901778	0.66813	1594	1181	1594
7	132	229	39.4419	-31.2025	39.4419	1.40762	-0.922072	0.127625	0.0676551	0.746025	AM	1039.4	1185	145.6	0.877131	0.670581	1550	1185	1550
8	133	253	38.5782	-28.7013	38.5782	1.3861	-0.861884	0.222765	0.0882479	0.476599	AM	1034.4	1200	165.6	0.862	0.671688	1540	1200	1540
9	134	257	38.4695	-28.3336	38.4695	1.38084	-0.584902	0.766804	0.0532544	0.508431	AM	1034	1202	168	0.860233	0.672302	1538	1202	1538
10	135	149	39.0523	-28.0113	39.0523	1.37923	-1.1693	-0.432897	0.120522	0.288415	AM	1093.4	1191	97.6	0.918052	0.668337	1636	1191	1636
11	136	236	38.6372	-28.0292	38.6372	1.3779	-0.761426	0.226674	0.0704534	0.47133	AM	1049.4	1199	149.6	0.875229	0.674422	1556	1199	1556
12	137	263	38.7239	-27.2123	38.7239	1.37039	-0.615748	0.212895	0.120413	0.359898	AM	1025	1197	172	0.856307	0.671251	1527	1197	1527
13	138	287	37.7954	-25.4819	37.7954	1.35103	-0.433825	0.250928	0.050649	0.218515	AM	1031.2	1216	184.8	0.848026	0.67753	1522	1216	1522
14	139	214	36.9713	-25.0998	36.9713	1.35214	-1.03208	-0.188705	0.108661	-0.107522	AM	1097	1237	140	0.886823	0.678417	1617	1237	1617
15	145	658	27.7465	-18.0066	27.7465	1.11738	-0.727656	0.468017	0.207401	-1.36203	AM	1334.4	1784	449.6	0.747982	0.71206	1874	1784	1874
16	146	831	28.6899	-17.8583	28.6899	1.13291	-0.445175	0.806242	0.00112217	-0.989889	AM	1143.4	1709	565.6	0.669046	0.713288	1603	1709	1603
17	147	838	28.1174	-17.2326	28.1174	1.09287	-0.637286	0.463887	0.18156	-1.30969	AM	1173.2	1754	580.8	0.668871	0.708454	1656	1754	1656
18	148	1294	28.2911	-16.5563	28.2911	1.06539	-0.13819	1.08863	-0.0187349	-1.12812	AM	860	1740	880	0.494253	0.728196	1181	1740	1181
19	149	1123	27.9548	-15.5932	27.9548	0.994863	-0.21478	0.649852	0.201051	-1.50088	AM	1015.8	1767	751.2	0.574873	0.732372	1387	1767	1387
20	150	718	28.4061	-14.0365	28.4061	0.864687	-0.196938	0.0590474	0.419415	-2.38862	AM	1235.8	1731	495.2	0.713923	0.708195	1745	1731	1745
21	151	674	29.0245	-13.6418	29.0245	0.914139	-0.406088	-0.0474177	0.361055	-2.23249	AM	1229.2	1682	452.8	0.730797	0.712993	1724	1682	1724
22	155	103	-1.3784	-89.6787	1.3784	1.28611	-1.15321	-0.883158	0.792786	-0.669693	AM	2000.2	2077	76.8	0.963024	0.682662	2930	2077	2930
23	156	173	-0.385734	-91.5129	0.385734	1.32163	-0.474137	0.458807	0.772378	-1.35978	AM	1918.4	2044	125.6	0.938552	0.67908	2825	2044	2825
24	157	237	-1.2936	-90.4353	1.2936	1.3012	-0.853632	-0.187518	0.737854	-0.834183	AM	1904.4	2074	169.6	0.918226	0.681847	2793	2074	2793
25	158	55	0.325229	-89.9568	0.325229	1.29619	-1.5718	-1.57662	0.881434	-1.38346	AM	2002.8	2042	39.2	0.980803	0.680993	2941	2042	2941
26	159	362	-0.559293	-91.1843	0.559293	1.3105	0.108287	0.56034	0.74227	-1.32585	AM	1794	2050	256	0.875122	0.679031	2642	2050	2642
27	160	57	0.332085	-90.4757	0.332085	1.30522	-0.941547	-0.561043	0.886765	-1.07007	AM	2000.6	2043	42.4	0.979246	0.680476	2940	2043	2940
28	161	175	0.586845	-90.757	0.586845	1.31177	-1.17105	-0.114441	0.827877	-0.858194	AM	1925.4	2051	125.6	0.938762	0.680113	2831	2051	2831
29	162	112	-0.610811	-90.6658	0.610811	1.30811	-1.52462	-0.349987	0.729675	-1.84765	AM	1971.2	2052	80.8	0.960624	0.680898	2895	2052	2895
30	163	291	-0.826798	-89.4306	0.826798	1.27955	-0.517465	-0.0283328	0.786414	-0.585378	AM	1847	2059	212	0.897037	0.678296	2723	2059	2723
31	164	413	-0.627248	-90.3584	0.627248	1.29902	-0.35117	0.088258	0.75975	-1.55092	AM	1758.4	2052	293.6	0.85692	0.677872	2594	2052	2594
32	165	78	-0.818429	-90.0588	0.818429	1.29591	-1.42765	-0.723803	0.788992	-1.05976	AM	1999.8	2059	59.2	0.971248	0.681131	2936	2059	2936
33	166	291	-0.266245	-90.7125	0.266245	1.30665	-0.50863	0.123864	0.812821	-1.69655	AM	1833.6	2040	206.4	0.898824	0.678608	2702	2040	2702
34	171	574	19.5981	-155.518	19.5981	1.53193	0.341243	1.17911	0.0777848	0.826495	AM	1874.8	2310	435.2	0.811602	0.702962	2667	2310	2667
35	172	644	22.0584	-159.524	22.0584	1.52966	-0.239788	0.506272	0.540615	0.823431	AM	1698.8	2186	487.2	0.777127	0.700536	2425	2186	2425
36	173	69	20.5476	-156.609	20.5476	1.53501	-0.977626	-0.35149	0.767891	0.226736	AM	2215	2267	52	0.977062	0.71199	3111	2267	3111
37	176	380	20.835	-156.927	20.835	1.53517	-0.641735	0.209573	0.690261	0.386494	AM	1965.8	2253	287.2	0.872526	0.706614	2782	2253	2782
38	180	652	20.7904	-156.337	20.7904	1.53213	-0.159977	0.960486	0.416247	0.760327	AM	1761.4	2255	493.6	0.781109	0.701194	2512	2255	2512
39	181	31	28.2081	-177.367	28.2081	1.50433	-1.82728	-2.18058	0.715615	0.559625	AM	1727.8	1747	19.2	0.98901	0.704362	2453	1747	2453
40	183	503	21.1332	-157.015	21.1332	1.53366	-0.460315	0.476201	0.683133	0.61019	AM	1857	2237	380	0.83013	0.704476	2636	2237	2636
41	186	100	21.8966	-160.152	21.8966	1.53071	-0.823464	-0.424476	0.775675	-0.393402	AM	2124.8	2196	71.2	0.967577	0.712303	2983	2196	2983
42	187	605	21.4587	-157.973	21.4587	1.53318	-0.216872	0.359215	0.738332	0.757429	AM	1763.2	2220	456.8	0.794234	0.70219	2511	2220	2511
43	189	904	64.9907	-18.5941	64.9907	1.28807	1.01054	0.698323	-1.67556	0.180205	AM	-158.4	396	554.4	0	0.733333	-216	396	216
44	202	1491	-21.1333	55.5327	21.1333	1.38676	-0.077076	0.957349	0.157433	0.6927	AM	1281	2237	956	0.572642	0.777306	1648	2237	1648
45	203	57	-7.99629	-140.687	7.99629	1.57945	-1.28388	-0.192279	1.04953	0.36647	AM	2267.8	2311	43.2	0.981307	0.700154	3239	2311	3239
46	206	36	-7.91764	-140.57	7.91764	1.57903	-1.74879	-0.266624	1.10427	-0.0549173	AM	2282.4	2308	25.6	0.988908	0.700768	3257	2308	3257
47	207	283	-9.77478	-139.014	9.77478	1.58028	-0.682176	0.357606	0.924127	0.833066	AM	2150.2	2367	216.8	0.908407	0.698344	3079	2367	3079
48	211	303	-8.86624	-140.139	8.86624	1.58053	-0.658179	0.338547	0.936819	0.769143	AM	2112.8	2340	227.2	0.902906	0.697985	3027	2340	3027
49	212	188	-9.94499	-139.089	9.94499	1.58148	-1.11956	0.111687	0.983017	0.715251	AM	2231.2	2372	140.8	0.940641	0.701635	3180	2372	3180
50	213	202	-8.90932	-139.552	8.90932	1.57949	-1.04846	0.112455	1.02865	0.731489	AM	2189.8	2341	151.2	0.935412	0.69984	3129	2341	3129
51	214	200	-9.39786	-140.074	9.39786	1.58239	-0.998112	0.151948	1.01778	0.792987	AM	2204.8	2356	151.2	0.935823	0.700381	3148	2356	3148
52	217	87	-24.3767	-128.323	24.3767	1.59742	-1.25997	-2.01012	0.735601	0.551665	AM	1973.2	2038	64.8	0.968204	0.709274	2782	2038	2782
53	220	27	11.2942	166.876	11.2942	1.52824	-1.66063	-2.47026	1.26802	0.955933	AM	2385.6	2404	18.4	0.992346	0.706426	3377	2404	3377
54	237	636	29.9723	129.923	29.9723	1.18216	-1.59269	-0.133913	0.32852	1.4319	AM	1162.6	1609	446.4	0.722561	0.697421	1667	1609	1667
55	238	767	29.8488	129.871	29.8488	1.1861	-1.32505	0.161299	0.247434	1.46454	AM	1086.2	1619	532.8	0.670908	0.701227	1549	1619	1549
56	241	413	29.6412	129.713	29.6412	1.19183	-1.37776	0.0268063	0.354785	1.451	AM	1344.4	1634	289.6	0.822766	0.699116	1923	1634	1923
57	242	549	29.4594	129.602	29.4594	1.19679	-1.76325	-0.181613	0.400042	1.41392	AM	1263.4	1649	385.6	0.766161	0.699557	1806	1649	1806
58	244	663	29.1466	129.208	29.1466	1.20321	-1.78606	-0.652615	0.501754	1.29943	AM	1213	1673	460	0.725045	0.703596	1724	1673	1724
59	247	696	28.323	129.972	28.323	1.23282	-1.17514	-0.876668	0.646023	1.31351	AM	1237.2	1738	500.8	0.711853	0.69623	1777	1738	1777
60	277	261	-9.42548	46.3688	9.42548	1.20749	-0.877304	-2.29743	1.13203	0.112592	AM	2167.4	2357	189.6	0.919559	0.701651	3089	2357	3089
61	278	136	-9.73086	46.5115	9.73086	1.21416	-1.64273	-2.15942	1.13965	0.0768285	AM	2264.4	2366	101.6	0.957058	0.70214	3225	2366	3225
62	279	131	-9.72632	47.5732	9.72632	1.24294	-1.83466	-2.57625	1.15113	0.271798	AM	2270.8	2366	95.2	0.959763	0.703034	3230	2366	3230
63	280	135	-10.0866	47.7417	10.0866	1.24729	-1.67126	-1.97737	1.14121	0.0693138	AM	2274.4	2376	101.6	0.957239	0.702626	3237	2376	3237
64	283	77	-10.1593	51.1656	10.1593	1.31731	-1.7247	-2.35036	1.11498	0.26988	AM	2322	2378	56	0.976451	0.704063	3298	2378	3298
65	285	25	-16.6031	59.5873	16.6031	1.42124	-1.81032	-2.24829	1.03481	0.147004	AM	2389.4	2407	17.6	0.992688	0.711554	3358	2407	3358
66	289	81	-7.12964	56.28	7.12964	1.37376	-1.69852	-2.35036	1.15403	0.919113	AM	2222.6	2281	58.4	0.974397	0.698711	3181	2281	3181
67	296	1237	24.2598	-76.6441	24.2598	0.836439	0.4135	-1.17029	0.987544	0.261517	AM	1169.2	2046	876.8	0.571457	0.711625	1643	2046	1643
68	327	621	17.6315	-63.2375	17.6315	1.24292	-1.59212	0.0498688	0.957588	0.306905	AM	1921	2381	460	0.806804	0.705213	2724	2381	2724
69	331	539	17.4908	-62.9763	17.4908	1.23848	-1.44835	-0.144974	1.10039	0.32775	AM	1990.6	2385	394.4	0.834633	0.708147	2811	2385	2811
70	334	1471	13.8984	-60.9668	13.8984	1.09654	-0.490366	0.154839	1.10127	1.03376	AM	1375.6	2434	1058.4	0.56516	0.701837	1960	2434	1960
71	335	608	18.0617	-63.0627	18.0617	1.25278	-1.04684	-0.390193	1.12082	0.159335	AM	1918.4	2368	449.6	0.810135	0.706073	2717	2368	2717
72	348	153	18.7918	-110.975	18.7918	1.14929	-0.932636	0.21488	0.819963	-1.129	AM	2227	2343	116	0.950491	0.71014	3136	2343	3136
73	349	10	19.31	-110.803	19.31	1.12574	-1.71384	-4.5583	0.928328	-1.30639	AM	2314	2322	8	0.996555	0.712438	3248	2322	3248
74	350	42	18.3568	-114.724	18.3568	1.22766	-1.48381	-0.657295	0.864525	-2.21362	AM	2326	2358	32	0.986429	0.711968	3267	2358	3267
75	351	150	29.0398	-118.285	29.0398	1.04032	-0.753194	0.369321	0.155836	-2.2446	AM	1577.8	1681	103.2	0.938608	0.702181	2247	1681	2247
76	352	78	-49.6862	178.774	49.6862	1.4728	-1.45486	-0.493065	-0.927612	-0.0868905	AM	891.2	940	48.8	0.948085	0.625404	1425	940	1425
77	354	26	3.85111	-159.297	3.85111	1.59683	-1.36454	-2.20242	1.20854	0.772245	AM	2146.2	2163	16.8	0.992233	0.692099	3101	2163	3101
78	355	75	8.62158	150.926	8.62158	1.44379	-1.74773	-2.35036	1.24677	1.54201	AM	2274.4	2332	57.6	0.9753	0.700678	3246	2332	3246
79	356	96	-40.3188	-9.94232	40.3188	1.4672	-1.11875	0.131366	-0.650587	1.56277	AM	1100	1172	72	0.938567	0.657109	1674	1172	1674
80	358	23	-9.95743	-150.211	9.95743	1.61021	-1.77788	-2.29743	1.29389	0.312753	AM	2356	2372	16	0.993255	0.704335	3345	2372	3345
81	359	301	-19.0524	-169.859	19.0524	1.54	-0.7351	-1.41778	0.937646	1.12637	AM	2125.8	2333	207.2	0.911187	0.715035	2973	2333	2973
82	361	231	5.52886	-87.0619	5.52886	1.16287	-1.43054	-0.18515	0.897763	1.45937	AM	2051	2223	172	0.922627	0.69197	2964	2223	2964
83	362	177	-29.3809	-177.987	29.3809	1.47305	-1.33567	-0.220313	0.496595	0.882478	AM	1526.2	1655	128.8	0.922175	0.69817	2186	1655	2186
84	363	546	1.61539	7.39705	1.61539	1.01136	-0.917571	0.149045	0.921717	1.08096	AM	1712.2	2085	372.8	0.821199	0.685978	2496	2085	2496
85	364	1100	0.238989	6.60226	0.238989	1.05275	-0.393385	0.657535	0.696826	1.26523	AM	1281.4	2039	757.6	0.628445	0.677273	1892	2039	1892
86	365	379	-1.43572	5.62983	1.43572	1.10492	-1.37097	-0.137212	0.292053	0.989638	AM	1806.2	2079	272.8	0.868783	0.680045	2656	2079	2656
87	366	24	-46.6358	37.9408	46.6358	1.39227	-1.24767	-0.090336	-1.21507	1.19043	AM	1031	1047	16	0.984718	0.635635	1622	1047	1622
88	367	32	-46.907	37.7404	46.907	1.3934	-0.702963	0.33189	-1.325	1.21574	AM	1016.4	1038	21.6	0.979191	0.634061	1603	1038	1603
89	368	285	-21.2346	-159.778	21.2346	1.57866	-1.13121	-0.225308	0.815604	0.980579	AM	2028.8	2232	203.2	0.908961	0.71286	2846	2232	2846
90	370	50	-7.94351	-14.367	7.94351	1.37207	-1.02471	0.0786583	0.445999	-1.89879	AM	2271.4	2309	37.6	0.983716	0.700401	3243	2309	3243
91	375	38	19.2921	166.635	19.2921	1.52859	-1.7444	-2.70161	1.17556	-0.0708453	AM	2298.2	2323	24.8	0.989324	0.713284	3222	2323	3222
92	377	400	12.1845	-68.2896	12.1845	0.846357	-0.722226	-0.835912	1.2904	-0.681778	AM	2124	2420	296	0.877686	0.703078	3021	2420	3021
93	378	565	12.1941	-68.9726	12.1941	0.792037	-0.590793	-0.441422	1.25596	-0.59198	AM	1999.2	2420	420.8	0.826116	0.7	2856	2420	2856
94	379	59	-18.8668	-159.776	18.8668	1.58213	-1.48865	-1.30669	1.0333	1.02076	AM	2300	2340	40	0.982906	0.713178	3225	2340	3225
95	380	128	-19.9957	-158.114	19.9957	1.58669	-1.38112	-1.50862	0.95978	0.982786	AM	2201	2293	92	0.959878	0.712528	3089	2293	3089
96	381	149	-21.9281	-157.919	21.9281	1.58463	-1.23482	-1.00404	0.805361	0.954631	AM	2087.6	2194	106.4	0.951504	0.712248	2931	2194	2931
97	382	31	-10.4199	-161.001	10.4199	1.59222	-1.76419	-2.24829	1.29027	1.1323	AM	2363.2	2384	20.8	0.991275	0.705222	3351	2384	3351
98	383	40	-19.2688	-158.937	19.2688	1.58477	-1.78368	-2.29743	1.01831	0.97921	AM	2295.2	2324	28.8	0.987608	0.712574	3221	2324	3221
99	384	107	-20.1612	-157.341	20.1612	1.58926	-1.48877	-2.06239	0.961545	0.946385	AM	2209	2285	76	0.96674	0.712811	3099	2285	3099
100	385	111	-19.8671	-157.702	19.8671	1.58838	-1.43301	-1.88752	0.983555	0.981917	AM	2220.6	2299	78.4	0.965898	0.712873	3115	2299	3115
101	392	32	-8.98802	-157.981	8.98802	1.60488	-1.53179	-2.35036	1.29226	0.639943	AM	2322.2	2343	20.8	0.991122	0.703484	3301	2343	3301
102	394	108	-37.1124	-12.2851	37.1124	1.48014	-1.02857	0.677725	-0.521485	0.968467	AM	1152.2	1233	80.8	0.934469	0.670273	1719	1233	1719
103	395	92	-37.3005	-12.6781	37.3005	1.48264	-1.58504	-0.183969	-0.30893	0.886843	AM	1160	1228	68	0.944625	0.67052	1730	1228	1730
104	399	44	-49.3013	69.4849	49.3013	1.53619	0.237944	0.583543	-1.45064	-0.103714	AM	924.4	954	29.6	0.968973	0.625017	1479	954	1479
105	401	11	-53.0932	73.5169	53.0932	1.54019	-0.647103	0.882939	-2.16422	-0.14464	AM	796.8	804	7.2	0.991045	0.613395	1299	804	1299
106	402	105	71.0147	-8.38644	71.0147	1.28454	-0.62662	0.739607	-2.08396	0.0669724	AM	209.4	263	53.6	0.796198	0.562903	372	263	372
107	404	52	-20.5082	-29.3033	20.5082	1.3067	-1.64945	-0.159624	0.84623	0.0826102	AM	2231.4	2269	37.6	0.983429	0.71268	3131	2269	3131
108	405	297	45.9057	149.949	45.9057	1.22361	-0.243828	0.42993	-1.52795	0.50425	AM	884	1068	184	0.827715	0.643377	1374	1068	1374
109	406	242	46.948	151.996	46.948	1.17415	-0.664385	0.473938	-1.56532	0.653481	AM	889.8	1037	147.2	0.858052	0.639224	1392	1037	1392
110	407	215	47.337	152.478	47.337	1.16346	-1.12147	0.280391	-1.61577	0.647843	AM	898.4	1024	125.6	0.877344	0.641256	1401	1024	1401
111	409	209	47.746	153.013	47.746	1.13855	-1.15924	0.148318	-1.60872	0.625097	AM	886.2	1011	124.8	0.876558	0.637096	1391	1011	1391
112	410	130	48.0805	153.216	48.0805	1.12274	-1.21459	0.437622	-1.63424	0.603354	AM	918.2	999	80.8	0.919119	0.631934	1453	999	1453
113	411	54	7.11907	171.216	7.11907	1.53413	-1.46322	-2.11895	1.25219	1.59097	AM	2243.2	2280	36.8	0.98386	0.69947	3207	2280	3207
114	413	98	46.5209	150.869	46.5209	1.21151	-1.48818	-0.0690413	-1.51125	0.559446	AM	988.4	1050	61.6	0.941333	0.637266	1551	1050	1551
115	414	862	32.7463	-16.9991	32.7463	1.21182	-0.43532	0.59884	-0.100951	-0.280972	AM	833.4	1419	585.6	0.587315	0.69799	1194	1419	1194
116	415	212	32.5076	-16.5088	32.5076	1.19953	-1.59998	-0.313423	0.215187	-0.623793	AM	1284.2	1433	148.8	0.896162	0.689689	1862	1433	1862
117	416	395	33.0692	-16.3422	33.0692	1.21016	-1.28916	-0.266624	0.229958	-0.901173	AM	1133.6	1400	266.4	0.809714	0.692486	1637	1400	1637
118	418	167	17.0565	-25.1701	17.0565	1.26067	-0.415845	0.662035	0.502912	-1.37923	AM	2276.2	2397	120.8	0.949604	0.711313	3200	2397	3200
119	419	121	16.8455	-24.9678	16.8455	1.25654	-0.783249	-0.0302177	0.803375	-2.42373	AM	2310	2402	92	0.961699	0.709896	3254	2402	3254
120	421	122	16.5985	-24.2562	16.5985	1.23387	-0.655633	0.381877	0.641449	-1.87699	AM	2316.6	2407	90.4	0.962443	0.710396	3261	2407	3261
121	422	69	16.7372	-22.9314	16.7372	1.2025	-0.787109	-0.450054	0.764655	-3.14597	AM	2353.6	2404	50.4	0.979035	0.711057	3310	2404	3310
122	423	92	16.0983	-22.814	16.0983	1.19047	-0.483488	-0.462323	0.786201	-3.11459	AM	2349	2417	68	0.971866	0.710526	3306	2417	3306
123	424	81	15.218	-23.1606	15.218	1.19952	-0.729155	-0.411214	0.886605	-2.13442	AM	2367.2	2428	60.8	0.974959	0.70938	3337	2428	3337
124	425	145	15.0837	-23.6248	15.0837	1.21014	-0.344564	0.406823	0.747609	-1.48718	AM	2322	2430	108	0.955556	0.708791	3276	2430	3276
125	426	127	14.9283	-24.3843	14.9283	1.23469	-0.565979	0.89534	0.333033	-1.13444	AM	2339	2431	92	0.962155	0.709648	3296	2431	3296
126	427	88	14.8516	-24.7055	14.8516	1.24491	-1.14853	0.169113	0.466188	-1.44977	AM	2367	2431	64	0.973673	0.709532	3336	2431	3336
127	428	231	32.3094	-64.7672	32.3094	1.30331	-1.13568	-1.51676	0.657203	0.634802	AM	1277	1445	168	0.883737	0.687298	1858	1445	1858
128	429	46	16.7665	-24.745	16.7665	1.25191	-1.33331	-0.489376	0.749324	-2.25971	AM	2368.8	2404	35.2	0.985358	0.710711	3333	2404	3333
129	431	47	16.6182	-24.5878	16.6182	1.24841	-1.84349	-1.15077	0.760196	-2.18518	AM	2371.8	2407	35.2	0.985376	0.710971	3336	2407	3336
130	451	186	-16.494	-151.739	16.494	1.61316	-1.35027	-0.221559	1.08129	0.897349	AM	2270.6	2409	138.4	0.942549	0.709562	3200	2409	3200
131	460	226	-16.7465	-151.003	16.7465	1.61508	-1.08084	-0.103857	1.02711	0.893866	AM	2240.8	2404	163.2	0.932113	0.710688	3153	2404	3153
132	465	27	-17.6571	-150.629	17.6571	1.61506	-1.61911	-1.1318	1.01904	0.925951	AM	2363.4	2381	17.6	0.992608	0.712511	3317	2381	3317
133	479	182	-16.4422	-152.265	16.4422	1.61161	-1.61085	-0.48388	1.10898	0.925669	AM	2278.8	2410	131.2	0.94556	0.710792	3206	2410	3206
134	481	332	-17.5291	-149.834	17.5291	1.61753	-0.936145	0.305174	0.895677	0.855172	AM	2147.2	2384	236.8	0.900671	0.711936	3016	2384	3016
135	494	380	-16.822	-151.437	16.822	1.61356	-0.860993	0.185169	0.989821	0.975123	AM	2132.4	2402	269.6	0.88776	0.711987	2995	2402	2995
136	496	34	-15.1437	-147.57	15.1437	1.61688	-1.02646	-2.35036	1.14321	0.769945	AM	2406.6	2429	22.4	0.990778	0.71096	3385	2429	3385
137	499	12	-16.0685	-142.416	16.0685	1.60762	-1.37057	-2.37843	1.13149	0.62929	AM	2410.6	2417	6.4	0.997352	0.711721	3387	2417	3387
138	505	198	-16.623	-151.494	16.623	1.61368	-1.03816	-0.201901	1.03871	0.895527	AM	2264.6	2407	142.4	0.940839	0.71102	3185	2407	3185
139	507	637	-17.6775	-149.401	17.6775	1.61825	-0.332173	0.568689	0.745877	0.956997	AM	1914.4	2380	465.6	0.80437	0.707465	2706	2380	2706
140	509	30	-14.6287	-145.206	14.6287	1.6104	-1.51122	-2.24829	1.18813	0.668722	AM	2413.8	2433	19.2	0.992109	0.710359	3398	2433	3398
141	521	57	-17.0045	-149.567	17.0045	1.61917	-1.83597	-2.15942	1.0377	0.886286	AM	2359.6	2398	38.4	0.983987	0.712225	3313	2398	3313
142	528	49	-16.262	-151.816	16.262	1.61332	-1.66618	-2.47026	1.13054	0.913234	AM	2382	2414	32	0.986744	0.712108	3345	2414	3345
143	537	1	-57.0778	-26.6822	57.0778	1.47476	-1.65948	-4.5583	-1.82136	0.836321	AM	649.2	650	0.8	0.998769	0.601111	1080	650	1080
144	555	308	53.6664	-166.895	53.6664	1.0064	-0.050269	0.598462	-1.40416	0.683345	AM	599.4	781	181.6	0.767478	0.619215	968	781	968
145	558	140	-33.6478	-78.849	33.6478	1.20015	-1.21021	0.0371519	-0.224445	0.128577	AM	1264	1368	104	0.923977	0.682874	1851	1368	1851
146	559	113	-33.7675	-80.792	33.7675	1.23978	-1.18914	0.406823	-0.412008	0.202364	AM	1279.6	1362	82.4	0.939501	0.684278	1870	1362	1870
147	566	401	-14.3003	-170.718	14.3003	1.54554	-0.918155	-0.156215	1.08992	1.64693	AM	2173.2	2434	260.8	0.892851	0.717701	3028	2434	3028
148	568	217	-14.1722	-169.664	14.1722	1.55108	-1.77333	-0.224056	1.08677	1.68286	AM	2287.6	2434	146.4	0.939852	0.711983	3213	2434	3213
149	569	218	-14.1786	-169.62	14.1786	1.55116	-1.79147	-0.206763	1.1234	1.61075	AM	2289.2	2434	144.8	0.940509	0.712702	3212	2434	3212
150	570	380	-14.242	-169.468	14.242	1.55154	-1.17454	0.21488	1.00992	1.71984	AM	2181.2	2434	252.8	0.896138	0.715148	3050	2434	3050
151	574	14	10.3029	-109.217	10.3029	1.30735	-1.69521	-2.85501	1.35132	3.09982	AM	2372.2	2381	8.8	0.996304	0.705382	3363	2381	3363
152	575	35	-7.33933	72.4343	7.33933	1.39921	-1.31194	-1.88752	1.21832	1.29353	AM	2266.4	2288	21.6	0.990559	0.700587	3235	2288	3235
153	577	98	0.284458	174.113	0.284458	1.5229	-0.650497	-2.13889	1.28848	0.766926	AM	1972.2	2041	68.8	0.966291	0.681008	2896	2041	2896
154	578	314	-13.7667	-177.105	13.7667	1.50939	-0.892866	-0.183969	1.13568	1.45457	AM	2220.2	2433	212.8	0.912536	0.712287	3117	2433	3117
155	593	175	49.1207	154.526	49.1207	1.03407	-1.09641	0.283986	-1.6449	0.538251	AM	857	961	104	0.891779	0.63154	1357	961	1357
156	594	37	1.85074	-157.353	1.85074	1.59694	-0.569497	-2.04452	1.25278	1.15463	AM	2070.6	2093	22.4	0.989298	0.687222	3013	2093	3013
157	597	877	45.076	147.877	45.076	1.2188	-0.00835517	0.523787	-1.42855	0.340523	AM	560.2	1089	528.8	0.514417	0.684841	818	1089	818
158	600	138	50.8624	155.57	50.8624	0.802287	-0.896619	0.760852	-1.859	0.275786	AM	802	894	92	0.897092	0.616449	1301	894	1301
159	604	85	-0.52847	166.934	0.52847	1.48579	-1.4649	-1.43939	1.25127	0.997934	AM	1986.6	2049	62.4	0.969546	0.680576	2919	2049	2919
160	606	289	-12.5032	177.08	12.5032	1.48803	-1.24298	-0.769238	1.1952	1.59223	AM	2207.2	2424	216.8	0.910561	0.703827	3136	2424	3136
161	627	545	-43.9385	-176.525	43.9385	1.48624	-0.405752	-0.590233	-0.52521	0.178766	AM	771.8	1115	343.2	0.692197	0.655178	1178	1115	1178
162	678	174	52.3558	175.919	52.3558	1.27568	-1.50472	-0.100713	-1.44362	0.0418836	AM	724.4	834	109.6	0.868585	0.613898	1180	834	1180
163	680	134	18.1164	145.767	18.1164	1.46095	-1.23788	-0.21783	1.12324	0.826974	AM	2266.8	2366	99.2	0.958073	0.711041	3188	2366	3188
164	694	37	17.3682	-87.8571	17.3682	0.649352	-0.945694	-2.24829	1.14479	0.800236	AM	2363.4	2389	25.6	0.989284	0.712082	3319	2389	3319
165	695	59	17.3498	-87.5378	17.3498	0.803009	-1.80521	-2.85501	1.17167	0.854811	AM	2349.8	2389	39.2	0.983591	0.712709	3297	2389	3297
166	700	263	19.6846	-80.0403	19.6846	1.19933	-1.32407	-2.47026	1.15647	0.386427	AM	2121.4	2307	185.6	0.919549	0.713315	2974	2307	2974
167	706	26	4.6838	-160.38	4.6838	1.59765	-1.58507	-2.11895	1.20935	1.25367	AM	2176	2192	16	0.992701	0.69432	3134	2192	3134
168	742	112	18.7722	145.668	18.7722	1.45623	-1.24489	0.161299	0.964203	0.830932	AM	2261.4	2343	81.6	0.965173	0.711804	3177	2343	3177
169	743	53	14.8525	145.559	14.8525	1.48073	-1.78029	-1.01976	1.23611	1.01473	AM	2392.6	2431	38.4	0.984204	0.70976	3371	2431	3371
170	747	119	17.5996	145.833	17.5996	1.4647	-1.60238	-0.0397201	1.08877	0.86692	AM	2298.8	2382	83.2	0.965071	0.712585	3226	2382	3226
171	748	101	16.3522	145.677	16.3522	1.47175	-1.32965	0.0268063	1.11433	1.00841	AM	2337.6	2412	74.4	0.969154	0.710733	3289	2412	3289
172	753	60	19.6831	145.419	19.6831	1.44902	-1.51229	0.085073	1.06804	0.69866	AM	2264.6	2307	42.4	0.981621	0.712811	3177	2307	3177
173	780	475	13.4435	144.777	13.4435	1.47252	-0.523054	-0.437999	1.22164	1.13018	AM	2096	2432	336	0.861842	0.708827	2957	2432	2957
174	844	277	14.1574	145.214	14.1574	1.4793	-1.05475	-0.291003	1.20125	1.07261	AM	2236.4	2434	197.6	0.918817	0.709293	3153	2434	3153
175	845	248	15.1891	145.754	15.1891	1.47913	-0.963192	-0.329272	1.22795	1.01677	AM	2249.8	2429	179.2	0.926225	0.709492	3171	2429	3171
176	854	181	15.0134	145.632	15.0134	1.47963	-1.01236	-0.962558	1.24431	1.01506	AM	2299.6	2430	130.4	0.946337	0.709753	3240	2430	3240
177	903	24	-2.81264	-171.673	2.81264	1.57032	-1.63778	-2.91482	1.3162	-0.393196	AM	2111.6	2126	14.4	0.993227	0.689615	3062	2126	3062
178	905	23	-4.51477	-172.183	4.51477	1.56389	-1.75982	-2.53908	1.34206	0.291359	AM	2171.6	2186	14.4	0.993413	0.694024	3129	2186	3129
179	908	19	-3.12749	-171.085	3.12749	1.57172	-1.82143	-2.79999	1.32777	0.00182665	AM	2126.6	2137	10.4	0.995133	0.690455	3080	2137	3080
180	910	18	-4.4554	-171.244	4.4554	1.56769	-1.7279	-2.50381	1.34615	0.191478	AM	2173.6	2184	10.4	0.995238	0.693997	3132	2184	3132
181	921	464	36.588	27.1683	36.588	0.545849	-1.28444	-0.0630763	0.230591	-0.272729	AM	929.6	1248	318.4	0.744872	0.673623	1380	1248	1380
182	925	80	28.6372	-112.83	28.6372	0.538629	-1.31222	-0.309163	0.481699	-2.62519	AM	1653	1713	60	0.964974	0.700424	2360	1713	2360
183	927	123	28.702	-112.578	28.702	0.67685	-1.28745	-0.297931	0.511944	-2.49109	AM	1616	1708	92	0.946136	0.699567	2310	1708	2310
184	930	74	27.4416	-111.88	27.4416	0.681643	-1.65909	-0.896325	0.722947	-2.13573	AM	1751.2	1808	56.8	0.968584	0.703293	2490	1808	2490
185	931	135	27.2186	-112.074	27.2186	0.315682	-1.37991	-0.739499	0.705062	-2.15301	AM	1721	1825	104	0.943014	0.701876	2452	1825	2452
186	933	118	26.1199	-111.274	26.1199	0.205745	-1.77921	-0.654951	0.651153	-1.84676	AM	1822.2	1911	88.8	0.953532	0.705732	2582	1911	2582
187	936	120	25.6833	-111.035	25.6833	0.506344	-1.5102	-0.857557	0.704842	-1.78553	AM	1853.6	1944	90.4	0.953498	0.706402	2624	1944	2624
188	971	18	-46.0981	50.2346	46.0981	1.45217	-1.12651	0.0738078	-1.26771	1.21018	AM	1050.8	1062	11.2	0.989454	0.638396	1646	1062	1646
189	972	19	-46.4118	51.7591	46.4118	1.46082	-0.891005	0.1934	-1.30614	1.21607	AM	1041	1053	12	0.988604	0.637087	1634	1053	1634
190	973	31	-37.8363	77.5566	37.8363	1.5162	-1.19804	0.099291	-0.378495	0.410141	AM	1191.8	1215	23.2	0.980905	0.670681	1777	1215	1777
191	974	11	-38.7222	77.523	38.7222	1.51609	-1.71956	-0.698415	-0.287537	0.270533	AM	1188.2	1197	8.8	0.992648	0.667903	1779	1197	1779
192	975	153	-52.5436	169.162	52.5436	1.44046	-0.986283	-0.148327	-1.05654	0.512267	AM	723.6	826	102.4	0.876029	0.608579	1189	826	1189
193	982	129	49.4235	154.759	49.4235	0.985999	-0.593187	0.369321	-1.67044	0.526255	AM	865.2	950	84.8	0.910737	0.623343	1388	950	1388
194	983	106	48.8219	154.109	48.8219	1.06062	-0.9704	0.143203	-1.66169	0.573198	AM	909.6	972	62.4	0.935802	0.630791	1442	972	1442
195	984	4103	-21.3066	165.7	21.3066	1.25575	0.513718	0.538394	0.67027	0.850246	AM	-645.6	2228	2873.6	0	0.661475	-976	2228	976
196	1032	2492	12.2967	92.7856	12.2967	0.918596	0.172547	-0.0079334	1.16652	1.40125	AM	662.6	2421	1758.4	0.273689	0.712473	930	2421	930
197	1034	1757	-4.92375	150.62	4.92375	1.24484	0.794582	0.79268	0.960746	1.6128	AM	1049.8	2201	1151.2	0.476965	0.742958	1413	2201	1413
198	1048	982	-20.2836	57.572	20.2836	1.4064	-0.16398	0.0866673	0.671256	0.789481	AM	1600.6	2279	678.4	0.702326	0.722619	2215	2279	2215
199	1054	1730	7.52546	93.5991	7.52546	1.1649	-0.187107	-0.115508	1.18455	1.31894	AM	1042.2	2295	1252.8	0.454118	0.673256	1548	2295	1548
200	1058	11986	11.7364	122.866	11.7364	1.17087	1.3218	0.972675	1.06249	1.2708	AM	-5613.4	2413	8026.4	0	0.654777	-8573	2413	8573
201	1059	266	-19.7167	63.4213	19.7167	1.45764	-0.990579	-0.462323	0.854537	0.28258	AM	2110.6	2305	194.4	0.915662	0.710879	2969	2305	2969
202	1061	267	-10.9397	166.248	10.9397	1.42499	-0.380588	0.0515468	1.18782	1.95114	AM	2221	2397	176	0.926575	0.709585	3130	2397	3130
203	1063	2399	-8.14116	158.307	8.14116	1.35365	0.711738	0.886683	1.05499	1.58094	AM	738.4	2316	1577.6	0.318826	0.816814	904	2316	904
204	1067	397	21.758	-71.8243	21.758	1.27346	-0.349879	-1.69316	1.10116	-0.185527	AM	1916.6	2203	286.4	0.869995	0.711169	2695	2203	2695
205	1071	1178	-16.2122	167.723	16.2122	1.39974	0.3902	0.628451	0.943719	1.46055	AM	1657.4	2415	757.6	0.686294	0.747587	2217	2415	2217
206	1075	684	-12.824	45.1439	12.824	1.15828	-0.637903	-0.101759	0.978801	0.541024	AM	1932	2428	496	0.795717	0.703825	2745	2428	2745
207	1312	69	-27.1198	-109.355	27.1198	1.52367	-0.869687	-0.267956	0.457097	0.347307	AM	1781	1833	52	0.971631	0.704509	2528	1833	2528
208	1313	35	-26.3235	-79.9752	26.3235	1.26804	-1.76876	-0.31771	-0.0431885	-1.90743	AM	1869.4	1895	25.6	0.986491	0.707035	2644	1895	2644
209	1500	294	12.9519	-81.5232	12.9519	0.980131	-1.21259	-0.506134	1.17071	0.799862	AM	2209	2429	220	0.909428	0.704625	3135	2429	3135
210	10128	499	-54.332	-67.4014	54.332	0.615738	0.544669	0.464807	-1.23542	-0.779337	AM	410.2	755	344.8	0.543311	0.554324	740	755	740
211	10674	467	62.0503	-6.86364	62.0503	1.19857	-0.20956	0.0930081	-1.1224	1.3899	AM	238.4	480	241.6	0.496667	0.675354	353	480	353
212	11474	737	35.9232	14.399	35.9232	1.03371	-0.676753	-0.728995	0.268645	-0.648408	AM	795.4	1269	473.6	0.626793	0.70265	1132	1269	1132
213	3	268	-10.4853	105.637	10.4853	1.34276	-0.924942	-0.502375	0.848236	0.985565	EM	39	40	1	0.975	0.0125201	3115	40	3115
214	125	62	-12.1636	96.8733	12.1636	1.38492	-1.48608	-2.24829	1.14918	0.996208	EM	41	42	1	0.97619	0.012206	3359	42	3359
215	127	311	-31.553	159.077	31.553	1.19036	-1.53458	-0.332193	0.31082	0.721365	EM	54	57	3	0.947368	0.0292842	1844	57	1844
216	128	192	-29.0326	167.952	29.0326	1.35409	-1.30758	-0.598806	0.327598	0.455396	EM	56	56	0	1	0.0253853	2206	56	2206
217	129	77	-54.6284	158.864	54.6284	1.41556	-0.936305	-0.431204	-1.33918	0.142207	EM	50	50	0	1	0.0437828	1142	50	1142
218	131	183	39.6991	-31.1052	39.6991	1.40641	-1.54052	-0.0464508	0.0894212	0.553478	EM	52	57	5	0.912281	0.0326223	1594	57	1594
219	132	229	39.4419	-31.2025	39.4419	1.40762	-0.922072	0.127625	0.0676551	0.746025	EM	51	57	6	0.894737	0.0329032	1550	57	1550
220	133	253	38.5782	-28.7013	38.5782	1.3861	-0.861884	0.222765	0.0882479	0.476599	EM	50	57	7	0.877193	0.0324675	1540	57	1540
221	134	257	38.4695	-28.3336	38.4695	1.38084	-0.584902	0.766804	0.0532544	0.508431	EM	50	57	7	0.877193	0.0325098	1538	57	1538
222	135	149	39.0523	-28.0113	39.0523	1.37923	-1.1693	-0.432897	0.120522	0.288415	EM	53	57	4	0.929825	0.0323961	1636	57	1636
223	136	236	38.6372	-28.0292	38.6372	1.3779	-0.761426	0.226674	0.0704534	0.47133	EM	50	57	7	0.877193	0.0321337	1556	57	1556
224	137	263	38.7239	-27.2123	38.7239	1.37039	-0.615748	0.212895	0.120413	0.359898	EM	51	57	6	0.894737	0.0333988	1527	57	1527
225	138	287	37.7954	-25.4819	37.7954	1.35103	-0.433825	0.250928	0.050649	0.218515	EM	50	57	7	0.877193	0.0328515	1522	57	1522
226	139	214	36.9713	-25.0998	36.9713	1.35214	-1.03208	-0.188705	0.108661	-0.107522	EM	52	57	5	0.912281	0.0321583	1617	57	1617
227	145	658	27.7465	-18.0066	27.7465	1.11738	-0.727656	0.468017	0.207401	-1.36203	EM	40	55	15	0.727273	0.0213447	1874	55	1874
228	146	831	28.6899	-17.8583	28.6899	1.13291	-0.445175	0.806242	0.00112217	-0.989889	EM	40	56	16	0.714286	0.0249532	1603	56	1603
229	147	838	28.1174	-17.2326	28.1174	1.09287	-0.637286	0.463887	0.18156	-1.30969	EM	37	56	19	0.660714	0.022343	1656	56	1656
230	148	1294	28.2911	-16.5563	28.2911	1.06539	-0.13819	1.08863	-0.0187349	-1.12812	EM	29	56	27	0.517857	0.0245555	1181	56	1181
231	149	1123	27.9548	-15.5932	27.9548	0.994863	-0.21478	0.649852	0.201051	-1.50088	EM	26	55	29	0.472727	0.0187455	1387	55	1387
232	150	718	28.4061	-14.0365	28.4061	0.864687	-0.196938	0.0590474	0.419415	-2.38862	EM	47	56	9	0.839286	0.0269341	1745	56	1745
233	151	674	29.0245	-13.6418	29.0245	0.914139	-0.406088	-0.0474177	0.361055	-2.23249	EM	48	56	8	0.857143	0.0278422	1724	56	1724
234	155	103	-1.3784	-89.6787	1.3784	1.28611	-1.15321	-0.883158	0.792786	-0.669693	EM	35	35	0	1	0.0119454	2930	35	2930
235	156	173	-0.385734	-91.5129	0.385734	1.32163	-0.474137	0.458807	0.772378	-1.35978	EM	34	34	0	1	0.0120354	2825	34	2825
236	157	237	-1.2936	-90.4353	1.2936	1.3012	-0.853632	-0.187518	0.737854	-0.834183	EM	35	35	0	1	0.0125313	2793	35	2793
237	158	55	0.325229	-89.9568	0.325229	1.29619	-1.5718	-1.57662	0.881434	-1.38346	EM	34	34	0	1	0.0115607	2941	34	2941
238	159	362	-0.559293	-91.1843	0.559293	1.3105	0.108287	0.56034	0.74227	-1.32585	EM	34	35	1	0.971429	0.012869	2642	35	2642
239	160	57	0.332085	-90.4757	0.332085	1.30522	-0.941547	-0.561043	0.886765	-1.07007	EM	34	34	0	1	0.0115646	2940	34	2940
240	161	175	0.586845	-90.757	0.586845	1.31177	-1.17105	-0.114441	0.827877	-0.858194	EM	35	35	0	1	0.0123631	2831	35	2831
241	162	112	-0.610811	-90.6658	0.610811	1.30811	-1.52462	-0.349987	0.729675	-1.84765	EM	35	35	0	1	0.0120898	2895	35	2895
242	163	291	-0.826798	-89.4306	0.826798	1.27955	-0.517465	-0.0283328	0.786414	-0.585378	EM	35	35	0	1	0.0128535	2723	35	2723
243	164	413	-0.627248	-90.3584	0.627248	1.29902	-0.35117	0.088258	0.75975	-1.55092	EM	34	35	1	0.971429	0.0131072	2594	35	2594
244	165	78	-0.818429	-90.0588	0.818429	1.29591	-1.42765	-0.723803	0.788992	-1.05976	EM	35	35	0	1	0.011921	2936	35	2936
245	166	291	-0.266245	-90.7125	0.266245	1.30665	-0.50863	0.123864	0.812821	-1.69655	EM	34	34	0	1	0.0125833	2702	34	2702
246	171	574	19.5981	-155.518	19.5981	1.53193	0.341243	1.17911	0.0777848	0.826495	EM	47	48	1	0.979167	0.0176228	2667	48	2667
247	172	644	22.0584	-159.524	22.0584	1.52966	-0.239788	0.506272	0.540615	0.823431	EM	50	51	1	0.980392	0.0206186	2425	51	2425
248	173	69	20.5476	-156.609	20.5476	1.53501	-0.977626	-0.35149	0.767891	0.226736	EM	49	49	0	1	0.0157506	3111	49	3111
249	176	380	20.835	-156.927	20.835	1.53517	-0.641735	0.209573	0.690261	0.386494	EM	49	50	1	0.98	0.0176132	2782	50	2782
250	180	652	20.7904	-156.337	20.7904	1.53213	-0.159977	0.960486	0.416247	0.760327	EM	48	50	2	0.96	0.0191083	2512	50	2512
251	181	31	28.2081	-177.367	28.2081	1.50433	-1.82728	-2.18058	0.715615	0.559625	EM	56	56	0	1	0.0228292	2453	56	2453
252	183	503	21.1332	-157.015	21.1332	1.53366	-0.460315	0.476201	0.683133	0.61019	EM	49	50	1	0.98	0.0185888	2636	50	2636
253	186	100	21.8966	-160.152	21.8966	1.53071	-0.823464	-0.424476	0.775675	-0.393402	EM	51	51	0	1	0.0170969	2983	51	2983
254	187	605	21.4587	-157.973	21.4587	1.53318	-0.216872	0.359215	0.738332	0.757429	EM	49	50	1	0.98	0.0195141	2511	50	2511
255	189	904	64.9907	-18.5941	64.9907	1.28807	1.01054	0.698323	-1.67556	0.180205	EM	15	44	29	0.340909	0	-216	44	216
256	202	1491	-21.1333	55.5327	21.1333	1.38676	-0.077076	0.957349	0.157433	0.6927	EM	45	50	5	0.9	0.0273058	1648	50	1648
257	203	57	-7.99629	-140.687	7.99629	1.57945	-1.28388	-0.192279	1.04953	0.36647	EM	37	38	1	0.973684	0.0114233	3239	38	3239
258	206	36	-7.91764	-140.57	7.91764	1.57903	-1.74879	-0.266624	1.10427	-0.0549173	EM	37	38	1	0.973684	0.0113601	3257	38	3257
259	207	283	-9.77478	-139.014	9.77478	1.58028	-0.682176	0.357606	0.924127	0.833066	EM	38	40	2	0.95	0.0123417	3079	40	3079
260	211	303	-8.86624	-140.139	8.86624	1.58053	-0.658179	0.338547	0.936819	0.769143	EM	36	39	3	0.923077	0.011893	3027	39	3027
261	212	188	-9.94499	-139.089	9.94499	1.58148	-1.11956	0.111687	0.983017	0.715251	EM	38	40	2	0.95	0.0119497	3180	40	3180
262	213	202	-8.90932	-139.552	8.90932	1.57949	-1.04846	0.112455	1.02865	0.731489	EM	37	39	2	0.948718	0.0118249	3129	39	3129
263	214	200	-9.39786	-140.074	9.39786	1.58239	-0.998112	0.151948	1.01778	0.792987	EM	37	39	2	0.948718	0.0117535	3148	39	3148
264	217	87	-24.3767	-128.323	24.3767	1.59742	-1.25997	-2.01012	0.735601	0.551665	EM	52	53	1	0.981132	0.0186916	2782	53	2782
265	220	27	11.2942	166.876	11.2942	1.52824	-1.66063	-2.47026	1.26802	0.955933	EM	40	41	1	0.97561	0.0118448	3377	41	3377
266	237	636	29.9723	129.923	29.9723	1.18216	-1.59269	-0.133913	0.32852	1.4319	EM	49	56	7	0.875	0.0293941	1667	56	1667
267	238	767	29.8488	129.871	29.8488	1.1861	-1.32505	0.161299	0.247434	1.46454	EM	48	56	8	0.857143	0.0309877	1549	56	1549
268	241	413	29.6412	129.713	29.6412	1.19183	-1.37776	0.0268063	0.354785	1.451	EM	48	56	8	0.857143	0.024961	1923	56	1923
269	242	549	29.4594	129.602	29.4594	1.19679	-1.76325	-0.181613	0.400042	1.41392	EM	51	56	5	0.910714	0.0282392	1806	56	1806
270	244	663	29.1466	129.208	29.1466	1.20321	-1.78606	-0.652615	0.501754	1.29943	EM	51	56	5	0.910714	0.0295824	1724	56	1724
271	247	696	28.323	129.972	28.323	1.23282	-1.17514	-0.876668	0.646023	1.31351	EM	53	56	3	0.946429	0.0298255	1777	56	1777
272	277	261	-9.42548	46.3688	9.42548	1.20749	-0.877304	-2.29743	1.13203	0.112592	EM	38	39	1	0.974359	0.0123017	3089	39	3089
273	278	136	-9.73086	46.5115	9.73086	1.21416	-1.64273	-2.15942	1.13965	0.0768285	EM	39	40	1	0.975	0.012093	3225	40	3225
274	279	131	-9.72632	47.5732	9.72632	1.24294	-1.83466	-2.57625	1.15113	0.271798	EM	39	40	1	0.975	0.0120743	3230	40	3230
275	280	135	-10.0866	47.7417	10.0866	1.24729	-1.67126	-1.97737	1.14121	0.0693138	EM	39	40	1	0.975	0.0120482	3237	40	3237
276	283	77	-10.1593	51.1656	10.1593	1.31731	-1.7247	-2.35036	1.11498	0.26988	EM	40	40	0	1	0.0121286	3298	40	3298
277	285	25	-16.6031	59.5873	16.6031	1.42124	-1.81032	-2.24829	1.03481	0.147004	EM	45	46	1	0.978261	0.0134008	3358	46	3358
278	289	81	-7.12964	56.28	7.12964	1.37376	-1.69852	-2.35036	1.15403	0.919113	EM	38	38	0	1	0.0119459	3181	38	3181
279	296	1237	24.2598	-76.6441	24.2598	0.836439	0.4135	-1.17029	0.987544	0.261517	EM	44	53	9	0.830189	0.0267803	1643	53	1643
280	327	621	17.6315	-63.2375	17.6315	1.24292	-1.59212	0.0498688	0.957588	0.306905	EM	43	47	4	0.914894	0.0157856	2724	47	2724
281	331	539	17.4908	-62.9763	17.4908	1.23848	-1.44835	-0.144974	1.10039	0.32775	EM	41	46	5	0.891304	0.0145856	2811	46	2811
282	334	1471	13.8984	-60.9668	13.8984	1.09654	-0.490366	0.154839	1.10127	1.03376	EM	34	43	9	0.790698	0.0173469	1960	43	1960
283	335	608	18.0617	-63.0627	18.0617	1.25278	-1.04684	-0.390193	1.12082	0.159335	EM	42	47	5	0.893617	0.0154582	2717	47	2717
284	348	153	18.7918	-110.975	18.7918	1.14929	-0.932636	0.21488	0.819963	-1.129	EM	48	48	0	1	0.0153061	3136	48	3136
285	349	10	19.31	-110.803	19.31	1.12574	-1.71384	-4.5583	0.928328	-1.30639	EM	48	48	0	1	0.0147783	3248	48	3248
286	350	42	18.3568	-114.724	18.3568	1.22766	-1.48381	-0.657295	0.864525	-2.21362	EM	47	47	0	1	0.0143863	3267	47	3267
287	351	150	29.0398	-118.285	29.0398	1.04032	-0.753194	0.369321	0.155836	-2.2446	EM	53	56	3	0.946429	0.023587	2247	56	2247
288	352	78	-49.6862	178.774	49.6862	1.4728	-1.45486	-0.493065	-0.927612	-0.0868905	EM	53	53	0	1	0.037193	1425	53	1425
289	354	26	3.85111	-159.297	3.85111	1.59683	-1.36454	-2.20242	1.20854	0.772245	EM	35	36	1	0.972222	0.0112867	3101	36	3101
290	355	75	8.62158	150.926	8.62158	1.44379	-1.74773	-2.35036	1.24677	1.54201	EM	38	39	1	0.974359	0.0117067	3246	39	3246
291	356	96	-40.3188	-9.94232	40.3188	1.4672	-1.11875	0.131366	-0.650587	1.56277	EM	56	57	1	0.982456	0.0334528	1674	57	1674
292	358	23	-9.95743	-150.211	9.95743	1.61021	-1.77788	-2.29743	1.29389	0.312753	EM	39	40	1	0.975	0.0116592	3345	40	3345
293	359	301	-19.0524	-169.859	19.0524	1.54	-0.7351	-1.41778	0.937646	1.12637	EM	47	48	1	0.979167	0.0158089	2973	48	2973
294	361	231	5.52886	-87.0619	5.52886	1.16287	-1.43054	-0.18515	0.897763	1.45937	EM	37	37	0	1	0.0124831	2964	37	2964
295	362	177	-29.3809	-177.987	29.3809	1.47305	-1.33567	-0.220313	0.496595	0.882478	EM	56	56	0	1	0.0256176	2186	56	2186
296	363	546	1.61539	7.39705	1.61539	1.01136	-0.917571	0.149045	0.921717	1.08096	EM	33	35	2	0.942857	0.0132212	2496	35	2496
297	364	1100	0.238989	6.60226	0.238989	1.05275	-0.393385	0.657535	0.696826	1.26523	EM	31	34	3	0.911765	0.0163848	1892	34	1892
298	365	379	-1.43572	5.62983	1.43572	1.10492	-1.37097	-0.137212	0.292053	0.989638	EM	35	35	0	1	0.0131777	2656	35	2656
299	366	24	-46.6358	37.9408	46.6358	1.39227	-1.24767	-0.090336	-1.21507	1.19043	EM	55	55	0	1	0.0339088	1622	55	1622
300	367	32	-46.907	37.7404	46.907	1.3934	-0.702963	0.33189	-1.325	1.21574	EM	55	55	0	1	0.0343107	1603	55	1603
301	368	285	-21.2346	-159.778	21.2346	1.57866	-1.13121	-0.225308	0.815604	0.980579	EM	48	50	2	0.96	0.0168658	2846	50	2846
302	370	50	-7.94351	-14.367	7.94351	1.37207	-1.02471	0.0786583	0.445999	-1.89879	EM	38	38	0	1	0.0117175	3243	38	3243
303	375	38	19.2921	166.635	19.2921	1.52859	-1.7444	-2.70161	1.17556	-0.0708453	EM	47	48	1	0.979167	0.0145872	3222	48	3222
304	377	400	12.1845	-68.2896	12.1845	0.846357	-0.722226	-0.835912	1.2904	-0.681778	EM	38	42	4	0.904762	0.0125786	3021	42	3021
305	378	565	12.1941	-68.9726	12.1941	0.792037	-0.590793	-0.441422	1.25596	-0.59198	EM	38	42	4	0.904762	0.0133053	2856	42	2856
306	379	59	-18.8668	-159.776	18.8668	1.58213	-1.48865	-1.30669	1.0333	1.02076	EM	47	48	1	0.979167	0.0145736	3225	48	3225
307	380	128	-19.9957	-158.114	19.9957	1.58669	-1.38112	-1.50862	0.95978	0.982786	EM	48	49	1	0.979592	0.015539	3089	49	3089
308	381	149	-21.9281	-157.919	21.9281	1.58463	-1.23482	-1.00404	0.805361	0.954631	EM	50	51	1	0.980392	0.017059	2931	51	2931
309	382	31	-10.4199	-161.001	10.4199	1.59222	-1.76419	-2.24829	1.29027	1.1323	EM	39	40	1	0.975	0.0116383	3351	40	3351
310	383	40	-19.2688	-158.937	19.2688	1.58477	-1.78368	-2.29743	1.01831	0.97921	EM	48	48	0	1	0.0149022	3221	48	3221
311	384	107	-20.1612	-157.341	20.1612	1.58926	-1.48877	-2.06239	0.961545	0.946385	EM	48	49	1	0.979592	0.0154889	3099	49	3099
312	385	111	-19.8671	-157.702	19.8671	1.58838	-1.43301	-1.88752	0.983555	0.981917	EM	48	49	1	0.979592	0.0154093	3115	49	3115
313	392	32	-8.98802	-157.981	8.98802	1.60488	-1.53179	-2.35036	1.29226	0.639943	EM	38	39	1	0.974359	0.0115117	3301	39	3301
314	394	108	-37.1124	-12.2851	37.1124	1.48014	-1.02857	0.677725	-0.521485	0.968467	EM	56	57	1	0.982456	0.0325771	1719	57	1719
315	395	92	-37.3005	-12.6781	37.3005	1.48264	-1.58504	-0.183969	-0.30893	0.886843	EM	56	57	1	0.982456	0.0323699	1730	57	1730
316	399	44	-49.3013	69.4849	49.3013	1.53619	0.237944	0.583543	-1.45064	-0.103714	EM	53	53	0	1	0.035835	1479	53	1479
317	401	11	-53.0932	73.5169	53.0932	1.54019	-0.647103	0.882939	-2.16422	-0.14464	EM	51	51	0	1	0.039261	1299	51	1299
318	402	105	71.0147	-8.38644	71.0147	1.28454	-0.62662	0.739607	-2.08396	0.0669724	EM	33	41	8	0.804878	0.0887097	372	41	372
319	404	52	-20.5082	-29.3033	20.5082	1.3067	-1.64945	-0.159624	0.84623	0.0826102	EM	49	49	0	1	0.01565	3131	49	3131
320	405	297	45.9057	149.949	45.9057	1.22361	-0.243828	0.42993	-1.52795	0.50425	EM	38	55	17	0.690909	0.0276565	1374	55	1374
321	406	242	46.948	151.996	46.948	1.17415	-0.664385	0.473938	-1.56532	0.653481	EM	38	55	17	0.690909	0.0272989	1392	55	1392
322	407	215	47.337	152.478	47.337	1.16346	-1.12147	0.280391	-1.61577	0.647843	EM	37	54	17	0.685185	0.0264097	1401	54	1401
323	409	209	47.746	153.013	47.746	1.13855	-1.15924	0.148318	-1.60872	0.625097	EM	38	54	16	0.703704	0.0273185	1391	54	1391
324	410	130	48.0805	153.216	48.0805	1.12274	-1.21459	0.437622	-1.63424	0.603354	EM	46	54	8	0.851852	0.0316586	1453	54	1453
325	411	54	7.11907	171.216	7.11907	1.53413	-1.46322	-2.11895	1.25219	1.59097	EM	36	38	2	0.947368	0.0112254	3207	38	3207
326	413	98	46.5209	150.869	46.5209	1.21151	-1.48818	-0.0690413	-1.51125	0.559446	EM	44	55	11	0.8	0.0283688	1551	55	1551
327	414	862	32.7463	-16.9991	32.7463	1.21182	-0.43532	0.59884	-0.100951	-0.280972	EM	48	57	9	0.842105	0.040201	1194	57	1194
328	415	212	32.5076	-16.5088	32.5076	1.19953	-1.59998	-0.313423	0.215187	-0.623793	EM	57	57	0	1	0.0306122	1862	57	1862
329	416	395	33.0692	-16.3422	33.0692	1.21016	-1.28916	-0.266624	0.229958	-0.901173	EM	54	57	3	0.947368	0.0329872	1637	57	1637
330	418	167	17.0565	-25.1701	17.0565	1.26067	-0.415845	0.662035	0.502912	-1.37923	EM	45	46	1	0.978261	0.0140625	3200	46	3200
331	419	121	16.8455	-24.9678	16.8455	1.25654	-0.783249	-0.0302177	0.803375	-2.42373	EM	46	46	0	1	0.0141364	3254	46	3254
332	421	122	16.5985	-24.2562	16.5985	1.23387	-0.655633	0.381877	0.641449	-1.87699	EM	46	46	0	1	0.0141061	3261	46	3261
333	422	69	16.7372	-22.9314	16.7372	1.2025	-0.787109	-0.450054	0.764655	-3.14597	EM	46	46	0	1	0.0138973	3310	46	3310
334	423	92	16.0983	-22.814	16.0983	1.19047	-0.483488	-0.462323	0.786201	-3.11459	EM	45	45	0	1	0.0136116	3306	45	3306
335	424	81	15.218	-23.1606	15.218	1.19952	-0.729155	-0.411214	0.886605	-2.13442	EM	44	44	0	1	0.0131855	3337	44	3337
336	425	145	15.0837	-23.6248	15.0837	1.21014	-0.344564	0.406823	0.747609	-1.48718	EM	44	44	0	1	0.013431	3276	44	3276
337	426	127	14.9283	-24.3843	14.9283	1.23469	-0.565979	0.89534	0.333033	-1.13444	EM	43	44	1	0.977273	0.0130461	3296	44	3296
338	427	88	14.8516	-24.7055	14.8516	1.24491	-1.14853	0.169113	0.466188	-1.44977	EM	43	44	1	0.977273	0.0128897	3336	44	3336
339	428	231	32.3094	-64.7672	32.3094	1.30331	-1.13568	-1.51676	0.657203	0.634802	EM	56	57	1	0.982456	0.0301399	1858	57	1858
340	429	46	16.7665	-24.745	16.7665	1.25191	-1.33331	-0.489376	0.749324	-2.25971	EM	45	46	1	0.978261	0.0135014	3333	46	3333
341	431	47	16.6182	-24.5878	16.6182	1.24841	-1.84349	-1.15077	0.760196	-2.18518	EM	46	46	0	1	0.013789	3336	46	3336
342	451	186	-16.494	-151.739	16.494	1.61316	-1.35027	-0.221559	1.08129	0.897349	EM	44	45	1	0.977778	0.01375	3200	45	3200
343	460	226	-16.7465	-151.003	16.7465	1.61508	-1.08084	-0.103857	1.02711	0.893866	EM	45	46	1	0.978261	0.0142721	3153	46	3153
344	465	27	-17.6571	-150.629	17.6571	1.61506	-1.61911	-1.1318	1.01904	0.925951	EM	46	47	1	0.978723	0.013868	3317	47	3317
345	479	182	-16.4422	-152.265	16.4422	1.61161	-1.61085	-0.48388	1.10898	0.925669	EM	44	45	1	0.977778	0.0137243	3206	45	3206
346	481	332	-17.5291	-149.834	17.5291	1.61753	-0.936145	0.305174	0.895677	0.855172	EM	43	46	3	0.934783	0.0142573	3016	46	3016
347	494	380	-16.822	-151.437	16.822	1.61356	-0.860993	0.185169	0.989821	0.975123	EM	42	46	4	0.913043	0.0140234	2995	46	2995
348	496	34	-15.1437	-147.57	15.1437	1.61688	-1.02646	-2.35036	1.14321	0.769945	EM	43	44	1	0.977273	0.0127031	3385	44	3385
349	499	12	-16.0685	-142.416	16.0685	1.60762	-1.37057	-2.37843	1.13149	0.62929	EM	44	45	1	0.977778	0.0129908	3387	45	3387
350	505	198	-16.623	-151.494	16.623	1.61368	-1.03816	-0.201901	1.03871	0.895527	EM	45	46	1	0.978261	0.0141287	3185	46	3185
351	507	637	-17.6775	-149.401	17.6775	1.61825	-0.332173	0.568689	0.745877	0.956997	EM	43	47	4	0.914894	0.0158906	2706	47	2706
352	509	30	-14.6287	-145.206	14.6287	1.6104	-1.51122	-2.24829	1.18813	0.668722	EM	43	44	1	0.977273	0.0126545	3398	44	3398
353	521	57	-17.0045	-149.567	17.0045	1.61917	-1.83597	-2.15942	1.0377	0.886286	EM	45	46	1	0.978261	0.0135829	3313	46	3313
354	528	49	-16.262	-151.816	16.262	1.61332	-1.66618	-2.47026	1.13054	0.913234	EM	44	45	1	0.977778	0.013154	3345	45	3345
355	537	1	-57.0778	-26.6822	57.0778	1.47476	-1.65948	-4.5583	-1.82136	0.836321	EM	49	49	0	1	0.0453704	1080	49	1080
356	555	308	53.6664	-166.895	53.6664	1.0064	-0.050269	0.598462	-1.40416	0.683345	EM	36	51	15	0.705882	0.0371901	968	51	968
357	558	140	-33.6478	-78.849	33.6478	1.20015	-1.21021	0.0371519	-0.224445	0.128577	EM	56	57	1	0.982456	0.0302539	1851	57	1851
358	559	113	-33.7675	-80.792	33.7675	1.23978	-1.18914	0.406823	-0.412008	0.202364	EM	56	57	1	0.982456	0.0299465	1870	57	1870
359	566	401	-14.3003	-170.718	14.3003	1.54554	-0.918155	-0.156215	1.08992	1.64693	EM	41	43	2	0.953488	0.0135403	3028	43	3028
360	568	217	-14.1722	-169.664	14.1722	1.55108	-1.77333	-0.224056	1.08677	1.68286	EM	42	43	1	0.976744	0.0130719	3213	43	3213
361	569	218	-14.1786	-169.62	14.1786	1.55116	-1.79147	-0.206763	1.1234	1.61075	EM	42	43	1	0.976744	0.013076	3212	43	3212
362	570	380	-14.242	-169.468	14.242	1.55154	-1.17454	0.21488	1.00992	1.71984	EM	42	43	1	0.976744	0.0137705	3050	43	3050
363	574	14	10.3029	-109.217	10.3029	1.30735	-1.69521	-2.85501	1.35132	3.09982	EM	40	40	0	1	0.0118941	3363	40	3363
364	575	35	-7.33933	72.4343	7.33933	1.39921	-1.31194	-1.88752	1.21832	1.29353	EM	36	38	2	0.947368	0.0111283	3235	38	3235
365	577	98	0.284458	174.113	0.284458	1.5229	-0.650497	-2.13889	1.28848	0.766926	EM	34	34	0	1	0.0117403	2896	34	2896
366	578	314	-13.7667	-177.105	13.7667	1.50939	-0.892866	-0.183969	1.13568	1.45457	EM	43	43	0	1	0.0137953	3117	43	3117
367	593	175	49.1207	154.526	49.1207	1.03407	-1.09641	0.283986	-1.6449	0.538251	EM	44	53	9	0.830189	0.0324245	1357	53	1357
368	594	37	1.85074	-157.353	1.85074	1.59694	-0.569497	-2.04452	1.25278	1.15463	EM	34	35	1	0.971429	0.0112844	3013	35	3013
369	597	877	45.076	147.877	45.076	1.2188	-0.00835517	0.523787	-1.42855	0.340523	EM	-6	55	61	0	0	818	55	818
370	600	138	50.8624	155.57	50.8624	0.802287	-0.896619	0.760852	-1.859	0.275786	EM	44	53	9	0.830189	0.0338201	1301	53	1301
371	604	85	-0.52847	166.934	0.52847	1.48579	-1.4649	-1.43939	1.25127	0.997934	EM	34	35	1	0.971429	0.0116478	2919	35	2919
372	606	289	-12.5032	177.08	12.5032	1.48803	-1.24298	-0.769238	1.1952	1.59223	EM	40	42	2	0.952381	0.0127551	3136	42	3136
373	627	545	-43.9385	-176.525	43.9385	1.48624	-0.405752	-0.590233	-0.52521	0.178766	EM	43	56	13	0.767857	0.0365025	1178	56	1178
374	678	174	52.3558	175.919	52.3558	1.27568	-1.50472	-0.100713	-1.44362	0.0418836	EM	43	52	9	0.826923	0.0364407	1180	52	1180
375	680	134	18.1164	145.767	18.1164	1.46095	-1.23788	-0.21783	1.12324	0.826974	EM	47	47	0	1	0.0147428	3188	47	3188
376	694	37	17.3682	-87.8571	17.3682	0.649352	-0.945694	-2.24829	1.14479	0.800236	EM	45	46	1	0.978261	0.0135583	3319	46	3319
377	695	59	17.3498	-87.5378	17.3498	0.803009	-1.80521	-2.85501	1.17167	0.854811	EM	44	46	2	0.956522	0.0133455	3297	46	3297
378	700	263	19.6846	-80.0403	19.6846	1.19933	-1.32407	-2.47026	1.15647	0.386427	EM	47	49	2	0.959184	0.0158036	2974	49	2974
379	706	26	4.6838	-160.38	4.6838	1.59765	-1.58507	-2.11895	1.20935	1.25367	EM	36	37	1	0.972973	0.0114869	3134	37	3134
380	742	112	18.7722	145.668	18.7722	1.45623	-1.24489	0.161299	0.964203	0.830932	EM	48	48	0	1	0.0151086	3177	48	3177
381	743	53	14.8525	145.559	14.8525	1.48073	-1.78029	-1.01976	1.23611	1.01473	EM	42	44	2	0.954545	0.0124592	3371	44	3371
382	747	119	17.5996	145.833	17.5996	1.4647	-1.60238	-0.0397201	1.08877	0.86692	EM	44	46	2	0.956522	0.0136392	3226	46	3226
383	748	101	16.3522	145.677	16.3522	1.47175	-1.32965	0.0268063	1.11433	1.00841	EM	45	45	0	1	0.013682	3289	45	3289
384	753	60	19.6831	145.419	19.6831	1.44902	-1.51229	0.085073	1.06804	0.69866	EM	48	49	1	0.979592	0.0151086	3177	49	3177
385	780	475	13.4435	144.777	13.4435	1.47252	-0.523054	-0.437999	1.22164	1.13018	EM	41	43	2	0.953488	0.0138654	2957	43	2957
386	844	277	14.1574	145.214	14.1574	1.4793	-1.05475	-0.291003	1.20125	1.07261	EM	41	43	2	0.953488	0.0130035	3153	43	3153
387	845	248	15.1891	145.754	15.1891	1.47913	-0.963192	-0.329272	1.22795	1.01677	EM	42	44	2	0.954545	0.013245	3171	44	3171
388	854	181	15.0134	145.632	15.0134	1.47963	-1.01236	-0.962558	1.24431	1.01506	EM	42	44	2	0.954545	0.012963	3240	44	3240
389	903	24	-2.81264	-171.673	2.81264	1.57032	-1.63778	-2.91482	1.3162	-0.393196	EM	35	36	1	0.972222	0.0114304	3062	36	3062
390	905	23	-4.51477	-172.183	4.51477	1.56389	-1.75982	-2.53908	1.34206	0.291359	EM	35	36	1	0.972222	0.0111857	3129	36	3129
391	908	19	-3.12749	-171.085	3.12749	1.57172	-1.82143	-2.79999	1.32777	0.00182665	EM	35	36	1	0.972222	0.0113636	3080	36	3080
392	910	18	-4.4554	-171.244	4.4554	1.56769	-1.7279	-2.50381	1.34615	0.191478	EM	35	36	1	0.972222	0.011175	3132	36	3132
393	921	464	36.588	27.1683	36.588	0.545849	-1.28444	-0.0630763	0.230591	-0.272729	EM	48	57	9	0.842105	0.0347826	1380	57	1380
394	925	80	28.6372	-112.83	28.6372	0.538629	-1.31222	-0.309163	0.481699	-2.62519	EM	56	56	0	1	0.0237288	2360	56	2360
395	927	123	28.702	-112.578	28.702	0.67685	-1.28745	-0.297931	0.511944	-2.49109	EM	56	56	0	1	0.0242424	2310	56	2310
396	930	74	27.4416	-111.88	27.4416	0.681643	-1.65909	-0.896325	0.722947	-2.13573	EM	55	55	0	1	0.0220884	2490	55	2490
397	931	135	27.2186	-112.074	27.2186	0.315682	-1.37991	-0.739499	0.705062	-2.15301	EM	55	55	0	1	0.0224307	2452	55	2452
398	933	118	26.1199	-111.274	26.1199	0.205745	-1.77921	-0.654951	0.651153	-1.84676	EM	54	54	0	1	0.020914	2582	54	2582
399	936	120	25.6833	-111.035	25.6833	0.506344	-1.5102	-0.857557	0.704842	-1.78553	EM	54	54	0	1	0.0205793	2624	54	2624
400	971	18	-46.0981	50.2346	46.0981	1.45217	-1.12651	0.0738078	-1.26771	1.21018	EM	55	55	0	1	0.0334143	1646	55	1646
401	972	19	-46.4118	51.7591	46.4118	1.46082	-0.891005	0.1934	-1.30614	1.21607	EM	55	55	0	1	0.0336597	1634	55	1634
402	973	31	-37.8363	77.5566	37.8363	1.5162	-1.19804	0.099291	-0.378495	0.410141	EM	57	57	0	1	0.0320765	1777	57	1777
403	974	11	-38.7222	77.523	38.7222	1.51609	-1.71956	-0.698415	-0.287537	0.270533	EM	57	57	0	1	0.0320405	1779	57	1779
404	975	153	-52.5436	169.162	52.5436	1.44046	-0.986283	-0.148327	-1.05654	0.512267	EM	49	52	3	0.942308	0.0412111	1189	52	1189
405	982	129	49.4235	154.759	49.4235	0.985999	-0.593187	0.369321	-1.67044	0.526255	EM	41	53	12	0.773585	0.0295389	1388	53	1388
406	983	106	48.8219	154.109	48.8219	1.06062	-0.9704	0.143203	-1.66169	0.573198	EM	41	54	13	0.759259	0.0284327	1442	54	1442
407	984	4103	-21.3066	165.7	21.3066	1.25575	0.513718	0.538394	0.67027	0.850246	EM	6	50	44	0.12	0	-976	50	976
408	1032	2492	12.2967	92.7856	12.2967	0.918596	0.172547	-0.0079334	1.16652	1.40125	EM	25	42	17	0.595238	0.0268817	930	42	930
409	1034	1757	-4.92375	150.62	4.92375	1.24484	0.794582	0.79268	0.960746	1.6128	EM	23	37	14	0.621622	0.0162774	1413	37	1413
410	1048	982	-20.2836	57.572	20.2836	1.4064	-0.16398	0.0866673	0.671256	0.789481	EM	48	49	1	0.979592	0.0216704	2215	49	2215
411	1054	1730	7.52546	93.5991	7.52546	1.1649	-0.187107	-0.115508	1.18455	1.31894	EM	34	38	4	0.894737	0.0219638	1548	38	1548
412	1058	11986	11.7364	122.866	11.7364	1.17087	1.3218	0.972675	1.06249	1.2708	EM	-169	41	210	0	0.0197131	-8573	41	8573
413	1059	266	-19.7167	63.4213	19.7167	1.45764	-0.990579	-0.462323	0.854537	0.28258	EM	48	49	1	0.979592	0.0161671	2969	49	2969
414	1061	267	-10.9397	166.248	10.9397	1.42499	-0.380588	0.0515468	1.18782	1.95114	EM	40	41	1	0.97561	0.0127796	3130	41	3130
415	1063	2399	-8.14116	158.307	8.14116	1.35365	0.711738	0.886683	1.05499	1.58094	EM	30	39	9	0.769231	0.0331858	904	39	904
416	1067	397	21.758	-71.8243	21.758	1.27346	-0.349879	-1.69316	1.10116	-0.185527	EM	44	51	7	0.862745	0.0163265	2695	51	2695
417	1071	1178	-16.2122	167.723	16.2122	1.39974	0.3902	0.628451	0.943719	1.46055	EM	38	45	7	0.844444	0.0171403	2217	45	2217
418	1075	684	-12.824	45.1439	12.824	1.15828	-0.637903	-0.101759	0.978801	0.541024	EM	41	42	1	0.97619	0.0149362	2745	42	2745
419	1312	69	-27.1198	-109.355	27.1198	1.52367	-0.869687	-0.267956	0.457097	0.347307	EM	55	55	0	1	0.0217563	2528	55	2528
420	1313	35	-26.3235	-79.9752	26.3235	1.26804	-1.76876	-0.31771	-0.0431885	-1.90743	EM	54	54	0	1	0.0204236	2644	54	2644
421	1500	294	12.9519	-81.5232	12.9519	0.980131	-1.21259	-0.506134	1.17071	0.799862	EM	41	42	1	0.97619	0.0130781	3135	42	3135
422	10128	499	-54.332	-67.4014	54.332	0.615738	0.544669	0.464807	-1.23542	-0.779337	EM	43	51	8	0.843137	0.0581081	740	51	740
423	10674	467	62.0503	-6.86364	62.0503	1.19857	-0.20956	0.0930081	-1.1224	1.3899	EM	28	46	18	0.608696	0.0793201	353	46	353
424	11474	737	35.9232	14.399	35.9232	1.03371	-0.676753	-0.728995	0.268645	-0.648408	EM	46	57	11	0.807018	0.040636	1132	57	1132
425	3	268	-10.4853	105.637	10.4853	1.34276	-0.924942	-0.502375	0.848236	0.985565	ORC	211	223	12	0.946188	0.0677368	3115	223	3115
426	125	62	-12.1636	96.8733	12.1636	1.38492	-1.48608	-2.24829	1.14918	0.996208	ORC	210	210	0	1	0.0625186	3359	210	3359
427	127	311	-31.553	159.077	31.553	1.19036	-1.53458	-0.332193	0.31082	0.721365	ORC	54	66	12	0.818182	0.0292842	1844	66	1844
428	128	192	-29.0326	167.952	29.0326	1.35409	-1.30758	-0.598806	0.327598	0.455396	ORC	69	79	10	0.873418	0.0312783	2206	79	2206
429	129	77	-54.6284	158.864	54.6284	1.41556	-0.936305	-0.431204	-1.33918	0.142207	ORC	16	19	3	0.842105	0.0140105	1142	19	1142
430	131	183	39.6991	-31.1052	39.6991	1.40641	-1.54052	-0.0464508	0.0894212	0.553478	ORC	37	39	2	0.948718	0.023212	1594	39	1594
431	132	229	39.4419	-31.2025	39.4419	1.40762	-0.922072	0.127625	0.0676551	0.746025	ORC	37	39	2	0.948718	0.023871	1550	39	1550
432	133	253	38.5782	-28.7013	38.5782	1.3861	-0.861884	0.222765	0.0882479	0.476599	ORC	38	41	3	0.926829	0.0246753	1540	41	1540
433	134	257	38.4695	-28.3336	38.4695	1.38084	-0.584902	0.766804	0.0532544	0.508431	ORC	39	42	3	0.928571	0.0253576	1538	42	1538
434	135	149	39.0523	-28.0113	39.0523	1.37923	-1.1693	-0.432897	0.120522	0.288415	ORC	39	40	1	0.975	0.0238386	1636	40	1636
435	136	236	38.6372	-28.0292	38.6372	1.3779	-0.761426	0.226674	0.0704534	0.47133	ORC	38	41	3	0.926829	0.0244216	1556	41	1556
436	137	263	38.7239	-27.2123	38.7239	1.37039	-0.615748	0.212895	0.120413	0.359898	ORC	38	41	3	0.926829	0.0248854	1527	41	1527
437	138	287	37.7954	-25.4819	37.7954	1.35103	-0.433825	0.250928	0.050649	0.218515	ORC	40	43	3	0.930233	0.0262812	1522	43	1522
438	139	214	36.9713	-25.0998	36.9713	1.35214	-1.03208	-0.188705	0.108661	-0.107522	ORC	42	45	3	0.933333	0.025974	1617	45	1617
439	145	658	27.7465	-18.0066	27.7465	1.11738	-0.727656	0.468017	0.207401	-1.36203	ORC	82	87	5	0.942529	0.0437567	1874	87	1874
440	146	831	28.6899	-17.8583	28.6899	1.13291	-0.445175	0.806242	0.00112217	-0.989889	ORC	75	81	6	0.925926	0.0467873	1603	81	1603
441	147	838	28.1174	-17.2326	28.1174	1.09287	-0.637286	0.463887	0.18156	-1.30969	ORC	82	85	3	0.964706	0.0495169	1656	85	1656
442	148	1294	28.2911	-16.5563	28.2911	1.06539	-0.13819	1.08863	-0.0187349	-1.12812	ORC	77	84	7	0.916667	0.065199	1181	84	1181
443	149	1123	27.9548	-15.5932	27.9548	0.994863	-0.21478	0.649852	0.201051	-1.50088	ORC	80	86	6	0.930233	0.0576784	1387	86	1387
444	150	718	28.4061	-14.0365	28.4061	0.864687	-0.196938	0.0590474	0.419415	-2.38862	ORC	83	83	0	1	0.0475645	1745	83	1745
445	151	674	29.0245	-13.6418	29.0245	0.914139	-0.406088	-0.0474177	0.361055	-2.23249	ORC	76	79	3	0.962025	0.0440835	1724	79	1724
446	155	103	-1.3784	-89.6787	1.3784	1.28611	-1.15321	-0.883158	0.792786	-0.669693	ORC	296	296	0	1	0.101024	2930	296	2930
447	156	173	-0.385734	-91.5129	0.385734	1.32163	-0.474137	0.458807	0.772378	-1.35978	ORC	302	305	3	0.990164	0.106903	2825	305	2825
448	157	237	-1.2936	-90.4353	1.2936	1.3012	-0.853632	-0.187518	0.737854	-0.834183	ORC	293	297	4	0.986532	0.104905	2793	297	2793
449	158	55	0.325229	-89.9568	0.325229	1.29619	-1.5718	-1.57662	0.881434	-1.38346	ORC	306	306	0	1	0.104046	2941	306	2941
450	159	362	-0.559293	-91.1843	0.559293	1.3105	0.108287	0.56034	0.74227	-1.32585	ORC	292	303	11	0.963696	0.110522	2642	303	2642
451	160	57	0.332085	-90.4757	0.332085	1.30522	-0.941547	-0.561043	0.886765	-1.07007	ORC	306	306	0	1	0.104082	2940	306	2940
452	161	175	0.586845	-90.757	0.586845	1.31177	-1.17105	-0.114441	0.827877	-0.858194	ORC	296	303	7	0.976898	0.104557	2831	303	2831
453	162	112	-0.610811	-90.6658	0.610811	1.30811	-1.52462	-0.349987	0.729675	-1.84765	ORC	302	303	1	0.9967	0.104318	2895	303	2895
454	163	291	-0.826798	-89.4306	0.826798	1.27955	-0.517465	-0.0283328	0.786414	-0.585378	ORC	297	301	4	0.986711	0.109071	2723	301	2723
455	164	413	-0.627248	-90.3584	0.627248	1.29902	-0.35117	0.088258	0.75975	-1.55092	ORC	291	303	12	0.960396	0.112182	2594	303	2594
456	165	78	-0.818429	-90.0588	0.818429	1.29591	-1.42765	-0.723803	0.788992	-1.05976	ORC	301	301	0	1	0.10252	2936	301	2936
457	166	291	-0.266245	-90.7125	0.266245	1.30665	-0.50863	0.123864	0.812821	-1.69655	ORC	299	306	7	0.977124	0.110659	2702	306	2702
458	171	574	19.5981	-155.518	19.5981	1.53193	0.341243	1.17911	0.0777848	0.826495	ORC	146	149	3	0.979866	0.0547432	2667	149	2667
459	172	644	22.0584	-159.524	22.0584	1.52966	-0.239788	0.506272	0.540615	0.823431	ORC	121	129	8	0.937984	0.0498969	2425	129	2425
460	173	69	20.5476	-156.609	20.5476	1.53501	-0.977626	-0.35149	0.767891	0.226736	ORC	141	141	0	1	0.045323	3111	141	3111
461	176	380	20.835	-156.927	20.835	1.53517	-0.641735	0.209573	0.690261	0.386494	ORC	136	139	3	0.978417	0.0488857	2782	139	2782
462	180	652	20.7904	-156.337	20.7904	1.53213	-0.159977	0.960486	0.416247	0.760327	ORC	132	139	7	0.94964	0.0525478	2512	139	2512
463	181	31	28.2081	-177.367	28.2081	1.50433	-1.82728	-2.18058	0.715615	0.559625	ORC	84	84	0	1	0.0342438	2453	84	2453
464	183	503	21.1332	-157.015	21.1332	1.53366	-0.460315	0.476201	0.683133	0.61019	ORC	129	136	7	0.948529	0.0489378	2636	136	2636
465	186	100	21.8966	-160.152	21.8966	1.53071	-0.823464	-0.424476	0.775675	-0.393402	ORC	129	130	1	0.992308	0.0432451	2983	130	2983
466	187	605	21.4587	-157.973	21.4587	1.53318	-0.216872	0.359215	0.738332	0.757429	ORC	124	134	10	0.925373	0.0493827	2511	134	2511
467	189	904	64.9907	-18.5941	64.9907	1.28807	1.01054	0.698323	-1.67556	0.180205	ORC	0	11	11	0	0	-216	11	216
468	202	1491	-21.1333	55.5327	21.1333	1.38676	-0.077076	0.957349	0.157433	0.6927	ORC	-107	136	243	0	0	1648	136	1648
469	203	57	-7.99629	-140.687	7.99629	1.57945	-1.28388	-0.192279	1.04953	0.36647	ORC	242	242	0	1	0.0747144	3239	242	3239
470	206	36	-7.91764	-140.57	7.91764	1.57903	-1.74879	-0.266624	1.10427	-0.0549173	ORC	243	243	0	1	0.0746085	3257	243	3257
471	207	283	-9.77478	-139.014	9.77478	1.58028	-0.682176	0.357606	0.924127	0.833066	ORC	225	228	3	0.986842	0.0730757	3079	228	3079
472	211	303	-8.86624	-140.139	8.86624	1.58053	-0.658179	0.338547	0.936819	0.769143	ORC	230	235	5	0.978723	0.0759828	3027	235	3027
473	212	188	-9.94499	-139.089	9.94499	1.58148	-1.11956	0.111687	0.983017	0.715251	ORC	224	227	3	0.986784	0.0704403	3180	227	3180
474	213	202	-8.90932	-139.552	8.90932	1.57949	-1.04846	0.112455	1.02865	0.731489	ORC	233	235	2	0.991489	0.0744647	3129	235	3129
475	214	200	-9.39786	-140.074	9.39786	1.58239	-0.998112	0.151948	1.01778	0.792987	ORC	227	231	4	0.982684	0.0721093	3148	231	3148
476	217	87	-24.3767	-128.323	24.3767	1.59742	-1.25997	-2.01012	0.735601	0.551665	ORC	111	111	0	1	0.0398994	2782	111	2782
477	220	27	11.2942	166.876	11.2942	1.52824	-1.66063	-2.47026	1.26802	0.955933	ORC	217	217	0	1	0.0642582	3377	217	3377
478	237	636	29.9723	129.923	29.9723	1.18216	-1.59269	-0.133913	0.32852	1.4319	ORC	44	74	30	0.594595	0.0263947	1667	74	1667
479	238	767	29.8488	129.871	29.8488	1.1861	-1.32505	0.161299	0.247434	1.46454	ORC	35	75	40	0.466667	0.0225952	1549	75	1549
480	241	413	29.6412	129.713	29.6412	1.19183	-1.37776	0.0268063	0.354785	1.451	ORC	58	76	18	0.763158	0.0301612	1923	76	1923
481	242	549	29.4594	129.602	29.4594	1.19679	-1.76325	-0.181613	0.400042	1.41392	ORC	49	77	28	0.636364	0.0271318	1806	77	1806
482	244	663	29.1466	129.208	29.1466	1.20321	-1.78606	-0.652615	0.501754	1.29943	ORC	48	79	31	0.607595	0.0278422	1724	79	1724
483	247	696	28.323	129.972	28.323	1.23282	-1.17514	-0.876668	0.646023	1.31351	ORC	76	84	8	0.904762	0.0427687	1777	84	1777
484	277	261	-9.42548	46.3688	9.42548	1.20749	-0.877304	-2.29743	1.13203	0.112592	ORC	227	231	4	0.982684	0.0734866	3089	231	3089
485	278	136	-9.73086	46.5115	9.73086	1.21416	-1.64273	-2.15942	1.13965	0.0768285	ORC	229	229	0	1	0.0710078	3225	229	3225
486	279	131	-9.72632	47.5732	9.72632	1.24294	-1.83466	-2.57625	1.15113	0.271798	ORC	229	229	0	1	0.0708978	3230	229	3230
487	280	135	-10.0866	47.7417	10.0866	1.24729	-1.67126	-1.97737	1.14121	0.0693138	ORC	226	226	0	1	0.0698177	3237	226	3237
488	283	77	-10.1593	51.1656	10.1593	1.31731	-1.7247	-2.35036	1.11498	0.26988	ORC	225	226	1	0.995575	0.0682232	3298	226	3298
489	285	25	-16.6031	59.5873	16.6031	1.42124	-1.81032	-2.24829	1.03481	0.147004	ORC	174	174	0	1	0.0518166	3358	174	3358
490	289	81	-7.12964	56.28	7.12964	1.37376	-1.69852	-2.35036	1.15403	0.919113	ORC	249	249	0	1	0.0782773	3181	249	3181
491	296	1237	24.2598	-76.6441	24.2598	0.836439	0.4135	-1.17029	0.987544	0.261517	ORC	50	112	62	0.446429	0.0304321	1643	112	1643
492	327	621	17.6315	-63.2375	17.6315	1.24292	-1.59212	0.0498688	0.957588	0.306905	ORC	153	166	13	0.921687	0.0561674	2724	166	2724
493	331	539	17.4908	-62.9763	17.4908	1.23848	-1.44835	-0.144974	1.10039	0.32775	ORC	149	167	18	0.892216	0.053006	2811	167	2811
494	334	1471	13.8984	-60.9668	13.8984	1.09654	-0.490366	0.154839	1.10127	1.03376	ORC	130	196	66	0.663265	0.0663265	1960	196	1960
495	335	608	18.0617	-63.0627	18.0617	1.25278	-1.04684	-0.390193	1.12082	0.159335	ORC	155	162	7	0.95679	0.0570482	2717	162	2717
496	348	153	18.7918	-110.975	18.7918	1.14929	-0.932636	0.21488	0.819963	-1.129	ORC	152	156	4	0.974359	0.0484694	3136	156	3136
497	349	10	19.31	-110.803	19.31	1.12574	-1.71384	-4.5583	0.928328	-1.30639	ORC	151	151	0	1	0.0464901	3248	151	3248
498	350	42	18.3568	-114.724	18.3568	1.22766	-1.48381	-0.657295	0.864525	-2.21362	ORC	159	159	0	1	0.0486685	3267	159	3267
499	351	150	29.0398	-118.285	29.0398	1.04032	-0.753194	0.369321	0.155836	-2.2446	ORC	79	79	0	1	0.035158	2247	79	2247
500	352	78	-49.6862	178.774	49.6862	1.4728	-1.45486	-0.493065	-0.927612	-0.0868905	ORC	20	24	4	0.833333	0.0140351	1425	24	1425
501	354	26	3.85111	-159.297	3.85111	1.59683	-1.36454	-2.20242	1.20854	0.772245	ORC	275	275	0	1	0.0886811	3101	275	3101
502	355	75	8.62158	150.926	8.62158	1.44379	-1.74773	-2.35036	1.24677	1.54201	ORC	237	237	0	1	0.0730129	3246	237	3246
503	356	96	-40.3188	-9.94232	40.3188	1.4672	-1.11875	0.131366	-0.650587	1.56277	ORC	38	38	0	1	0.0227001	1674	38	1674
504	358	23	-9.95743	-150.211	9.95743	1.61021	-1.77788	-2.29743	1.29389	0.312753	ORC	227	227	0	1	0.0678625	3345	227	3345
505	359	301	-19.0524	-169.859	19.0524	1.54	-0.7351	-1.41778	0.937646	1.12637	ORC	122	154	32	0.792208	0.041036	2973	154	2973
506	361	231	5.52886	-87.0619	5.52886	1.16287	-1.43054	-0.18515	0.897763	1.45937	ORC	256	261	5	0.980843	0.0863698	2964	261	2964
507	362	177	-29.3809	-177.987	29.3809	1.47305	-1.33567	-0.220313	0.496595	0.882478	ORC	71	77	6	0.922078	0.0324794	2186	77	2186
508	363	546	1.61539	7.39705	1.61539	1.01136	-0.917571	0.149045	0.921717	1.08096	ORC	225	294	69	0.765306	0.0901442	2496	294	2496
509	364	1100	0.238989	6.60226	0.238989	1.05275	-0.393385	0.657535	0.696826	1.26523	ORC	183	306	123	0.598039	0.096723	1892	306	1892
510	365	379	-1.43572	5.62983	1.43572	1.10492	-1.37097	-0.137212	0.292053	0.989638	ORC	267	295	28	0.905085	0.100527	2656	295	2656
511	366	24	-46.6358	37.9408	46.6358	1.39227	-1.24767	-0.090336	-1.21507	1.19043	ORC	28	28	0	1	0.0172626	1622	28	1622
512	367	32	-46.907	37.7404	46.907	1.3934	-0.702963	0.33189	-1.325	1.21574	ORC	28	28	0	1	0.0174672	1603	28	1603
513	368	285	-21.2346	-159.778	21.2346	1.57866	-1.13121	-0.225308	0.815604	0.980579	ORC	117	135	18	0.866667	0.0411103	2846	135	2846
514	370	50	-7.94351	-14.367	7.94351	1.37207	-1.02471	0.0786583	0.445999	-1.89879	ORC	242	242	0	1	0.0746223	3243	242	3243
515	375	38	19.2921	166.635	19.2921	1.52859	-1.7444	-2.70161	1.17556	-0.0708453	ORC	152	152	0	1	0.0471757	3222	152	3222
516	377	400	12.1845	-68.2896	12.1845	0.846357	-0.722226	-0.835912	1.2904	-0.681778	ORC	208	210	2	0.990476	0.0688514	3021	210	3021
517	378	565	12.1941	-68.9726	12.1941	0.792037	-0.590793	-0.441422	1.25596	-0.59198	ORC	207	210	3	0.985714	0.072479	2856	210	2856
518	379	59	-18.8668	-159.776	18.8668	1.58213	-1.48865	-1.30669	1.0333	1.02076	ORC	154	155	1	0.993548	0.0477519	3225	155	3225
519	380	128	-19.9957	-158.114	19.9957	1.58669	-1.38112	-1.50862	0.95978	0.982786	ORC	142	146	4	0.972603	0.0459696	3089	146	3089
520	381	149	-21.9281	-157.919	21.9281	1.58463	-1.23482	-1.00404	0.805361	0.954631	ORC	122	130	8	0.938462	0.041624	2931	130	2931
521	382	31	-10.4199	-161.001	10.4199	1.59222	-1.76419	-2.24829	1.29027	1.1323	ORC	224	224	0	1	0.0668457	3351	224	3351
522	383	40	-19.2688	-158.937	19.2688	1.58477	-1.78368	-2.29743	1.01831	0.97921	ORC	152	152	0	1	0.0471903	3221	152	3221
523	384	107	-20.1612	-157.341	20.1612	1.58926	-1.48877	-2.06239	0.961545	0.946385	ORC	141	144	3	0.979167	0.0454985	3099	144	3099
524	385	111	-19.8671	-157.702	19.8671	1.58838	-1.43301	-1.88752	0.983555	0.981917	ORC	143	147	4	0.972789	0.0459069	3115	147	3115
525	392	32	-8.98802	-157.981	8.98802	1.60488	-1.53179	-2.35036	1.29226	0.639943	ORC	234	234	0	1	0.0708876	3301	234	3301
526	394	108	-37.1124	-12.2851	37.1124	1.48014	-1.02857	0.677725	-0.521485	0.968467	ORC	44	45	1	0.977778	0.0255963	1719	45	1719
527	395	92	-37.3005	-12.6781	37.3005	1.48264	-1.58504	-0.183969	-0.30893	0.886843	ORC	45	45	0	1	0.0260116	1730	45	1730
528	399	44	-49.3013	69.4849	49.3013	1.53619	0.237944	0.583543	-1.45064	-0.103714	ORC	25	25	0	1	0.0169033	1479	25	1479
529	401	11	-53.0932	73.5169	53.0932	1.54019	-0.647103	0.882939	-2.16422	-0.14464	ORC	21	21	0	1	0.0161663	1299	21	1299
530	402	105	71.0147	-8.38644	71.0147	1.28454	-0.62662	0.739607	-2.08396	0.0669724	ORC	7	8	1	0.875	0.0188172	372	8	372
531	404	52	-20.5082	-29.3033	20.5082	1.3067	-1.64945	-0.159624	0.84623	0.0826102	ORC	140	141	1	0.992908	0.0447141	3131	141	3131
532	405	297	45.9057	149.949	45.9057	1.22361	-0.243828	0.42993	-1.52795	0.50425	ORC	18	29	11	0.62069	0.0131004	1374	29	1374
533	406	242	46.948	151.996	46.948	1.17415	-0.664385	0.473938	-1.56532	0.653481	ORC	20	28	8	0.714286	0.0143678	1392	28	1392
534	407	215	47.337	152.478	47.337	1.16346	-1.12147	0.280391	-1.61577	0.647843	ORC	19	27	8	0.703704	0.0135617	1401	27	1401
535	409	209	47.746	153.013	47.746	1.13855	-1.15924	0.148318	-1.60872	0.625097	ORC	21	27	6	0.777778	0.0150971	1391	27	1391
536	410	130	48.0805	153.216	48.0805	1.12274	-1.21459	0.437622	-1.63424	0.603354	ORC	25	26	1	0.961538	0.0172058	1453	26	1453
537	411	54	7.11907	171.216	7.11907	1.53413	-1.46322	-2.11895	1.25219	1.59097	ORC	249	249	0	1	0.0776427	3207	249	3207
538	413	98	46.5209	150.869	46.5209	1.21151	-1.48818	-0.0690413	-1.51125	0.559446	ORC	22	28	6	0.785714	0.0141844	1551	28	1551
539	414	862	32.7463	-16.9991	32.7463	1.21182	-0.43532	0.59884	-0.100951	-0.280972	ORC	55	60	5	0.916667	0.0460637	1194	60	1194
540	415	212	32.5076	-16.5088	32.5076	1.19953	-1.59998	-0.313423	0.215187	-0.623793	ORC	60	61	1	0.983607	0.0322234	1862	61	1862
541	416	395	33.0692	-16.3422	33.0692	1.21016	-1.28916	-0.266624	0.229958	-0.901173	ORC	58	59	1	0.983051	0.0354307	1637	59	1637
542	418	167	17.0565	-25.1701	17.0565	1.26067	-0.415845	0.662035	0.502912	-1.37923	ORC	170	170	0	1	0.053125	3200	170	3200
543	419	121	16.8455	-24.9678	16.8455	1.25654	-0.783249	-0.0302177	0.803375	-2.42373	ORC	172	172	0	1	0.052858	3254	172	3254
544	421	122	16.5985	-24.2562	16.5985	1.23387	-0.655633	0.381877	0.641449	-1.87699	ORC	174	174	0	1	0.0533579	3261	174	3261
545	422	69	16.7372	-22.9314	16.7372	1.2025	-0.787109	-0.450054	0.764655	-3.14597	ORC	173	173	0	1	0.0522659	3310	173	3310
546	423	92	16.0983	-22.814	16.0983	1.19047	-0.483488	-0.462323	0.786201	-3.11459	ORC	178	178	0	1	0.0538415	3306	178	3306
547	424	81	15.218	-23.1606	15.218	1.19952	-0.729155	-0.411214	0.886605	-2.13442	ORC	186	186	0	1	0.0557387	3337	186	3337
548	425	145	15.0837	-23.6248	15.0837	1.21014	-0.344564	0.406823	0.747609	-1.48718	ORC	187	187	0	1	0.0570818	3276	187	3276
549	426	127	14.9283	-24.3843	14.9283	1.23469	-0.565979	0.89534	0.333033	-1.13444	ORC	187	188	1	0.994681	0.0567354	3296	188	3296
550	427	88	14.8516	-24.7055	14.8516	1.24491	-1.14853	0.169113	0.466188	-1.44977	ORC	188	189	1	0.994709	0.0563549	3336	189	3336
551	428	231	32.3094	-64.7672	32.3094	1.30331	-1.13568	-1.51676	0.657203	0.634802	ORC	61	62	1	0.983871	0.032831	1858	62	1858
552	429	46	16.7665	-24.745	16.7665	1.25191	-1.33331	-0.489376	0.749324	-2.25971	ORC	173	173	0	1	0.0519052	3333	173	3333
553	431	47	16.6182	-24.5878	16.6182	1.24841	-1.84349	-1.15077	0.760196	-2.18518	ORC	174	174	0	1	0.0521583	3336	174	3336
554	451	186	-16.494	-151.739	16.494	1.61316	-1.35027	-0.221559	1.08129	0.897349	ORC	171	175	4	0.977143	0.0534375	3200	175	3200
555	460	226	-16.7465	-151.003	16.7465	1.61508	-1.08084	-0.103857	1.02711	0.893866	ORC	164	173	9	0.947977	0.052014	3153	173	3153
556	465	27	-17.6571	-150.629	17.6571	1.61506	-1.61911	-1.1318	1.01904	0.925951	ORC	165	165	0	1	0.0497437	3317	165	3317
557	479	182	-16.4422	-152.265	16.4422	1.61161	-1.61085	-0.48388	1.10898	0.925669	ORC	171	176	5	0.971591	0.0533375	3206	176	3206
558	481	332	-17.5291	-149.834	17.5291	1.61753	-0.936145	0.305174	0.895677	0.855172	ORC	145	166	21	0.873494	0.0480769	3016	166	3016
559	494	380	-16.822	-151.437	16.822	1.61356	-0.860993	0.185169	0.989821	0.975123	ORC	147	172	25	0.854651	0.0490818	2995	172	2995
560	496	34	-15.1437	-147.57	15.1437	1.61688	-1.02646	-2.35036	1.14321	0.769945	ORC	186	186	0	1	0.0549483	3385	186	3385
561	499	12	-16.0685	-142.416	16.0685	1.60762	-1.37057	-2.37843	1.13149	0.62929	ORC	179	179	0	1	0.0528491	3387	179	3387
562	505	198	-16.623	-151.494	16.623	1.61368	-1.03816	-0.201901	1.03871	0.895527	ORC	163	174	11	0.936782	0.0511774	3185	174	3185
563	507	637	-17.6775	-149.401	17.6775	1.61825	-0.332173	0.568689	0.745877	0.956997	ORC	129	165	36	0.781818	0.0476718	2706	165	2706
564	509	30	-14.6287	-145.206	14.6287	1.6104	-1.51122	-2.24829	1.18813	0.668722	ORC	190	191	1	0.994764	0.0559152	3398	191	3398
565	521	57	-17.0045	-149.567	17.0045	1.61917	-1.83597	-2.15942	1.0377	0.886286	ORC	170	171	1	0.994152	0.051313	3313	171	3313
566	528	49	-16.262	-151.816	16.262	1.61332	-1.66618	-2.47026	1.13054	0.913234	ORC	177	177	0	1	0.0529148	3345	177	3345
567	537	1	-57.0778	-26.6822	57.0778	1.47476	-1.65948	-4.5583	-1.82136	0.836321	ORC	17	17	0	1	0.0157407	1080	17	1080
568	555	308	53.6664	-166.895	53.6664	1.0064	-0.050269	0.598462	-1.40416	0.683345	ORC	9	20	11	0.45	0.00929752	968	20	968
569	558	140	-33.6478	-78.849	33.6478	1.20015	-1.21021	0.0371519	-0.224445	0.128577	ORC	56	57	1	0.982456	0.0302539	1851	57	1851
570	559	113	-33.7675	-80.792	33.7675	1.23978	-1.18914	0.406823	-0.412008	0.202364	ORC	54	56	2	0.964286	0.028877	1870	56	1870
571	566	401	-14.3003	-170.718	14.3003	1.54554	-0.918155	-0.156215	1.08992	1.64693	ORC	133	193	60	0.689119	0.0439234	3028	193	3028
572	568	217	-14.1722	-169.664	14.1722	1.55108	-1.77333	-0.224056	1.08677	1.68286	ORC	170	194	24	0.876289	0.0529101	3213	194	3213
573	569	218	-14.1786	-169.62	14.1786	1.55116	-1.79147	-0.206763	1.1234	1.61075	ORC	166	194	28	0.85567	0.0516812	3212	194	3212
574	570	380	-14.242	-169.468	14.242	1.55154	-1.17454	0.21488	1.00992	1.71984	ORC	141	194	53	0.726804	0.0462295	3050	194	3050
575	574	14	10.3029	-109.217	10.3029	1.30735	-1.69521	-2.85501	1.35132	3.09982	ORC	224	224	0	1	0.0666072	3363	224	3363
576	575	35	-7.33933	72.4343	7.33933	1.39921	-1.31194	-1.88752	1.21832	1.29353	ORC	247	247	0	1	0.0763524	3235	247	3235
577	577	98	0.284458	174.113	0.284458	1.5229	-0.650497	-2.13889	1.28848	0.766926	ORC	306	306	0	1	0.105663	2896	306	2896
578	578	314	-13.7667	-177.105	13.7667	1.50939	-0.892866	-0.183969	1.13568	1.45457	ORC	161	197	36	0.817259	0.0516522	3117	197	3117
579	593	175	49.1207	154.526	49.1207	1.03407	-1.09641	0.283986	-1.6449	0.538251	ORC	22	25	3	0.88	0.0162122	1357	25	1357
580	594	37	1.85074	-157.353	1.85074	1.59694	-0.569497	-2.04452	1.25278	1.15463	ORC	292	292	0	1	0.0969134	3013	292	3013
581	597	877	45.076	147.877	45.076	1.2188	-0.00835517	0.523787	-1.42855	0.340523	ORC	-5	30	35	0	0	818	30	818
582	600	138	50.8624	155.57	50.8624	0.802287	-0.896619	0.760852	-1.859	0.275786	ORC	22	23	1	0.956522	0.0169101	1301	23	1301
583	604	85	-0.52847	166.934	0.52847	1.48579	-1.4649	-1.43939	1.25127	0.997934	ORC	304	304	0	1	0.104145	2919	304	2919
584	606	289	-12.5032	177.08	12.5032	1.48803	-1.24298	-0.769238	1.1952	1.59223	ORC	202	207	5	0.975845	0.0644133	3136	207	3136
585	627	545	-43.9385	-176.525	43.9385	1.48624	-0.405752	-0.590233	-0.52521	0.178766	ORC	-15	32	47	0	0	1178	32	1178
586	678	174	52.3558	175.919	52.3558	1.27568	-1.50472	-0.100713	-1.44362	0.0418836	ORC	18	22	4	0.818182	0.0152542	1180	22	1180
587	680	134	18.1164	145.767	18.1164	1.46095	-1.23788	-0.21783	1.12324	0.826974	ORC	160	162	2	0.987654	0.0501882	3188	162	3188
588	694	37	17.3682	-87.8571	17.3682	0.649352	-0.945694	-2.24829	1.14479	0.800236	ORC	168	168	0	1	0.0506177	3319	168	3319
589	695	59	17.3498	-87.5378	17.3498	0.803009	-1.80521	-2.85501	1.17167	0.854811	ORC	168	168	0	1	0.0509554	3297	168	3297
590	700	263	19.6846	-80.0403	19.6846	1.19933	-1.32407	-2.47026	1.15647	0.386427	ORC	144	148	4	0.972973	0.0484196	2974	148	2974
591	706	26	4.6838	-160.38	4.6838	1.59765	-1.58507	-2.11895	1.20935	1.25367	ORC	268	268	0	1	0.0855137	3134	268	3134
592	742	112	18.7722	145.668	18.7722	1.45623	-1.24489	0.161299	0.964203	0.830932	ORC	150	156	6	0.961538	0.0472144	3177	156	3177
593	743	53	14.8525	145.559	14.8525	1.48073	-1.78029	-1.01976	1.23611	1.01473	ORC	189	189	0	1	0.0560664	3371	189	3371
594	747	119	17.5996	145.833	17.5996	1.4647	-1.60238	-0.0397201	1.08877	0.86692	ORC	160	166	6	0.963855	0.049597	3226	166	3226
595	748	101	16.3522	145.677	16.3522	1.47175	-1.32965	0.0268063	1.11433	1.00841	ORC	173	176	3	0.982955	0.0525996	3289	176	3289
596	753	60	19.6831	145.419	19.6831	1.44902	-1.51229	0.085073	1.06804	0.69866	ORC	146	148	2	0.986486	0.0459553	3177	148	3177
597	780	475	13.4435	144.777	13.4435	1.47252	-0.523054	-0.437999	1.22164	1.13018	ORC	174	200	26	0.87	0.0588434	2957	200	2957
598	844	277	14.1574	145.214	14.1574	1.4793	-1.05475	-0.291003	1.20125	1.07261	ORC	179	194	15	0.92268	0.0567713	3153	194	3153
599	845	248	15.1891	145.754	15.1891	1.47913	-0.963192	-0.329272	1.22795	1.01677	ORC	180	186	6	0.967742	0.0567644	3171	186	3171
600	854	181	15.0134	145.632	15.0134	1.47963	-1.01236	-0.962558	1.24431	1.01506	ORC	183	187	4	0.97861	0.0564815	3240	187	3240
601	903	24	-2.81264	-171.673	2.81264	1.57032	-1.63778	-2.91482	1.3162	-0.393196	ORC	283	283	0	1	0.0924233	3062	283	3062
602	905	23	-4.51477	-172.183	4.51477	1.56389	-1.75982	-2.53908	1.34206	0.291359	ORC	269	269	0	1	0.08597	3129	269	3129
603	908	19	-3.12749	-171.085	3.12749	1.57172	-1.82143	-2.79999	1.32777	0.00182665	ORC	281	281	0	1	0.0912338	3080	281	3080
604	910	18	-4.4554	-171.244	4.4554	1.56769	-1.7279	-2.50381	1.34615	0.191478	ORC	270	270	0	1	0.0862069	3132	270	3132
605	921	464	36.588	27.1683	36.588	0.545849	-1.28444	-0.0630763	0.230591	-0.272729	ORC	42	47	5	0.893617	0.0304348	1380	47	1380
606	925	80	28.6372	-112.83	28.6372	0.538629	-1.31222	-0.309163	0.481699	-2.62519	ORC	82	82	0	1	0.0347458	2360	82	2360
607	927	123	28.702	-112.578	28.702	0.67685	-1.28745	-0.297931	0.511944	-2.49109	ORC	81	81	0	1	0.0350649	2310	81	2310
608	930	74	27.4416	-111.88	27.4416	0.681643	-1.65909	-0.896325	0.722947	-2.13573	ORC	89	89	0	1	0.035743	2490	89	2490
609	931	135	27.2186	-112.074	27.2186	0.315682	-1.37991	-0.739499	0.705062	-2.15301	ORC	91	91	0	1	0.0371126	2452	91	2452
610	933	118	26.1199	-111.274	26.1199	0.205745	-1.77921	-0.654951	0.651153	-1.84676	ORC	98	98	0	1	0.0379551	2582	98	2582
611	936	120	25.6833	-111.035	25.6833	0.506344	-1.5102	-0.857557	0.704842	-1.78553	ORC	101	101	0	1	0.0384909	2624	101	2624
612	971	18	-46.0981	50.2346	46.0981	1.45217	-1.12651	0.0738078	-1.26771	1.21018	ORC	29	29	0	1	0.0176185	1646	29	1646
613	972	19	-46.4118	51.7591	46.4118	1.46082	-0.891005	0.1934	-1.30614	1.21607	ORC	28	28	0	1	0.0171359	1634	28	1634
614	973	31	-37.8363	77.5566	37.8363	1.5162	-1.19804	0.099291	-0.378495	0.410141	ORC	43	43	0	1	0.0241981	1777	43	1777
615	974	11	-38.7222	77.523	38.7222	1.51609	-1.71956	-0.698415	-0.287537	0.270533	ORC	41	41	0	1	0.0230467	1779	41	1779
616	975	153	-52.5436	169.162	52.5436	1.44046	-0.986283	-0.148327	-1.05654	0.512267	ORC	13	21	8	0.619048	0.0109336	1189	21	1189
617	982	129	49.4235	154.759	49.4235	0.985999	-0.593187	0.369321	-1.67044	0.526255	ORC	23	25	2	0.92	0.0165706	1388	25	1388
618	983	106	48.8219	154.109	48.8219	1.06062	-0.9704	0.143203	-1.66169	0.573198	ORC	24	25	1	0.96	0.0166436	1442	25	1442
619	984	4103	-21.3066	165.7	21.3066	1.25575	0.513718	0.538394	0.67027	0.850246	ORC	-186	135	321	0	0.190574	-976	135	976
620	1032	2492	12.2967	92.7856	12.2967	0.918596	0.172547	-0.0079334	1.16652	1.40125	ORC	32	209	177	0.15311	0.0344086	930	209	930
621	1034	1757	-4.92375	150.62	4.92375	1.24484	0.794582	0.79268	0.960746	1.6128	ORC	5	266	261	0.018797	0.00353857	1413	266	1413
622	1048	982	-20.2836	57.572	20.2836	1.4064	-0.16398	0.0866673	0.671256	0.789481	ORC	51	143	92	0.356643	0.0230248	2215	143	2215
623	1054	1730	7.52546	93.5991	7.52546	1.1649	-0.187107	-0.115508	1.18455	1.31894	ORC	150	246	96	0.609756	0.0968992	1548	246	1548
624	1058	11986	11.7364	122.866	11.7364	1.17087	1.3218	0.972675	1.06249	1.2708	ORC	-1156	213	1369	0	0.134842	-8573	213	8573
625	1059	266	-19.7167	63.4213	19.7167	1.45764	-0.990579	-0.462323	0.854537	0.28258	ORC	139	148	9	0.939189	0.0468171	2969	148	2969
626	1061	267	-10.9397	166.248	10.9397	1.42499	-0.380588	0.0515468	1.18782	1.95114	ORC	179	220	41	0.813636	0.0571885	3130	220	3130
627	1063	2399	-8.14116	158.307	8.14116	1.35365	0.711738	0.886683	1.05499	1.58094	ORC	-121	241	362	0	0	904	241	904
628	1067	397	21.758	-71.8243	21.758	1.27346	-0.349879	-1.69316	1.10116	-0.185527	ORC	124	131	7	0.946565	0.0460111	2695	131	2695
629	1071	1178	-16.2122	167.723	16.2122	1.39974	0.3902	0.628451	0.943719	1.46055	ORC	-17	177	194	0	0	2217	177	2217
630	1075	684	-12.824	45.1439	12.824	1.15828	-0.637903	-0.101759	0.978801	0.541024	ORC	168	205	37	0.819512	0.0612022	2745	205	2745
631	1312	69	-27.1198	-109.355	27.1198	1.52367	-0.869687	-0.267956	0.457097	0.347307	ORC	91	91	0	1	0.0359968	2528	91	2528
632	1313	35	-26.3235	-79.9752	26.3235	1.26804	-1.76876	-0.31771	-0.0431885	-1.90743	ORC	97	97	0	1	0.0366868	2644	97	2644
633	1500	294	12.9519	-81.5232	12.9519	0.980131	-1.21259	-0.506134	1.17071	0.799862	ORC	200	204	4	0.980392	0.0637959	3135	204	3135
634	10128	499	-54.332	-67.4014	54.332	0.615738	0.544669	0.464807	-1.23542	-0.779337	ORC	12	20	8	0.6	0.0162162	740	20	740
635	10674	467	62.0503	-6.86364	62.0503	1.19857	-0.20956	0.0930081	-1.1224	1.3899	ORC	3	13	10	0.230769	0.00849858	353	13	353
636	11474	737	35.9232	14.399	35.9232	1.03371	-0.676753	-0.728995	0.268645	-0.648408	ORC	43	49	6	0.877551	0.0379859	1132	49	1132
637	3	268	-10.4853	105.637	10.4853	1.34276	-0.924942	-0.502375	0.848236	0.985565	NM	675.8	734	58.2	0.920708	0.21695	3115	734	3115
638	125	62	-12.1636	96.8733	12.1636	1.38492	-1.48608	-2.24829	1.14918	0.996208	NM	730.4	749	18.6	0.975167	0.217446	3359	749	3359
639	127	311	-31.553	159.077	31.553	1.19036	-1.53458	-0.332193	0.31082	0.721365	NM	458.6	537	78.4	0.854004	0.248698	1844	537	1844
640	128	192	-29.0326	167.952	29.0326	1.35409	-1.30758	-0.598806	0.327598	0.455396	NM	531	581	50	0.913941	0.240707	2206	581	2206
641	129	77	-54.6284	158.864	54.6284	1.41556	-0.936305	-0.431204	-1.33918	0.142207	NM	381.8	407	25.2	0.938084	0.334326	1142	407	1142
642	131	183	39.6991	-31.1052	39.6991	1.40641	-1.54052	-0.0464508	0.0894212	0.553478	NM	440	500	60	0.88	0.276035	1594	500	1594
643	132	229	39.4419	-31.2025	39.4419	1.40762	-0.922072	0.127625	0.0676551	0.746025	NM	422.6	498	75.4	0.848594	0.272645	1550	498	1550
644	133	253	38.5782	-28.7013	38.5782	1.3861	-0.861884	0.222765	0.0882479	0.476599	NM	417.6	495	77.4	0.843636	0.271169	1540	495	1540
645	134	257	38.4695	-28.3336	38.4695	1.38084	-0.584902	0.766804	0.0532544	0.508431	NM	415	494	79	0.840081	0.269831	1538	494	1538
646	135	149	39.0523	-28.0113	39.0523	1.37923	-1.1693	-0.432897	0.120522	0.288415	NM	450.6	497	46.4	0.90664	0.275428	1636	497	1636
647	136	236	38.6372	-28.0292	38.6372	1.3779	-0.761426	0.226674	0.0704534	0.47133	NM	418.6	495	76.4	0.845657	0.269023	1556	495	1556
648	137	263	38.7239	-27.2123	38.7239	1.37039	-0.615748	0.212895	0.120413	0.359898	NM	413	495	82	0.834343	0.270465	1527	495	1527
649	138	287	37.7954	-25.4819	37.7954	1.35103	-0.433825	0.250928	0.050649	0.218515	NM	400.8	493	92.2	0.812982	0.263338	1522	493	1522
650	139	214	36.9713	-25.0998	36.9713	1.35214	-1.03208	-0.188705	0.108661	-0.107522	NM	426	492	66	0.865854	0.263451	1617	492	1617
651	145	658	27.7465	-18.0066	27.7465	1.11738	-0.727656	0.468017	0.207401	-1.36203	NM	417.6	606	188.4	0.689109	0.222839	1874	606	1874
652	146	831	28.6899	-17.8583	28.6899	1.13291	-0.445175	0.806242	0.00112217	-0.989889	NM	344.6	588	243.4	0.586054	0.214972	1603	588	1603
653	147	838	28.1174	-17.2326	28.1174	1.09287	-0.637286	0.463887	0.18156	-1.30969	NM	363.8	599	235.2	0.607346	0.219686	1656	599	1656
654	148	1294	28.2911	-16.5563	28.2911	1.06539	-0.13819	1.08863	-0.0187349	-1.12812	NM	215	595	380	0.361345	0.182049	1181	595	1181
655	149	1123	27.9548	-15.5932	27.9548	0.994863	-0.21478	0.649852	0.201051	-1.50088	NM	265.2	602	336.8	0.440532	0.191204	1387	602	1387
656	150	718	28.4061	-14.0365	28.4061	0.864687	-0.196938	0.0590474	0.419415	-2.38862	NM	379.2	593	213.8	0.63946	0.217307	1745	593	1745
657	151	674	29.0245	-13.6418	29.0245	0.914139	-0.406088	-0.0474177	0.361055	-2.23249	NM	370.8	581	210.2	0.63821	0.215081	1724	581	1724
658	155	103	-1.3784	-89.6787	1.3784	1.28611	-1.15321	-0.883158	0.792786	-0.669693	NM	598.8	625	26.2	0.95808	0.204369	2930	625	2930
659	156	173	-0.385734	-91.5129	0.385734	1.32163	-0.474137	0.458807	0.772378	-1.35978	NM	570.6	615	44.4	0.927805	0.201982	2825	615	2825
660	157	237	-1.2936	-90.4353	1.2936	1.3012	-0.853632	-0.187518	0.737854	-0.834183	NM	560.6	624	63.4	0.898397	0.200716	2793	624	2793
661	158	55	0.325229	-89.9568	0.325229	1.29619	-1.5718	-1.57662	0.881434	-1.38346	NM	598.2	614	15.8	0.974267	0.2034	2941	614	2941
662	159	362	-0.559293	-91.1843	0.559293	1.3105	0.108287	0.56034	0.74227	-1.32585	NM	522	616	94	0.847403	0.197578	2642	616	2642
663	160	57	0.332085	-90.4757	0.332085	1.30522	-0.941547	-0.561043	0.886765	-1.07007	NM	599.4	614	14.6	0.976221	0.203878	2940	614	2940
664	161	175	0.586845	-90.757	0.586845	1.31177	-1.17105	-0.114441	0.827877	-0.858194	NM	574.6	617	42.4	0.93128	0.202967	2831	617	2831
665	162	112	-0.610811	-90.6658	0.610811	1.30811	-1.52462	-0.349987	0.729675	-1.84765	NM	586.8	617	30.2	0.951053	0.202694	2895	617	2895
666	163	291	-0.826798	-89.4306	0.826798	1.27955	-0.517465	-0.0283328	0.786414	-0.585378	NM	544	619	75	0.878837	0.19978	2723	619	2723
667	164	413	-0.627248	-90.3584	0.627248	1.29902	-0.35117	0.088258	0.75975	-1.55092	NM	510.6	617	106.4	0.827553	0.196839	2594	617	2594
668	165	78	-0.818429	-90.0588	0.818429	1.29591	-1.42765	-0.723803	0.788992	-1.05976	NM	600.2	619	18.8	0.969628	0.204428	2936	619	2936
669	166	291	-0.266245	-90.7125	0.266245	1.30665	-0.50863	0.123864	0.812821	-1.69655	NM	535.4	613	77.6	0.873409	0.19815	2702	613	2702
670	171	574	19.5981	-155.518	19.5981	1.53193	0.341243	1.17911	0.0777848	0.826495	NM	599.2	734	134.8	0.816349	0.224672	2667	734	2667
671	172	644	22.0584	-159.524	22.0584	1.52966	-0.239788	0.506272	0.540615	0.823431	NM	555.2	703	147.8	0.789758	0.228948	2425	703	2425
672	173	69	20.5476	-156.609	20.5476	1.53501	-0.977626	-0.35149	0.767891	0.226736	NM	706	723	17	0.976487	0.226937	3111	723	3111
673	176	380	20.835	-156.927	20.835	1.53517	-0.641735	0.209573	0.690261	0.386494	NM	631.2	720	88.8	0.876667	0.226887	2782	720	2782
674	180	652	20.7904	-156.337	20.7904	1.53213	-0.159977	0.960486	0.416247	0.760327	NM	570.6	720	149.4	0.7925	0.22715	2512	720	2512
675	181	31	28.2081	-177.367	28.2081	1.50433	-1.82728	-2.18058	0.715615	0.559625	NM	585.2	597	11.8	0.980235	0.238565	2453	597	2453
676	183	503	21.1332	-157.015	21.1332	1.53366	-0.460315	0.476201	0.683133	0.61019	NM	601	716	115	0.839385	0.227997	2636	716	2636
677	186	100	21.8966	-160.152	21.8966	1.53071	-0.823464	-0.424476	0.775675	-0.393402	NM	678.2	706	27.8	0.960623	0.227355	2983	706	2983
678	187	605	21.4587	-157.973	21.4587	1.53318	-0.216872	0.359215	0.738332	0.757429	NM	574.8	712	137.2	0.807303	0.228913	2511	712	2511
679	189	904	64.9907	-18.5941	64.9907	1.28807	1.01054	0.698323	-1.67556	0.180205	NM	-72.6	237	309.6	0	0.336111	-216	237	216
680	202	1491	-21.1333	55.5327	21.1333	1.38676	-0.077076	0.957349	0.157433	0.6927	NM	429	716	287	0.599162	0.260316	1648	716	1648
681	203	57	-7.99629	-140.687	7.99629	1.57945	-1.28388	-0.192279	1.04953	0.36647	NM	692.2	705	12.8	0.981844	0.213708	3239	705	3239
682	206	36	-7.91764	-140.57	7.91764	1.57903	-1.74879	-0.266624	1.10427	-0.0549173	NM	694.6	704	9.4	0.986648	0.213264	3257	704	3257
683	207	283	-9.77478	-139.014	9.77478	1.58028	-0.682176	0.357606	0.924127	0.833066	NM	665.8	727	61.2	0.915818	0.216239	3079	727	3079
684	211	303	-8.86624	-140.139	8.86624	1.58053	-0.658179	0.338547	0.936819	0.769143	NM	648.2	716	67.8	0.905307	0.214139	3027	716	3027
685	212	188	-9.94499	-139.089	9.94499	1.58148	-1.11956	0.111687	0.983017	0.715251	NM	686.8	729	42.2	0.942112	0.215975	3180	729	3180
686	213	202	-8.90932	-139.552	8.90932	1.57949	-1.04846	0.112455	1.02865	0.731489	NM	669.2	716	46.8	0.934637	0.21387	3129	716	3129
687	214	200	-9.39786	-140.074	9.39786	1.58239	-0.998112	0.151948	1.01778	0.792987	NM	679.2	722	42.8	0.94072	0.215756	3148	722	3148
688	217	87	-24.3767	-128.323	24.3767	1.59742	-1.25997	-2.01012	0.735601	0.551665	NM	645.8	667	21.2	0.968216	0.232135	2782	667	2782
689	220	27	11.2942	166.876	11.2942	1.52824	-1.66063	-2.47026	1.26802	0.955933	NM	734.4	742	7.6	0.989757	0.217471	3377	742	3377
690	237	636	29.9723	129.923	29.9723	1.18216	-1.59269	-0.133913	0.32852	1.4319	NM	411.4	564	152.6	0.729433	0.246791	1667	564	1667
691	238	767	29.8488	129.871	29.8488	1.1861	-1.32505	0.161299	0.247434	1.46454	NM	379.8	566	186.2	0.671025	0.24519	1549	566	1549
692	241	413	29.6412	129.713	29.6412	1.19183	-1.37776	0.0268063	0.354785	1.451	NM	472.6	570	97.4	0.829123	0.245762	1923	570	1923
693	242	549	29.4594	129.602	29.4594	1.19679	-1.76325	-0.181613	0.400042	1.41392	NM	442.6	573	130.4	0.772426	0.245072	1806	573	1806
694	244	663	29.1466	129.208	29.1466	1.20321	-1.78606	-0.652615	0.501754	1.29943	NM	412	579	167	0.711572	0.238979	1724	579	1724
695	247	696	28.323	129.972	28.323	1.23282	-1.17514	-0.876668	0.646023	1.31351	NM	410.8	595	184.2	0.69042	0.231176	1777	595	1777
696	277	261	-9.42548	46.3688	9.42548	1.20749	-0.877304	-2.29743	1.13203	0.112592	NM	656.6	723	66.4	0.90816	0.212561	3089	723	3089
697	278	136	-9.73086	46.5115	9.73086	1.21416	-1.64273	-2.15942	1.13965	0.0768285	NM	692.6	726	33.4	0.953994	0.21476	3225	726	3225
698	279	131	-9.72632	47.5732	9.72632	1.24294	-1.83466	-2.57625	1.15113	0.271798	NM	691.2	726	34.8	0.952066	0.213994	3230	726	3230
699	280	135	-10.0866	47.7417	10.0866	1.24729	-1.67126	-1.97737	1.14121	0.0693138	NM	697.6	730	32.4	0.955616	0.215508	3237	730	3237
700	283	77	-10.1593	51.1656	10.1593	1.31731	-1.7247	-2.35036	1.11498	0.26988	NM	711	731	20	0.97264	0.215585	3298	731	3298
701	285	25	-16.6031	59.5873	16.6031	1.42124	-1.81032	-2.24829	1.03481	0.147004	NM	749.6	756	6.4	0.991534	0.223228	3358	756	3358
702	289	81	-7.12964	56.28	7.12964	1.37376	-1.69852	-2.35036	1.15403	0.919113	NM	671.4	694	22.6	0.967435	0.211066	3181	694	3181
703	296	1237	24.2598	-76.6441	24.2598	0.836439	0.4135	-1.17029	0.987544	0.261517	NM	379.8	669	289.2	0.567713	0.231163	1643	669	1643
704	327	621	17.6315	-63.2375	17.6315	1.24292	-1.59212	0.0498688	0.957588	0.306905	NM	607	751	144	0.808256	0.222834	2724	751	2724
705	331	539	17.4908	-62.9763	17.4908	1.23848	-1.44835	-0.144974	1.10039	0.32775	NM	630.4	752	121.6	0.838298	0.224262	2811	752	2811
706	334	1471	13.8984	-60.9668	13.8984	1.09654	-0.490366	0.154839	1.10127	1.03376	NM	420.4	758	337.6	0.554617	0.21449	1960	758	1960
707	335	608	18.0617	-63.0627	18.0617	1.25278	-1.04684	-0.390193	1.12082	0.159335	NM	601.6	748	146.4	0.804278	0.221421	2717	748	2717
708	348	153	18.7918	-110.975	18.7918	1.14929	-0.932636	0.21488	0.819963	-1.129	NM	709	742	33	0.955526	0.226084	3136	742	3136
709	349	10	19.31	-110.803	19.31	1.12574	-1.71384	-4.5583	0.928328	-1.30639	NM	735	737	2	0.997286	0.226293	3248	737	3248
710	350	42	18.3568	-114.724	18.3568	1.22766	-1.48381	-0.657295	0.864525	-2.21362	NM	735	745	10	0.986577	0.224977	3267	745	3267
711	351	150	29.0398	-118.285	29.0398	1.04032	-0.753194	0.369321	0.155836	-2.2446	NM	537.2	581	43.8	0.924613	0.239074	2247	581	2247
712	352	78	-49.6862	178.774	49.6862	1.4728	-1.45486	-0.493065	-0.927612	-0.0868905	NM	460.8	486	25.2	0.948148	0.323368	1425	486	1425
713	354	26	3.85111	-159.297	3.85111	1.59683	-1.36454	-2.20242	1.20854	0.772245	NM	644.8	653	8.2	0.987443	0.207933	3101	653	3101
714	355	75	8.62158	150.926	8.62158	1.44379	-1.74773	-2.35036	1.24677	1.54201	NM	696.6	713	16.4	0.976999	0.214603	3246	713	3246
715	356	96	-40.3188	-9.94232	40.3188	1.4672	-1.11875	0.131366	-0.650587	1.56277	NM	480	503	23	0.954274	0.286738	1674	503	1674
716	358	23	-9.95743	-150.211	9.95743	1.61021	-1.77788	-2.29743	1.29389	0.312753	NM	723	729	6	0.99177	0.216143	3345	729	3345
717	359	301	-19.0524	-169.859	19.0524	1.54	-0.7351	-1.41778	0.937646	1.12637	NM	678.2	739	60.8	0.917727	0.22812	2973	739	2973
718	361	231	5.52886	-87.0619	5.52886	1.16287	-1.43054	-0.18515	0.897763	1.45937	NM	620	674	54	0.919881	0.209177	2964	674	2964
719	362	177	-29.3809	-177.987	29.3809	1.47305	-1.33567	-0.220313	0.496595	0.882478	NM	532.8	575	42.2	0.926609	0.243733	2186	575	2186
720	363	546	1.61539	7.39705	1.61539	1.01136	-0.917571	0.149045	0.921717	1.08096	NM	525.8	628	102.2	0.837261	0.210657	2496	628	2496
721	364	1100	0.238989	6.60226	0.238989	1.05275	-0.393385	0.657535	0.696826	1.26523	NM	396.6	613	216.4	0.646982	0.209619	1892	613	1892
722	365	379	-1.43572	5.62983	1.43572	1.10492	-1.37097	-0.137212	0.292053	0.989638	NM	547.8	626	78.2	0.87508	0.20625	2656	626	2656
723	366	24	-46.6358	37.9408	46.6358	1.39227	-1.24767	-0.090336	-1.21507	1.19043	NM	508	516	8	0.984496	0.313194	1622	516	1622
724	367	32	-46.907	37.7404	46.907	1.3934	-0.702963	0.33189	-1.325	1.21574	NM	503.6	514	10.4	0.979767	0.314161	1603	514	1603
725	368	285	-21.2346	-159.778	21.2346	1.57866	-1.13121	-0.225308	0.815604	0.980579	NM	652.2	714	61.8	0.913445	0.229164	2846	714	2846
726	370	50	-7.94351	-14.367	7.94351	1.37207	-1.02471	0.0786583	0.445999	-1.89879	NM	691.6	704	12.4	0.982386	0.213259	3243	704	3243
727	375	38	19.2921	166.635	19.2921	1.52859	-1.7444	-2.70161	1.17556	-0.0708453	NM	724.8	737	12.2	0.983446	0.224953	3222	737	3222
728	377	400	12.1845	-68.2896	12.1845	0.846357	-0.722226	-0.835912	1.2904	-0.681778	NM	651	749	98	0.869159	0.215492	3021	749	3021
729	378	565	12.1941	-68.9726	12.1941	0.792037	-0.590793	-0.441422	1.25596	-0.59198	NM	611.8	749	137.2	0.816822	0.214216	2856	749	2856
730	379	59	-18.8668	-159.776	18.8668	1.58213	-1.48865	-1.30669	1.0333	1.02076	NM	724	741	17	0.977058	0.224496	3225	741	3225
731	380	128	-19.9957	-158.114	19.9957	1.58669	-1.38112	-1.50862	0.95978	0.982786	NM	698	729	31	0.957476	0.225963	3089	729	3089
732	381	149	-21.9281	-157.919	21.9281	1.58463	-1.23482	-1.00404	0.805361	0.954631	NM	671.4	705	33.6	0.95234	0.229069	2931	705	2931
733	382	31	-10.4199	-161.001	10.4199	1.59222	-1.76419	-2.24829	1.29027	1.1323	NM	724.8	734	9.2	0.987466	0.216294	3351	734	3351
734	383	40	-19.2688	-158.937	19.2688	1.58477	-1.78368	-2.29743	1.01831	0.97921	NM	725.8	737	11.2	0.984803	0.225334	3221	737	3221
735	384	107	-20.1612	-157.341	20.1612	1.58926	-1.48877	-2.06239	0.961545	0.946385	NM	701	728	27	0.962912	0.226202	3099	728	3099
736	385	111	-19.8671	-157.702	19.8671	1.58838	-1.43301	-1.88752	0.983555	0.981917	NM	703.4	731	27.6	0.962244	0.225811	3115	731	3115
737	392	32	-8.98802	-157.981	8.98802	1.60488	-1.53179	-2.35036	1.29226	0.639943	NM	706.8	717	10.2	0.985774	0.214117	3301	717	3301
738	394	108	-37.1124	-12.2851	37.1124	1.48014	-1.02857	0.677725	-0.521485	0.968467	NM	466.8	492	25.2	0.94878	0.271553	1719	492	1719
739	395	92	-37.3005	-12.6781	37.3005	1.48264	-1.58504	-0.183969	-0.30893	0.886843	NM	469	492	23	0.953252	0.271098	1730	492	1730
740	399	44	-49.3013	69.4849	49.3013	1.53619	0.237944	0.583543	-1.45064	-0.103714	NM	476.6	491	14.4	0.970672	0.322245	1479	491	1479
741	401	11	-53.0932	73.5169	53.0932	1.54019	-0.647103	0.882939	-2.16422	-0.14464	NM	430.2	434	3.8	0.991244	0.331178	1299	434	1299
742	402	105	71.0147	-8.38644	71.0147	1.28454	-0.62662	0.739607	-2.08396	0.0669724	NM	122.6	165	42.4	0.74303	0.32957	372	165	372
743	404	52	-20.5082	-29.3033	20.5082	1.3067	-1.64945	-0.159624	0.84623	0.0826102	NM	710.6	724	13.4	0.981492	0.226956	3131	724	3131
744	405	297	45.9057	149.949	45.9057	1.22361	-0.243828	0.42993	-1.52795	0.50425	NM	434	519	85	0.836224	0.315866	1374	519	1374
745	406	242	46.948	151.996	46.948	1.17415	-0.664385	0.473938	-1.56532	0.653481	NM	444.2	514	69.8	0.864202	0.319109	1392	514	1392
746	407	215	47.337	152.478	47.337	1.16346	-1.12147	0.280391	-1.61577	0.647843	NM	446.6	511	64.4	0.873973	0.318772	1401	511	1401
747	409	209	47.746	153.013	47.746	1.13855	-1.15924	0.148318	-1.60872	0.625097	NM	445.8	508	62.2	0.877559	0.320489	1391	508	1391
748	410	130	48.0805	153.216	48.0805	1.12274	-1.21459	0.437622	-1.63424	0.603354	NM	463.8	504	40.2	0.920238	0.319202	1453	504	1453
749	411	54	7.11907	171.216	7.11907	1.53413	-1.46322	-2.11895	1.25219	1.59097	NM	678.8	694	15.2	0.978098	0.211662	3207	694	3207
750	413	98	46.5209	150.869	46.5209	1.21151	-1.48818	-0.0690413	-1.51125	0.559446	NM	496.6	516	19.4	0.962403	0.320181	1551	516	1551
751	414	862	32.7463	-16.9991	32.7463	1.21182	-0.43532	0.59884	-0.100951	-0.280972	NM	257.6	520	262.4	0.495385	0.215745	1194	520	1194
752	415	212	32.5076	-16.5088	32.5076	1.19953	-1.59998	-0.313423	0.215187	-0.623793	NM	460.8	523	62.2	0.881071	0.247476	1862	523	1862
753	416	395	33.0692	-16.3422	33.0692	1.21016	-1.28916	-0.266624	0.229958	-0.901173	NM	391.4	516	124.6	0.758527	0.239096	1637	516	1637
754	418	167	17.0565	-25.1701	17.0565	1.26067	-0.415845	0.662035	0.502912	-1.37923	NM	708.8	754	45.2	0.940053	0.2215	3200	754	3200
755	419	121	16.8455	-24.9678	16.8455	1.25654	-0.783249	-0.0302177	0.803375	-2.42373	NM	726	755	29	0.961589	0.22311	3254	755	3254
756	421	122	16.5985	-24.2562	16.5985	1.23387	-0.655633	0.381877	0.641449	-1.87699	NM	724.4	756	31.6	0.958201	0.22214	3261	756	3261
757	422	69	16.7372	-22.9314	16.7372	1.2025	-0.787109	-0.450054	0.764655	-3.14597	NM	737.4	756	18.6	0.975397	0.222779	3310	756	3310
758	423	92	16.0983	-22.814	16.0983	1.19047	-0.483488	-0.462323	0.786201	-3.11459	NM	734	758	24	0.968338	0.222021	3306	758	3306
759	424	81	15.218	-23.1606	15.218	1.19952	-0.729155	-0.411214	0.886605	-2.13442	NM	739.8	760	20.2	0.973421	0.221696	3337	760	3337
760	425	145	15.0837	-23.6248	15.0837	1.21014	-0.344564	0.406823	0.747609	-1.48718	NM	723	760	37	0.951316	0.220696	3276	760	3276
761	426	127	14.9283	-24.3843	14.9283	1.23469	-0.565979	0.89534	0.333033	-1.13444	NM	727	760	33	0.956579	0.22057	3296	760	3296
762	427	88	14.8516	-24.7055	14.8516	1.24491	-1.14853	0.169113	0.466188	-1.44977	NM	738	760	22	0.971053	0.221223	3336	760	3336
763	428	231	32.3094	-64.7672	32.3094	1.30331	-1.13568	-1.51676	0.657203	0.634802	NM	464	525	61	0.88381	0.249731	1858	525	1858
764	429	46	16.7665	-24.745	16.7665	1.25191	-1.33331	-0.489376	0.749324	-2.25971	NM	746.2	756	9.8	0.987037	0.223882	3333	756	3333
765	431	47	16.6182	-24.5878	16.6182	1.24841	-1.84349	-1.15077	0.760196	-2.18518	NM	744.2	756	11.8	0.984392	0.223082	3336	756	3336
766	451	186	-16.494	-151.739	16.494	1.61316	-1.35027	-0.221559	1.08129	0.897349	NM	714.4	757	42.6	0.943725	0.22325	3200	757	3200
767	460	226	-16.7465	-151.003	16.7465	1.61508	-1.08084	-0.103857	1.02711	0.893866	NM	703.2	756	52.8	0.930159	0.223026	3153	756	3153
768	465	27	-17.6571	-150.629	17.6571	1.61506	-1.61911	-1.1318	1.01904	0.925951	NM	742.6	751	8.4	0.988815	0.223877	3317	751	3317
769	479	182	-16.4422	-152.265	16.4422	1.61161	-1.61085	-0.48388	1.10898	0.925669	NM	712.2	757	44.8	0.940819	0.222146	3206	757	3206
770	481	332	-17.5291	-149.834	17.5291	1.61753	-0.936145	0.305174	0.895677	0.855172	NM	680.8	752	71.2	0.905319	0.225729	3016	752	3016
771	494	380	-16.822	-151.437	16.822	1.61356	-0.860993	0.185169	0.989821	0.975123	NM	673.6	755	81.4	0.892185	0.224908	2995	755	2995
772	496	34	-15.1437	-147.57	15.1437	1.61688	-1.02646	-2.35036	1.14321	0.769945	NM	749.4	760	10.6	0.986053	0.221388	3385	760	3385
773	499	12	-16.0685	-142.416	16.0685	1.60762	-1.37057	-2.37843	1.13149	0.62929	NM	753.4	758	4.6	0.993931	0.222439	3387	758	3387
774	505	198	-16.623	-151.494	16.623	1.61368	-1.03816	-0.201901	1.03871	0.895527	NM	712.4	756	43.6	0.942328	0.223673	3185	756	3185
775	507	637	-17.6775	-149.401	17.6775	1.61825	-0.332173	0.568689	0.745877	0.956997	NM	619.6	751	131.4	0.825033	0.228973	2706	751	2706
776	509	30	-14.6287	-145.206	14.6287	1.6104	-1.51122	-2.24829	1.18813	0.668722	NM	751.2	760	8.8	0.988421	0.221071	3398	760	3398
777	521	57	-17.0045	-149.567	17.0045	1.61917	-1.83597	-2.15942	1.0377	0.886286	NM	738.4	755	16.6	0.978013	0.22288	3313	755	3313
778	528	49	-16.262	-151.816	16.262	1.61332	-1.66618	-2.47026	1.13054	0.913234	NM	742	758	16	0.978892	0.221824	3345	758	3345
779	537	1	-57.0778	-26.6822	57.0778	1.47476	-1.65948	-4.5583	-1.82136	0.836321	NM	364.8	365	0.2	0.999452	0.337778	1080	365	1080
780	555	308	53.6664	-166.895	53.6664	1.0064	-0.050269	0.598462	-1.40416	0.683345	NM	323.6	424	100.4	0.763208	0.334298	968	424	968
781	558	140	-33.6478	-78.849	33.6478	1.20015	-1.21021	0.0371519	-0.224445	0.128577	NM	475	509	34	0.933202	0.256618	1851	509	1851
782	559	113	-33.7675	-80.792	33.7675	1.23978	-1.18914	0.406823	-0.412008	0.202364	NM	480.4	508	27.6	0.945669	0.256898	1870	508	1870
783	566	401	-14.3003	-170.718	14.3003	1.54554	-0.918155	-0.156215	1.08992	1.64693	NM	680.8	759	78.2	0.89697	0.224835	3028	759	3028
784	568	217	-14.1722	-169.664	14.1722	1.55108	-1.77333	-0.224056	1.08677	1.68286	NM	713.4	759	45.6	0.939921	0.222035	3213	759	3213
785	569	218	-14.1786	-169.62	14.1786	1.55116	-1.79147	-0.206763	1.1234	1.61075	NM	714.8	759	44.2	0.941765	0.22254	3212	759	3212
786	570	380	-14.242	-169.468	14.242	1.55154	-1.17454	0.21488	1.00992	1.71984	NM	685.8	759	73.2	0.903557	0.224852	3050	759	3050
787	574	14	10.3029	-109.217	10.3029	1.30735	-1.69521	-2.85501	1.35132	3.09982	NM	726.8	732	5.2	0.992896	0.216117	3363	732	3363
788	575	35	-7.33933	72.4343	7.33933	1.39921	-1.31194	-1.88752	1.21832	1.29353	NM	685.6	697	11.4	0.983644	0.211932	3235	697	3235
789	577	98	0.284458	174.113	0.284458	1.5229	-0.650497	-2.13889	1.28848	0.766926	NM	583.8	613	29.2	0.952365	0.201588	2896	613	2896
790	578	314	-13.7667	-177.105	13.7667	1.50939	-0.892866	-0.183969	1.13568	1.45457	NM	692.8	758	65.2	0.913984	0.222265	3117	758	3117
791	593	175	49.1207	154.526	49.1207	1.03407	-1.09641	0.283986	-1.6449	0.538251	NM	434	493	59	0.880325	0.319823	1357	493	1357
792	594	37	1.85074	-157.353	1.85074	1.59694	-0.569497	-2.04452	1.25278	1.15463	NM	616.4	630	13.6	0.978413	0.20458	3013	630	3013
793	597	877	45.076	147.877	45.076	1.2188	-0.00835517	0.523787	-1.42855	0.340523	NM	268.8	521	252.2	0.515931	0.328606	818	521	818
794	600	138	50.8624	155.57	50.8624	0.802287	-0.896619	0.760852	-1.859	0.275786	NM	433	469	36	0.923241	0.332821	1301	469	1301
795	604	85	-0.52847	166.934	0.52847	1.48579	-1.4649	-1.43939	1.25127	0.997934	NM	594.4	616	21.6	0.964935	0.203631	2919	616	2919
796	606	289	-12.5032	177.08	12.5032	1.48803	-1.24298	-0.769238	1.1952	1.59223	NM	686.8	752	65.2	0.913298	0.219005	3136	752	3136
797	627	545	-43.9385	-176.525	43.9385	1.48624	-0.405752	-0.590233	-0.52521	0.178766	NM	378.2	520	141.8	0.727308	0.321053	1178	520	1178
798	678	174	52.3558	175.919	52.3558	1.27568	-1.50472	-0.100713	-1.44362	0.0418836	NM	394.6	446	51.4	0.884753	0.334407	1180	446	1180
799	680	134	18.1164	145.767	18.1164	1.46095	-1.23788	-0.21783	1.12324	0.826974	NM	714.2	747	32.8	0.956091	0.224028	3188	747	3188
800	694	37	17.3682	-87.8571	17.3682	0.649352	-0.945694	-2.24829	1.14479	0.800236	NM	742.6	753	10.4	0.986189	0.223742	3319	753	3319
801	695	59	17.3498	-87.5378	17.3498	0.803009	-1.80521	-2.85501	1.17167	0.854811	NM	735.2	753	17.8	0.976361	0.222991	3297	753	3297
802	700	263	19.6846	-80.0403	19.6846	1.19933	-1.32407	-2.47026	1.15647	0.386427	NM	661.6	733	71.4	0.902592	0.222461	2974	733	2974
803	706	26	4.6838	-160.38	4.6838	1.59765	-1.58507	-2.11895	1.20935	1.25367	NM	654	663	9	0.986425	0.208679	3134	663	3134
804	742	112	18.7722	145.668	18.7722	1.45623	-1.24489	0.161299	0.964203	0.830932	NM	717.6	742	24.4	0.967116	0.225873	3177	742	3177
805	743	53	14.8525	145.559	14.8525	1.48073	-1.78029	-1.01976	1.23611	1.01473	NM	747.4	760	12.6	0.983421	0.221715	3371	760	3371
806	747	119	17.5996	145.833	17.5996	1.4647	-1.60238	-0.0397201	1.08877	0.86692	NM	723.2	751	27.8	0.962983	0.224179	3226	751	3226
807	748	101	16.3522	145.677	16.3522	1.47175	-1.32965	0.0268063	1.11433	1.00841	NM	733.4	757	23.6	0.968824	0.222986	3289	757	3289
808	753	60	19.6831	145.419	19.6831	1.44902	-1.51229	0.085073	1.06804	0.69866	NM	718.4	733	14.6	0.980082	0.226125	3177	733	3177
809	780	475	13.4435	144.777	13.4435	1.47252	-0.523054	-0.437999	1.22164	1.13018	NM	646	757	111	0.853369	0.218465	2957	757	2957
810	844	277	14.1574	145.214	14.1574	1.4793	-1.05475	-0.291003	1.20125	1.07261	NM	696.6	759	62.4	0.917787	0.220932	3153	759	3153
811	845	248	15.1891	145.754	15.1891	1.47913	-0.963192	-0.329272	1.22795	1.01677	NM	699.2	760	60.8	0.92	0.220498	3171	760	3171
812	854	181	15.0134	145.632	15.0134	1.47963	-1.01236	-0.962558	1.24431	1.01506	NM	715.4	760	44.6	0.941316	0.220802	3240	760	3240
813	903	24	-2.81264	-171.673	2.81264	1.57032	-1.63778	-2.91482	1.3162	-0.393196	NM	632.4	641	8.6	0.986583	0.206532	3062	641	3062
814	905	23	-4.51477	-172.183	4.51477	1.56389	-1.75982	-2.53908	1.34206	0.291359	NM	653.4	661	7.6	0.988502	0.208821	3129	661	3129
815	908	19	-3.12749	-171.085	3.12749	1.57172	-1.82143	-2.79999	1.32777	0.00182665	NM	637.4	645	7.6	0.988217	0.206948	3080	645	3080
816	910	18	-4.4554	-171.244	4.4554	1.56769	-1.7279	-2.50381	1.34615	0.191478	NM	653.4	660	6.6	0.99	0.208621	3132	660	3132
817	921	464	36.588	27.1683	36.588	0.545849	-1.28444	-0.0630763	0.230591	-0.272729	NM	360.4	492	131.6	0.73252	0.261159	1380	492	1380
818	925	80	28.6372	-112.83	28.6372	0.538629	-1.31222	-0.309163	0.481699	-2.62519	NM	569	589	20	0.966044	0.241102	2360	589	2360
819	927	123	28.702	-112.578	28.702	0.67685	-1.28745	-0.297931	0.511944	-2.49109	NM	557	588	31	0.947279	0.241126	2310	588	2310
820	930	74	27.4416	-111.88	27.4416	0.681643	-1.65909	-0.896325	0.722947	-2.13573	NM	594.8	612	17.2	0.971895	0.238876	2490	612	2490
821	931	135	27.2186	-112.074	27.2186	0.315682	-1.37991	-0.739499	0.705062	-2.15301	NM	585	616	31	0.949675	0.238581	2452	616	2452
822	933	118	26.1199	-111.274	26.1199	0.205745	-1.77921	-0.654951	0.651153	-1.84676	NM	607.8	637	29.2	0.95416	0.235399	2582	637	2582
823	936	120	25.6833	-111.035	25.6833	0.506344	-1.5102	-0.857557	0.704842	-1.78553	NM	615.4	645	29.6	0.954109	0.234527	2624	645	2624
824	971	18	-46.0981	50.2346	46.0981	1.45217	-1.12651	0.0738078	-1.26771	1.21018	NM	511.2	518	6.8	0.986873	0.310571	1646	518	1646
825	972	19	-46.4118	51.7591	46.4118	1.46082	-0.891005	0.1934	-1.30614	1.21607	NM	510	517	7	0.98646	0.312118	1634	517	1634
826	973	31	-37.8363	77.5566	37.8363	1.5162	-1.19804	0.099291	-0.378495	0.410141	NM	485.2	493	7.8	0.984178	0.273044	1777	493	1777
827	974	11	-38.7222	77.523	38.7222	1.51609	-1.71956	-0.698415	-0.287537	0.270533	NM	492.8	495	2.2	0.995556	0.27701	1779	495	1779
828	975	153	-52.5436	169.162	52.5436	1.44046	-0.986283	-0.148327	-1.05654	0.512267	NM	403.4	443	39.6	0.910609	0.339277	1189	443	1189
829	982	129	49.4235	154.759	49.4235	0.985999	-0.593187	0.369321	-1.67044	0.526255	NM	458.8	489	30.2	0.938241	0.330548	1388	489	1388
830	983	106	48.8219	154.109	48.8219	1.06062	-0.9704	0.143203	-1.66169	0.573198	NM	467.4	497	29.6	0.940443	0.324133	1442	497	1442
831	984	4103	-21.3066	165.7	21.3066	1.25575	0.513718	0.538394	0.67027	0.850246	NM	-150.4	714	864.4	0	0.154098	-976	714	976
832	1032	2492	12.2967	92.7856	12.2967	0.918596	0.172547	-0.0079334	1.16652	1.40125	NM	210.4	750	539.6	0.280533	0.226237	930	750	930
833	1034	1757	-4.92375	150.62	4.92375	1.24484	0.794582	0.79268	0.960746	1.6128	NM	335.2	666	330.8	0.503303	0.237226	1413	666	1413
834	1048	982	-20.2836	57.572	20.2836	1.4064	-0.16398	0.0866673	0.671256	0.789481	NM	515.4	726	210.6	0.709917	0.232686	2215	726	2215
835	1054	1730	7.52546	93.5991	7.52546	1.1649	-0.187107	-0.115508	1.18455	1.31894	NM	321.8	699	377.2	0.460372	0.207881	1548	699	1548
836	1058	11986	11.7364	122.866	11.7364	1.17087	1.3218	0.972675	1.06249	1.2708	NM	-1634.6	746	2380.6	0	0.190668	-8573	746	8573
837	1059	266	-19.7167	63.4213	19.7167	1.45764	-0.990579	-0.462323	0.854537	0.28258	NM	671.4	733	61.6	0.915962	0.226137	2969	733	2969
838	1061	267	-10.9397	166.248	10.9397	1.42499	-0.380588	0.0515468	1.18782	1.95114	NM	690	739	49	0.933694	0.220447	3130	739	3130
839	1063	2399	-8.14116	158.307	8.14116	1.35365	0.711738	0.886683	1.05499	1.58094	NM	256.6	707	450.4	0.362942	0.28385	904	707	904
840	1067	397	21.758	-71.8243	21.758	1.27346	-0.349879	-1.69316	1.10116	-0.185527	NM	610.4	707	96.6	0.863366	0.226494	2695	707	2695
841	1071	1178	-16.2122	167.723	16.2122	1.39974	0.3902	0.628451	0.943719	1.46055	NM	538.6	758	219.4	0.710554	0.242941	2217	758	2217
842	1075	684	-12.824	45.1439	12.824	1.15828	-0.637903	-0.101759	0.978801	0.541024	NM	604	754	150	0.801061	0.220036	2745	754	2745
843	1312	69	-27.1198	-109.355	27.1198	1.52367	-0.869687	-0.267956	0.457097	0.347307	NM	601	618	17	0.972492	0.237737	2528	618	2528
844	1313	35	-26.3235	-79.9752	26.3235	1.26804	-1.76876	-0.31771	-0.0431885	-1.90743	NM	623.6	633	9.4	0.98515	0.235855	2644	633	2644
845	1500	294	12.9519	-81.5232	12.9519	0.980131	-1.21259	-0.506134	1.17071	0.799862	NM	685	754	69	0.908488	0.218501	3135	754	3135
846	10128	499	-54.332	-67.4014	54.332	0.615738	0.544669	0.464807	-1.23542	-0.779337	NM	274.8	413	138.2	0.665375	0.371351	740	413	740
847	10674	467	62.0503	-6.86364	62.0503	1.19857	-0.20956	0.0930081	-1.1224	1.3899	NM	83.6	281	197.4	0.297509	0.236827	353	281	353
848	11474	737	35.9232	14.399	35.9232	1.03371	-0.676753	-0.728995	0.268645	-0.648408	NM	247.6	494	246.4	0.501215	0.218728	1132	494	1132

## Sheet: edfig4c
	entity_ID	sprich	latitude	longitude	abslatitude	dist	area	elev_range	temp	prec	nfix	diff	exp	obs	debt	debt.c	sprichdiff	debt.weights	debt.c.weights
1	3	46	-10.4853	105.637	10.4853	1.34276	-0.924942	-0.502375	0.848236	0.985565	nfix	198.8	214	15.2	0.928972	0.467765	425	214	425
2	125	10	-12.1636	96.8733	12.1636	1.38492	-1.48608	-2.24829	1.14918	0.996208	nfix	221.4	223	1.6	0.992825	0.465126	476	223	476
3	127	38	-31.553	159.077	31.553	1.19036	-1.53458	-0.332193	0.31082	0.721365	nfix	125.6	132	6.4	0.951515	0.422896	297	132	297
4	128	23	-29.0326	167.952	29.0326	1.35409	-1.30758	-0.598806	0.327598	0.455396	nfix	144	148	4	0.972973	0.424779	339	148	339
5	129	8	-54.6284	158.864	54.6284	1.41556	-0.936305	-0.431204	-1.33918	0.142207	nfix	46.2	47	0.8	0.982979	0.130141	355	47	355
6	131	30	39.6991	-31.1052	39.6991	1.40641	-1.54052	-0.0464508	0.0894212	0.553478	nfix	97.6	100	2.4	0.976	0.293093	333	100	333
7	132	38	39.4419	-31.2025	39.4419	1.40762	-0.922072	0.127625	0.0676551	0.746025	nfix	96.8	100	3.2	0.968	0.301558	321	100	321
8	133	50	38.5782	-28.7013	38.5782	1.3861	-0.861884	0.222765	0.0882479	0.476599	nfix	100.6	103	2.4	0.976699	0.338721	297	103	297
9	134	46	38.4695	-28.3336	38.4695	1.38084	-0.584902	0.766804	0.0532544	0.508431	nfix	99.8	103	3.2	0.968932	0.332667	300	103	300
10	135	33	39.0523	-28.0113	39.0523	1.37923	-1.1693	-0.432897	0.120522	0.288415	nfix	98.6	101	2.4	0.976238	0.308125	320	101	320
11	136	44	38.6372	-28.0292	38.6372	1.3779	-0.761426	0.226674	0.0704534	0.47133	nfix	99.8	103	3.2	0.968932	0.328289	304	103	304
12	137	49	38.7239	-27.2123	38.7239	1.37039	-0.615748	0.212895	0.120413	0.359898	nfix	98.8	102	3.2	0.968627	0.329333	300	102	300
13	138	52	37.7954	-25.4819	37.7954	1.35103	-0.433825	0.250928	0.050649	0.218515	nfix	101	105	4	0.961905	0.353147	286	105	286
14	139	39	36.9713	-25.0998	36.9713	1.35214	-1.03208	-0.188705	0.108661	-0.107522	nfix	104.8	108	3.2	0.97037	0.358904	292	108	292
15	145	164	27.7465	-18.0066	27.7465	1.11738	-0.727656	0.468017	0.207401	-1.36203	nfix	105.8	157	51.2	0.673885	0.492093	215	157	215
16	146	200	28.6899	-17.8583	28.6899	1.13291	-0.445175	0.806242	0.00112217	-0.989889	nfix	90.8	150	59.2	0.605333	0.546988	166	150	166
17	147	186	28.1174	-17.2326	28.1174	1.09287	-0.637286	0.463887	0.18156	-1.30969	nfix	99.6	154	54.4	0.646753	0.53262	187	154	187
18	148	277	28.2911	-16.5563	28.2911	1.06539	-0.13819	1.08863	-0.0187349	-1.12812	nfix	69.8	153	83.2	0.456209	0.742553	94	153	94
19	149	250	27.9548	-15.5932	27.9548	0.994863	-0.21478	0.649852	0.201051	-1.50088	nfix	77.4	155	77.6	0.499355	0.6192	125	155	125
20	150	146	28.4061	-14.0365	28.4061	0.864687	-0.196938	0.0590474	0.419415	-2.38862	nfix	105.6	152	46.4	0.694737	0.471429	224	152	224
21	151	136	29.0245	-13.6418	29.0245	0.914139	-0.406088	-0.0474177	0.361055	-2.23249	nfix	101.6	148	46.4	0.686486	0.449558	226	148	226
22	155	21	-1.3784	-89.6787	1.3784	1.28611	-1.15321	-0.883158	0.792786	-0.669693	nfix	140	148	8	0.945946	0.405797	345	148	345
23	156	24	-0.385734	-91.5129	0.385734	1.32163	-0.474137	0.458807	0.772378	-1.35978	nfix	133.2	142	8.8	0.938028	0.4	333	142	333
24	157	33	-1.2936	-90.4353	1.2936	1.3012	-0.853632	-0.187518	0.737854	-0.834183	nfix	135.2	148	12.8	0.913514	0.406006	333	148	333
25	158	9	0.325229	-89.9568	0.325229	1.29619	-1.5718	-1.57662	0.881434	-1.38346	nfix	138.8	142	3.2	0.977465	0.398851	348	142	348
26	159	43	-0.559293	-91.1843	0.559293	1.3105	0.108287	0.56034	0.74227	-1.32585	nfix	129.4	143	13.6	0.904895	0.409494	316	143	316
27	160	9	0.332085	-90.4757	0.332085	1.30522	-0.941547	-0.561043	0.886765	-1.07007	nfix	138	142	4	0.971831	0.396552	348	142	348
28	161	25	0.586845	-90.757	0.586845	1.31177	-1.17105	-0.114441	0.827877	-0.858194	nfix	133.4	143	9.6	0.932867	0.399401	334	143	334
29	162	21	-0.610811	-90.6658	0.610811	1.30811	-1.52462	-0.349987	0.729675	-1.84765	nfix	136	144	8	0.944444	0.40118	339	144	339
30	163	43	-0.826798	-89.4306	0.826798	1.27955	-0.517465	-0.0283328	0.786414	-0.585378	nfix	129	145	16	0.889655	0.40566	318	145	318
31	164	47	-0.627248	-90.3584	0.627248	1.29902	-0.35117	0.088258	0.75975	-1.55092	nfix	127.2	144	16.8	0.883333	0.40639	313	144	313
32	165	15	-0.818429	-90.0588	0.818429	1.29591	-1.42765	-0.723803	0.788992	-1.05976	nfix	137.8	145	7.2	0.950345	0.398266	346	145	346
33	166	38	-0.266245	-90.7125	0.266245	1.30665	-0.50863	0.123864	0.812821	-1.69655	nfix	125.8	141	15.2	0.892199	0.395597	318	141	318
34	171	67	19.5981	-155.518	19.5981	1.53193	0.341243	1.17911	0.0777848	0.826495	nfix	201.4	215	13.6	0.936744	0.493627	408	215	408
35	172	62	22.0584	-159.524	22.0584	1.52966	-0.239788	0.506272	0.540615	0.823431	nfix	185.4	199	13.6	0.931658	0.476607	389	199	389
36	173	18	20.5476	-156.609	20.5476	1.53501	-0.977626	-0.35149	0.767891	0.226736	nfix	204.2	209	4.8	0.977033	0.455804	448	209	448
37	176	47	20.835	-156.927	20.835	1.53517	-0.641735	0.209573	0.690261	0.386494	nfix	198.4	208	9.6	0.953846	0.475779	417	208	417
38	180	67	20.7904	-156.337	20.7904	1.53213	-0.159977	0.960486	0.416247	0.760327	nfix	194.4	208	13.6	0.934615	0.489673	397	208	397
39	181	7	28.2081	-177.367	28.2081	1.50433	-1.82728	-2.18058	0.715615	0.559625	nfix	154	154	0	1	0.420765	366	154	366
40	183	56	21.1332	-157.015	21.1332	1.53366	-0.460315	0.476201	0.683133	0.61019	nfix	195.6	206	10.4	0.949515	0.482963	405	206	405
41	186	21	21.8966	-160.152	21.8966	1.53071	-0.823464	-0.424476	0.775675	-0.393402	nfix	196	200	4	0.98	0.454756	431	200	431
42	187	60	21.4587	-157.973	21.4587	1.53318	-0.216872	0.359215	0.738332	0.757429	nfix	190.2	203	12.8	0.936946	0.479093	397	203	397
43	189	193	64.9907	-18.5941	64.9907	1.28807	1.01054	0.698323	-1.67556	0.180205	nfix	15	23	8	0.652174	0	-1	23	1
44	202	130	-21.1333	55.5327	21.1333	1.38676	-0.077076	0.957349	0.157433	0.6927	nfix	163.6	206	42.4	0.794175	0.49426	331	206	331
45	203	8	-7.99629	-140.687	7.99629	1.57945	-1.28388	-0.192279	1.04953	0.36647	nfix	195.4	197	1.6	0.991878	0.45023	434	197	434
46	206	4	-7.91764	-140.57	7.91764	1.57903	-1.74879	-0.266624	1.10427	-0.0549173	nfix	196	196	0	1	0.448513	437	196	437
47	207	28	-9.77478	-139.014	9.77478	1.58028	-0.682176	0.357606	0.924127	0.833066	nfix	201	209	8	0.961722	0.462069	435	209	435
48	211	33	-8.86624	-140.139	8.86624	1.58053	-0.658179	0.338547	0.936819	0.769143	nfix	192.6	203	10.4	0.948768	0.459666	419	203	419
49	212	22	-9.94499	-139.089	9.94499	1.58148	-1.11956	0.111687	0.983017	0.715251	nfix	205.4	211	5.6	0.97346	0.463657	443	211	443
50	213	25	-8.90932	-139.552	8.90932	1.57949	-1.04846	0.112455	1.02865	0.731489	nfix	195.8	203	7.2	0.964532	0.457477	428	203	428
51	214	23	-9.39786	-140.074	9.39786	1.58239	-0.998112	0.151948	1.01778	0.792987	nfix	203	207	4	0.980676	0.465596	436	207	436
52	217	12	-24.3767	-128.323	24.3767	1.59742	-1.25997	-2.01012	0.735601	0.551665	nfix	178	182	4	0.978022	0.43309	411	182	411
53	220	4	11.2942	166.876	11.2942	1.52824	-1.66063	-2.47026	1.26802	0.955933	nfix	218.2	219	0.8	0.996347	0.459368	475	219	475
54	237	83	29.9723	129.923	29.9723	1.18216	-1.59269	-0.133913	0.32852	1.4319	nfix	122.8	142	19.2	0.864789	0.458209	268	142	268
55	238	104	29.8488	129.871	29.8488	1.1861	-1.32505	0.161299	0.247434	1.46454	nfix	118.2	143	24.8	0.826573	0.474699	249	143	249
56	241	70	29.6412	129.713	29.6412	1.19183	-1.37776	0.0268063	0.354785	1.451	nfix	131.2	144	12.8	0.911111	0.460351	285	144	285
57	242	71	29.4594	129.602	29.4594	1.19679	-1.76325	-0.181613	0.400042	1.41392	nfix	131.4	145	13.6	0.906207	0.459441	286	145	286
58	244	96	29.1466	129.208	29.1466	1.20321	-1.78606	-0.652615	0.501754	1.29943	nfix	127	147	20	0.863946	0.479245	265	147	265
59	247	116	28.323	129.972	28.323	1.23282	-1.17514	-0.876668	0.646023	1.31351	nfix	121	153	32	0.79085	0.47451	255	153	255
60	277	52	-9.42548	46.3688	9.42548	1.20749	-0.877304	-2.29743	1.13203	0.112592	nfix	191.8	207	15.2	0.92657	0.471253	407	207	407
61	278	20	-9.73086	46.5115	9.73086	1.21416	-1.64273	-2.15942	1.13965	0.0768285	nfix	202.6	209	6.4	0.969378	0.458371	442	209	442
62	279	30	-9.72632	47.5732	9.72632	1.24294	-1.83466	-2.57625	1.15113	0.271798	nfix	202.6	209	6.4	0.969378	0.468981	432	209	432
63	280	25	-10.0866	47.7417	10.0866	1.24729	-1.67126	-1.97737	1.14121	0.0693138	nfix	205.6	212	6.4	0.969811	0.465158	442	212	442
64	283	16	-10.1593	51.1656	10.1593	1.31731	-1.7247	-2.35036	1.11498	0.26988	nfix	208.8	212	3.2	0.984906	0.462971	451	212	451
65	285	8	-16.6031	59.5873	16.6031	1.42124	-1.81032	-2.24829	1.03481	0.147004	nfix	226.4	228	1.6	0.992982	0.464887	487	228	487
66	289	14	-7.12964	56.28	7.12964	1.37376	-1.69852	-2.35036	1.15403	0.919113	nfix	186	190	4	0.978947	0.446043	417	190	417
67	296	176	24.2598	-76.6441	24.2598	0.836439	0.4135	-1.17029	0.987544	0.261517	nfix	111.6	182	70.4	0.613187	0.451822	247	182	247
68	327	120	17.6315	-63.2375	17.6315	1.24292	-1.59212	0.0498688	0.957588	0.306905	nfix	191.4	225	33.6	0.850667	0.517297	370	225	370
69	331	110	17.4908	-62.9763	17.4908	1.23848	-1.44835	-0.144974	1.10039	0.32775	nfix	186.8	226	39.2	0.826549	0.489005	382	226	382
70	334	246	13.8984	-60.9668	13.8984	1.09654	-0.490366	0.154839	1.10127	1.03376	nfix	137.8	229	91.2	0.601747	0.5512	250	229	250
71	335	119	18.0617	-63.0627	18.0617	1.25278	-1.04684	-0.390193	1.12082	0.159335	nfix	181.4	223	41.6	0.813453	0.491599	369	223	369
72	348	25	18.7918	-110.975	18.7918	1.14929	-0.932636	0.21488	0.819963	-1.129	nfix	212	220	8	0.963636	0.462882	458	220	458
73	349	1	19.31	-110.803	19.31	1.12574	-1.71384	-4.5583	0.928328	-1.30639	nfix	217	217	0	1	0.454927	477	217	477
74	350	13	18.3568	-114.724	18.3568	1.22766	-1.48381	-0.657295	0.864525	-2.21362	nfix	216.4	222	5.6	0.974775	0.457505	473	222	473
75	351	20	29.0398	-118.285	29.0398	1.04032	-0.753194	0.369321	0.155836	-2.2446	nfix	138.4	148	9.6	0.935135	0.404678	342	148	342
76	352	6	-49.6862	178.774	49.6862	1.4728	-1.45486	-0.493065	-0.927612	-0.0868905	nfix	63.2	64	0.8	0.9875	0.147319	429	64	429
77	354	5	3.85111	-159.297	3.85111	1.59683	-1.36454	-2.20242	1.20854	0.772245	nfix	164.2	165	0.8	0.995152	0.424289	387	165	387
78	355	19	8.62158	150.926	8.62158	1.44379	-1.74773	-2.35036	1.24677	1.54201	nfix	196.2	201	4.8	0.976119	0.456279	430	201	430
79	356	5	-40.3188	-9.94232	40.3188	1.4672	-1.11875	0.131366	-0.650587	1.56277	nfix	96.4	98	1.6	0.983673	0.261957	368	98	368
80	358	3	-9.95743	-150.211	9.95743	1.61021	-1.77788	-2.29743	1.29389	0.312753	nfix	210.2	211	0.8	0.996209	0.454978	462	211	462
81	359	36	-19.0524	-169.859	19.0524	1.54	-0.7351	-1.41778	0.937646	1.12637	nfix	207	219	12	0.945205	0.465169	445	219	445
82	361	31	5.52886	-87.0619	5.52886	1.16287	-1.43054	-0.18515	0.897763	1.45937	nfix	170.8	178	7.2	0.959551	0.448294	381	178	381
83	362	12	-29.3809	-177.987	29.3809	1.47305	-1.33567	-0.220313	0.496595	0.882478	nfix	143.6	146	2.4	0.983562	0.415029	346	146	346
84	363	62	1.61539	7.39705	1.61539	1.01136	-0.917571	0.149045	0.921717	1.08096	nfix	127.6	150	22.4	0.850667	0.415635	307	150	307
85	364	172	0.238989	6.60226	0.238989	1.05275	-0.393385	0.657535	0.696826	1.26523	nfix	70.6	141	70.4	0.500709	0.385792	183	141	183
86	365	76	-1.43572	5.62983	1.43572	1.10492	-1.37097	-0.137212	0.292053	0.989638	nfix	123.4	149	25.6	0.828188	0.424055	291	149	291
87	366	3	-46.6358	37.9408	46.6358	1.39227	-1.24767	-0.090336	-1.21507	1.19043	nfix	75.2	76	0.8	0.989474	0.16861	446	76	446
88	367	3	-46.907	37.7404	46.907	1.3934	-0.702963	0.33189	-1.325	1.21574	nfix	74.2	75	0.8	0.989333	0.166368	446	75	446
89	368	33	-21.2346	-159.778	21.2346	1.57866	-1.13121	-0.225308	0.815604	0.980579	nfix	192.2	205	12.8	0.937561	0.450117	427	205	427
90	370	8	-7.94351	-14.367	7.94351	1.37207	-1.02471	0.0786583	0.445999	-1.89879	nfix	195.2	196	0.8	0.995918	0.450808	433	196	433
91	375	5	19.2921	166.635	19.2921	1.52859	-1.7444	-2.70161	1.17556	-0.0708453	nfix	217	217	0	1	0.458774	473	217	473
92	377	96	12.1845	-68.2896	12.1845	0.846357	-0.722226	-0.835912	1.2904	-0.681778	nfix	190.2	223	32.8	0.852915	0.487692	390	223	390
93	378	129	12.1941	-68.9726	12.1941	0.792037	-0.590793	-0.441422	1.25596	-0.59198	nfix	175.8	223	47.2	0.788341	0.492437	357	223	357
94	379	13	-18.8668	-159.776	18.8668	1.58213	-1.48865	-1.30669	1.0333	1.02076	nfix	215.2	220	4.8	0.978182	0.457872	470	220	470
95	380	22	-19.9957	-158.114	19.9957	1.58669	-1.38112	-1.50862	0.95978	0.982786	nfix	201.8	213	11.2	0.947418	0.448444	450	213	450
96	381	27	-21.9281	-157.919	21.9281	1.58463	-1.23482	-1.00404	0.805361	0.954631	nfix	188.8	200	11.2	0.944	0.444235	425	200	425
97	382	6	-10.4199	-161.001	10.4199	1.59222	-1.76419	-2.24829	1.29027	1.1323	nfix	212.4	214	1.6	0.992523	0.457759	464	214	464
98	383	7	-19.2688	-158.937	19.2688	1.58477	-1.78368	-2.29743	1.01831	0.97921	nfix	214.6	217	2.4	0.98894	0.455626	471	217	471
99	384	17	-20.1612	-157.341	20.1612	1.58926	-1.48877	-2.06239	0.961545	0.946385	nfix	205.6	212	6.4	0.969811	0.452863	454	212	454
100	385	16	-19.8671	-157.702	19.8671	1.58838	-1.43301	-1.88752	0.983555	0.981917	nfix	206.8	214	7.2	0.966355	0.451528	458	214	458
101	392	6	-8.98802	-157.981	8.98802	1.60488	-1.53179	-2.35036	1.29226	0.639943	nfix	203.2	204	0.8	0.996078	0.453571	448	204	448
102	394	7	-37.1124	-12.2851	37.1124	1.48014	-1.02857	0.677725	-0.521485	0.968467	nfix	106.4	108	1.6	0.985185	0.32638	326	108	326
103	395	5	-37.3005	-12.6781	37.3005	1.48264	-1.58504	-0.183969	-0.30893	0.886843	nfix	106.2	107	0.8	0.992523	0.322796	329	107	329
104	399	4	-49.3013	69.4849	49.3013	1.53619	0.237944	0.583543	-1.45064	-0.103714	nfix	65.2	66	0.8	0.987879	0.149885	435	66	435
105	401	4	-53.0932	73.5169	53.0932	1.54019	-0.647103	0.882939	-2.16422	-0.14464	nfix	51.2	52	0.8	0.984615	0.133333	384	52	384
106	402	41	71.0147	-8.38644	71.0147	1.28454	-0.62662	0.739607	-2.08396	0.0669724	nfix	13.4	15	1.6	0.893333	0.163415	82	15	82
107	404	7	-20.5082	-29.3033	20.5082	1.3067	-1.64945	-0.159624	0.84623	0.0826102	nfix	207.6	210	2.4	0.988571	0.451304	460	210	460
108	405	69	45.9057	149.949	45.9057	1.22361	-0.243828	0.42993	-1.52795	0.50425	nfix	70.2	79	8.8	0.888608	0.185714	378	79	378
109	406	56	46.948	151.996	46.948	1.17415	-0.664385	0.473938	-1.56532	0.653481	nfix	69.4	75	5.6	0.925333	0.17659	393	75	393
110	407	46	47.337	152.478	47.337	1.16346	-1.12147	0.280391	-1.61577	0.647843	nfix	68.2	73	4.8	0.934247	0.169231	403	73	403
111	409	48	47.746	153.013	47.746	1.13855	-1.15924	0.148318	-1.60872	0.625097	nfix	66.4	72	5.6	0.922222	0.166	400	72	400
112	410	32	48.0805	153.216	48.0805	1.12274	-1.21459	0.437622	-1.63424	0.603354	nfix	66.2	71	4.8	0.932394	0.159135	416	71	416
113	411	13	7.11907	171.216	7.11907	1.53413	-1.46322	-2.11895	1.25219	1.59097	nfix	184.4	190	5.6	0.970526	0.441148	418	190	418
114	413	27	46.5209	150.869	46.5209	1.21151	-1.48818	-0.0690413	-1.51125	0.559446	nfix	71.4	77	5.6	0.927273	0.169194	422	77	422
115	414	224	32.7463	-16.9991	32.7463	1.21182	-0.43532	0.59884	-0.100951	-0.280972	nfix	57.2	126	68.8	0.453968	0.55534	103	126	103
116	415	55	32.5076	-16.5088	32.5076	1.19953	-1.59998	-0.313423	0.215187	-0.623793	nfix	107	127	20	0.84252	0.391941	273	127	273
117	416	105	33.0692	-16.3422	33.0692	1.21016	-1.28916	-0.266624	0.229958	-0.901173	nfix	85.6	124	38.4	0.690323	0.389091	220	124	220
118	418	30	17.0565	-25.1701	17.0565	1.26067	-0.415845	0.662035	0.502912	-1.37923	nfix	215.8	227	11.2	0.950661	0.466091	463	227	463
119	419	22	16.8455	-24.9678	16.8455	1.25654	-0.783249	-0.0302177	0.803375	-2.42373	nfix	217.6	228	10.4	0.954386	0.460042	473	228	473
120	421	22	16.5985	-24.2562	16.5985	1.23387	-0.655633	0.381877	0.641449	-1.87699	nfix	218.4	228	9.6	0.957895	0.461734	473	228	473
121	422	16	16.7372	-22.9314	16.7372	1.2025	-0.787109	-0.450054	0.764655	-3.14597	nfix	220	228	8	0.964912	0.45929	479	228	479
122	423	17	16.0983	-22.814	16.0983	1.19047	-0.483488	-0.462323	0.786201	-3.11459	nfix	220.2	229	8.8	0.961572	0.459708	479	229	479
123	424	18	15.218	-23.1606	15.218	1.19952	-0.729155	-0.411214	0.886605	-2.13442	nfix	222.8	230	7.2	0.968696	0.464167	480	230	480
124	425	27	15.0837	-23.6248	15.0837	1.21014	-0.344564	0.406823	0.747609	-1.48718	nfix	220.4	230	9.6	0.958261	0.467941	471	230	471
125	426	22	14.9283	-24.3843	14.9283	1.23469	-0.565979	0.89534	0.333033	-1.13444	nfix	221.2	230	8.8	0.961739	0.464706	476	230	476
126	427	16	14.8516	-24.7055	14.8516	1.24491	-1.14853	0.169113	0.466188	-1.44977	nfix	222.8	230	7.2	0.968696	0.462241	482	230	482
127	428	41	32.3094	-64.7672	32.3094	1.30331	-1.13568	-1.51676	0.657203	0.634802	nfix	121.6	128	6.4	0.95	0.420761	289	128	289
128	429	8	16.7665	-24.745	16.7665	1.25191	-1.33331	-0.489376	0.749324	-2.25971	nfix	225.6	228	2.4	0.989474	0.463244	487	228	487
129	431	8	16.6182	-24.5878	16.6182	1.24841	-1.84349	-1.15077	0.760196	-2.18518	nfix	225.6	228	2.4	0.989474	0.463244	487	228	487
130	451	29	-16.494	-151.739	16.494	1.61316	-1.35027	-0.221559	1.08129	0.897349	nfix	217.6	228	10.4	0.954386	0.466953	466	228	466
131	460	27	-16.7465	-151.003	16.7465	1.61508	-1.08084	-0.103857	1.02711	0.893866	nfix	219.2	228	8.8	0.961404	0.468376	468	228	468
132	465	6	-17.6571	-150.629	17.6571	1.61506	-1.61911	-1.1318	1.01904	0.925951	nfix	223.4	225	1.6	0.992889	0.46157	484	225	484
133	479	41	-16.4422	-152.265	16.4422	1.61161	-1.61085	-0.48388	1.10898	0.925669	nfix	214.6	229	14.4	0.937118	0.471648	455	229	455
134	481	32	-17.5291	-149.834	17.5291	1.61753	-0.936145	0.305174	0.895677	0.855172	nfix	216.2	225	8.8	0.960889	0.471024	459	225	459
135	494	41	-16.822	-151.437	16.822	1.61356	-0.860993	0.185169	0.989821	0.975123	nfix	213.6	228	14.4	0.936842	0.470485	454	228	454
136	496	6	-15.1437	-147.57	15.1437	1.61688	-1.02646	-2.35036	1.14321	0.769945	nfix	228.4	230	1.6	0.993043	0.464228	492	230	492
137	499	4	-16.0685	-142.416	16.0685	1.60762	-1.37057	-2.37843	1.13149	0.62929	nfix	228.2	229	0.8	0.996507	0.46288	493	229	493
138	505	29	-16.623	-151.494	16.623	1.61368	-1.03816	-0.201901	1.03871	0.895527	nfix	221.6	228	6.4	0.97193	0.475536	466	228	466
139	507	68	-17.6775	-149.401	17.6775	1.61825	-0.332173	0.568689	0.745877	0.956997	nfix	202.6	225	22.4	0.900444	0.480095	422	225	422
140	509	6	-14.6287	-145.206	14.6287	1.6104	-1.51122	-2.24829	1.18813	0.668722	nfix	228.4	230	1.6	0.993043	0.465173	491	230	491
141	521	11	-17.0045	-149.567	17.0045	1.61917	-1.83597	-2.15942	1.0377	0.886286	nfix	223	227	4	0.982379	0.461698	483	227	483
142	528	13	-16.262	-151.816	16.262	1.61332	-1.66618	-2.47026	1.13054	0.913234	nfix	225	229	4	0.982533	0.465839	483	229	483
143	537	0	-57.0778	-26.6822	57.0778	1.47476	-1.65948	-4.5583	-1.82136	0.836321	nfix	40	40	0	1	0.125	320	40	320
144	555	76	53.6664	-166.895	53.6664	1.0064	-0.050269	0.598462	-1.40416	0.683345	nfix	45.2	50	4.8	0.904	0.149175	303	50	303
145	558	9	-33.6478	-78.849	33.6478	1.20015	-1.21021	0.0371519	-0.224445	0.128577	nfix	120.4	122	1.6	0.986885	0.382222	315	122	315
146	559	7	-33.7675	-80.792	33.7675	1.23978	-1.18914	0.406823	-0.412008	0.202364	nfix	119.4	121	1.6	0.986777	0.377848	316	121	316
147	566	36	-14.3003	-170.718	14.3003	1.54554	-0.918155	-0.156215	1.08992	1.64693	nfix	215.4	229	13.6	0.940611	0.468261	460	229	460
148	568	25	-14.1722	-169.664	14.1722	1.55108	-1.77333	-0.224056	1.08677	1.68286	nfix	217.8	229	11.2	0.951092	0.46242	471	229	471
149	569	21	-14.1786	-169.62	14.1786	1.55116	-1.79147	-0.206763	1.1234	1.61075	nfix	221	229	8	0.965066	0.465263	475	229	475
150	570	30	-14.242	-169.468	14.242	1.55154	-1.17454	0.21488	1.00992	1.71984	nfix	216.2	229	12.8	0.944105	0.463948	466	229	466
151	574	7	10.3029	-109.217	10.3029	1.30735	-1.69521	-2.85501	1.35132	3.09982	nfix	210.6	213	2.4	0.988732	0.455844	462	213	462
152	575	6	-7.33933	72.4343	7.33933	1.39921	-1.31194	-1.88752	1.21832	1.29353	nfix	190.4	192	1.6	0.991667	0.44486	428	192	428
153	577	14	0.284458	174.113	0.284458	1.5229	-0.650497	-2.13889	1.28848	0.766926	nfix	138.8	142	3.2	0.977465	0.404665	343	142	343
154	578	42	-13.7667	-177.105	13.7667	1.50939	-0.892866	-0.183969	1.13568	1.45457	nfix	212.8	228	15.2	0.933333	0.470796	452	228	452
155	593	45	49.1207	154.526	49.1207	1.03407	-1.09641	0.283986	-1.6449	0.538251	nfix	63	67	4	0.940299	0.159091	396	67	396
156	594	5	1.85074	-157.353	1.85074	1.59694	-0.569497	-2.04452	1.25278	1.15463	nfix	152	152	0	1	0.414169	367	152	367
157	597	183	45.076	147.877	45.076	1.2188	-0.00835517	0.523787	-1.42855	0.340523	nfix	62.8	82	19.2	0.765854	0.243411	258	82	258
158	600	40	50.8624	155.57	50.8624	0.802287	-0.896619	0.760852	-1.859	0.275786	nfix	52.8	60	7.2	0.88	0.13822	382	60	382
159	604	19	-0.52847	166.934	0.52847	1.48579	-1.4649	-1.43939	1.25127	0.997934	nfix	137.4	143	5.6	0.960839	0.40531	339	143	339
160	606	47	-12.5032	177.08	12.5032	1.48803	-1.24298	-0.769238	1.1952	1.59223	nfix	209.8	225	15.2	0.932444	0.474661	442	225	442
161	627	28	-43.9385	-176.525	43.9385	1.48624	-0.405752	-0.590233	-0.52521	0.178766	nfix	82.8	86	3.2	0.962791	0.206484	401	86	401
162	678	41	52.3558	175.919	52.3558	1.27568	-1.50472	-0.100713	-1.44362	0.0418836	nfix	54.2	55	0.8	0.985455	0.150556	360	55	360
163	680	26	18.1164	145.767	18.1164	1.46095	-1.23788	-0.21783	1.12324	0.826974	nfix	216.6	223	6.4	0.9713	0.469848	461	223	461
164	694	11	17.3682	-87.8571	17.3682	0.649352	-0.945694	-2.24829	1.14479	0.800236	nfix	223.6	226	2.4	0.989381	0.464865	481	226	481
165	695	13	17.3498	-87.5378	17.3498	0.803009	-1.80521	-2.85501	1.17167	0.854811	nfix	222.8	226	3.2	0.985841	0.465136	479	226	479
166	700	45	19.6846	-80.0403	19.6846	1.19933	-1.32407	-2.47026	1.15647	0.386427	nfix	204.6	215	10.4	0.951628	0.475814	430	215	430
167	706	6	4.6838	-160.38	4.6838	1.59765	-1.58507	-2.11895	1.20935	1.25367	nfix	169.4	171	1.6	0.990643	0.428861	395	171	395
168	742	23	18.7722	145.668	18.7722	1.45623	-1.24489	0.161299	0.964203	0.830932	nfix	215.2	220	4.8	0.978182	0.467826	460	220	460
169	743	12	14.8525	145.559	14.8525	1.48073	-1.78029	-1.01976	1.23611	1.01473	nfix	226	230	4	0.982609	0.465021	486	230	486
170	747	22	17.5996	145.833	17.5996	1.4647	-1.60238	-0.0397201	1.08877	0.86692	nfix	221	225	4	0.982222	0.471215	469	225	469
171	748	20	16.3522	145.677	16.3522	1.47175	-1.32965	0.0268063	1.11433	1.00841	nfix	224.2	229	4.8	0.979039	0.471008	476	229	476
172	753	15	19.6831	145.419	19.6831	1.44902	-1.51229	0.085073	1.06804	0.69866	nfix	212.6	215	2.4	0.988837	0.462174	460	215	460
173	780	65	13.4435	144.777	13.4435	1.47252	-0.523054	-0.437999	1.22164	1.13018	nfix	207.2	228	20.8	0.908772	0.482984	429	228	429
174	844	47	14.1574	145.214	14.1574	1.4793	-1.05475	-0.291003	1.20125	1.07261	nfix	212.2	229	16.8	0.926638	0.472606	449	229	449
175	845	44	15.1891	145.754	15.1891	1.47913	-0.963192	-0.329272	1.22795	1.01677	nfix	215.6	230	14.4	0.937391	0.47489	454	230	454
176	854	41	15.0134	145.632	15.0134	1.47963	-1.01236	-0.962558	1.24431	1.01506	nfix	218	230	12	0.947826	0.477024	457	230	457
177	903	2	-2.81264	-171.673	2.81264	1.57032	-1.63778	-2.91482	1.3162	-0.393196	nfix	158	158	0	1	0.416887	379	158	379
178	905	4	-4.51477	-172.183	4.51477	1.56389	-1.75982	-2.53908	1.34206	0.291359	nfix	169.2	170	0.8	0.995294	0.427273	396	170	396
179	908	4	-3.12749	-171.085	3.12749	1.57172	-1.82143	-2.79999	1.32777	0.00182665	nfix	159.2	160	0.8	0.995	0.418947	380	160	380
180	910	2	-4.4554	-171.244	4.4554	1.56769	-1.7279	-2.50381	1.34615	0.191478	nfix	170	170	0	1	0.428212	397	170	397
181	921	131	36.588	27.1683	36.588	0.545849	-1.28444	-0.0630763	0.230591	-0.272729	nfix	53.8	109	55.2	0.493578	0.273096	197	109	197
182	925	17	28.6372	-112.83	28.6372	0.538629	-1.31222	-0.309163	0.481699	-2.62519	nfix	145.4	151	5.6	0.962914	0.415429	350	151	350
183	927	25	28.702	-112.578	28.702	0.67685	-1.28745	-0.297931	0.511944	-2.49109	nfix	140.4	150	9.6	0.936	0.41173	341	150	341
184	930	19	27.4416	-111.88	27.4416	0.681643	-1.65909	-0.896325	0.722947	-2.13573	nfix	151.8	159	7.2	0.954717	0.418182	363	159	363
185	931	27	27.2186	-112.074	27.2186	0.315682	-1.37991	-0.739499	0.705062	-2.15301	nfix	150.6	161	10.4	0.935404	0.419499	359	161	359
186	933	25	26.1199	-111.274	26.1199	0.205745	-1.77921	-0.654951	0.651153	-1.84676	nfix	159.4	169	9.6	0.943195	0.425067	375	169	375
187	936	24	25.6833	-111.035	25.6833	0.506344	-1.5102	-0.857557	0.704842	-1.78553	nfix	164	172	8	0.953488	0.429319	382	172	382
188	971	4	-46.0981	50.2346	46.0981	1.45217	-1.12651	0.0738078	-1.26771	1.21018	nfix	77.2	78	0.8	0.989744	0.174266	443	78	443
189	972	4	-46.4118	51.7591	46.4118	1.46082	-0.891005	0.1934	-1.30614	1.21607	nfix	76.2	77	0.8	0.98961	0.171236	445	77	445
190	973	3	-37.8363	77.5566	37.8363	1.5162	-1.19804	0.099291	-0.378495	0.410141	nfix	104.2	105	0.8	0.992381	0.310119	336	105	336
191	974	0	-38.7222	77.523	38.7222	1.51609	-1.71956	-0.698415	-0.287537	0.270533	nfix	102	102	0	1	0.292264	349	102	349
192	975	8	-52.5436	169.162	52.5436	1.44046	-0.986283	-0.148327	-1.05654	0.512267	nfix	53.2	54	0.8	0.985185	0.136761	389	54	389
193	982	30	49.4235	154.759	49.4235	0.985999	-0.593187	0.369321	-1.67044	0.526255	nfix	61	65	4	0.938462	0.149877	407	65	407
194	983	21	48.8219	154.109	48.8219	1.06062	-0.9704	0.143203	-1.66169	0.573198	nfix	66.4	68	1.6	0.976471	0.157346	422	68	422
195	984	236	-21.3066	165.7	21.3066	1.25575	0.513718	0.538394	0.67027	0.850246	nfix	101.6	204	102.4	0.498039	0.455605	223	204	223
196	1032	275	12.2967	92.7856	12.2967	0.918596	0.172547	-0.0079334	1.16652	1.40125	nfix	111.2	224	112.8	0.496429	0.524528	212	224	212
197	1034	160	-4.92375	150.62	4.92375	1.24484	0.794582	0.79268	0.960746	1.6128	nfix	102.6	173	70.4	0.593064	0.420492	244	173	244
198	1048	68	-20.2836	57.572	20.2836	1.4064	-0.16398	0.0866673	0.671256	0.789481	nfix	190.2	211	20.8	0.901422	0.474314	401	211	401
199	1054	194	7.52546	93.5991	7.52546	1.1649	-0.187107	-0.115508	1.18455	1.31894	nfix	119.4	193	73.6	0.618653	0.493388	242	193	242
200	1058	1072	11.7364	122.866	11.7364	1.17087	1.3218	0.972675	1.06249	1.2708	nfix	-155.8	221	376.8	0	0.264068	-590	221	590
201	1059	44	-19.7167	63.4213	19.7167	1.45764	-0.990579	-0.462323	0.854537	0.28258	nfix	199.8	215	15.2	0.929302	0.463573	431	215	431
202	1061	20	-10.9397	166.248	10.9397	1.42499	-0.380588	0.0515468	1.18782	1.95114	nfix	209.8	217	7.2	0.96682	0.460088	456	217	456
203	1063	170	-8.14116	158.307	8.14116	1.35365	0.711738	0.886683	1.05499	1.58094	nfix	141.2	198	56.8	0.713131	0.515328	274	198	274
204	1067	75	21.758	-71.8243	21.758	1.27346	-0.349879	-1.69316	1.10116	-0.185527	nfix	173	201	28	0.860697	0.456464	379	201	379
205	1071	100	-16.2122	167.723	16.2122	1.39974	0.3902	0.628451	0.943719	1.46055	nfix	191.4	229	37.6	0.835808	0.483333	396	229	396
206	1075	95	-12.824	45.1439	12.824	1.15828	-0.637903	-0.101759	0.978801	0.541024	nfix	187.6	226	38.4	0.830088	0.473737	396	226	396
207	1312	15	-27.1198	-109.355	27.1198	1.52367	-0.869687	-0.267956	0.457097	0.347307	nfix	159.4	161	1.6	0.990062	0.42965	371	161	371
208	1313	2	-26.3235	-79.9752	26.3235	1.26804	-1.76876	-0.31771	-0.0431885	-1.90743	nfix	166.2	167	0.8	0.99521	0.420759	395	167	395
209	1500	76	12.9519	-81.5232	12.9519	0.980131	-1.21259	-0.506134	1.17071	0.799862	nfix	206	226	20	0.911504	0.496386	415	226	415
210	10128	51	-54.332	-67.4014	54.332	0.615738	0.544669	0.464807	-1.23542	-0.779337	nfix	40	48	8	0.833333	0.126183	317	48	317
211	10674	156	62.0503	-6.86364	62.0503	1.19857	-0.20956	0.0930081	-1.1224	1.3899	nfix	21	29	8	0.724138	0.259259	81	29	81
212	11474	211	35.9232	14.399	35.9232	1.03371	-0.676753	-0.728995	0.268645	-0.648408	nfix	25.6	112	86.4	0.228571	0.224561	114	112	114
213	3	46	-10.4853	105.637	10.4853	1.34276	-0.924942	-0.502375	0.848236	0.985565	nonfix	226.2	257	30.8	0.880156	0.532235	425	257	425
214	125	10	-12.1636	96.8733	12.1636	1.38492	-1.48608	-2.24829	1.14918	0.996208	nonfix	254.6	263	8.4	0.968061	0.534874	476	263	476
215	127	38	-31.553	159.077	31.553	1.19036	-1.53458	-0.332193	0.31082	0.721365	nonfix	171.4	203	31.6	0.844335	0.577104	297	203	297
216	128	23	-29.0326	167.952	29.0326	1.35409	-1.30758	-0.598806	0.327598	0.455396	nonfix	195	214	19	0.911215	0.575221	339	214	339
217	129	8	-54.6284	158.864	54.6284	1.41556	-0.936305	-0.431204	-1.33918	0.142207	nonfix	308.8	316	7.2	0.977215	0.869859	355	316	355
218	131	30	39.6991	-31.1052	39.6991	1.40641	-1.54052	-0.0464508	0.0894212	0.553478	nonfix	235.4	263	27.6	0.895057	0.706907	333	263	333
219	132	38	39.4419	-31.2025	39.4419	1.40762	-0.922072	0.127625	0.0676551	0.746025	nonfix	224.2	259	34.8	0.865637	0.698442	321	259	321
220	133	50	38.5782	-28.7013	38.5782	1.3861	-0.861884	0.222765	0.0882479	0.476599	nonfix	196.4	244	47.6	0.804918	0.661279	297	244	297
221	134	46	38.4695	-28.3336	38.4695	1.38084	-0.584902	0.766804	0.0532544	0.508431	nonfix	200.2	243	42.8	0.823868	0.667333	300	243	300
222	135	33	39.0523	-28.0113	39.0523	1.37923	-1.1693	-0.432897	0.120522	0.288415	nonfix	221.4	252	30.6	0.878571	0.691875	320	252	320
223	136	44	38.6372	-28.0292	38.6372	1.3779	-0.761426	0.226674	0.0704534	0.47133	nonfix	204.2	245	40.8	0.833469	0.671711	304	245	304
224	137	49	38.7239	-27.2123	38.7239	1.37039	-0.615748	0.212895	0.120413	0.359898	nonfix	201.2	247	45.8	0.814575	0.670667	300	247	300
225	138	52	37.7954	-25.4819	37.7954	1.35103	-0.433825	0.250928	0.050649	0.218515	nonfix	185	233	48	0.793991	0.646853	286	233	286
226	139	39	36.9713	-25.0998	36.9713	1.35214	-1.03208	-0.188705	0.108661	-0.107522	nonfix	187.2	223	35.8	0.839462	0.641096	292	223	292
227	145	164	27.7465	-18.0066	27.7465	1.11738	-0.727656	0.468017	0.207401	-1.36203	nonfix	109.2	222	112.8	0.491892	0.507907	215	222	215
228	146	200	28.6899	-17.8583	28.6899	1.13291	-0.445175	0.806242	0.00112217	-0.989889	nonfix	75.2	216	140.8	0.348148	0.453012	166	216	166
229	147	186	28.1174	-17.2326	28.1174	1.09287	-0.637286	0.463887	0.18156	-1.30969	nonfix	87.4	219	131.6	0.399087	0.46738	187	219	187
230	148	277	28.2911	-16.5563	28.2911	1.06539	-0.13819	1.08863	-0.0187349	-1.12812	nonfix	24.2	218	193.8	0.111009	0.257447	94	218	94
231	149	250	27.9548	-15.5932	27.9548	0.994863	-0.21478	0.649852	0.201051	-1.50088	nonfix	47.6	220	172.4	0.216364	0.3808	125	220	125
232	150	146	28.4061	-14.0365	28.4061	0.864687	-0.196938	0.0590474	0.419415	-2.38862	nonfix	118.4	218	99.6	0.543119	0.528571	224	218	224
233	151	136	29.0245	-13.6418	29.0245	0.914139	-0.406088	-0.0474177	0.361055	-2.23249	nonfix	124.4	214	89.6	0.581308	0.550442	226	214	226
234	155	21	-1.3784	-89.6787	1.3784	1.28611	-1.15321	-0.883158	0.792786	-0.669693	nonfix	205	218	13	0.940367	0.594203	345	218	345
235	156	24	-0.385734	-91.5129	0.385734	1.32163	-0.474137	0.458807	0.772378	-1.35978	nonfix	199.8	215	15.2	0.929302	0.6	333	215	333
236	157	33	-1.2936	-90.4353	1.2936	1.3012	-0.853632	-0.187518	0.737854	-0.834183	nonfix	197.8	218	20.2	0.907339	0.593994	333	218	333
237	158	9	0.325229	-89.9568	0.325229	1.29619	-1.5718	-1.57662	0.881434	-1.38346	nonfix	209.2	215	5.8	0.973023	0.601149	348	215	348
238	159	43	-0.559293	-91.1843	0.559293	1.3105	0.108287	0.56034	0.74227	-1.32585	nonfix	186.6	216	29.4	0.863889	0.590506	316	216	316
239	160	9	0.332085	-90.4757	0.332085	1.30522	-0.941547	-0.561043	0.886765	-1.07007	nonfix	210	215	5	0.976744	0.603448	348	215	348
240	161	25	0.586845	-90.757	0.586845	1.31177	-1.17105	-0.114441	0.827877	-0.858194	nonfix	200.6	216	15.4	0.928704	0.600599	334	216	334
241	162	21	-0.610811	-90.6658	0.610811	1.30811	-1.52462	-0.349987	0.729675	-1.84765	nonfix	203	216	13	0.939815	0.59882	339	216	339
242	163	43	-0.826798	-89.4306	0.826798	1.27955	-0.517465	-0.0283328	0.786414	-0.585378	nonfix	189	216	27	0.875	0.59434	318	216	318
243	164	47	-0.627248	-90.3584	0.627248	1.29902	-0.35117	0.088258	0.75975	-1.55092	nonfix	185.8	216	30.2	0.860185	0.59361	313	216	313
244	165	15	-0.818429	-90.0588	0.818429	1.29591	-1.42765	-0.723803	0.788992	-1.05976	nonfix	208.2	216	7.8	0.963889	0.601734	346	216	346
245	166	38	-0.266245	-90.7125	0.266245	1.30665	-0.50863	0.123864	0.812821	-1.69655	nonfix	192.2	215	22.8	0.893953	0.604403	318	215	318
246	171	67	19.5981	-155.518	19.5981	1.53193	0.341243	1.17911	0.0777848	0.826495	nonfix	206.6	260	53.4	0.794615	0.506373	408	260	408
247	172	62	22.0584	-159.524	22.0584	1.52966	-0.239788	0.506272	0.540615	0.823431	nonfix	203.6	252	48.4	0.807937	0.523393	389	252	389
248	173	18	20.5476	-156.609	20.5476	1.53501	-0.977626	-0.35149	0.767891	0.226736	nonfix	243.8	257	13.2	0.948638	0.544196	448	257	448
249	176	47	20.835	-156.927	20.835	1.53517	-0.641735	0.209573	0.690261	0.386494	nonfix	218.6	256	37.4	0.853906	0.524221	417	256	417
250	180	67	20.7904	-156.337	20.7904	1.53213	-0.159977	0.960486	0.416247	0.760327	nonfix	202.6	256	53.4	0.791406	0.510327	397	256	397
251	181	7	28.2081	-177.367	28.2081	1.50433	-1.82728	-2.18058	0.715615	0.559625	nonfix	212	219	7	0.968037	0.579235	366	219	366
252	183	56	21.1332	-157.015	21.1332	1.53366	-0.460315	0.476201	0.683133	0.61019	nonfix	209.4	255	45.6	0.821176	0.517037	405	255	405
253	186	21	21.8966	-160.152	21.8966	1.53071	-0.823464	-0.424476	0.775675	-0.393402	nonfix	235	252	17	0.93254	0.545244	431	252	431
254	187	60	21.4587	-157.973	21.4587	1.53318	-0.216872	0.359215	0.738332	0.757429	nonfix	206.8	254	47.2	0.814173	0.520907	397	254	397
255	189	193	64.9907	-18.5941	64.9907	1.28807	1.01054	0.698323	-1.67556	0.180205	nonfix	-16	169	185	0	1	-1	169	1
256	202	130	-21.1333	55.5327	21.1333	1.38676	-0.077076	0.957349	0.157433	0.6927	nonfix	167.4	255	87.6	0.656471	0.50574	331	255	331
257	203	8	-7.99629	-140.687	7.99629	1.57945	-1.28388	-0.192279	1.04953	0.36647	nonfix	238.6	245	6.4	0.973878	0.54977	434	245	434
258	206	4	-7.91764	-140.57	7.91764	1.57903	-1.74879	-0.266624	1.10427	-0.0549173	nonfix	241	245	4	0.983673	0.551487	437	245	437
259	207	28	-9.77478	-139.014	9.77478	1.58028	-0.682176	0.357606	0.924127	0.833066	nonfix	234	254	20	0.92126	0.537931	435	254	435
260	211	33	-8.86624	-140.139	8.86624	1.58053	-0.658179	0.338547	0.936819	0.769143	nonfix	226.4	249	22.6	0.909237	0.540334	419	249	419
261	212	22	-9.94499	-139.089	9.94499	1.58148	-1.11956	0.111687	0.983017	0.715251	nonfix	237.6	254	16.4	0.935433	0.536343	443	254	443
262	213	25	-8.90932	-139.552	8.90932	1.57949	-1.04846	0.112455	1.02865	0.731489	nonfix	232.2	250	17.8	0.9288	0.542523	428	250	428
263	214	23	-9.39786	-140.074	9.39786	1.58239	-0.998112	0.151948	1.01778	0.792987	nonfix	233	252	19	0.924603	0.534404	436	252	436
264	217	12	-24.3767	-128.323	24.3767	1.59742	-1.25997	-2.01012	0.735601	0.551665	nonfix	233	241	8	0.966805	0.56691	411	241	411
265	220	4	11.2942	166.876	11.2942	1.52824	-1.66063	-2.47026	1.26802	0.955933	nonfix	256.8	260	3.2	0.987692	0.540632	475	260	475
266	237	83	29.9723	129.923	29.9723	1.18216	-1.59269	-0.133913	0.32852	1.4319	nonfix	145.2	209	63.8	0.694737	0.541791	268	209	268
267	238	104	29.8488	129.871	29.8488	1.1861	-1.32505	0.161299	0.247434	1.46454	nonfix	130.8	210	79.2	0.622857	0.525301	249	210	249
268	241	70	29.6412	129.713	29.6412	1.19183	-1.37776	0.0268063	0.354785	1.451	nonfix	153.8	211	57.2	0.72891	0.539649	285	211	285
269	242	71	29.4594	129.602	29.4594	1.19679	-1.76325	-0.181613	0.400042	1.41392	nonfix	154.6	212	57.4	0.729245	0.540559	286	212	286
270	244	96	29.1466	129.208	29.1466	1.20321	-1.78606	-0.652615	0.501754	1.29943	nonfix	138	214	76	0.64486	0.520755	265	214	265
271	247	116	28.323	129.972	28.323	1.23282	-1.17514	-0.876668	0.646023	1.31351	nonfix	134	218	84	0.614679	0.52549	255	218	255
272	277	52	-9.42548	46.3688	9.42548	1.20749	-0.877304	-2.29743	1.13203	0.112592	nonfix	215.2	252	36.8	0.853968	0.528747	407	252	407
273	278	20	-9.73086	46.5115	9.73086	1.21416	-1.64273	-2.15942	1.13965	0.0768285	nonfix	239.4	253	13.6	0.946245	0.541629	442	253	442
274	279	30	-9.72632	47.5732	9.72632	1.24294	-1.83466	-2.57625	1.15113	0.271798	nonfix	229.4	253	23.6	0.906719	0.531019	432	253	432
275	280	25	-10.0866	47.7417	10.0866	1.24729	-1.67126	-1.97737	1.14121	0.0693138	nonfix	236.4	255	18.6	0.927059	0.534842	442	255	442
276	283	16	-10.1593	51.1656	10.1593	1.31731	-1.7247	-2.35036	1.11498	0.26988	nonfix	242.2	255	12.8	0.949804	0.537029	451	255	451
277	285	8	-16.6031	59.5873	16.6031	1.42124	-1.81032	-2.24829	1.03481	0.147004	nonfix	260.6	267	6.4	0.97603	0.535113	487	267	487
278	289	14	-7.12964	56.28	7.12964	1.37376	-1.69852	-2.35036	1.15403	0.919113	nonfix	231	241	10	0.958506	0.553957	417	241	417
279	296	176	24.2598	-76.6441	24.2598	0.836439	0.4135	-1.17029	0.987544	0.261517	nonfix	135.4	241	105.6	0.561826	0.548178	247	241	247
280	327	120	17.6315	-63.2375	17.6315	1.24292	-1.59212	0.0498688	0.957588	0.306905	nonfix	178.6	265	86.4	0.673962	0.482703	370	265	370
281	331	110	17.4908	-62.9763	17.4908	1.23848	-1.44835	-0.144974	1.10039	0.32775	nonfix	195.2	266	70.8	0.733835	0.510995	382	266	382
282	334	246	13.8984	-60.9668	13.8984	1.09654	-0.490366	0.154839	1.10127	1.03376	nonfix	112.2	267	154.8	0.420225	0.4488	250	267	250
283	335	119	18.0617	-63.0627	18.0617	1.25278	-1.04684	-0.390193	1.12082	0.159335	nonfix	187.6	265	77.4	0.707925	0.508401	369	265	369
284	348	25	18.7918	-110.975	18.7918	1.14929	-0.932636	0.21488	0.819963	-1.129	nonfix	246	263	17	0.935361	0.537118	458	263	458
285	349	1	19.31	-110.803	19.31	1.12574	-1.71384	-4.5583	0.928328	-1.30639	nonfix	260	261	1	0.996169	0.545073	477	261	477
286	350	13	18.3568	-114.724	18.3568	1.22766	-1.48381	-0.657295	0.864525	-2.21362	nonfix	256.6	264	7.4	0.97197	0.542495	473	264	473
287	351	20	29.0398	-118.285	29.0398	1.04032	-0.753194	0.369321	0.155836	-2.2446	nonfix	203.6	214	10.4	0.951402	0.595322	342	214	342
288	352	6	-49.6862	178.774	49.6862	1.4728	-1.45486	-0.493065	-0.927612	-0.0868905	nonfix	365.8	371	5.2	0.985984	0.852681	429	371	429
289	354	5	3.85111	-159.297	3.85111	1.59683	-1.36454	-2.20242	1.20854	0.772245	nonfix	222.8	227	4.2	0.981498	0.575711	387	227	387
290	355	19	8.62158	150.926	8.62158	1.44379	-1.74773	-2.35036	1.24677	1.54201	nonfix	233.8	248	14.2	0.942742	0.543721	430	248	430
291	356	5	-40.3188	-9.94232	40.3188	1.4672	-1.11875	0.131366	-0.650587	1.56277	nonfix	271.6	275	3.4	0.987636	0.738043	368	275	368
292	358	3	-9.95743	-150.211	9.95743	1.61021	-1.77788	-2.29743	1.29389	0.312753	nonfix	251.8	254	2.2	0.991339	0.545022	462	254	462
293	359	36	-19.0524	-169.859	19.0524	1.54	-0.7351	-1.41778	0.937646	1.12637	nonfix	238	262	24	0.908397	0.534831	445	262	445
294	361	31	5.52886	-87.0619	5.52886	1.16287	-1.43054	-0.18515	0.897763	1.45937	nonfix	210.2	234	23.8	0.898291	0.551706	381	234	381
295	362	12	-29.3809	-177.987	29.3809	1.47305	-1.33567	-0.220313	0.496595	0.882478	nonfix	202.4	212	9.6	0.954717	0.584971	346	212	346
296	363	62	1.61539	7.39705	1.61539	1.01136	-0.917571	0.149045	0.921717	1.08096	nonfix	179.4	219	39.6	0.819178	0.584365	307	219	307
297	364	172	0.238989	6.60226	0.238989	1.05275	-0.393385	0.657535	0.696826	1.26523	nonfix	112.4	214	101.6	0.525234	0.614208	183	214	183
298	365	76	-1.43572	5.62983	1.43572	1.10492	-1.37097	-0.137212	0.292053	0.989638	nonfix	167.6	218	50.4	0.768807	0.575945	291	218	291
299	366	3	-46.6358	37.9408	46.6358	1.39227	-1.24767	-0.090336	-1.21507	1.19043	nonfix	370.8	373	2.2	0.994102	0.83139	446	373	446
300	367	3	-46.907	37.7404	46.907	1.3934	-0.702963	0.33189	-1.325	1.21574	nonfix	371.8	374	2.2	0.994118	0.833632	446	374	446
301	368	33	-21.2346	-159.778	21.2346	1.57866	-1.13121	-0.225308	0.815604	0.980579	nonfix	234.8	255	20.2	0.920784	0.549883	427	255	427
302	370	8	-7.94351	-14.367	7.94351	1.37207	-1.02471	0.0786583	0.445999	-1.89879	nonfix	237.8	245	7.2	0.970612	0.549192	433	245	433
303	375	5	19.2921	166.635	19.2921	1.52859	-1.7444	-2.70161	1.17556	-0.0708453	nonfix	256	261	5	0.980843	0.541226	473	261	473
304	377	96	12.1845	-68.2896	12.1845	0.846357	-0.722226	-0.835912	1.2904	-0.681778	nonfix	199.8	263	63.2	0.759696	0.512308	390	263	390
305	378	129	12.1941	-68.9726	12.1941	0.792037	-0.590793	-0.441422	1.25596	-0.59198	nonfix	181.2	263	81.8	0.688973	0.507563	357	263	357
306	379	13	-18.8668	-159.776	18.8668	1.58213	-1.48865	-1.30669	1.0333	1.02076	nonfix	254.8	263	8.2	0.968821	0.542128	470	263	470
307	380	22	-19.9957	-158.114	19.9957	1.58669	-1.38112	-1.50862	0.95978	0.982786	nonfix	248.2	259	10.8	0.958301	0.551556	450	259	450
308	381	27	-21.9281	-157.919	21.9281	1.58463	-1.23482	-1.00404	0.805361	0.954631	nonfix	236.2	252	15.8	0.937302	0.555765	425	252	425
309	382	6	-10.4199	-161.001	10.4199	1.59222	-1.76419	-2.24829	1.29027	1.1323	nonfix	251.6	256	4.4	0.982812	0.542241	464	256	464
310	383	7	-19.2688	-158.937	19.2688	1.58477	-1.78368	-2.29743	1.01831	0.97921	nonfix	256.4	261	4.6	0.982375	0.544374	471	261	471
311	384	17	-20.1612	-157.341	20.1612	1.58926	-1.48877	-2.06239	0.961545	0.946385	nonfix	248.4	259	10.6	0.959073	0.547137	454	259	454
312	385	16	-19.8671	-157.702	19.8671	1.58838	-1.43301	-1.88752	0.983555	0.981917	nonfix	251.2	260	8.8	0.966154	0.548472	458	260	458
313	392	6	-8.98802	-157.981	8.98802	1.60488	-1.53179	-2.35036	1.29226	0.639943	nonfix	244.8	250	5.2	0.9792	0.546429	448	250	448
314	394	7	-37.1124	-12.2851	37.1124	1.48014	-1.02857	0.677725	-0.521485	0.968467	nonfix	219.6	225	5.4	0.976	0.67362	326	225	326
315	395	5	-37.3005	-12.6781	37.3005	1.48264	-1.58504	-0.183969	-0.30893	0.886843	nonfix	222.8	227	4.2	0.981498	0.677204	329	227	329
316	399	4	-49.3013	69.4849	49.3013	1.53619	0.237944	0.583543	-1.45064	-0.103714	nonfix	369.8	373	3.2	0.991421	0.850115	435	373	435
317	401	4	-53.0932	73.5169	53.0932	1.54019	-0.647103	0.882939	-2.16422	-0.14464	nonfix	332.8	336	3.2	0.990476	0.866667	384	336	384
318	402	41	71.0147	-8.38644	71.0147	1.28454	-0.62662	0.739607	-2.08396	0.0669724	nonfix	68.6	108	39.4	0.635185	0.836585	82	108	82
319	404	7	-20.5082	-29.3033	20.5082	1.3067	-1.64945	-0.159624	0.84623	0.0826102	nonfix	252.4	257	4.6	0.982101	0.548696	460	257	460
320	405	69	45.9057	149.949	45.9057	1.22361	-0.243828	0.42993	-1.52795	0.50425	nonfix	307.8	368	60.2	0.836413	0.814286	378	368	378
321	406	56	46.948	151.996	46.948	1.17415	-0.664385	0.473938	-1.56532	0.653481	nonfix	323.6	374	50.4	0.865241	0.82341	393	374	393
322	407	46	47.337	152.478	47.337	1.16346	-1.12147	0.280391	-1.61577	0.647843	nonfix	334.8	376	41.2	0.890426	0.830769	403	376	403
323	409	48	47.746	153.013	47.746	1.13855	-1.15924	0.148318	-1.60872	0.625097	nonfix	333.6	376	42.4	0.887234	0.834	400	376	400
324	410	32	48.0805	153.216	48.0805	1.12274	-1.21459	0.437622	-1.63424	0.603354	nonfix	349.8	377	27.2	0.927851	0.840865	416	377	416
325	411	13	7.11907	171.216	7.11907	1.53413	-1.46322	-2.11895	1.25219	1.59097	nonfix	233.6	241	7.4	0.969295	0.558852	418	241	418
326	413	27	46.5209	150.869	46.5209	1.21151	-1.48818	-0.0690413	-1.51125	0.559446	nonfix	350.6	372	21.4	0.942473	0.830806	422	372	422
327	414	224	32.7463	-16.9991	32.7463	1.21182	-0.43532	0.59884	-0.100951	-0.280972	nonfix	45.8	201	155.2	0.227861	0.44466	103	201	103
328	415	55	32.5076	-16.5088	32.5076	1.19953	-1.59998	-0.313423	0.215187	-0.623793	nonfix	166	201	35	0.825871	0.608059	273	201	273
329	416	105	33.0692	-16.3422	33.0692	1.21016	-1.28916	-0.266624	0.229958	-0.901173	nonfix	134.4	201	66.6	0.668657	0.610909	220	201	220
330	418	30	17.0565	-25.1701	17.0565	1.26067	-0.415845	0.662035	0.502912	-1.37923	nonfix	247.2	266	18.8	0.929323	0.533909	463	266	463
331	419	22	16.8455	-24.9678	16.8455	1.25654	-0.783249	-0.0302177	0.803375	-2.42373	nonfix	255.4	267	11.6	0.956554	0.539958	473	267	473
332	421	22	16.5985	-24.2562	16.5985	1.23387	-0.655633	0.381877	0.641449	-1.87699	nonfix	254.6	267	12.4	0.953558	0.538266	473	267	473
333	422	16	16.7372	-22.9314	16.7372	1.2025	-0.787109	-0.450054	0.764655	-3.14597	nonfix	259	267	8	0.970037	0.54071	479	267	479
334	423	17	16.0983	-22.814	16.0983	1.19047	-0.483488	-0.462323	0.786201	-3.11459	nonfix	258.8	267	8.2	0.969288	0.540292	479	267	479
335	424	18	15.218	-23.1606	15.218	1.19952	-0.729155	-0.411214	0.886605	-2.13442	nonfix	257.2	268	10.8	0.959701	0.535833	480	268	480
336	425	27	15.0837	-23.6248	15.0837	1.21014	-0.344564	0.406823	0.747609	-1.48718	nonfix	250.6	268	17.4	0.935075	0.532059	471	268	471
337	426	22	14.9283	-24.3843	14.9283	1.23469	-0.565979	0.89534	0.333033	-1.13444	nonfix	254.8	268	13.2	0.950746	0.535294	476	268	476
338	427	16	14.8516	-24.7055	14.8516	1.24491	-1.14853	0.169113	0.466188	-1.44977	nonfix	259.2	268	8.8	0.967164	0.537759	482	268	482
339	428	41	32.3094	-64.7672	32.3094	1.30331	-1.13568	-1.51676	0.657203	0.634802	nonfix	167.4	202	34.6	0.828713	0.579239	289	202	289
340	429	8	16.7665	-24.745	16.7665	1.25191	-1.33331	-0.489376	0.749324	-2.25971	nonfix	261.4	267	5.6	0.979026	0.536756	487	267	487
341	431	8	16.6182	-24.5878	16.6182	1.24841	-1.84349	-1.15077	0.760196	-2.18518	nonfix	261.4	267	5.6	0.979026	0.536756	487	267	487
342	451	29	-16.494	-151.739	16.494	1.61316	-1.35027	-0.221559	1.08129	0.897349	nonfix	248.4	267	18.6	0.930337	0.533047	466	267	466
343	460	27	-16.7465	-151.003	16.7465	1.61508	-1.08084	-0.103857	1.02711	0.893866	nonfix	248.8	267	18.2	0.931835	0.531624	468	267	468
344	465	6	-17.6571	-150.629	17.6571	1.61506	-1.61911	-1.1318	1.01904	0.925951	nonfix	260.6	265	4.4	0.983396	0.53843	484	265	484
345	479	41	-16.4422	-152.265	16.4422	1.61161	-1.61085	-0.48388	1.10898	0.925669	nonfix	240.4	267	26.6	0.900375	0.528352	455	267	455
346	481	32	-17.5291	-149.834	17.5291	1.61753	-0.936145	0.305174	0.895677	0.855172	nonfix	242.8	266	23.2	0.912782	0.528976	459	266	459
347	494	41	-16.822	-151.437	16.822	1.61356	-0.860993	0.185169	0.989821	0.975123	nonfix	240.4	267	26.6	0.900375	0.529515	454	267	454
348	496	6	-15.1437	-147.57	15.1437	1.61688	-1.02646	-2.35036	1.14321	0.769945	nonfix	263.6	268	4.4	0.983582	0.535772	492	268	492
349	499	4	-16.0685	-142.416	16.0685	1.60762	-1.37057	-2.37843	1.13149	0.62929	nonfix	264.8	268	3.2	0.98806	0.53712	493	268	493
350	505	29	-16.623	-151.494	16.623	1.61368	-1.03816	-0.201901	1.03871	0.895527	nonfix	244.4	267	22.6	0.915356	0.524464	466	267	466
351	507	68	-17.6775	-149.401	17.6775	1.61825	-0.332173	0.568689	0.745877	0.956997	nonfix	219.4	265	45.6	0.827925	0.519905	422	265	422
352	509	6	-14.6287	-145.206	14.6287	1.6104	-1.51122	-2.24829	1.18813	0.668722	nonfix	262.6	267	4.4	0.983521	0.534827	491	267	491
353	521	11	-17.0045	-149.567	17.0045	1.61917	-1.83597	-2.15942	1.0377	0.886286	nonfix	260	267	7	0.973783	0.538302	483	267	483
354	528	13	-16.262	-151.816	16.262	1.61332	-1.66618	-2.47026	1.13054	0.913234	nonfix	258	267	9	0.966292	0.534161	483	267	483
355	537	0	-57.0778	-26.6822	57.0778	1.47476	-1.65948	-4.5583	-1.82136	0.836321	nonfix	280	280	0	1	0.875	320	280	320
356	555	76	53.6664	-166.895	53.6664	1.0064	-0.050269	0.598462	-1.40416	0.683345	nonfix	257.8	329	71.2	0.783587	0.850825	303	329	303
357	558	9	-33.6478	-78.849	33.6478	1.20015	-1.21021	0.0371519	-0.224445	0.128577	nonfix	194.6	202	7.4	0.963366	0.617778	315	202	315
358	559	7	-33.7675	-80.792	33.7675	1.23978	-1.18914	0.406823	-0.412008	0.202364	nonfix	196.6	202	5.4	0.973267	0.622152	316	202	316
359	566	36	-14.3003	-170.718	14.3003	1.54554	-0.918155	-0.156215	1.08992	1.64693	nonfix	244.6	267	22.4	0.916105	0.531739	460	267	460
360	568	25	-14.1722	-169.664	14.1722	1.55108	-1.77333	-0.224056	1.08677	1.68286	nonfix	253.2	267	13.8	0.948315	0.53758	471	267	471
361	569	21	-14.1786	-169.62	14.1786	1.55116	-1.79147	-0.206763	1.1234	1.61075	nonfix	254	267	13	0.951311	0.534737	475	267	475
362	570	30	-14.242	-169.468	14.242	1.55154	-1.17454	0.21488	1.00992	1.71984	nonfix	249.8	267	17.2	0.935581	0.536052	466	267	466
363	574	7	10.3029	-109.217	10.3029	1.30735	-1.69521	-2.85501	1.35132	3.09982	nonfix	251.4	256	4.6	0.982031	0.544156	462	256	462
364	575	6	-7.33933	72.4343	7.33933	1.39921	-1.31194	-1.88752	1.21832	1.29353	nonfix	237.6	242	4.4	0.981818	0.55514	428	242	428
365	577	14	0.284458	174.113	0.284458	1.5229	-0.650497	-2.13889	1.28848	0.766926	nonfix	204.2	215	10.8	0.949767	0.595335	343	215	343
366	578	42	-13.7667	-177.105	13.7667	1.50939	-0.892866	-0.183969	1.13568	1.45457	nonfix	239.2	266	26.8	0.899248	0.529204	452	266	452
367	593	45	49.1207	154.526	49.1207	1.03407	-1.09641	0.283986	-1.6449	0.538251	nonfix	333	374	41	0.890374	0.840909	396	374	396
368	594	5	1.85074	-157.353	1.85074	1.59694	-0.569497	-2.04452	1.25278	1.15463	nonfix	215	220	5	0.977273	0.585831	367	220	367
369	597	183	45.076	147.877	45.076	1.2188	-0.00835517	0.523787	-1.42855	0.340523	nonfix	195.2	359	163.8	0.543733	0.756589	258	359	258
370	600	40	50.8624	155.57	50.8624	0.802287	-0.896619	0.760852	-1.859	0.275786	nonfix	329.2	362	32.8	0.909392	0.86178	382	362	382
371	604	19	-0.52847	166.934	0.52847	1.48579	-1.4649	-1.43939	1.25127	0.997934	nonfix	201.6	215	13.4	0.937674	0.59469	339	215	339
372	606	47	-12.5032	177.08	12.5032	1.48803	-1.24298	-0.769238	1.1952	1.59223	nonfix	232.2	264	31.8	0.879545	0.525339	442	264	442
373	627	28	-43.9385	-176.525	43.9385	1.48624	-0.405752	-0.590233	-0.52521	0.178766	nonfix	318.2	343	24.8	0.927697	0.793516	401	343	401
374	678	41	52.3558	175.919	52.3558	1.27568	-1.50472	-0.100713	-1.44362	0.0418836	nonfix	305.8	346	40.2	0.883815	0.849444	360	346	360
375	680	26	18.1164	145.767	18.1164	1.46095	-1.23788	-0.21783	1.12324	0.826974	nonfix	244.4	264	19.6	0.925758	0.530152	461	264	461
376	694	11	17.3682	-87.8571	17.3682	0.649352	-0.945694	-2.24829	1.14479	0.800236	nonfix	257.4	266	8.6	0.967669	0.535135	481	266	481
377	695	13	17.3498	-87.5378	17.3498	0.803009	-1.80521	-2.85501	1.17167	0.854811	nonfix	256.2	266	9.8	0.963158	0.534864	479	266	479
378	700	45	19.6846	-80.0403	19.6846	1.19933	-1.32407	-2.47026	1.15647	0.386427	nonfix	225.4	260	34.6	0.866923	0.524186	430	260	430
379	706	6	4.6838	-160.38	4.6838	1.59765	-1.58507	-2.11895	1.20935	1.25367	nonfix	225.6	230	4.4	0.98087	0.571139	395	230	395
380	742	23	18.7722	145.668	18.7722	1.45623	-1.24489	0.161299	0.964203	0.830932	nonfix	244.8	263	18.2	0.930798	0.532174	460	263	460
381	743	12	14.8525	145.559	14.8525	1.48073	-1.78029	-1.01976	1.23611	1.01473	nonfix	260	268	8	0.970149	0.534979	486	268	486
382	747	22	17.5996	145.833	17.5996	1.4647	-1.60238	-0.0397201	1.08877	0.86692	nonfix	248	266	18	0.932331	0.528785	469	266	469
383	748	20	16.3522	145.677	16.3522	1.47175	-1.32965	0.0268063	1.11433	1.00841	nonfix	251.8	267	15.2	0.943071	0.528992	476	267	476
384	753	15	19.6831	145.419	19.6831	1.44902	-1.51229	0.085073	1.06804	0.69866	nonfix	247.4	260	12.6	0.951538	0.537826	460	260	460
385	780	65	13.4435	144.777	13.4435	1.47252	-0.523054	-0.437999	1.22164	1.13018	nonfix	221.8	266	44.2	0.833835	0.517016	429	266	429
386	844	47	14.1574	145.214	14.1574	1.4793	-1.05475	-0.291003	1.20125	1.07261	nonfix	236.8	267	30.2	0.886891	0.527394	449	267	449
387	845	44	15.1891	145.754	15.1891	1.47913	-0.963192	-0.329272	1.22795	1.01677	nonfix	238.4	268	29.6	0.889552	0.52511	454	268	454
388	854	41	15.0134	145.632	15.0134	1.47963	-1.01236	-0.962558	1.24431	1.01506	nonfix	239	268	29	0.891791	0.522976	457	268	457
389	903	2	-2.81264	-171.673	2.81264	1.57032	-1.63778	-2.91482	1.3162	-0.393196	nonfix	221	223	2	0.991031	0.583113	379	223	379
390	905	4	-4.51477	-172.183	4.51477	1.56389	-1.75982	-2.53908	1.34206	0.291359	nonfix	226.8	230	3.2	0.986087	0.572727	396	230	396
391	908	4	-3.12749	-171.085	3.12749	1.57172	-1.82143	-2.79999	1.32777	0.00182665	nonfix	220.8	224	3.2	0.985714	0.581053	380	224	380
392	910	2	-4.4554	-171.244	4.4554	1.56769	-1.7279	-2.50381	1.34615	0.191478	nonfix	227	229	2	0.991266	0.571788	397	229	397
393	921	131	36.588	27.1683	36.588	0.545849	-1.28444	-0.0630763	0.230591	-0.272729	nonfix	143.2	219	75.8	0.653881	0.726904	197	219	197
394	925	17	28.6372	-112.83	28.6372	0.538629	-1.31222	-0.309163	0.481699	-2.62519	nonfix	204.6	216	11.4	0.947222	0.584571	350	216	350
395	927	25	28.702	-112.578	28.702	0.67685	-1.28745	-0.297931	0.511944	-2.49109	nonfix	200.6	216	15.4	0.928704	0.58827	341	216	341
396	930	19	27.4416	-111.88	27.4416	0.681643	-1.65909	-0.896325	0.722947	-2.13573	nonfix	211.2	223	11.8	0.947085	0.581818	363	223	363
397	931	27	27.2186	-112.074	27.2186	0.315682	-1.37991	-0.739499	0.705062	-2.15301	nonfix	208.4	225	16.6	0.926222	0.580501	359	225	359
398	933	25	26.1199	-111.274	26.1199	0.205745	-1.77921	-0.654951	0.651153	-1.84676	nonfix	215.6	231	15.4	0.933333	0.574933	375	231	375
399	936	24	25.6833	-111.035	25.6833	0.506344	-1.5102	-0.857557	0.704842	-1.78553	nonfix	218	234	16	0.931624	0.570681	382	234	382
400	971	4	-46.0981	50.2346	46.0981	1.45217	-1.12651	0.0738078	-1.26771	1.21018	nonfix	365.8	369	3.2	0.991328	0.825734	443	369	443
401	972	4	-46.4118	51.7591	46.4118	1.46082	-0.891005	0.1934	-1.30614	1.21607	nonfix	368.8	372	3.2	0.991398	0.828764	445	372	445
402	973	3	-37.8363	77.5566	37.8363	1.5162	-1.19804	0.099291	-0.378495	0.410141	nonfix	231.8	234	2.2	0.990598	0.689881	336	234	336
403	974	0	-38.7222	77.523	38.7222	1.51609	-1.71956	-0.698415	-0.287537	0.270533	nonfix	247	247	0	1	0.707736	349	247	349
404	975	8	-52.5436	169.162	52.5436	1.44046	-0.986283	-0.148327	-1.05654	0.512267	nonfix	335.8	343	7.2	0.979009	0.863239	389	343	389
405	982	30	49.4235	154.759	49.4235	0.985999	-0.593187	0.369321	-1.67044	0.526255	nonfix	346	372	26	0.930108	0.850123	407	372	407
406	983	21	48.8219	154.109	48.8219	1.06062	-0.9704	0.143203	-1.66169	0.573198	nonfix	355.6	375	19.4	0.948267	0.842654	422	375	422
407	984	236	-21.3066	165.7	21.3066	1.25575	0.513718	0.538394	0.67027	0.850246	nonfix	121.4	255	133.6	0.476078	0.544395	223	255	223
408	1032	275	12.2967	92.7856	12.2967	0.918596	0.172547	-0.0079334	1.16652	1.40125	nonfix	100.8	263	162.2	0.38327	0.475472	212	263	212
409	1034	160	-4.92375	150.62	4.92375	1.24484	0.794582	0.79268	0.960746	1.6128	nonfix	141.4	231	89.6	0.612121	0.579508	244	231	244
410	1048	68	-20.2836	57.572	20.2836	1.4064	-0.16398	0.0866673	0.671256	0.789481	nonfix	210.8	258	47.2	0.817054	0.525686	401	258	401
411	1054	194	7.52546	93.5991	7.52546	1.1649	-0.187107	-0.115508	1.18455	1.31894	nonfix	122.6	243	120.4	0.504527	0.506612	242	243	242
412	1058	1072	11.7364	122.866	11.7364	1.17087	1.3218	0.972675	1.06249	1.2708	nonfix	-434.2	261	695.2	0	0.735932	-590	261	590
413	1059	44	-19.7167	63.4213	19.7167	1.45764	-0.990579	-0.462323	0.854537	0.28258	nonfix	231.2	260	28.8	0.889231	0.536427	431	260	431
414	1061	20	-10.9397	166.248	10.9397	1.42499	-0.380588	0.0515468	1.18782	1.95114	nonfix	246.2	259	12.8	0.950579	0.539912	456	259	456
415	1063	170	-8.14116	158.307	8.14116	1.35365	0.711738	0.886683	1.05499	1.58094	nonfix	132.8	246	113.2	0.539837	0.484672	274	246	274
416	1067	75	21.758	-71.8243	21.758	1.27346	-0.349879	-1.69316	1.10116	-0.185527	nonfix	206	253	47	0.814229	0.543536	379	253	379
417	1071	100	-16.2122	167.723	16.2122	1.39974	0.3902	0.628451	0.943719	1.46055	nonfix	204.6	267	62.4	0.766292	0.516667	396	267	396
418	1075	95	-12.824	45.1439	12.824	1.15828	-0.637903	-0.101759	0.978801	0.541024	nonfix	208.4	265	56.6	0.786415	0.526263	396	265	396
419	1312	15	-27.1198	-109.355	27.1198	1.52367	-0.869687	-0.267956	0.457097	0.347307	nonfix	211.6	225	13.4	0.940444	0.57035	371	225	371
420	1313	2	-26.3235	-79.9752	26.3235	1.26804	-1.76876	-0.31771	-0.0431885	-1.90743	nonfix	228.8	230	1.2	0.994783	0.579241	395	230	395
421	1500	76	12.9519	-81.5232	12.9519	0.980131	-1.21259	-0.506134	1.17071	0.799862	nonfix	209	265	56	0.788679	0.503614	415	265	415
422	10128	51	-54.332	-67.4014	54.332	0.615738	0.544669	0.464807	-1.23542	-0.779337	nonfix	277	320	43	0.865625	0.873817	317	320	317
423	10674	156	62.0503	-6.86364	62.0503	1.19857	-0.20956	0.0930081	-1.1224	1.3899	nonfix	60	208	148	0.288462	0.740741	81	208	81
424	11474	211	35.9232	14.399	35.9232	1.03371	-0.676753	-0.728995	0.268645	-0.648408	nonfix	88.4	213	124.6	0.415023	0.775439	114	213	114
