# Supplementary material for: Mutualisms weaken the latitudinal diversity gradient among oceanic islands
Source: Nature. 2024 Feb 28;627(8003):335–9. doi: 10.1038/s41586-024-07110-y (PMC10937366; doi:10.1038/s41586-024-07110-y)
Supplement: Supplementary file 10 — Source Data Extended Data Fig. 5 [file 41586_2024_7110_MOESM10_ESM.xlsx]

## Sheet: edfig5a
	fit	se.fit	abslatitude	poll
1	1136.79	160.955	0.015341	Biotic
2	1137.48	159.289	0.0844984	Biotic
3	1138.18	157.632	0.153656	Biotic
4	1138.87	155.984	0.222813	Biotic
5	1139.57	154.345	0.291971	Biotic
6	1140.26	152.717	0.361128	Biotic
7	1140.96	151.098	0.430285	Biotic
8	1141.65	149.49	0.499443	Biotic
9	1142.35	147.894	0.5686	Biotic
10	1143.05	146.309	0.637757	Biotic
11	1143.75	144.736	0.706915	Biotic
12	1144.45	143.177	0.776072	Biotic
13	1145.15	141.631	0.84523	Biotic
14	1145.85	140.1	0.914387	Biotic
15	1146.55	138.583	0.983544	Biotic
16	1147.25	137.081	1.0527	Biotic
17	1147.96	135.596	1.12186	Biotic
18	1148.66	134.128	1.19102	Biotic
19	1149.37	132.677	1.26017	Biotic
20	1150.08	131.244	1.32933	Biotic
21	1150.79	129.831	1.39849	Biotic
22	1151.5	128.437	1.46765	Biotic
23	1152.21	127.063	1.5368	Biotic
24	1152.93	125.71	1.60596	Biotic
25	1153.65	124.379	1.67512	Biotic
26	1154.37	123.07	1.74428	Biotic
27	1155.09	121.785	1.81343	Biotic
28	1155.81	120.523	1.88259	Biotic
29	1156.54	119.286	1.95175	Biotic
30	1157.27	118.074	2.0209	Biotic
31	1158	116.888	2.09006	Biotic
32	1158.74	115.729	2.15922	Biotic
33	1159.48	114.596	2.22838	Biotic
34	1160.22	113.492	2.29753	Biotic
35	1160.96	112.416	2.36669	Biotic
36	1161.71	111.368	2.43585	Biotic
37	1162.46	110.351	2.50501	Biotic
38	1163.22	109.363	2.57416	Biotic
39	1163.98	108.406	2.64332	Biotic
40	1164.74	107.479	2.71248	Biotic
41	1165.5	106.584	2.78164	Biotic
42	1166.28	105.72	2.85079	Biotic
43	1167.05	104.888	2.91995	Biotic
44	1167.83	104.089	2.98911	Biotic
45	1168.61	103.321	3.05827	Biotic
46	1169.4	102.587	3.12742	Biotic
47	1170.19	101.884	3.19658	Biotic
48	1170.99	101.215	3.26574	Biotic
49	1171.79	100.578	3.3349	Biotic
50	1172.59	99.9734	3.40405	Biotic
51	1173.4	99.4015	3.47321	Biotic
52	1174.22	98.8619	3.54237	Biotic
53	1175.04	98.3544	3.61152	Biotic
54	1175.86	97.8787	3.68068	Biotic
55	1176.69	97.4344	3.74984	Biotic
56	1177.53	97.0211	3.819	Biotic
57	1178.37	96.6385	3.88815	Biotic
58	1179.21	96.2859	3.95731	Biotic
59	1180.06	95.9629	4.02647	Biotic
60	1180.92	95.6689	4.09563	Biotic
61	1181.78	95.4032	4.16478	Biotic
62	1182.64	95.1651	4.23394	Biotic
63	1183.51	94.9539	4.3031	Biotic
64	1184.39	94.7689	4.37226	Biotic
65	1185.27	94.6093	4.44141	Biotic
66	1186.16	94.4742	4.51057	Biotic
67	1187.05	94.3629	4.57973	Biotic
68	1187.95	94.2745	4.64889	Biotic
69	1188.85	94.208	4.71804	Biotic
70	1189.76	94.1627	4.7872	Biotic
71	1190.67	94.1375	4.85636	Biotic
72	1191.58	94.1316	4.92551	Biotic
73	1192.51	94.144	4.99467	Biotic
74	1193.43	94.1737	5.06383	Biotic
75	1194.36	94.2199	5.13299	Biotic
76	1195.3	94.2816	5.20214	Biotic
77	1196.24	94.3579	5.2713	Biotic
78	1197.18	94.4479	5.34046	Biotic
79	1198.13	94.5506	5.40962	Biotic
80	1199.09	94.6653	5.47877	Biotic
81	1200.04	94.791	5.54793	Biotic
82	1201	94.9268	5.61709	Biotic
83	1201.97	95.072	5.68625	Biotic
84	1202.94	95.2257	5.7554	Biotic
85	1203.91	95.3871	5.82456	Biotic
86	1204.89	95.5554	5.89372	Biotic
87	1205.86	95.7299	5.96288	Biotic
88	1206.85	95.9097	6.03203	Biotic
89	1207.83	96.0943	6.10119	Biotic
90	1208.82	96.2829	6.17035	Biotic
91	1209.81	96.4748	6.2395	Biotic
92	1210.8	96.6696	6.30866	Biotic
93	1211.79	96.8664	6.37782	Biotic
94	1212.79	97.0648	6.44698	Biotic
95	1213.78	97.2642	6.51613	Biotic
96	1214.78	97.4641	6.58529	Biotic
97	1215.78	97.6639	6.65445	Biotic
98	1216.78	97.8633	6.72361	Biotic
99	1217.78	98.0616	6.79276	Biotic
100	1218.78	98.2586	6.86192	Biotic
101	1219.79	98.4539	6.93108	Biotic
102	1220.79	98.647	7.00024	Biotic
103	1221.79	98.8375	7.06939	Biotic
104	1222.79	99.0252	7.13855	Biotic
105	1223.79	99.2098	7.20771	Biotic
106	1224.79	99.3909	7.27687	Biotic
107	1225.79	99.5683	7.34602	Biotic
108	1226.78	99.7418	7.41518	Biotic
109	1227.77	99.911	7.48434	Biotic
110	1228.77	100.076	7.55349	Biotic
111	1229.75	100.236	7.62265	Biotic
112	1230.74	100.392	7.69181	Biotic
113	1231.72	100.542	7.76097	Biotic
114	1232.7	100.688	7.83012	Biotic
115	1233.68	100.828	7.89928	Biotic
116	1234.65	100.964	7.96844	Biotic
117	1235.62	101.094	8.0376	Biotic
118	1236.58	101.218	8.10675	Biotic
119	1237.54	101.338	8.17591	Biotic
120	1238.49	101.452	8.24507	Biotic
121	1239.44	101.56	8.31423	Biotic
122	1240.38	101.664	8.38338	Biotic
123	1241.32	101.762	8.45254	Biotic
124	1242.25	101.855	8.5217	Biotic
125	1243.17	101.942	8.59086	Biotic
126	1244.09	102.025	8.66001	Biotic
127	1244.99	102.102	8.72917	Biotic
128	1245.89	102.175	8.79833	Biotic
129	1246.78	102.243	8.86749	Biotic
130	1247.67	102.306	8.93664	Biotic
131	1248.54	102.366	9.0058	Biotic
132	1249.41	102.42	9.07496	Biotic
133	1250.26	102.471	9.14411	Biotic
134	1251.11	102.518	9.21327	Biotic
135	1251.94	102.562	9.28243	Biotic
136	1252.76	102.602	9.35159	Biotic
137	1253.58	102.638	9.42074	Biotic
138	1254.38	102.672	9.4899	Biotic
139	1255.17	102.703	9.55906	Biotic
140	1255.94	102.731	9.62822	Biotic
141	1256.71	102.757	9.69737	Biotic
142	1257.46	102.781	9.76653	Biotic
143	1258.2	102.802	9.83569	Biotic
144	1258.92	102.822	9.90485	Biotic
145	1259.64	102.841	9.974	Biotic
146	1260.33	102.858	10.0432	Biotic
147	1261.01	102.874	10.1123	Biotic
148	1261.68	102.89	10.1815	Biotic
149	1262.33	102.904	10.2506	Biotic
150	1262.97	102.918	10.3198	Biotic
151	1263.59	102.931	10.3889	Biotic
152	1264.2	102.944	10.4581	Biotic
153	1264.78	102.956	10.5273	Biotic
154	1265.35	102.969	10.5964	Biotic
155	1265.91	102.981	10.6656	Biotic
156	1266.44	102.994	10.7347	Biotic
157	1266.96	103.007	10.8039	Biotic
158	1267.46	103.02	10.873	Biotic
159	1267.94	103.033	10.9422	Biotic
160	1268.4	103.047	11.0114	Biotic
161	1268.85	103.061	11.0805	Biotic
162	1269.27	103.076	11.1497	Biotic
163	1269.68	103.091	11.2188	Biotic
164	1270.06	103.107	11.288	Biotic
165	1270.42	103.123	11.3572	Biotic
166	1270.77	103.14	11.4263	Biotic
167	1271.09	103.157	11.4955	Biotic
168	1271.39	103.174	11.5646	Biotic
169	1271.67	103.192	11.6338	Biotic
170	1271.93	103.21	11.7029	Biotic
171	1272.17	103.228	11.7721	Biotic
172	1272.38	103.247	11.8413	Biotic
173	1272.58	103.265	11.9104	Biotic
174	1272.75	103.283	11.9796	Biotic
175	1272.89	103.301	12.0487	Biotic
176	1273.02	103.319	12.1179	Biotic
177	1273.12	103.336	12.187	Biotic
178	1273.2	103.353	12.2562	Biotic
179	1273.25	103.369	12.3254	Biotic
180	1273.28	103.383	12.3945	Biotic
181	1273.29	103.397	12.4637	Biotic
182	1273.27	103.409	12.5328	Biotic
183	1273.23	103.42	12.602	Biotic
184	1273.16	103.429	12.6711	Biotic
185	1273.07	103.437	12.7403	Biotic
186	1272.96	103.442	12.8095	Biotic
187	1272.81	103.445	12.8786	Biotic
188	1272.65	103.446	12.9478	Biotic
189	1272.46	103.444	13.0169	Biotic
190	1272.24	103.44	13.0861	Biotic
191	1272	103.432	13.1552	Biotic
192	1271.73	103.422	13.2244	Biotic
193	1271.44	103.408	13.2936	Biotic
194	1271.12	103.391	13.3627	Biotic
195	1270.78	103.371	13.4319	Biotic
196	1270.41	103.347	13.501	Biotic
197	1270.02	103.318	13.5702	Biotic
198	1269.6	103.286	13.6393	Biotic
199	1269.15	103.25	13.7085	Biotic
200	1268.68	103.209	13.7777	Biotic
201	1268.18	103.164	13.8468	Biotic
202	1267.66	103.115	13.916	Biotic
203	1267.11	103.061	13.9851	Biotic
204	1266.54	103.002	14.0543	Biotic
205	1265.94	102.938	14.1234	Biotic
206	1265.31	102.869	14.1926	Biotic
207	1264.66	102.796	14.2618	Biotic
208	1263.98	102.717	14.3309	Biotic
209	1263.28	102.633	14.4001	Biotic
210	1262.56	102.544	14.4692	Biotic
211	1261.8	102.449	14.5384	Biotic
212	1261.03	102.349	14.6075	Biotic
213	1260.22	102.244	14.6767	Biotic
214	1259.4	102.133	14.7459	Biotic
215	1258.54	102.017	14.815	Biotic
216	1257.67	101.896	14.8842	Biotic
217	1256.77	101.768	14.9533	Biotic
218	1255.84	101.635	15.0225	Biotic
219	1254.89	101.497	15.0916	Biotic
220	1253.91	101.352	15.1608	Biotic
221	1252.92	101.202	15.23	Biotic
222	1251.89	101.046	15.2991	Biotic
223	1250.84	100.885	15.3683	Biotic
224	1249.77	100.718	15.4374	Biotic
225	1248.68	100.545	15.5066	Biotic
226	1247.56	100.366	15.5758	Biotic
227	1246.42	100.183	15.6449	Biotic
228	1245.25	99.9932	15.7141	Biotic
229	1244.06	99.7985	15.7832	Biotic
230	1242.85	99.5985	15.8524	Biotic
231	1241.62	99.3933	15.9215	Biotic
232	1240.36	99.1831	15.9907	Biotic
233	1239.08	98.9679	16.0599	Biotic
234	1237.78	98.748	16.129	Biotic
235	1236.46	98.5236	16.1982	Biotic
236	1235.12	98.2946	16.2673	Biotic
237	1233.75	98.0614	16.3365	Biotic
238	1232.37	97.824	16.4056	Biotic
239	1230.96	97.5827	16.4748	Biotic
240	1229.53	97.3375	16.544	Biotic
241	1228.08	97.0887	16.6131	Biotic
242	1226.61	96.8364	16.6823	Biotic
243	1225.13	96.5807	16.7514	Biotic
244	1223.62	96.3219	16.8206	Biotic
245	1222.09	96.0601	16.8897	Biotic
246	1220.54	95.7955	16.9589	Biotic
247	1218.98	95.5282	17.0281	Biotic
248	1217.4	95.2584	17.0972	Biotic
249	1215.79	94.9862	17.1664	Biotic
250	1214.17	94.7118	17.2355	Biotic
251	1212.53	94.4353	17.3047	Biotic
252	1210.88	94.157	17.3738	Biotic
253	1209.2	93.8769	17.443	Biotic
254	1207.51	93.5953	17.5122	Biotic
255	1205.81	93.3123	17.5813	Biotic
256	1204.08	93.0282	17.6505	Biotic
257	1202.34	92.743	17.7196	Biotic
258	1200.59	92.4569	17.7888	Biotic
259	1198.81	92.1702	17.8579	Biotic
260	1197.02	91.8829	17.9271	Biotic
261	1195.22	91.5951	17.9963	Biotic
262	1193.4	91.3072	18.0654	Biotic
263	1191.57	91.019	18.1346	Biotic
264	1189.72	90.7309	18.2037	Biotic
265	1187.86	90.4429	18.2729	Biotic
266	1185.98	90.1551	18.342	Biotic
267	1184.09	89.8676	18.4112	Biotic
268	1182.19	89.5805	18.4804	Biotic
269	1180.27	89.294	18.5495	Biotic
270	1178.34	89.0081	18.6187	Biotic
271	1176.39	88.7228	18.6878	Biotic
272	1174.44	88.4384	18.757	Biotic
273	1172.47	88.1548	18.8261	Biotic
274	1170.49	87.8721	18.8953	Biotic
275	1168.49	87.5905	18.9645	Biotic
276	1166.49	87.31	19.0336	Biotic
277	1164.47	87.0305	19.1028	Biotic
278	1162.44	86.7523	19.1719	Biotic
279	1160.4	86.4753	19.2411	Biotic
280	1158.35	86.1996	19.3102	Biotic
281	1156.29	85.9252	19.3794	Biotic
282	1154.22	85.6522	19.4486	Biotic
283	1152.13	85.3805	19.5177	Biotic
284	1150.04	85.1103	19.5869	Biotic
285	1147.93	84.8416	19.656	Biotic
286	1145.82	84.5743	19.7252	Biotic
287	1143.69	84.3086	19.7944	Biotic
288	1141.55	84.0443	19.8635	Biotic
289	1139.41	83.7816	19.9327	Biotic
290	1137.25	83.5204	20.0018	Biotic
291	1135.09	83.2607	20.071	Biotic
292	1132.91	83.0024	20.1401	Biotic
293	1130.73	82.7456	20.2093	Biotic
294	1128.53	82.4903	20.2785	Biotic
295	1126.33	82.2363	20.3476	Biotic
296	1124.12	81.9837	20.4168	Biotic
297	1121.89	81.7324	20.4859	Biotic
298	1119.66	81.4824	20.5551	Biotic
299	1117.42	81.2336	20.6242	Biotic
300	1115.17	80.986	20.6934	Biotic
301	1112.91	80.7395	20.7626	Biotic
302	1110.64	80.4942	20.8317	Biotic
303	1108.37	80.2499	20.9009	Biotic
304	1106.08	80.0066	20.97	Biotic
305	1103.79	79.7644	21.0392	Biotic
306	1101.48	79.523	21.1083	Biotic
307	1099.17	79.2826	21.1775	Biotic
308	1096.85	79.0431	21.2467	Biotic
309	1094.51	78.8044	21.3158	Biotic
310	1092.17	78.5664	21.385	Biotic
311	1089.82	78.3292	21.4541	Biotic
312	1087.47	78.0925	21.5233	Biotic
313	1085.1	77.8565	21.5924	Biotic
314	1082.72	77.6209	21.6616	Biotic
315	1080.34	77.3858	21.7308	Biotic
316	1077.94	77.151	21.7999	Biotic
317	1075.54	76.9165	21.8691	Biotic
318	1073.13	76.6822	21.9382	Biotic
319	1070.7	76.4481	22.0074	Biotic
320	1068.27	76.214	22.0765	Biotic
321	1065.83	75.9799	22.1457	Biotic
322	1063.38	75.7458	22.2149	Biotic
323	1060.92	75.5116	22.284	Biotic
324	1058.46	75.2773	22.3532	Biotic
325	1055.98	75.0428	22.4223	Biotic
326	1053.49	74.8081	22.4915	Biotic
327	1050.99	74.5732	22.5606	Biotic
328	1048.49	74.3379	22.6298	Biotic
329	1045.97	74.1024	22.699	Biotic
330	1043.45	73.8665	22.7681	Biotic
331	1040.91	73.6301	22.8373	Biotic
332	1038.37	73.3934	22.9064	Biotic
333	1035.81	73.1561	22.9756	Biotic
334	1033.25	72.9183	23.0447	Biotic
335	1030.67	72.6799	23.1139	Biotic
336	1028.09	72.4409	23.1831	Biotic
337	1025.5	72.2013	23.2522	Biotic
338	1022.89	71.9611	23.3214	Biotic
339	1020.28	71.7202	23.3905	Biotic
340	1017.65	71.4786	23.4597	Biotic
341	1015.02	71.2364	23.5288	Biotic
342	1012.37	70.9934	23.598	Biotic
343	1009.72	70.7498	23.6672	Biotic
344	1007.05	70.5056	23.7363	Biotic
345	1004.38	70.2606	23.8055	Biotic
346	1001.69	70.0151	23.8746	Biotic
347	998.994	69.7689	23.9438	Biotic
348	996.287	69.5221	24.013	Biotic
349	993.569	69.2747	24.0821	Biotic
350	990.841	69.0269	24.1513	Biotic
351	988.102	68.7785	24.2204	Biotic
352	985.352	68.5296	24.2896	Biotic
353	982.592	68.2803	24.3587	Biotic
354	979.821	68.0306	24.4279	Biotic
355	977.04	67.7806	24.4971	Biotic
356	974.247	67.5302	24.5662	Biotic
357	971.445	67.2796	24.6354	Biotic
358	968.631	67.0288	24.7045	Biotic
359	965.807	66.7778	24.7737	Biotic
360	962.973	66.5266	24.8428	Biotic
361	960.128	66.2753	24.912	Biotic
362	957.272	66.0239	24.9812	Biotic
363	954.406	65.7725	25.0503	Biotic
364	951.53	65.521	25.1195	Biotic
365	948.643	65.2696	25.1886	Biotic
366	945.746	65.0182	25.2578	Biotic
367	942.838	64.7668	25.3269	Biotic
368	939.92	64.5156	25.3961	Biotic
369	936.993	64.2644	25.4653	Biotic
370	934.055	64.0134	25.5344	Biotic
371	931.108	63.7626	25.6036	Biotic
372	928.15	63.512	25.6727	Biotic
373	925.184	63.2616	25.7419	Biotic
374	922.207	63.0115	25.811	Biotic
375	919.222	62.7617	25.8802	Biotic
376	916.228	62.5123	25.9494	Biotic
377	913.224	62.2631	26.0185	Biotic
378	910.212	62.0144	26.0877	Biotic
379	907.192	61.766	26.1568	Biotic
380	904.163	61.5179	26.226	Biotic
381	901.126	61.2703	26.2951	Biotic
382	898.081	61.0231	26.3643	Biotic
383	895.029	60.7764	26.4335	Biotic
384	891.969	60.53	26.5026	Biotic
385	888.902	60.2841	26.5718	Biotic
386	885.829	60.0386	26.6409	Biotic
387	882.749	59.7935	26.7101	Biotic
388	879.663	59.5488	26.7792	Biotic
389	876.57	59.3046	26.8484	Biotic
390	873.473	59.0607	26.9176	Biotic
391	870.369	58.8171	26.9867	Biotic
392	867.261	58.574	27.0559	Biotic
393	864.148	58.3312	27.125	Biotic
394	861.031	58.0887	27.1942	Biotic
395	857.909	57.8466	27.2633	Biotic
396	854.784	57.6048	27.3325	Biotic
397	851.656	57.3634	27.4017	Biotic
398	848.524	57.1222	27.4708	Biotic
399	845.391	56.8813	27.54	Biotic
400	842.255	56.6407	27.6091	Biotic
401	839.117	56.4003	27.6783	Biotic
402	835.978	56.1602	27.7474	Biotic
403	832.838	55.9204	27.8166	Biotic
404	829.697	55.6808	27.8858	Biotic
405	826.556	55.4414	27.9549	Biotic
406	823.416	55.2023	28.0241	Biotic
407	820.276	54.9634	28.0932	Biotic
408	817.138	54.7248	28.1624	Biotic
409	814.001	54.4864	28.2316	Biotic
410	810.867	54.2483	28.3007	Biotic
411	807.735	54.0105	28.3699	Biotic
412	804.606	53.773	28.439	Biotic
413	801.481	53.5358	28.5082	Biotic
414	798.359	53.2989	28.5773	Biotic
415	795.242	53.0623	28.6465	Biotic
416	792.13	52.8261	28.7157	Biotic
417	789.023	52.5902	28.7848	Biotic
418	785.922	52.3546	28.854	Biotic
419	782.828	52.1195	28.9231	Biotic
420	779.74	51.8847	28.9923	Biotic
421	776.659	51.6503	29.0614	Biotic
422	773.586	51.4164	29.1306	Biotic
423	770.521	51.1829	29.1998	Biotic
424	767.465	50.9498	29.2689	Biotic
425	764.418	50.7173	29.3381	Biotic
426	761.38	50.4852	29.4072	Biotic
427	758.352	50.2536	29.4764	Biotic
428	755.335	50.0225	29.5455	Biotic
429	752.328	49.792	29.6147	Biotic
430	749.333	49.5621	29.6839	Biotic
431	746.349	49.3328	29.753	Biotic
432	743.377	49.1041	29.8222	Biotic
433	740.418	48.8761	29.8913	Biotic
434	737.473	48.6488	29.9605	Biotic
435	734.54	48.4223	30.0296	Biotic
436	731.622	48.1965	30.0988	Biotic
437	728.718	47.9716	30.168	Biotic
438	725.829	47.7476	30.2371	Biotic
439	722.955	47.5245	30.3063	Biotic
440	720.097	47.3024	30.3754	Biotic
441	717.254	47.0812	30.4446	Biotic
442	714.429	46.8611	30.5137	Biotic
443	711.62	46.6421	30.5829	Biotic
444	708.829	46.4243	30.6521	Biotic
445	706.055	46.2076	30.7212	Biotic
446	703.3	45.9922	30.7904	Biotic
447	700.563	45.7782	30.8595	Biotic
448	697.845	45.5656	30.9287	Biotic
449	695.147	45.3545	30.9978	Biotic
450	692.469	45.145	31.067	Biotic
451	689.811	44.9372	31.1362	Biotic
452	687.174	44.7311	31.2053	Biotic
453	684.557	44.5268	31.2745	Biotic
454	681.963	44.3245	31.3436	Biotic
455	679.39	44.1241	31.4128	Biotic
456	676.84	43.9258	31.4819	Biotic
457	674.312	43.7297	31.5511	Biotic
458	671.808	43.5358	31.6203	Biotic
459	669.327	43.3443	31.6894	Biotic
460	666.87	43.1551	31.7586	Biotic
461	664.437	42.9684	31.8277	Biotic
462	662.029	42.7843	31.8969	Biotic
463	659.645	42.6027	31.966	Biotic
464	657.288	42.4238	32.0352	Biotic
465	654.955	42.2476	32.1044	Biotic
466	652.649	42.0742	32.1735	Biotic
467	650.37	41.9037	32.2427	Biotic
468	648.116	41.736	32.3118	Biotic
469	645.89	41.5713	32.381	Biotic
470	643.692	41.4097	32.4502	Biotic
471	641.521	41.251	32.5193	Biotic
472	639.377	41.0954	32.5885	Biotic
473	637.263	40.943	32.6576	Biotic
474	635.176	40.7936	32.7268	Biotic
475	633.119	40.6474	32.7959	Biotic
476	631.09	40.5044	32.8651	Biotic
477	629.091	40.3645	32.9343	Biotic
478	627.121	40.2279	33.0034	Biotic
479	625.182	40.0944	33.0726	Biotic
480	623.272	39.9642	33.1417	Biotic
481	621.392	39.8372	33.2109	Biotic
482	619.543	39.7134	33.28	Biotic
483	617.725	39.5928	33.3492	Biotic
484	615.937	39.4755	33.4184	Biotic
485	614.181	39.3613	33.4875	Biotic
486	612.455	39.2503	33.5567	Biotic
487	610.761	39.1425	33.6258	Biotic
488	609.099	39.0378	33.695	Biotic
489	607.468	38.9363	33.7641	Biotic
490	605.869	38.8377	33.8333	Biotic
491	604.302	38.7423	33.9025	Biotic
492	602.767	38.6498	33.9716	Biotic
493	601.265	38.5603	34.0408	Biotic
494	599.794	38.4738	34.1099	Biotic
495	598.356	38.3902	34.1791	Biotic
496	596.949	38.3096	34.2482	Biotic
497	595.576	38.2318	34.3174	Biotic
498	594.234	38.1568	34.3866	Biotic
499	592.925	38.0846	34.4557	Biotic
500	591.648	38.0152	34.5249	Biotic
501	590.404	37.9486	34.594	Biotic
502	589.191	37.8846	34.6632	Biotic
503	588.012	37.8233	34.7323	Biotic
504	586.864	37.7646	34.8015	Biotic
505	585.749	37.7085	34.8707	Biotic
506	584.665	37.6549	34.9398	Biotic
507	583.614	37.6039	35.009	Biotic
508	582.595	37.5553	35.0781	Biotic
509	581.608	37.5092	35.1473	Biotic
510	580.653	37.4655	35.2164	Biotic
511	579.73	37.4242	35.2856	Biotic
512	578.838	37.3853	35.3548	Biotic
513	577.978	37.3486	35.4239	Biotic
514	577.149	37.3143	35.4931	Biotic
515	576.351	37.2822	35.5622	Biotic
516	575.585	37.2523	35.6314	Biotic
517	574.85	37.2246	35.7005	Biotic
518	574.145	37.199	35.7697	Biotic
519	573.472	37.1755	35.8389	Biotic
520	572.83	37.1541	35.908	Biotic
521	572.218	37.1348	35.9772	Biotic
522	571.636	37.1174	36.0463	Biotic
523	571.085	37.1021	36.1155	Biotic
524	570.563	37.0886	36.1846	Biotic
525	570.072	37.0771	36.2538	Biotic
526	569.611	37.0674	36.323	Biotic
527	569.18	37.0596	36.3921	Biotic
528	568.778	37.0535	36.4613	Biotic
529	568.406	37.0492	36.5304	Biotic
530	568.063	37.0466	36.5996	Biotic
531	567.75	37.0458	36.6687	Biotic
532	567.465	37.0466	36.7379	Biotic
533	567.209	37.049	36.8071	Biotic
534	566.982	37.0531	36.8762	Biotic
535	566.783	37.0588	36.9454	Biotic
536	566.613	37.0661	37.0145	Biotic
537	566.47	37.0749	37.0837	Biotic
538	566.356	37.0853	37.1529	Biotic
539	566.269	37.0972	37.222	Biotic
540	566.209	37.1107	37.2912	Biotic
541	566.177	37.1256	37.3603	Biotic
542	566.171	37.1421	37.4295	Biotic
543	566.192	37.1602	37.4986	Biotic
544	566.239	37.1797	37.5678	Biotic
545	566.312	37.2008	37.637	Biotic
546	566.411	37.2235	37.7061	Biotic
547	566.536	37.2477	37.7753	Biotic
548	566.685	37.2734	37.8444	Biotic
549	566.859	37.3007	37.9136	Biotic
550	567.058	37.3296	37.9827	Biotic
551	567.281	37.36	38.0519	Biotic
552	567.527	37.392	38.1211	Biotic
553	567.797	37.4256	38.1902	Biotic
554	568.09	37.4608	38.2594	Biotic
555	568.406	37.4976	38.3285	Biotic
556	568.745	37.5359	38.3977	Biotic
557	569.106	37.5759	38.4668	Biotic
558	569.488	37.6174	38.536	Biotic
559	569.892	37.6605	38.6052	Biotic
560	570.317	37.7051	38.6743	Biotic
561	570.763	37.7514	38.7435	Biotic
562	571.229	37.7993	38.8126	Biotic
563	571.714	37.8487	38.8818	Biotic
564	572.22	37.8998	38.9509	Biotic
565	572.744	37.9525	39.0201	Biotic
566	573.287	38.0068	39.0893	Biotic
567	573.848	38.0628	39.1584	Biotic
568	574.426	38.1203	39.2276	Biotic
569	575.022	38.1795	39.2967	Biotic
570	575.635	38.2403	39.3659	Biotic
571	576.263	38.3028	39.435	Biotic
572	576.908	38.3668	39.5042	Biotic
573	577.568	38.4325	39.5734	Biotic
574	578.242	38.4998	39.6425	Biotic
575	578.931	38.5686	39.7117	Biotic
576	579.634	38.639	39.7808	Biotic
577	580.35	38.711	39.85	Biotic
578	581.078	38.7845	39.9191	Biotic
579	581.819	38.8594	39.9883	Biotic
580	582.572	38.9359	40.0575	Biotic
581	583.335	39.0138	40.1266	Biotic
582	584.109	39.093	40.1958	Biotic
583	584.894	39.1736	40.2649	Biotic
584	585.687	39.2555	40.3341	Biotic
585	586.49	39.3387	40.4032	Biotic
586	587.301	39.4231	40.4724	Biotic
587	588.12	39.5086	40.5416	Biotic
588	588.946	39.5953	40.6107	Biotic
589	589.779	39.6831	40.6799	Biotic
590	590.617	39.7719	40.749	Biotic
591	591.462	39.8617	40.8182	Biotic
592	592.311	39.9523	40.8873	Biotic
593	593.165	40.0438	40.9565	Biotic
594	594.022	40.1361	41.0257	Biotic
595	594.882	40.2291	41.0948	Biotic
596	595.745	40.3228	41.164	Biotic
597	596.61	40.417	41.2331	Biotic
598	597.477	40.5117	41.3023	Biotic
599	598.344	40.6068	41.3715	Biotic
600	599.211	40.7023	41.4406	Biotic
601	600.078	40.7981	41.5098	Biotic
602	600.943	40.8941	41.5789	Biotic
603	601.807	40.9902	41.6481	Biotic
604	602.669	41.0865	41.7172	Biotic
605	603.528	41.1827	41.7864	Biotic
606	604.384	41.2789	41.8556	Biotic
607	605.235	41.375	41.9247	Biotic
608	606.082	41.4709	41.9939	Biotic
609	606.924	41.5665	42.063	Biotic
610	607.76	41.6619	42.1322	Biotic
611	608.59	41.7569	42.2013	Biotic
612	609.413	41.8515	42.2705	Biotic
613	610.228	41.9457	42.3397	Biotic
614	611.035	42.0393	42.4088	Biotic
615	611.834	42.1323	42.478	Biotic
616	612.623	42.2246	42.5471	Biotic
617	613.403	42.3163	42.6163	Biotic
618	614.172	42.4072	42.6854	Biotic
619	614.93	42.4974	42.7546	Biotic
620	615.677	42.5866	42.8238	Biotic
621	616.411	42.675	42.8929	Biotic
622	617.133	42.7625	42.9621	Biotic
623	617.842	42.849	43.0312	Biotic
624	618.538	42.9345	43.1004	Biotic
625	619.219	43.0191	43.1695	Biotic
626	619.886	43.1025	43.2387	Biotic
627	620.538	43.185	43.3079	Biotic
628	621.174	43.2664	43.377	Biotic
629	621.793	43.3466	43.4462	Biotic
630	622.397	43.4258	43.5153	Biotic
631	622.983	43.5038	43.5845	Biotic
632	623.551	43.5807	43.6536	Biotic
633	624.102	43.6564	43.7228	Biotic
634	624.634	43.731	43.792	Biotic
635	625.147	43.8044	43.8611	Biotic
636	625.641	43.8766	43.9303	Biotic
637	626.115	43.9478	43.9994	Biotic
638	626.568	44.0178	44.0686	Biotic
639	627.002	44.0866	44.1377	Biotic
640	627.414	44.1545	44.2069	Biotic
641	627.805	44.2212	44.2761	Biotic
642	628.174	44.287	44.3452	Biotic
643	628.522	44.3517	44.4144	Biotic
644	628.847	44.4155	44.4835	Biotic
645	629.149	44.4784	44.5527	Biotic
646	629.429	44.5403	44.6218	Biotic
647	629.685	44.6015	44.691	Biotic
648	629.918	44.6618	44.7602	Biotic
649	630.128	44.7213	44.8293	Biotic
650	630.313	44.7801	44.8985	Biotic
651	630.474	44.8382	44.9676	Biotic
652	630.611	44.8956	45.0368	Biotic
653	630.722	44.9524	45.1059	Biotic
654	630.809	45.0085	45.1751	Biotic
655	630.871	45.064	45.2443	Biotic
656	630.907	45.1189	45.3134	Biotic
657	630.918	45.1733	45.3826	Biotic
658	630.902	45.2272	45.4517	Biotic
659	630.861	45.2806	45.5209	Biotic
660	630.794	45.3336	45.5901	Biotic
661	630.701	45.3861	45.6592	Biotic
662	630.582	45.4382	45.7284	Biotic
663	630.436	45.49	45.7975	Biotic
664	630.264	45.5414	45.8667	Biotic
665	630.065	45.5924	45.9358	Biotic
666	629.84	45.6432	46.005	Biotic
667	629.588	45.6937	46.0742	Biotic
668	629.309	45.7439	46.1433	Biotic
669	629.004	45.7938	46.2125	Biotic
670	628.673	45.8434	46.2816	Biotic
671	628.314	45.8928	46.3508	Biotic
672	627.929	45.9418	46.4199	Biotic
673	627.517	45.9904	46.4891	Biotic
674	627.078	46.0388	46.5583	Biotic
675	626.613	46.0867	46.6274	Biotic
676	626.121	46.1343	46.6966	Biotic
677	625.602	46.1813	46.7657	Biotic
678	625.056	46.2279	46.8349	Biotic
679	624.484	46.2739	46.904	Biotic
680	623.885	46.3194	46.9732	Biotic
681	623.26	46.3643	47.0424	Biotic
682	622.608	46.4086	47.1115	Biotic
683	621.931	46.4522	47.1807	Biotic
684	621.227	46.4952	47.2498	Biotic
685	620.497	46.5374	47.319	Biotic
686	619.741	46.5789	47.3881	Biotic
687	618.959	46.6195	47.4573	Biotic
688	618.152	46.6594	47.5265	Biotic
689	617.32	46.6985	47.5956	Biotic
690	616.463	46.7366	47.6648	Biotic
691	615.58	46.7739	47.7339	Biotic
692	614.673	46.8103	47.8031	Biotic
693	613.742	46.8458	47.8722	Biotic
694	612.786	46.8802	47.9414	Biotic
695	611.806	46.9137	48.0106	Biotic
696	610.803	46.9461	48.0797	Biotic
697	609.776	46.9775	48.1489	Biotic
698	608.725	47.0077	48.218	Biotic
699	607.652	47.0368	48.2872	Biotic
700	606.555	47.0648	48.3563	Biotic
701	605.436	47.0916	48.4255	Biotic
702	604.295	47.1171	48.4947	Biotic
703	603.132	47.1414	48.5638	Biotic
704	601.947	47.1645	48.633	Biotic
705	600.741	47.1862	48.7021	Biotic
706	599.513	47.2067	48.7713	Biotic
707	598.265	47.2258	48.8404	Biotic
708	596.995	47.2436	48.9096	Biotic
709	595.706	47.26	48.9788	Biotic
710	594.396	47.275	49.0479	Biotic
711	593.067	47.2887	49.1171	Biotic
712	591.718	47.3011	49.1862	Biotic
713	590.35	47.3121	49.2554	Biotic
714	588.964	47.3217	49.3245	Biotic
715	587.559	47.33	49.3937	Biotic
716	586.135	47.3369	49.4629	Biotic
717	584.694	47.3424	49.532	Biotic
718	583.235	47.3466	49.6012	Biotic
719	581.758	47.3495	49.6703	Biotic
720	580.265	47.351	49.7395	Biotic
721	578.755	47.3512	49.8087	Biotic
722	577.228	47.35	49.8778	Biotic
723	575.686	47.3475	49.947	Biotic
724	574.127	47.3437	50.0161	Biotic
725	572.553	47.3386	50.0853	Biotic
726	570.964	47.3322	50.1544	Biotic
727	569.36	47.3245	50.2236	Biotic
728	567.741	47.3156	50.2928	Biotic
729	566.108	47.3054	50.3619	Biotic
730	564.461	47.294	50.4311	Biotic
731	562.801	47.2814	50.5002	Biotic
732	561.126	47.2676	50.5694	Biotic
733	559.439	47.2527	50.6385	Biotic
734	557.739	47.2366	50.7077	Biotic
735	556.026	47.2193	50.7769	Biotic
736	554.301	47.201	50.846	Biotic
737	552.565	47.1816	50.9152	Biotic
738	550.816	47.1611	50.9843	Biotic
739	549.056	47.1397	51.0535	Biotic
740	547.285	47.1172	51.1226	Biotic
741	545.503	47.0939	51.1918	Biotic
742	543.71	47.0696	51.261	Biotic
743	541.907	47.0445	51.3301	Biotic
744	540.094	47.0186	51.3993	Biotic
745	538.271	46.9919	51.4684	Biotic
746	536.439	46.9644	51.5376	Biotic
747	534.597	46.9363	51.6067	Biotic
748	532.746	46.9076	51.6759	Biotic
749	530.887	46.8782	51.7451	Biotic
750	529.019	46.8483	51.8142	Biotic
751	527.142	46.8178	51.8834	Biotic
752	525.258	46.7869	51.9525	Biotic
753	523.365	46.7555	52.0217	Biotic
754	521.465	46.7237	52.0908	Biotic
755	519.558	46.6915	52.16	Biotic
756	517.644	46.659	52.2292	Biotic
757	515.722	46.6262	52.2983	Biotic
758	513.794	46.593	52.3675	Biotic
759	511.86	46.5597	52.4366	Biotic
760	509.919	46.5261	52.5058	Biotic
761	507.972	46.4923	52.5749	Biotic
762	506.02	46.4583	52.6441	Biotic
763	504.061	46.4242	52.7133	Biotic
764	502.098	46.39	52.7824	Biotic
765	500.129	46.3556	52.8516	Biotic
766	498.155	46.3212	52.9207	Biotic
767	496.176	46.2868	52.9899	Biotic
768	494.193	46.2523	53.059	Biotic
769	492.205	46.2179	53.1282	Biotic
770	490.213	46.1834	53.1974	Biotic
771	488.217	46.1489	53.2665	Biotic
772	486.217	46.1144	53.3357	Biotic
773	484.213	46.08	53.4048	Biotic
774	482.206	46.0456	53.474	Biotic
775	480.195	46.0113	53.5431	Biotic
776	478.18	45.9769	53.6123	Biotic
777	476.163	45.9426	53.6815	Biotic
778	474.143	45.9084	53.7506	Biotic
779	472.12	45.8741	53.8198	Biotic
780	470.094	45.8399	53.8889	Biotic
781	468.066	45.8057	53.9581	Biotic
782	466.035	45.7715	54.0273	Biotic
783	464.002	45.7372	54.0964	Biotic
784	461.967	45.703	54.1656	Biotic
785	459.93	45.6687	54.2347	Biotic
786	457.892	45.6343	54.3039	Biotic
787	455.851	45.5998	54.373	Biotic
788	453.809	45.5651	54.4422	Biotic
789	451.765	45.5304	54.5114	Biotic
790	449.72	45.4954	54.5805	Biotic
791	447.674	45.4603	54.6497	Biotic
792	445.627	45.4249	54.7188	Biotic
793	443.579	45.3892	54.788	Biotic
794	441.53	45.3532	54.8571	Biotic
795	439.48	45.3169	54.9263	Biotic
796	437.43	45.2802	54.9955	Biotic
797	435.379	45.243	55.0646	Biotic
798	433.328	45.2054	55.1338	Biotic
799	431.276	45.1672	55.2029	Biotic
800	429.224	45.1285	55.2721	Biotic
801	427.172	45.0892	55.3412	Biotic
802	425.12	45.0492	55.4104	Biotic
803	423.069	45.0085	55.4796	Biotic
804	421.017	44.967	55.5487	Biotic
805	418.966	44.9247	55.6179	Biotic
806	416.916	44.8816	55.687	Biotic
807	414.866	44.8375	55.7562	Biotic
808	412.816	44.7925	55.8253	Biotic
809	410.768	44.7465	55.8945	Biotic
810	408.72	44.6993	55.9637	Biotic
811	406.674	44.6511	56.0328	Biotic
812	404.628	44.6016	56.102	Biotic
813	402.584	44.5509	56.1711	Biotic
814	400.54	44.4989	56.2403	Biotic
815	398.499	44.4456	56.3094	Biotic
816	396.458	44.3909	56.3786	Biotic
817	394.42	44.3347	56.4478	Biotic
818	392.383	44.2769	56.5169	Biotic
819	390.348	44.2177	56.5861	Biotic
820	388.314	44.1568	56.6552	Biotic
821	386.283	44.0943	56.7244	Biotic
822	384.253	44.0301	56.7935	Biotic
823	382.226	43.9641	56.8627	Biotic
824	380.201	43.8964	56.9319	Biotic
825	378.179	43.8269	57.001	Biotic
826	376.158	43.7555	57.0702	Biotic
827	374.141	43.6823	57.1393	Biotic
828	372.126	43.6072	57.2085	Biotic
829	370.113	43.5302	57.2776	Biotic
830	368.104	43.4513	57.3468	Biotic
831	366.097	43.3704	57.416	Biotic
832	364.093	43.2877	57.4851	Biotic
833	362.092	43.203	57.5543	Biotic
834	360.095	43.1163	57.6234	Biotic
835	358.101	43.0276	57.6926	Biotic
836	356.109	42.937	57.7617	Biotic
837	354.122	42.8445	57.8309	Biotic
838	352.138	42.7499	57.9001	Biotic
839	350.157	42.6535	57.9692	Biotic
840	348.18	42.555	58.0384	Biotic
841	346.207	42.4547	58.1075	Biotic
842	344.237	42.3524	58.1767	Biotic
843	342.272	42.2483	58.2459	Biotic
844	340.31	42.1422	58.315	Biotic
845	338.353	42.0343	58.3842	Biotic
846	336.399	41.9246	58.4533	Biotic
847	334.45	41.813	58.5225	Biotic
848	332.505	41.6997	58.5916	Biotic
849	330.565	41.5846	58.6608	Biotic
850	328.628	41.4678	58.73	Biotic
851	326.697	41.3494	58.7991	Biotic
852	324.77	41.2293	58.8683	Biotic
853	322.847	41.1077	58.9374	Biotic
854	320.93	40.9846	59.0066	Biotic
855	319.017	40.86	59.0757	Biotic
856	317.109	40.7341	59.1449	Biotic
857	315.206	40.6069	59.2141	Biotic
858	313.308	40.4785	59.2832	Biotic
859	311.415	40.349	59.3524	Biotic
860	309.528	40.2184	59.4215	Biotic
861	307.645	40.0867	59.4907	Biotic
862	305.768	39.9542	59.5598	Biotic
863	303.897	39.8208	59.629	Biotic
864	302.031	39.6866	59.6982	Biotic
865	300.17	39.5517	59.7673	Biotic
866	298.315	39.4162	59.8365	Biotic
867	296.466	39.2802	59.9056	Biotic
868	294.622	39.1437	59.9748	Biotic
869	292.785	39.0068	60.0439	Biotic
870	290.953	38.8696	60.1131	Biotic
871	289.127	38.7323	60.1823	Biotic
872	287.307	38.5947	60.2514	Biotic
873	285.493	38.4572	60.3206	Biotic
874	283.686	38.3197	60.3897	Biotic
875	281.884	38.1823	60.4589	Biotic
876	280.089	38.0451	60.528	Biotic
877	278.3	37.9082	60.5972	Biotic
878	276.518	37.7717	60.6664	Biotic
879	274.741	37.6357	60.7355	Biotic
880	272.972	37.5002	60.8047	Biotic
881	271.208	37.3654	60.8738	Biotic
882	269.452	37.2313	60.943	Biotic
883	267.702	37.098	61.0121	Biotic
884	265.959	36.9656	61.0813	Biotic
885	264.222	36.8342	61.1505	Biotic
886	262.492	36.7039	61.2196	Biotic
887	260.769	36.5748	61.2888	Biotic
888	259.053	36.4469	61.3579	Biotic
889	257.344	36.3203	61.4271	Biotic
890	255.642	36.1951	61.4962	Biotic
891	253.947	36.0713	61.5654	Biotic
892	252.259	35.9491	61.6346	Biotic
893	250.578	35.8286	61.7037	Biotic
894	248.904	35.7097	61.7729	Biotic
895	247.237	35.5926	61.842	Biotic
896	245.578	35.4774	61.9112	Biotic
897	243.926	35.3641	61.9803	Biotic
898	242.281	35.2528	62.0495	Biotic
899	240.644	35.1436	62.1187	Biotic
900	239.014	35.0364	62.1878	Biotic
901	237.392	34.9314	62.257	Biotic
902	235.777	34.8286	62.3261	Biotic
903	234.17	34.7281	62.3953	Biotic
904	232.57	34.6298	62.4645	Biotic
905	230.978	34.5339	62.5336	Biotic
906	229.393	34.4403	62.6028	Biotic
907	227.816	34.3492	62.6719	Biotic
908	226.247	34.2605	62.7411	Biotic
909	224.686	34.1742	62.8102	Biotic
910	223.132	34.0904	62.8794	Biotic
911	221.586	34.0091	62.9486	Biotic
912	220.048	33.9303	63.0177	Biotic
913	218.518	33.854	63.0869	Biotic
914	216.995	33.7802	63.156	Biotic
915	215.481	33.7089	63.2252	Biotic
916	213.974	33.6402	63.2943	Biotic
917	212.475	33.574	63.3635	Biotic
918	210.984	33.5103	63.4327	Biotic
919	209.502	33.4491	63.5018	Biotic
920	208.027	33.3904	63.571	Biotic
921	206.56	33.3342	63.6401	Biotic
922	205.1	33.2805	63.7093	Biotic
923	203.649	33.2292	63.7784	Biotic
924	202.206	33.1803	63.8476	Biotic
925	200.771	33.1338	63.9168	Biotic
926	199.344	33.0897	63.9859	Biotic
927	197.925	33.048	64.0551	Biotic
928	196.514	33.0085	64.1242	Biotic
929	195.112	32.9713	64.1934	Biotic
930	193.717	32.9363	64.2625	Biotic
931	192.33	32.9036	64.3317	Biotic
932	190.951	32.8729	64.4009	Biotic
933	189.581	32.8444	64.47	Biotic
934	188.218	32.8178	64.5392	Biotic
935	186.864	32.7933	64.6083	Biotic
936	185.517	32.7708	64.6775	Biotic
937	184.179	32.7501	64.7466	Biotic
938	182.849	32.7313	64.8158	Biotic
939	181.526	32.7142	64.885	Biotic
940	180.212	32.6989	64.9541	Biotic
941	178.906	32.6852	65.0233	Biotic
942	177.608	32.6732	65.0924	Biotic
943	176.318	32.6627	65.1616	Biotic
944	175.036	32.6537	65.2307	Biotic
945	173.762	32.6461	65.2999	Biotic
946	172.496	32.6399	65.3691	Biotic
947	171.238	32.635	65.4382	Biotic
948	169.988	32.6314	65.5074	Biotic
949	168.747	32.6289	65.5765	Biotic
950	167.513	32.6276	65.6457	Biotic
951	166.287	32.6273	65.7148	Biotic
952	165.069	32.628	65.784	Biotic
953	163.858	32.6296	65.8532	Biotic
954	162.656	32.6321	65.9223	Biotic
955	161.462	32.6355	65.9915	Biotic
956	160.275	32.6395	66.0606	Biotic
957	159.097	32.6443	66.1298	Biotic
958	157.926	32.6497	66.1989	Biotic
959	156.763	32.6557	66.2681	Biotic
960	155.608	32.6622	66.3373	Biotic
961	154.461	32.6691	66.4064	Biotic
962	153.321	32.6764	66.4756	Biotic
963	152.189	32.6841	66.5447	Biotic
964	151.065	32.692	66.6139	Biotic
965	149.949	32.7002	66.6831	Biotic
966	148.84	32.7086	66.7522	Biotic
967	147.739	32.7171	66.8214	Biotic
968	146.645	32.7256	66.8905	Biotic
969	145.559	32.7342	66.9597	Biotic
970	144.481	32.7428	67.0288	Biotic
971	143.41	32.7512	67.098	Biotic
972	142.346	32.7596	67.1672	Biotic
973	141.291	32.7677	67.2363	Biotic
974	140.242	32.7757	67.3055	Biotic
975	139.201	32.7834	67.3746	Biotic
976	138.168	32.7908	67.4438	Biotic
977	137.141	32.7978	67.5129	Biotic
978	136.123	32.8045	67.5821	Biotic
979	135.111	32.8107	67.6513	Biotic
980	134.107	32.8165	67.7204	Biotic
981	133.11	32.8218	67.7896	Biotic
982	132.12	32.8265	67.8587	Biotic
983	131.137	32.8307	67.9279	Biotic
984	130.162	32.8343	67.997	Biotic
985	129.193	32.8373	68.0662	Biotic
986	128.232	32.8396	68.1354	Biotic
987	127.278	32.8412	68.2045	Biotic
988	126.33	32.8422	68.2737	Biotic
989	125.39	32.8424	68.3428	Biotic
990	124.456	32.8418	68.412	Biotic
991	123.53	32.8405	68.4811	Biotic
992	122.61	32.8383	68.5503	Biotic
993	121.697	32.8354	68.6195	Biotic
994	120.791	32.8316	68.6886	Biotic
995	119.892	32.8269	68.7578	Biotic
996	118.999	32.8214	68.8269	Biotic
997	118.113	32.815	68.8961	Biotic
998	117.233	32.8077	68.9652	Biotic
999	116.36	32.7994	69.0344	Biotic
1000	115.493	32.7903	69.1036	Biotic
1100	317.38	44.3367	0.015341	Abiotic
2100	317.555	43.8506	0.0844984	Abiotic
3100	317.73	43.367	0.153656	Abiotic
4100	317.905	42.8862	0.222813	Abiotic
5100	318.08	42.4081	0.291971	Abiotic
6100	318.255	41.9331	0.361128	Abiotic
7100	318.43	41.4612	0.430285	Abiotic
8100	318.606	40.9925	0.499443	Abiotic
9100	318.781	40.5273	0.5686	Abiotic
1010	318.957	40.0657	0.637757	Abiotic
1110	319.133	39.6079	0.706915	Abiotic
1210	319.31	39.154	0.776072	Abiotic
1310	319.486	38.7042	0.84523	Abiotic
1410	319.663	38.2588	0.914387	Abiotic
1510	319.84	37.818	0.983544	Abiotic
1610	320.018	37.3819	1.0527	Abiotic
1710	320.196	36.9507	1.12186	Abiotic
1810	320.375	36.5248	1.19102	Abiotic
1910	320.554	36.1042	1.26017	Abiotic
2010	320.734	35.6893	1.32933	Abiotic
2110	320.914	35.2802	1.39849	Abiotic
2210	321.096	34.8772	1.46765	Abiotic
2310	321.277	34.4804	1.5368	Abiotic
2410	321.46	34.0901	1.60596	Abiotic
2510	321.644	33.7066	1.67512	Abiotic
2610	321.828	33.3301	1.74428	Abiotic
2710	322.013	32.9607	1.81343	Abiotic
2810	322.2	32.5988	1.88259	Abiotic
2910	322.387	32.2445	1.95175	Abiotic
3010	322.575	31.898	2.0209	Abiotic
3110	322.765	31.5596	2.09006	Abiotic
3210	322.956	31.2295	2.15922	Abiotic
3310	323.148	30.9078	2.22838	Abiotic
3410	323.342	30.5949	2.29753	Abiotic
3510	323.536	30.2907	2.36669	Abiotic
3610	323.733	29.9956	2.43585	Abiotic
3710	323.931	29.7097	2.50501	Abiotic
3810	324.13	29.4331	2.57416	Abiotic
3910	324.331	29.1661	2.64332	Abiotic
4010	324.534	28.9086	2.71248	Abiotic
4110	324.738	28.6609	2.78164	Abiotic
4210	324.944	28.423	2.85079	Abiotic
4310	325.152	28.195	2.91995	Abiotic
4410	325.362	27.977	2.98911	Abiotic
4510	325.574	27.7691	3.05827	Abiotic
4610	325.788	27.5712	3.12742	Abiotic
4710	326.003	27.3834	3.19658	Abiotic
4810	326.221	27.2057	3.26574	Abiotic
4910	326.441	27.0381	3.3349	Abiotic
5010	326.663	26.8805	3.40405	Abiotic
5110	326.888	26.7329	3.47321	Abiotic
5210	327.114	26.5952	3.54237	Abiotic
5310	327.343	26.4673	3.61152	Abiotic
5410	327.575	26.3491	3.68068	Abiotic
5510	327.808	26.2405	3.74984	Abiotic
5610	328.044	26.1412	3.819	Abiotic
5710	328.283	26.0512	3.88815	Abiotic
5810	328.523	25.9703	3.95731	Abiotic
5910	328.767	25.8982	4.02647	Abiotic
6010	329.013	25.8348	4.09563	Abiotic
6110	329.261	25.7798	4.16478	Abiotic
6210	329.512	25.7329	4.23394	Abiotic
6310	329.766	25.694	4.3031	Abiotic
6410	330.023	25.6627	4.37226	Abiotic
6510	330.282	25.6389	4.44141	Abiotic
6610	330.543	25.6221	4.51057	Abiotic
6710	330.808	25.6122	4.57973	Abiotic
6810	331.075	25.6088	4.64889	Abiotic
6910	331.344	25.6117	4.71804	Abiotic
7010	331.617	25.6205	4.7872	Abiotic
7110	331.892	25.6349	4.85636	Abiotic
7210	332.169	25.6547	4.92551	Abiotic
7310	332.45	25.6796	4.99467	Abiotic
7410	332.733	25.7091	5.06383	Abiotic
7510	333.019	25.7431	5.13299	Abiotic
7610	333.307	25.7813	5.20214	Abiotic
7710	333.598	25.8232	5.2713	Abiotic
7810	333.892	25.8688	5.34046	Abiotic
7910	334.188	25.9176	5.40962	Abiotic
8010	334.487	25.9694	5.47877	Abiotic
8110	334.789	26.024	5.54793	Abiotic
8210	335.093	26.081	5.61709	Abiotic
8310	335.399	26.1403	5.68625	Abiotic
8410	335.708	26.2015	5.7554	Abiotic
8510	336.019	26.2645	5.82456	Abiotic
8610	336.333	26.3289	5.89372	Abiotic
8710	336.65	26.3946	5.96288	Abiotic
8810	336.968	26.4614	6.03203	Abiotic
8910	337.289	26.529	6.10119	Abiotic
9010	337.612	26.5973	6.17035	Abiotic
9110	337.937	26.666	6.2395	Abiotic
9210	338.264	26.735	6.30866	Abiotic
9310	338.594	26.8041	6.37782	Abiotic
9410	338.925	26.8731	6.44698	Abiotic
9510	339.259	26.9419	6.51613	Abiotic
9610	339.594	27.0104	6.58529	Abiotic
9710	339.931	27.0784	6.65445	Abiotic
9810	340.27	27.1457	6.72361	Abiotic
9910	340.611	27.2123	6.79276	Abiotic
1001	340.953	27.278	6.86192	Abiotic
1011	341.297	27.3428	6.93108	Abiotic
1021	341.643	27.4065	7.00024	Abiotic
1031	341.989	27.4691	7.06939	Abiotic
1041	342.338	27.5304	7.13855	Abiotic
1051	342.687	27.5905	7.20771	Abiotic
1061	343.038	27.6491	7.27687	Abiotic
1071	343.39	27.7063	7.34602	Abiotic
1081	343.742	27.7619	7.41518	Abiotic
1091	344.096	27.8161	7.48434	Abiotic
1101	344.451	27.8686	7.55349	Abiotic
1111	344.807	27.9195	7.62265	Abiotic
1121	345.163	27.9687	7.69181	Abiotic
1131	345.52	28.0162	7.76097	Abiotic
1141	345.877	28.062	7.83012	Abiotic
1151	346.235	28.106	7.89928	Abiotic
1161	346.594	28.1484	7.96844	Abiotic
1171	346.952	28.1889	8.0376	Abiotic
1181	347.311	28.2278	8.10675	Abiotic
1191	347.67	28.2649	8.17591	Abiotic
1201	348.029	28.3003	8.24507	Abiotic
1211	348.388	28.334	8.31423	Abiotic
1221	348.747	28.366	8.38338	Abiotic
1231	349.105	28.3963	8.45254	Abiotic
1241	349.463	28.4251	8.5217	Abiotic
1251	349.82	28.4523	8.59086	Abiotic
1261	350.177	28.4779	8.66001	Abiotic
1271	350.533	28.5021	8.72917	Abiotic
1281	350.888	28.5248	8.79833	Abiotic
1291	351.243	28.5462	8.86749	Abiotic
1301	351.596	28.5663	8.93664	Abiotic
1311	351.948	28.5852	9.0058	Abiotic
1321	352.298	28.6029	9.07496	Abiotic
1331	352.648	28.6195	9.14411	Abiotic
1341	352.995	28.635	9.21327	Abiotic
1351	353.341	28.6496	9.28243	Abiotic
1361	353.686	28.6633	9.35159	Abiotic
1371	354.028	28.6762	9.42074	Abiotic
1381	354.369	28.6884	9.4899	Abiotic
1391	354.707	28.7	9.55906	Abiotic
1401	355.043	28.711	9.62822	Abiotic
1411	355.377	28.7215	9.69737	Abiotic
1421	355.708	28.7317	9.76653	Abiotic
1431	356.036	28.7415	9.83569	Abiotic
1441	356.362	28.751	9.90485	Abiotic
1451	356.685	28.7604	9.974	Abiotic
1461	357.005	28.7697	10.0432	Abiotic
1471	357.322	28.7789	10.1123	Abiotic
1481	357.636	28.7881	10.1815	Abiotic
1491	357.946	28.7974	10.2506	Abiotic
1501	358.253	28.8069	10.3198	Abiotic
1511	358.556	28.8165	10.3889	Abiotic
1521	358.856	28.8264	10.4581	Abiotic
1531	359.152	28.8366	10.5273	Abiotic
1541	359.443	28.847	10.5964	Abiotic
1551	359.731	28.8579	10.6656	Abiotic
1561	360.015	28.8691	10.7347	Abiotic
1571	360.295	28.8807	10.8039	Abiotic
1581	360.57	28.8929	10.873	Abiotic
1591	360.84	28.9054	10.9422	Abiotic
1601	361.106	28.9185	11.0114	Abiotic
1611	361.368	28.9321	11.0805	Abiotic
1621	361.624	28.9462	11.1497	Abiotic
1631	361.876	28.9608	11.2188	Abiotic
1641	362.123	28.9759	11.288	Abiotic
1651	362.364	28.9915	11.3572	Abiotic
1661	362.601	29.0076	11.4263	Abiotic
1671	362.832	29.0242	11.4955	Abiotic
1681	363.057	29.0413	11.5646	Abiotic
1691	363.277	29.0588	11.6338	Abiotic
1701	363.492	29.0768	11.7029	Abiotic
1711	363.701	29.0951	11.7721	Abiotic
1721	363.904	29.1138	11.8413	Abiotic
1731	364.101	29.1328	11.9104	Abiotic
1741	364.292	29.1521	11.9796	Abiotic
1751	364.477	29.1716	12.0487	Abiotic
1761	364.657	29.1913	12.1179	Abiotic
1771	364.829	29.2111	12.187	Abiotic
1781	364.996	29.2309	12.2562	Abiotic
1791	365.156	29.2508	12.3254	Abiotic
1801	365.31	29.2706	12.3945	Abiotic
1811	365.457	29.2903	12.4637	Abiotic
1821	365.598	29.3098	12.5328	Abiotic
1831	365.732	29.329	12.602	Abiotic
1841	365.859	29.348	12.6711	Abiotic
1851	365.98	29.3665	12.7403	Abiotic
1861	366.093	29.3847	12.8095	Abiotic
1871	366.2	29.4023	12.8786	Abiotic
1881	366.3	29.4193	12.9478	Abiotic
1891	366.393	29.4357	13.0169	Abiotic
1901	366.478	29.4514	13.0861	Abiotic
1911	366.557	29.4663	13.1552	Abiotic
1921	366.629	29.4804	13.2244	Abiotic
1931	366.693	29.4935	13.2936	Abiotic
1941	366.751	29.5057	13.3627	Abiotic
1951	366.801	29.5169	13.4319	Abiotic
1961	366.844	29.5269	13.501	Abiotic
1971	366.879	29.5359	13.5702	Abiotic
1981	366.908	29.5436	13.6393	Abiotic
1991	366.929	29.55	13.7085	Abiotic
2001	366.943	29.5552	13.7777	Abiotic
2011	366.949	29.559	13.8468	Abiotic
2021	366.948	29.5614	13.916	Abiotic
2031	366.94	29.5623	13.9851	Abiotic
2041	366.925	29.5617	14.0543	Abiotic
2051	366.902	29.5597	14.1234	Abiotic
2061	366.872	29.556	14.1926	Abiotic
2071	366.835	29.5508	14.2618	Abiotic
2081	366.791	29.544	14.3309	Abiotic
2091	366.739	29.5355	14.4001	Abiotic
2101	366.68	29.5253	14.4692	Abiotic
2111	366.614	29.5135	14.5384	Abiotic
2121	366.54	29.4999	14.6075	Abiotic
2131	366.46	29.4845	14.6767	Abiotic
2141	366.372	29.4674	14.7459	Abiotic
2151	366.278	29.4485	14.815	Abiotic
2161	366.176	29.4278	14.8842	Abiotic
2171	366.067	29.4053	14.9533	Abiotic
2181	365.951	29.3809	15.0225	Abiotic
2191	365.828	29.3546	15.0916	Abiotic
2201	365.698	29.3265	15.1608	Abiotic
2211	365.561	29.2966	15.23	Abiotic
2221	365.417	29.2647	15.2991	Abiotic
2231	365.266	29.231	15.3683	Abiotic
2241	365.109	29.1953	15.4374	Abiotic
2251	364.944	29.1579	15.5066	Abiotic
2261	364.773	29.1186	15.5758	Abiotic
2271	364.595	29.0774	15.6449	Abiotic
2281	364.411	29.0345	15.7141	Abiotic
2291	364.22	28.9898	15.7832	Abiotic
2301	364.022	28.9434	15.8524	Abiotic
2311	363.818	28.8952	15.9215	Abiotic
2321	363.608	28.8454	15.9907	Abiotic
2331	363.391	28.794	16.0599	Abiotic
2341	363.169	28.741	16.129	Abiotic
2351	362.939	28.6865	16.1982	Abiotic
2361	362.704	28.6306	16.2673	Abiotic
2371	362.463	28.5732	16.3365	Abiotic
2381	362.216	28.5145	16.4056	Abiotic
2391	361.963	28.4545	16.4748	Abiotic
2401	361.705	28.3932	16.544	Abiotic
2411	361.44	28.3308	16.6131	Abiotic
2421	361.171	28.2672	16.6823	Abiotic
2431	360.895	28.2026	16.7514	Abiotic
2441	360.614	28.137	16.8206	Abiotic
2451	360.328	28.0704	16.8897	Abiotic
2461	360.037	28.0029	16.9589	Abiotic
2471	359.74	27.9345	17.0281	Abiotic
2481	359.439	27.8654	17.0972	Abiotic
2491	359.132	27.7955	17.1664	Abiotic
2501	358.821	27.725	17.2355	Abiotic
2511	358.505	27.6538	17.3047	Abiotic
2521	358.184	27.5821	17.3738	Abiotic
2531	357.858	27.5099	17.443	Abiotic
2541	357.528	27.4372	17.5122	Abiotic
2551	357.194	27.3641	17.5813	Abiotic
2561	356.855	27.2907	17.6505	Abiotic
2571	356.512	27.2171	17.7196	Abiotic
2581	356.164	27.1433	17.7888	Abiotic
2591	355.813	27.0693	17.8579	Abiotic
2601	355.458	26.9952	17.9271	Abiotic
2611	355.098	26.921	17.9963	Abiotic
2621	354.735	26.8469	18.0654	Abiotic
2631	354.369	26.7728	18.1346	Abiotic
2641	353.999	26.6988	18.2037	Abiotic
2651	353.625	26.625	18.2729	Abiotic
2661	353.248	26.5513	18.342	Abiotic
2671	352.867	26.4779	18.4112	Abiotic
2681	352.483	26.4047	18.4804	Abiotic
2691	352.096	26.3318	18.5495	Abiotic
2701	351.706	26.2592	18.6187	Abiotic
2711	351.313	26.1869	18.6878	Abiotic
2721	350.917	26.115	18.757	Abiotic
2731	350.519	26.0435	18.8261	Abiotic
2741	350.117	25.9725	18.8953	Abiotic
2751	349.713	25.9019	18.9645	Abiotic
2761	349.306	25.8318	19.0336	Abiotic
2771	348.897	25.7621	19.1028	Abiotic
2781	348.485	25.693	19.1719	Abiotic
2791	348.071	25.6244	19.2411	Abiotic
2801	347.655	25.5564	19.3102	Abiotic
2811	347.236	25.4889	19.3794	Abiotic
2821	346.816	25.422	19.4486	Abiotic
2831	346.393	25.3556	19.5177	Abiotic
2841	345.968	25.2899	19.5869	Abiotic
2851	345.541	25.2247	19.656	Abiotic
2861	345.111	25.1602	19.7252	Abiotic
2871	344.681	25.0962	19.7944	Abiotic
2881	344.248	25.0329	19.8635	Abiotic
2891	343.813	24.9701	19.9327	Abiotic
2901	343.377	24.908	20.0018	Abiotic
2911	342.938	24.8465	20.071	Abiotic
2921	342.498	24.7855	20.1401	Abiotic
2931	342.057	24.7251	20.2093	Abiotic
2941	341.614	24.6653	20.2785	Abiotic
2951	341.169	24.6061	20.3476	Abiotic
2961	340.722	24.5474	20.4168	Abiotic
2971	340.275	24.4892	20.4859	Abiotic
2981	339.825	24.4314	20.5551	Abiotic
2991	339.374	24.3742	20.6242	Abiotic
3001	338.922	24.3175	20.6934	Abiotic
3011	338.468	24.2612	20.7626	Abiotic
3021	338.013	24.2053	20.8317	Abiotic
3031	337.556	24.1498	20.9009	Abiotic
3041	337.098	24.0948	20.97	Abiotic
3051	336.639	24.0401	21.0392	Abiotic
3061	336.178	23.9858	21.1083	Abiotic
3071	335.715	23.9318	21.1775	Abiotic
3081	335.251	23.8782	21.2467	Abiotic
3091	334.786	23.8249	21.3158	Abiotic
3101	334.32	23.7719	21.385	Abiotic
3111	333.852	23.7192	21.4541	Abiotic
3121	333.382	23.6667	21.5233	Abiotic
3131	332.911	23.6144	21.5924	Abiotic
3141	332.439	23.5623	21.6616	Abiotic
3151	331.965	23.5104	21.7308	Abiotic
3161	331.49	23.4587	21.7999	Abiotic
3171	331.013	23.407	21.8691	Abiotic
3181	330.535	23.3555	21.9382	Abiotic
3191	330.055	23.304	22.0074	Abiotic
3201	329.574	23.2525	22.0765	Abiotic
3211	329.092	23.2011	22.1457	Abiotic
3221	328.608	23.1496	22.2149	Abiotic
3231	328.122	23.0982	22.284	Abiotic
3241	327.635	23.0467	22.3532	Abiotic
3251	327.146	22.9952	22.4223	Abiotic
3261	326.655	22.9436	22.4915	Abiotic
3271	326.163	22.8919	22.5606	Abiotic
3281	325.669	22.8402	22.6298	Abiotic
3291	325.173	22.7883	22.699	Abiotic
3301	324.676	22.7363	22.7681	Abiotic
3311	324.177	22.6842	22.8373	Abiotic
3321	323.676	22.632	22.9064	Abiotic
3331	323.173	22.5796	22.9756	Abiotic
3341	322.669	22.527	23.0447	Abiotic
3351	322.162	22.4742	23.1139	Abiotic
3361	321.654	22.4213	23.1831	Abiotic
3371	321.143	22.3681	23.2522	Abiotic
3381	320.631	22.3147	23.3214	Abiotic
3391	320.116	22.2612	23.3905	Abiotic
3401	319.6	22.2074	23.4597	Abiotic
3411	319.081	22.1533	23.5288	Abiotic
3421	318.56	22.0991	23.598	Abiotic
3431	318.037	22.0447	23.6672	Abiotic
3441	317.512	21.99	23.7363	Abiotic
3451	316.985	21.9351	23.8055	Abiotic
3461	316.455	21.8801	23.8746	Abiotic
3471	315.923	21.8248	23.9438	Abiotic
3481	315.388	21.7694	24.013	Abiotic
3491	314.851	21.7138	24.0821	Abiotic
3501	314.312	21.6581	24.1513	Abiotic
3511	313.77	21.6022	24.2204	Abiotic
3521	313.226	21.5462	24.2896	Abiotic
3531	312.679	21.49	24.3587	Abiotic
3541	312.129	21.4338	24.4279	Abiotic
3551	311.577	21.3775	24.4971	Abiotic
3561	311.023	21.3211	24.5662	Abiotic
3571	310.465	21.2646	24.6354	Abiotic
3581	309.905	21.2082	24.7045	Abiotic
3591	309.342	21.1517	24.7737	Abiotic
3601	308.777	21.0952	24.8428	Abiotic
3611	308.208	21.0387	24.912	Abiotic
3621	307.637	20.9822	24.9812	Abiotic
3631	307.063	20.9257	25.0503	Abiotic
3641	306.486	20.8693	25.1195	Abiotic
3651	305.906	20.813	25.1886	Abiotic
3661	305.324	20.7566	25.2578	Abiotic
3671	304.738	20.7004	25.3269	Abiotic
3681	304.15	20.6442	25.3961	Abiotic
3691	303.558	20.5882	25.4653	Abiotic
3701	302.964	20.5322	25.5344	Abiotic
3711	302.367	20.4763	25.6036	Abiotic
3721	301.767	20.4205	25.6727	Abiotic
3731	301.164	20.3649	25.7419	Abiotic
3741	300.558	20.3093	25.811	Abiotic
3751	299.949	20.254	25.8802	Abiotic
3761	299.338	20.1987	25.9494	Abiotic
3771	298.723	20.1436	26.0185	Abiotic
3781	298.106	20.0887	26.0877	Abiotic
3791	297.487	20.0339	26.1568	Abiotic
3801	296.864	19.9793	26.226	Abiotic
3811	296.239	19.9248	26.2951	Abiotic
3821	295.611	19.8705	26.3643	Abiotic
3831	294.981	19.8164	26.4335	Abiotic
3841	294.348	19.7624	26.5026	Abiotic
3851	293.712	19.7085	26.5718	Abiotic
3861	293.074	19.6548	26.6409	Abiotic
3871	292.434	19.6012	26.7101	Abiotic
3881	291.792	19.5478	26.7792	Abiotic
3891	291.147	19.4944	26.8484	Abiotic
3901	290.5	19.4412	26.9176	Abiotic
3911	289.851	19.3881	26.9867	Abiotic
3921	289.2	19.335	27.0559	Abiotic
3931	288.547	19.2821	27.125	Abiotic
3941	287.892	19.2292	27.1942	Abiotic
3951	287.235	19.1763	27.2633	Abiotic
3961	286.577	19.1236	27.3325	Abiotic
3971	285.917	19.0708	27.4017	Abiotic
3981	285.256	19.0181	27.4708	Abiotic
3991	284.593	18.9654	27.54	Abiotic
4001	283.929	18.9127	27.6091	Abiotic
4011	283.264	18.86	27.6783	Abiotic
4021	282.598	18.8073	27.7474	Abiotic
4031	281.93	18.7546	27.8166	Abiotic
4041	281.262	18.7019	27.8858	Abiotic
4051	280.594	18.6491	27.9549	Abiotic
4061	279.925	18.5963	28.0241	Abiotic
4071	279.255	18.5434	28.0932	Abiotic
4081	278.585	18.4905	28.1624	Abiotic
4091	277.915	18.4375	28.2316	Abiotic
4101	277.245	18.3845	28.3007	Abiotic
4111	276.575	18.3315	28.3699	Abiotic
4121	275.906	18.2784	28.439	Abiotic
4131	275.236	18.2252	28.5082	Abiotic
4141	274.568	18.172	28.5773	Abiotic
4151	273.9	18.1188	28.6465	Abiotic
4161	273.233	18.0654	28.7157	Abiotic
4171	272.567	18.0121	28.7848	Abiotic
4181	271.902	17.9587	28.854	Abiotic
4191	271.239	17.9052	28.9231	Abiotic
4201	270.577	17.8517	28.9923	Abiotic
4211	269.917	17.7982	29.0614	Abiotic
4221	269.258	17.7447	29.1306	Abiotic
4231	268.602	17.6911	29.1998	Abiotic
4241	267.948	17.6375	29.2689	Abiotic
4251	267.296	17.5838	29.3381	Abiotic
4261	266.646	17.5302	29.4072	Abiotic
4271	265.999	17.4765	29.4764	Abiotic
4281	265.355	17.4229	29.5455	Abiotic
4291	264.714	17.3692	29.6147	Abiotic
4301	264.076	17.3156	29.6839	Abiotic
4311	263.441	17.2619	29.753	Abiotic
4321	262.809	17.2084	29.8222	Abiotic
4331	262.181	17.1548	29.8913	Abiotic
4341	261.557	17.1014	29.9605	Abiotic
4351	260.937	17.048	30.0296	Abiotic
4361	260.321	16.9948	30.0988	Abiotic
4371	259.709	16.9416	30.168	Abiotic
4381	259.102	16.8886	30.2371	Abiotic
4391	258.499	16.8358	30.3063	Abiotic
4401	257.901	16.7831	30.3754	Abiotic
4411	257.308	16.7306	30.4446	Abiotic
4421	256.72	16.6783	30.5137	Abiotic
4431	256.137	16.6263	30.5829	Abiotic
4441	255.56	16.5745	30.6521	Abiotic
4451	254.989	16.523	30.7212	Abiotic
4461	254.423	16.4719	30.7904	Abiotic
4471	253.863	16.4211	30.8595	Abiotic
4481	253.31	16.3706	30.9287	Abiotic
4491	252.762	16.3207	30.9978	Abiotic
4501	252.222	16.2711	31.067	Abiotic
4511	251.688	16.2221	31.1362	Abiotic
4521	251.161	16.1736	31.2053	Abiotic
4531	250.641	16.1257	31.2745	Abiotic
4541	250.128	16.0783	31.3436	Abiotic
4551	249.623	16.0317	31.4128	Abiotic
4561	249.126	15.9857	31.4819	Abiotic
4571	248.636	15.9405	31.5511	Abiotic
4581	248.155	15.8961	31.6203	Abiotic
4591	247.681	15.8525	31.6894	Abiotic
4601	247.216	15.8097	31.7586	Abiotic
4611	246.76	15.7678	31.8277	Abiotic
4621	246.312	15.7269	31.8969	Abiotic
4631	245.874	15.6869	31.966	Abiotic
4641	245.444	15.6479	32.0352	Abiotic
4651	245.024	15.6099	32.1044	Abiotic
4661	244.613	15.573	32.1735	Abiotic
4671	244.212	15.5371	32.2427	Abiotic
4681	243.82	15.5024	32.3118	Abiotic
4691	243.439	15.4689	32.381	Abiotic
4701	243.068	15.4365	32.4502	Abiotic
4711	242.707	15.4053	32.5193	Abiotic
4721	242.357	15.3754	32.5885	Abiotic
4731	242.017	15.3467	32.6576	Abiotic
4741	241.688	15.3192	32.7268	Abiotic
4751	241.371	15.293	32.7959	Abiotic
4761	241.064	15.2682	32.8651	Abiotic
4771	240.769	15.2446	32.9343	Abiotic
4781	240.485	15.2223	33.0034	Abiotic
4791	240.214	15.2014	33.0726	Abiotic
4801	239.953	15.1818	33.1417	Abiotic
4811	239.705	15.1635	33.2109	Abiotic
4821	239.469	15.1467	33.28	Abiotic
4831	239.245	15.1311	33.3492	Abiotic
4841	239.034	15.117	33.4184	Abiotic
4851	238.835	15.1041	33.4875	Abiotic
4861	238.649	15.0927	33.5567	Abiotic
4871	238.476	15.0826	33.6258	Abiotic
4881	238.315	15.0739	33.695	Abiotic
4891	238.168	15.0664	33.7641	Abiotic
4901	238.034	15.0604	33.8333	Abiotic
4911	237.913	15.0556	33.9025	Abiotic
4921	237.806	15.0521	33.9716	Abiotic
4931	237.712	15.05	34.0408	Abiotic
4941	237.632	15.0492	34.1099	Abiotic
4951	237.565	15.0496	34.1791	Abiotic
4961	237.513	15.0514	34.2482	Abiotic
4971	237.474	15.0544	34.3174	Abiotic
4981	237.449	15.0586	34.3866	Abiotic
4991	237.439	15.0641	34.4557	Abiotic
5001	237.442	15.0709	34.5249	Abiotic
5011	237.46	15.0789	34.594	Abiotic
5021	237.492	15.088	34.6632	Abiotic
5031	237.539	15.0984	34.7323	Abiotic
5041	237.6	15.11	34.8015	Abiotic
5051	237.675	15.1227	34.8707	Abiotic
5061	237.765	15.1366	34.9398	Abiotic
5071	237.87	15.1517	35.009	Abiotic
5081	237.989	15.1678	35.0781	Abiotic
5091	238.123	15.1851	35.1473	Abiotic
5101	238.271	15.2036	35.2164	Abiotic
5111	238.435	15.2231	35.2856	Abiotic
5121	238.613	15.2437	35.3548	Abiotic
5131	238.806	15.2654	35.4239	Abiotic
5141	239.014	15.2881	35.4931	Abiotic
5151	239.237	15.3119	35.5622	Abiotic
5161	239.474	15.3367	35.6314	Abiotic
5171	239.727	15.3626	35.7005	Abiotic
5181	239.995	15.3895	35.7697	Abiotic
5191	240.277	15.4173	35.8389	Abiotic
5201	240.575	15.4462	35.908	Abiotic
5211	240.888	15.4761	35.9772	Abiotic
5221	241.216	15.5069	36.0463	Abiotic
5231	241.559	15.5386	36.1155	Abiotic
5241	241.917	15.5714	36.1846	Abiotic
5251	242.29	15.605	36.2538	Abiotic
5261	242.678	15.6395	36.323	Abiotic
5271	243.082	15.675	36.3921	Abiotic
5281	243.501	15.7113	36.4613	Abiotic
5291	243.935	15.7486	36.5304	Abiotic
5301	244.384	15.7866	36.5996	Abiotic
5311	244.849	15.8256	36.6687	Abiotic
5321	245.329	15.8654	36.7379	Abiotic
5331	245.824	15.906	36.8071	Abiotic
5341	246.334	15.9475	36.8762	Abiotic
5351	246.86	15.9898	36.9454	Abiotic
5361	247.401	16.0329	37.0145	Abiotic
5371	247.957	16.0769	37.0837	Abiotic
5381	248.528	16.1217	37.1529	Abiotic
5391	249.114	16.1673	37.222	Abiotic
5401	249.716	16.2137	37.2912	Abiotic
5411	250.333	16.2609	37.3603	Abiotic
5421	250.965	16.309	37.4295	Abiotic
5431	251.612	16.3579	37.4986	Abiotic
5441	252.274	16.4077	37.5678	Abiotic
5451	252.95	16.4583	37.637	Abiotic
5461	253.642	16.5098	37.7061	Abiotic
5471	254.348	16.5621	37.7753	Abiotic
5481	255.069	16.6154	37.8444	Abiotic
5491	255.805	16.6695	37.9136	Abiotic
5501	256.555	16.7246	37.9827	Abiotic
5511	257.319	16.7805	38.0519	Abiotic
5521	258.098	16.8374	38.1211	Abiotic
5531	258.891	16.8952	38.1902	Abiotic
5541	259.699	16.954	38.2594	Abiotic
5551	260.52	17.0137	38.3285	Abiotic
5561	261.355	17.0744	38.3977	Abiotic
5571	262.204	17.136	38.4668	Abiotic
5581	263.067	17.1987	38.536	Abiotic
5591	263.944	17.2623	38.6052	Abiotic
5601	264.834	17.3268	38.6743	Abiotic
5611	265.737	17.3924	38.7435	Abiotic
5621	266.654	17.4591	38.8126	Abiotic
5631	267.583	17.5267	38.8818	Abiotic
5641	268.526	17.5954	38.9509	Abiotic
5651	269.481	17.6651	39.0201	Abiotic
5661	270.449	17.7359	39.0893	Abiotic
5671	271.429	17.8078	39.1584	Abiotic
5681	272.421	17.8807	39.2276	Abiotic
5691	273.425	17.9547	39.2967	Abiotic
5701	274.442	18.0299	39.3659	Abiotic
5711	275.469	18.1061	39.435	Abiotic
5721	276.508	18.1834	39.5042	Abiotic
5731	277.558	18.2618	39.5734	Abiotic
5741	278.619	18.3414	39.6425	Abiotic
5751	279.691	18.4221	39.7117	Abiotic
5761	280.773	18.5038	39.7808	Abiotic
5771	281.865	18.5867	39.85	Abiotic
5781	282.967	18.6707	39.9191	Abiotic
5791	284.079	18.7557	39.9883	Abiotic
5801	285.2	18.8419	40.0575	Abiotic
5811	286.33	18.9291	40.1266	Abiotic
5821	287.469	19.0173	40.1958	Abiotic
5831	288.617	19.1066	40.2649	Abiotic
5841	289.773	19.1969	40.3341	Abiotic
5851	290.937	19.2882	40.4032	Abiotic
5861	292.108	19.3804	40.4724	Abiotic
5871	293.287	19.4736	40.5416	Abiotic
5881	294.473	19.5677	40.6107	Abiotic
5891	295.665	19.6627	40.6799	Abiotic
5901	296.864	19.7586	40.749	Abiotic
5911	298.069	19.8553	40.8182	Abiotic
5921	299.28	19.9528	40.8873	Abiotic
5931	300.496	20.0511	40.9565	Abiotic
5941	301.717	20.1501	41.0257	Abiotic
5951	302.943	20.2499	41.0948	Abiotic
5961	304.173	20.3502	41.164	Abiotic
5971	305.407	20.4512	41.2331	Abiotic
5981	306.644	20.5528	41.3023	Abiotic
5991	307.885	20.6548	41.3715	Abiotic
6001	309.128	20.7574	41.4406	Abiotic
6011	310.374	20.8604	41.5098	Abiotic
6021	311.622	20.9637	41.5789	Abiotic
6031	312.871	21.0675	41.6481	Abiotic
6041	314.122	21.1715	41.7172	Abiotic
6051	315.374	21.2758	41.7864	Abiotic
6061	316.626	21.3803	41.8556	Abiotic
6071	317.878	21.4849	41.9247	Abiotic
6081	319.13	21.5897	41.9939	Abiotic
6091	320.381	21.6946	42.063	Abiotic
6101	321.631	21.7995	42.1322	Abiotic
6111	322.879	21.9045	42.2013	Abiotic
6121	324.126	22.0094	42.2705	Abiotic
6131	325.37	22.1142	42.3397	Abiotic
6141	326.611	22.2188	42.4088	Abiotic
6151	327.849	22.3234	42.478	Abiotic
6161	329.084	22.4277	42.5471	Abiotic
6171	330.314	22.5317	42.6163	Abiotic
6181	331.54	22.6355	42.6854	Abiotic
6191	332.761	22.7389	42.7546	Abiotic
6201	333.977	22.842	42.8238	Abiotic
6211	335.187	22.9446	42.8929	Abiotic
6221	336.391	23.0469	42.9621	Abiotic
6231	337.588	23.1486	43.0312	Abiotic
6241	338.779	23.2499	43.1004	Abiotic
6251	339.962	23.3507	43.1695	Abiotic
6261	341.137	23.4509	43.2387	Abiotic
6271	342.304	23.5506	43.3079	Abiotic
6281	343.462	23.6496	43.377	Abiotic
6291	344.611	23.7481	43.4462	Abiotic
6301	345.751	23.846	43.5153	Abiotic
6311	346.882	23.9432	43.5845	Abiotic
6321	348.001	24.0398	43.6536	Abiotic
6331	349.111	24.1357	43.7228	Abiotic
6341	350.209	24.2309	43.792	Abiotic
6351	351.295	24.3254	43.8611	Abiotic
6361	352.37	24.4193	43.9303	Abiotic
6371	353.433	24.5124	43.9994	Abiotic
6381	354.483	24.6049	44.0686	Abiotic
6391	355.521	24.6966	44.1377	Abiotic
6401	356.545	24.7877	44.2069	Abiotic
6411	357.555	24.8781	44.2761	Abiotic
6421	358.551	24.9679	44.3452	Abiotic
6431	359.534	25.0571	44.4144	Abiotic
6441	360.501	25.1456	44.4835	Abiotic
6451	361.454	25.2335	44.5527	Abiotic
6461	362.391	25.3209	44.6218	Abiotic
6471	363.313	25.4076	44.691	Abiotic
6481	364.219	25.4939	44.7602	Abiotic
6491	365.109	25.5796	44.8293	Abiotic
6501	365.983	25.6648	44.8985	Abiotic
6511	366.84	25.7496	44.9676	Abiotic
6521	367.68	25.8338	45.0368	Abiotic
6531	368.502	25.9177	45.1059	Abiotic
6541	369.307	26.001	45.1751	Abiotic
6551	370.095	26.084	45.2443	Abiotic
6561	370.864	26.1666	45.3134	Abiotic
6571	371.615	26.2487	45.3826	Abiotic
6581	372.347	26.3305	45.4517	Abiotic
6591	373.061	26.412	45.5209	Abiotic
6601	373.756	26.4931	45.5901	Abiotic
6611	374.432	26.5739	45.6592	Abiotic
6621	375.088	26.6544	45.7284	Abiotic
6631	375.725	26.7346	45.7975	Abiotic
6641	376.342	26.8146	45.8667	Abiotic
6651	376.94	26.8943	45.9358	Abiotic
6661	377.517	26.9738	46.005	Abiotic
6671	378.075	27.0531	46.0742	Abiotic
6681	378.612	27.1321	46.1433	Abiotic
6691	379.129	27.2109	46.2125	Abiotic
6701	379.626	27.2894	46.2816	Abiotic
6711	380.102	27.3677	46.3508	Abiotic
6721	380.557	27.4458	46.4199	Abiotic
6731	380.992	27.5236	46.4891	Abiotic
6741	381.405	27.6011	46.5583	Abiotic
6751	381.798	27.6783	46.6274	Abiotic
6761	382.17	27.7552	46.6966	Abiotic
6771	382.52	27.8317	46.7657	Abiotic
6781	382.849	27.9078	46.8349	Abiotic
6791	383.157	27.9835	46.904	Abiotic
6801	383.444	28.0588	46.9732	Abiotic
6811	383.709	28.1336	47.0424	Abiotic
6821	383.953	28.2079	47.1115	Abiotic
6831	384.175	28.2816	47.1807	Abiotic
6841	384.377	28.3548	47.2498	Abiotic
6851	384.556	28.4275	47.319	Abiotic
6861	384.715	28.4995	47.3881	Abiotic
6871	384.852	28.5709	47.4573	Abiotic
6881	384.968	28.6416	47.5265	Abiotic
6891	385.063	28.7116	47.5956	Abiotic
6901	385.136	28.781	47.6648	Abiotic
6911	385.189	28.8496	47.7339	Abiotic
6921	385.221	28.9175	47.8031	Abiotic
6931	385.232	28.9846	47.8722	Abiotic
6941	385.222	29.0508	47.9414	Abiotic
6951	385.191	29.1163	48.0106	Abiotic
6961	385.14	29.1809	48.0797	Abiotic
6971	385.069	29.2446	48.1489	Abiotic
6981	384.977	29.3074	48.218	Abiotic
6991	384.865	29.3692	48.2872	Abiotic
7001	384.733	29.43	48.3563	Abiotic
7011	384.581	29.4899	48.4255	Abiotic
7021	384.409	29.5488	48.4947	Abiotic
7031	384.218	29.6065	48.5638	Abiotic
7041	384.007	29.6633	48.633	Abiotic
7051	383.777	29.7189	48.7021	Abiotic
7061	383.528	29.7734	48.7713	Abiotic
7071	383.26	29.8268	48.8404	Abiotic
7081	382.973	29.8791	48.9096	Abiotic
7091	382.667	29.9302	48.9788	Abiotic
7101	382.343	29.9801	49.0479	Abiotic
7111	382.001	30.0289	49.1171	Abiotic
7121	381.641	30.0765	49.1862	Abiotic
7131	381.262	30.1229	49.2554	Abiotic
7141	380.867	30.1681	49.3245	Abiotic
7151	380.453	30.2122	49.3937	Abiotic
7161	380.022	30.2551	49.4629	Abiotic
7171	379.575	30.2969	49.532	Abiotic
7181	379.11	30.3374	49.6012	Abiotic
7191	378.629	30.3768	49.6703	Abiotic
7201	378.131	30.415	49.7395	Abiotic
7211	377.617	30.452	49.8087	Abiotic
7221	377.086	30.4878	49.8778	Abiotic
7231	376.54	30.5225	49.947	Abiotic
7241	375.979	30.5561	50.0161	Abiotic
7251	375.401	30.5884	50.0853	Abiotic
7261	374.809	30.6197	50.1544	Abiotic
7271	374.202	30.6498	50.2236	Abiotic
7281	373.58	30.6789	50.2928	Abiotic
7291	372.943	30.7068	50.3619	Abiotic
7301	372.292	30.7337	50.4311	Abiotic
7311	371.627	30.7595	50.5002	Abiotic
7321	370.947	30.7843	50.5694	Abiotic
7331	370.255	30.808	50.6385	Abiotic
7341	369.548	30.8307	50.7077	Abiotic
7351	368.828	30.8524	50.7769	Abiotic
7361	368.096	30.8732	50.846	Abiotic
7371	367.35	30.893	50.9152	Abiotic
7381	366.592	30.9119	50.9843	Abiotic
7391	365.821	30.9299	51.0535	Abiotic
7401	365.038	30.9471	51.1226	Abiotic
7411	364.243	30.9634	51.1918	Abiotic
7421	363.436	30.979	51.261	Abiotic
7431	362.618	30.9938	51.3301	Abiotic
7441	361.788	31.008	51.3993	Abiotic
7451	360.947	31.0214	51.4684	Abiotic
7461	360.095	31.0342	51.5376	Abiotic
7471	359.232	31.0464	51.6067	Abiotic
7481	358.359	31.0581	51.6759	Abiotic
7491	357.475	31.0692	51.7451	Abiotic
7501	356.581	31.0799	51.8142	Abiotic
7511	355.677	31.0901	51.8834	Abiotic
7521	354.763	31.0999	51.9525	Abiotic
7531	353.839	31.1093	52.0217	Abiotic
7541	352.906	31.1184	52.0908	Abiotic
7551	351.964	31.1271	52.16	Abiotic
7561	351.012	31.1356	52.2292	Abiotic
7571	350.052	31.1439	52.2983	Abiotic
7581	349.083	31.1519	52.3675	Abiotic
7591	348.105	31.1598	52.4366	Abiotic
7601	347.119	31.1675	52.5058	Abiotic
7611	346.125	31.175	52.5749	Abiotic
7621	345.123	31.1825	52.6441	Abiotic
7631	344.113	31.1899	52.7133	Abiotic
7641	343.095	31.1972	52.7824	Abiotic
7651	342.07	31.2045	52.8516	Abiotic
7661	341.037	31.2118	52.9207	Abiotic
7671	339.997	31.2191	52.9899	Abiotic
7681	338.95	31.2265	53.059	Abiotic
7691	337.897	31.2339	53.1282	Abiotic
7701	336.836	31.2413	53.1974	Abiotic
7711	335.769	31.2489	53.2665	Abiotic
7721	334.695	31.2565	53.3357	Abiotic
7731	333.615	31.2642	53.4048	Abiotic
7741	332.529	31.2721	53.474	Abiotic
7751	331.437	31.28	53.5431	Abiotic
7761	330.339	31.288	53.6123	Abiotic
7771	329.235	31.2962	53.6815	Abiotic
7781	328.126	31.3044	53.7506	Abiotic
7791	327.011	31.3128	53.8198	Abiotic
7801	325.891	31.3212	53.8889	Abiotic
7811	324.765	31.3297	53.9581	Abiotic
7821	323.634	31.3383	54.0273	Abiotic
7831	322.499	31.347	54.0964	Abiotic
7841	321.358	31.3557	54.1656	Abiotic
7851	320.212	31.3644	54.2347	Abiotic
7861	319.062	31.3731	54.3039	Abiotic
7871	317.907	31.3819	54.373	Abiotic
7881	316.748	31.3906	54.4422	Abiotic
7891	315.585	31.3992	54.5114	Abiotic
7901	314.417	31.4077	54.5805	Abiotic
7911	313.245	31.4161	54.6497	Abiotic
7921	312.069	31.4244	54.7188	Abiotic
7931	310.889	31.4325	54.788	Abiotic
7941	309.705	31.4404	54.8571	Abiotic
7951	308.517	31.448	54.9263	Abiotic
7961	307.326	31.4553	54.9955	Abiotic
7971	306.131	31.4623	55.0646	Abiotic
7981	304.933	31.4689	55.1338	Abiotic
7991	303.731	31.4751	55.2029	Abiotic
8001	302.526	31.4808	55.2721	Abiotic
8011	301.318	31.486	55.3412	Abiotic
8021	300.107	31.4907	55.4104	Abiotic
8031	298.892	31.4947	55.4796	Abiotic
8041	297.675	31.4981	55.5487	Abiotic
8051	296.456	31.5008	55.6179	Abiotic
8061	295.233	31.5028	55.687	Abiotic
8071	294.008	31.504	55.7562	Abiotic
8081	292.78	31.5043	55.8253	Abiotic
8091	291.55	31.5037	55.8945	Abiotic
8101	290.318	31.5021	55.9637	Abiotic
8111	289.083	31.4995	56.0328	Abiotic
8121	287.846	31.4959	56.102	Abiotic
8131	286.607	31.4911	56.1711	Abiotic
8141	285.366	31.4852	56.2403	Abiotic
8151	284.124	31.478	56.3094	Abiotic
8161	282.879	31.4696	56.3786	Abiotic
8171	281.633	31.4599	56.4478	Abiotic
8181	280.385	31.4487	56.5169	Abiotic
8191	279.136	31.4361	56.5861	Abiotic
8201	277.885	31.4221	56.6552	Abiotic
8211	276.632	31.4065	56.7244	Abiotic
8221	275.379	31.3894	56.7935	Abiotic
8231	274.124	31.3707	56.8627	Abiotic
8241	272.868	31.3503	56.9319	Abiotic
8251	271.612	31.3282	57.001	Abiotic
8261	270.354	31.3044	57.0702	Abiotic
8271	269.095	31.2789	57.1393	Abiotic
8281	267.836	31.2516	57.2085	Abiotic
8291	266.576	31.2225	57.2776	Abiotic
8301	265.315	31.1916	57.3468	Abiotic
8311	264.054	31.1588	57.416	Abiotic
8321	262.792	31.1242	57.4851	Abiotic
8331	261.53	31.0877	57.5543	Abiotic
8341	260.267	31.0493	57.6234	Abiotic
8351	259.005	31.0091	57.6926	Abiotic
8361	257.742	30.9669	57.7617	Abiotic
8371	256.479	30.9228	57.8309	Abiotic
8381	255.217	30.8768	57.9001	Abiotic
8391	253.954	30.8289	57.9692	Abiotic
8401	252.692	30.779	58.0384	Abiotic
8411	251.43	30.7273	58.1075	Abiotic
8421	250.168	30.6736	58.1767	Abiotic
8431	248.906	30.618	58.2459	Abiotic
8441	247.645	30.5606	58.315	Abiotic
8451	246.385	30.5012	58.3842	Abiotic
8461	245.125	30.44	58.4533	Abiotic
8471	243.866	30.3769	58.5225	Abiotic
8481	242.608	30.312	58.5916	Abiotic
8491	241.351	30.2453	58.6608	Abiotic
8501	240.094	30.1767	58.73	Abiotic
8511	238.839	30.1064	58.7991	Abiotic
8521	237.584	30.0344	58.8683	Abiotic
8531	236.331	29.9608	58.9374	Abiotic
8541	235.079	29.8855	59.0066	Abiotic
8551	233.828	29.8086	59.0757	Abiotic
8561	232.579	29.7302	59.1449	Abiotic
8571	231.331	29.6504	59.2141	Abiotic
8581	230.085	29.5691	59.2832	Abiotic
8591	228.84	29.4865	59.3524	Abiotic
8601	227.597	29.4026	59.4215	Abiotic
8611	226.356	29.3174	59.4907	Abiotic
8621	225.116	29.2311	59.5598	Abiotic
8631	223.879	29.1437	59.629	Abiotic
8641	222.643	29.0552	59.6982	Abiotic
8651	221.409	28.9658	59.7673	Abiotic
8661	220.177	28.8754	59.8365	Abiotic
8671	218.948	28.7842	59.9056	Abiotic
8681	217.721	28.6922	59.9748	Abiotic
8691	216.496	28.5995	60.0439	Abiotic
8701	215.273	28.5061	60.1131	Abiotic
8711	214.053	28.4122	60.1823	Abiotic
8721	212.835	28.3178	60.2514	Abiotic
8731	211.62	28.223	60.3206	Abiotic
8741	210.407	28.1278	60.3897	Abiotic
8751	209.197	28.0324	60.4589	Abiotic
8761	207.99	27.9367	60.528	Abiotic
8771	206.785	27.841	60.5972	Abiotic
8781	205.583	27.7452	60.6664	Abiotic
8791	204.384	27.6494	60.7355	Abiotic
8801	203.188	27.5538	60.8047	Abiotic
8811	201.995	27.4584	60.8738	Abiotic
8821	200.806	27.3632	60.943	Abiotic
8831	199.619	27.2684	61.0121	Abiotic
8841	198.435	27.1741	61.0813	Abiotic
8851	197.255	27.0803	61.1505	Abiotic
8861	196.078	26.9871	61.2196	Abiotic
8871	194.904	26.8946	61.2888	Abiotic
8881	193.734	26.8028	61.3579	Abiotic
8891	192.567	26.7119	61.4271	Abiotic
8901	191.404	26.6219	61.4962	Abiotic
8911	190.244	26.5328	61.5654	Abiotic
8921	189.087	26.4449	61.6346	Abiotic
8931	187.935	26.3581	61.7037	Abiotic
8941	186.786	26.2725	61.7729	Abiotic
8951	185.641	26.1882	61.842	Abiotic
8961	184.499	26.1053	61.9112	Abiotic
8971	183.362	26.0238	61.9803	Abiotic
8981	182.228	25.9439	62.0495	Abiotic
8991	181.099	25.8655	62.1187	Abiotic
9001	179.973	25.7887	62.1878	Abiotic
9011	178.852	25.7137	62.257	Abiotic
9021	177.734	25.6404	62.3261	Abiotic
9031	176.621	25.5689	62.3953	Abiotic
9041	175.512	25.4992	62.4645	Abiotic
9051	174.407	25.4315	62.5336	Abiotic
9061	173.306	25.3656	62.6028	Abiotic
9071	172.209	25.3018	62.6719	Abiotic
9081	171.117	25.24	62.7411	Abiotic
9091	170.03	25.1802	62.8102	Abiotic
9101	168.946	25.1225	62.8794	Abiotic
9111	167.867	25.0669	62.9486	Abiotic
9121	166.793	25.0134	63.0177	Abiotic
9131	165.723	24.9621	63.0869	Abiotic
9141	164.658	24.913	63.156	Abiotic
9151	163.597	24.866	63.2252	Abiotic
9161	162.541	24.8212	63.2943	Abiotic
9171	161.489	24.7786	63.3635	Abiotic
9181	160.442	24.7382	63.4327	Abiotic
9191	159.4	24.7001	63.5018	Abiotic
9201	158.362	24.6641	63.571	Abiotic
9211	157.329	24.6304	63.6401	Abiotic
9221	156.301	24.5988	63.7093	Abiotic
9231	155.278	24.5695	63.7784	Abiotic
9241	154.26	24.5423	63.8476	Abiotic
9251	153.246	24.5173	63.9168	Abiotic
9261	152.237	24.4945	63.9859	Abiotic
9271	151.233	24.4737	64.0551	Abiotic
9281	150.234	24.4551	64.1242	Abiotic
9291	149.24	24.4386	64.1934	Abiotic
9301	148.251	24.4241	64.2625	Abiotic
9311	147.267	24.4116	64.3317	Abiotic
9321	146.288	24.4011	64.4009	Abiotic
9331	145.314	24.3926	64.47	Abiotic
9341	144.344	24.386	64.5392	Abiotic
9351	143.38	24.3812	64.6083	Abiotic
9361	142.421	24.3783	64.6775	Abiotic
9371	141.467	24.3772	64.7466	Abiotic
9381	140.518	24.3778	64.8158	Abiotic
9391	139.574	24.3801	64.885	Abiotic
9401	138.635	24.3841	64.9541	Abiotic
9411	137.701	24.3897	65.0233	Abiotic
9421	136.772	24.3968	65.0924	Abiotic
9431	135.849	24.4054	65.1616	Abiotic
9441	134.93	24.4155	65.2307	Abiotic
9451	134.017	24.427	65.2999	Abiotic
9461	133.108	24.4398	65.3691	Abiotic
9471	132.205	24.4539	65.4382	Abiotic
9481	131.307	24.4693	65.5074	Abiotic
9491	130.414	24.4858	65.5765	Abiotic
9501	129.527	24.5034	65.6457	Abiotic
9511	128.644	24.5222	65.7148	Abiotic
9521	127.767	24.5419	65.784	Abiotic
9531	126.894	24.5626	65.8532	Abiotic
9541	126.027	24.5842	65.9223	Abiotic
9551	125.165	24.6067	65.9915	Abiotic
9561	124.308	24.6299	66.0606	Abiotic
9571	123.456	24.6539	66.1298	Abiotic
9581	122.61	24.6785	66.1989	Abiotic
9591	121.768	24.7038	66.2681	Abiotic
9601	120.932	24.7297	66.3373	Abiotic
9611	120.101	24.7561	66.4064	Abiotic
9621	119.275	24.7829	66.4756	Abiotic
9631	118.454	24.8102	66.5447	Abiotic
9641	117.638	24.8378	66.6139	Abiotic
9651	116.827	24.8657	66.6831	Abiotic
9661	116.021	24.894	66.7522	Abiotic
9671	115.22	24.9224	66.8214	Abiotic
9681	114.425	24.951	66.8905	Abiotic
9691	113.634	24.9797	66.9597	Abiotic
9701	112.849	25.0085	67.0288	Abiotic
9711	112.068	25.0373	67.098	Abiotic
9721	111.293	25.0661	67.1672	Abiotic
9731	110.523	25.0948	67.2363	Abiotic
9741	109.757	25.1234	67.3055	Abiotic
9751	108.997	25.1519	67.3746	Abiotic
9761	108.242	25.1802	67.4438	Abiotic
9771	107.491	25.2082	67.5129	Abiotic
9781	106.746	25.236	67.5821	Abiotic
9791	106.005	25.2635	67.6513	Abiotic
9801	105.27	25.2907	67.7204	Abiotic
9811	104.539	25.3175	67.7896	Abiotic
9821	103.813	25.3439	67.8587	Abiotic
9831	103.092	25.3699	67.9279	Abiotic
9841	102.376	25.3954	67.997	Abiotic
9851	101.665	25.4204	68.0662	Abiotic
9861	100.959	25.4448	68.1354	Abiotic
9871	100.257	25.4688	68.2045	Abiotic
9881	99.5606	25.4921	68.2737	Abiotic
9891	98.8686	25.5149	68.3428	Abiotic
9901	98.1813	25.537	68.412	Abiotic
9911	97.4988	25.5585	68.4811	Abiotic
9921	96.8209	25.5793	68.5503	Abiotic
9931	96.1477	25.5994	68.6195	Abiotic
9941	95.4791	25.6188	68.6886	Abiotic
9951	94.8152	25.6375	68.7578	Abiotic
9961	94.1559	25.6555	68.8269	Abiotic
9971	93.5011	25.6727	68.8961	Abiotic
9981	92.8509	25.6891	68.9652	Abiotic
9991	92.2052	25.7048	69.0344	Abiotic
[truncated: 1 more rows]

## Sheet: edfig5b
	entity_ID	sprich	latitude	longitude	abslatitude	dist	area	elev_range	temp	prec	poll	diff	exp	obs	debt	debt.c	sprichdiff	debt.weights	debt.c.weights
1	3	116	-10.4853	105.637	10.4853	1.34276	-0.924942	-0.502375	0.848236	0.985565	poll.b	1177.6	1264	86.4	0.931646	0.781939	1506	1264	1506
2	125	38	-12.1636	96.8733	12.1636	1.38492	-1.48608	-2.24829	1.14918	0.996208	poll.b	1249	1273	24	0.981147	0.781113	1599	1273	1599
3	127	128	-31.553	159.077	31.553	1.19036	-1.53458	-0.332193	0.31082	0.721365	poll.b	595.6	674	78.4	0.88368	0.750126	794	674	794
4	128	80	-29.0326	167.952	29.0326	1.35409	-1.30758	-0.598806	0.327598	0.455396	poll.b	727.4	777	49.6	0.936165	0.752223	967	777	967
5	129	33	-54.6284	158.864	54.6284	1.41556	-0.936305	-0.431204	-1.33918	0.142207	poll.b	430.4	448	17.6	0.960714	0.591209	728	448	728
6	131	133	39.6991	-31.1052	39.6991	1.40641	-1.54052	-0.0464508	0.0894212	0.553478	poll.b	515.6	578	62.4	0.892042	0.712155	724	578	724
7	132	170	39.4419	-31.2025	39.4419	1.40762	-0.922072	0.127625	0.0676551	0.746025	poll.b	502.4	576	73.6	0.872222	0.737739	681	576	681
8	133	192	38.5782	-28.7013	38.5782	1.3861	-0.861884	0.222765	0.0882479	0.476599	poll.b	482.6	569	86.4	0.848155	0.754062	640	569	640
9	134	195	38.4695	-28.3336	38.4695	1.38084	-0.584902	0.766804	0.0532544	0.508431	poll.b	477.8	569	91.2	0.839719	0.751258	636	569	636
10	135	122	39.0523	-28.0113	39.0523	1.37923	-1.1693	-0.432897	0.120522	0.288415	poll.b	522.4	572	49.6	0.913287	0.726565	719	572	719
11	136	185	38.6372	-28.0292	38.6372	1.3779	-0.761426	0.226674	0.0704534	0.47133	poll.b	481.2	570	88.8	0.844211	0.741448	649	570	649
12	137	203	38.7239	-27.2123	38.7239	1.37039	-0.615748	0.212895	0.120413	0.359898	poll.b	474.8	570	95.2	0.832982	0.751266	632	570	632
13	138	225	37.7954	-25.4819	37.7954	1.35103	-0.433825	0.250928	0.050649	0.218515	poll.b	463.6	566	102.4	0.819081	0.77916	595	566	595
14	139	169	36.9713	-25.0998	36.9713	1.35214	-1.03208	-0.188705	0.108661	-0.107522	poll.b	487.6	566	78.4	0.861484	0.757143	644	566	644
15	145	414	27.7465	-18.0066	27.7465	1.11738	-0.727656	0.468017	0.207401	-1.36203	poll.b	564.8	836	271.2	0.675598	0.802273	704	836	704
16	146	521	28.6899	-17.8583	28.6899	1.13291	-0.445175	0.806242	0.00112217	-0.989889	poll.b	457	793	336	0.576293	0.838532	545	793	545
17	147	520	28.1174	-17.2326	28.1174	1.09287	-0.637286	0.463887	0.18156	-1.30969	poll.b	484.6	819	334.4	0.591697	0.838408	578	819	578
18	148	812	28.2911	-16.5563	28.2911	1.06539	-0.13819	1.08863	-0.0187349	-1.12812	poll.b	287	811	524	0.353884	1	276	811	276
19	149	690	27.9548	-15.5932	27.9548	0.994863	-0.21478	0.649852	0.201051	-1.50088	poll.b	390.8	826	435.2	0.473123	0.939423	416	826	416
20	150	419	28.4061	-14.0365	28.4061	0.864687	-0.196938	0.0590474	0.419415	-2.38862	poll.b	536.4	806	269.6	0.665509	0.80905	663	806	663
21	151	403	29.0245	-13.6418	29.0245	0.914139	-0.406088	-0.0474177	0.361055	-2.23249	poll.b	517.2	778	260.8	0.664781	0.80186	645	778	645
22	155	49	-1.3784	-89.6787	1.3784	1.28611	-1.15321	-0.883158	0.792786	-0.669693	poll.b	1112.4	1150	37.6	0.967304	0.782829	1421	1150	1421
23	156	66	-0.385734	-91.5129	0.385734	1.32163	-0.474137	0.458807	0.772378	-1.35978	poll.b	1089.6	1140	50.4	0.955789	0.782759	1392	1140	1392
24	157	98	-1.2936	-90.4353	1.2936	1.3012	-0.853632	-0.187518	0.737854	-0.834183	poll.b	1076.2	1149	72.8	0.936641	0.784974	1371	1149	1371
25	158	28	0.325229	-89.9568	0.325229	1.29619	-1.5718	-1.57662	0.881434	-1.38346	poll.b	1118.2	1139	20.8	0.981738	0.782505	1429	1139	1429
26	159	142	-0.559293	-91.1843	0.559293	1.3105	0.108287	0.56034	0.74227	-1.32585	poll.b	1038.8	1142	103.2	0.909632	0.788164	1318	1142	1318
27	160	21	0.332085	-90.4757	0.332085	1.30522	-0.941547	-0.561043	0.886765	-1.07007	poll.b	1123	1139	16	0.985953	0.782033	1436	1139	1436
28	161	71	0.586845	-90.757	0.586845	1.31177	-1.17105	-0.114441	0.827877	-0.858194	poll.b	1088.4	1142	53.6	0.953065	0.783585	1389	1142	1389
29	162	48	-0.610811	-90.6658	0.610811	1.30811	-1.52462	-0.349987	0.729675	-1.84765	poll.b	1104.4	1142	37.6	0.967075	0.782153	1412	1142	1412
30	163	106	-0.826798	-89.4306	0.826798	1.27955	-0.517465	-0.0283328	0.786414	-0.585378	poll.b	1068	1144	76	0.933566	0.78703	1357	1144	1357
31	164	152	-0.627248	-90.3584	0.627248	1.29902	-0.35117	0.088258	0.75975	-1.55092	poll.b	1031.6	1142	110.4	0.903327	0.788685	1308	1142	1308
32	165	33	-0.818429	-90.0588	0.818429	1.29591	-1.42765	-0.723803	0.788992	-1.05976	poll.b	1117.6	1144	26.4	0.976923	0.781538	1430	1144	1430
33	166	114	-0.266245	-90.7125	0.266245	1.30665	-0.50863	0.123864	0.812821	-1.69655	poll.b	1056.6	1139	82.4	0.927656	0.786746	1343	1139	1343
34	171	179	19.5981	-155.518	19.5981	1.53193	0.341243	1.17911	0.0777848	0.826495	poll.b	1018.6	1149	130.4	0.88651	0.774601	1315	1149	1315
35	172	218	22.0584	-159.524	22.0584	1.52966	-0.239788	0.506272	0.540615	0.823431	poll.b	906.4	1068	161.6	0.848689	0.768787	1179	1068	1179
36	173	24	20.5476	-156.609	20.5476	1.53501	-0.977626	-0.35149	0.767891	0.226736	poll.b	1101.4	1119	17.6	0.984272	0.768061	1434	1119	1434
37	176	112	20.835	-156.927	20.835	1.53517	-0.641735	0.209573	0.690261	0.386494	poll.b	1027.6	1110	82.4	0.925766	0.769738	1335	1110	1335
38	180	236	20.7904	-156.337	20.7904	1.53213	-0.159977	0.960486	0.416247	0.760327	poll.b	935	1111	176	0.841584	0.770816	1213	1111	1213
39	181	13	28.2081	-177.367	28.2081	1.50433	-1.82728	-2.18058	0.715615	0.559625	poll.b	806.2	815	8.8	0.989202	0.746481	1080	815	1080
40	183	173	21.1332	-157.015	21.1332	1.53366	-0.460315	0.476201	0.683133	0.61019	poll.b	972	1100	128	0.883636	0.769596	1263	1100	1263
41	186	44	21.8966	-160.152	21.8966	1.53071	-0.823464	-0.424476	0.775675	-0.393402	poll.b	1044.4	1074	29.6	0.972439	0.767941	1360	1074	1360
42	187	240	21.4587	-157.973	21.4587	1.53318	-0.216872	0.359215	0.738332	0.757429	poll.b	909	1089	180	0.834711	0.769036	1182	1089	1182
43	189	376	64.9907	-18.5941	64.9907	1.28807	1.01054	0.698323	-1.67556	0.180205	poll.b	-4.2	179	183.2	0	0.0711864	-59	179	59
44	202	554	-21.1333	55.5327	21.1333	1.38676	-0.077076	0.957349	0.157433	0.6927	poll.b	710.4	1100	389.6	0.645818	0.805442	882	1100	882
45	203	28	-7.99629	-140.687	7.99629	1.57945	-1.28388	-0.192279	1.04953	0.36647	poll.b	1215.8	1235	19.2	0.984453	0.782872	1553	1235	1553
46	206	14	-7.91764	-140.57	7.91764	1.57903	-1.74879	-0.266624	1.10427	-0.0549173	poll.b	1223.4	1233	9.6	0.992214	0.781725	1565	1233	1565
47	207	61	-9.77478	-139.014	9.77478	1.58028	-0.682176	0.357606	0.924127	0.833066	poll.b	1216.2	1257	40.8	0.967542	0.784139	1551	1257	1551
48	211	85	-8.86624	-140.139	8.86624	1.58053	-0.658179	0.338547	0.936819	0.769143	poll.b	1187.6	1246	58.4	0.95313	0.78545	1512	1246	1512
49	212	47	-9.94499	-139.089	9.94499	1.58148	-1.11956	0.111687	0.983017	0.715251	poll.b	1226.2	1259	32.8	0.973948	0.782015	1568	1259	1568
50	213	53	-8.90932	-139.552	8.90932	1.57949	-1.04846	0.112455	1.02865	0.731489	poll.b	1211	1247	36	0.971131	0.783819	1545	1247	1545
51	214	54	-9.39786	-140.074	9.39786	1.58239	-0.998112	0.151948	1.01778	0.792987	poll.b	1217.8	1253	35.2	0.971907	0.784665	1552	1253	1552
52	217	29	-24.3767	-128.323	24.3767	1.59742	-1.25997	-2.01012	0.735601	0.551665	poll.b	960.2	981	20.8	0.978797	0.759652	1264	981	1264
53	220	15	11.2942	166.876	11.2942	1.52824	-1.66063	-2.47026	1.26802	0.955933	poll.b	1259.6	1270	10.4	0.991811	0.778973	1617	1270	1617
54	237	268	29.9723	129.923	29.9723	1.18216	-1.59269	-0.133913	0.32852	1.4319	poll.b	549.6	736	186.4	0.746739	0.753909	729	736	729
55	238	315	29.8488	129.871	29.8488	1.1861	-1.32505	0.161299	0.247434	1.46454	poll.b	522.8	742	219.2	0.704582	0.758781	689	742	689
56	241	187	29.6412	129.713	29.6412	1.19183	-1.37776	0.0268063	0.354785	1.451	poll.b	617.4	751	133.6	0.822104	0.745652	828	751	828
57	242	236	29.4594	129.602	29.4594	1.19679	-1.76325	-0.181613	0.400042	1.41392	poll.b	590.2	759	168.8	0.777602	0.748035	789	759	789
58	244	297	29.1466	129.208	29.1466	1.20321	-1.78606	-0.652615	0.501754	1.29943	poll.b	566.4	772	205.6	0.733679	0.76129	744	772	744
59	247	331	28.323	129.972	28.323	1.23282	-1.17514	-0.876668	0.646023	1.31351	poll.b	588.2	809	220.8	0.72707	0.779073	755	809	755
60	277	130	-9.42548	46.3688	9.42548	1.20749	-0.877304	-2.29743	1.13203	0.112592	poll.b	1161.8	1253	91.2	0.927215	0.786594	1477	1253	1477
61	278	69	-9.73086	46.5115	9.73086	1.21416	-1.64273	-2.15942	1.13965	0.0768285	poll.b	1204.2	1257	52.8	0.957995	0.780428	1543	1257	1543
62	279	72	-9.72632	47.5732	9.72632	1.24294	-1.83466	-2.57625	1.15113	0.271798	poll.b	1208.2	1257	48.8	0.961177	0.784545	1540	1257	1540
63	280	72	-10.0866	47.7417	10.0866	1.24729	-1.67126	-1.97737	1.14121	0.0693138	poll.b	1207.2	1260	52.8	0.958095	0.781359	1545	1260	1545
64	283	48	-10.1593	51.1656	10.1593	1.31731	-1.7247	-2.35036	1.11498	0.26988	poll.b	1229.8	1261	31.2	0.975258	0.783312	1570	1261	1570
65	285	16	-16.6031	59.5873	16.6031	1.42124	-1.81032	-2.24829	1.03481	0.147004	poll.b	1218.4	1228	9.6	0.992182	0.774571	1573	1228	1573
66	289	34	-7.12964	56.28	7.12964	1.37376	-1.69852	-2.35036	1.15403	0.919113	poll.b	1202.8	1222	19.2	0.984288	0.786144	1530	1222	1530
67	296	589	24.2598	-76.6441	24.2598	0.836439	0.4135	-1.17029	0.987544	0.261517	poll.b	552.4	986	433.6	0.560243	0.778028	710	986	710
68	327	278	17.6315	-63.2375	17.6315	1.24292	-1.59212	0.0498688	0.957588	0.306905	poll.b	996.8	1204	207.2	0.827907	0.777535	1282	1204	1282
69	331	266	17.4908	-62.9763	17.4908	1.23848	-1.44835	-0.144974	1.10039	0.32775	poll.b	1001.6	1208	206.4	0.829139	0.771055	1299	1208	1299
70	334	715	13.8984	-60.9668	13.8984	1.09654	-0.490366	0.154839	1.10127	1.03376	poll.b	735	1267	532	0.58011	0.800654	918	1267	918
71	335	274	18.0617	-63.0627	18.0617	1.25278	-1.04684	-0.390193	1.12082	0.159335	poll.b	989.8	1193	203.2	0.829673	0.777533	1273	1193	1273
72	348	70	18.7918	-110.975	18.7918	1.14929	-0.932636	0.21488	0.819963	-1.129	poll.b	1118.6	1173	54.4	0.953623	0.769855	1453	1173	1453
73	349	2	19.31	-110.803	19.31	1.12574	-1.71384	-4.5583	0.928328	-1.30639	poll.b	1156.4	1158	1.6	0.998618	0.769395	1503	1158	1503
74	350	13	18.3568	-114.724	18.3568	1.22766	-1.48381	-0.657295	0.864525	-2.21362	poll.b	1174.6	1185	10.4	0.991224	0.77023	1525	1185	1525
75	351	58	29.0398	-118.285	29.0398	1.04032	-0.753194	0.369321	0.155836	-2.2446	poll.b	733.8	777	43.2	0.944402	0.741962	989	777	989
76	352	33	-49.6862	178.774	49.6862	1.4728	-1.45486	-0.493065	-0.927612	-0.0868905	poll.b	566.6	581	14.4	0.975215	0.611879	926	581	926
77	354	11	3.85111	-159.297	3.85111	1.59683	-1.36454	-2.20242	1.20854	0.772245	poll.b	1169.8	1177	7.2	0.993883	0.782999	1494	1177	1494
78	355	35	8.62158	150.926	8.62158	1.44379	-1.74773	-2.35036	1.24677	1.54201	poll.b	1219	1243	24	0.980692	0.782916	1557	1243	1557
79	356	8	-40.3188	-9.94232	40.3188	1.4672	-1.11875	0.131366	-0.650587	1.56277	poll.b	582.6	585	2.4	0.995897	0.672748	866	585	866
80	358	12	-9.95743	-150.211	9.95743	1.61021	-1.77788	-2.29743	1.29389	0.312753	poll.b	1251	1259	8	0.993646	0.780412	1603	1259	1603
81	359	154	-19.0524	-169.859	19.0524	1.54	-0.7351	-1.41778	0.937646	1.12637	poll.b	1051.4	1165	113.6	0.902489	0.773088	1360	1165	1360
82	361	57	5.52886	-87.0619	5.52886	1.16287	-1.43054	-0.18515	0.897763	1.45937	poll.b	1161.4	1199	37.6	0.968641	0.786856	1476	1199	1476
83	362	71	-29.3809	-177.987	29.3809	1.47305	-1.33567	-0.220313	0.496595	0.882478	poll.b	732.4	762	29.6	0.961155	0.765308	957	762	957
84	363	250	1.61539	7.39705	1.61539	1.01136	-0.917571	0.149045	0.921717	1.08096	poll.b	964.2	1153	188.8	0.836253	0.787745	1224	1153	1224
85	364	480	0.238989	6.60226	0.238989	1.05275	-0.393385	0.657535	0.696826	1.26523	poll.b	779	1139	360	0.683933	0.798156	976	1139	976
86	365	150	-1.43572	5.62983	1.43572	1.10492	-1.37097	-0.137212	0.292053	0.989638	poll.b	1044.6	1151	106.4	0.907559	0.790166	1322	1151	1322
87	366	7	-46.6358	37.9408	46.6358	1.39227	-1.24767	-0.090336	-1.21507	1.19043	poll.b	622	626	4	0.99361	0.622	1000	626	1000
88	367	9	-46.907	37.7404	46.907	1.3934	-0.702963	0.33189	-1.325	1.21574	poll.b	620	624	4	0.99359	0.621242	998	624	998
89	368	83	-21.2346	-159.778	21.2346	1.57866	-1.13121	-0.225308	0.815604	0.980579	poll.b	1040.2	1097	56.8	0.948222	0.77109	1349	1097	1349
90	370	15	-7.94351	-14.367	7.94351	1.37207	-1.02471	0.0786583	0.445999	-1.89879	poll.b	1230	1234	4	0.996759	0.785942	1565	1234	1565
91	375	25	19.2921	166.635	19.2921	1.52859	-1.7444	-2.70161	1.17556	-0.0708453	poll.b	1140.4	1158	17.6	0.984801	0.770541	1480	1158	1480
92	377	189	12.1845	-68.2896	12.1845	0.846357	-0.722226	-0.835912	1.2904	-0.681778	poll.b	1136.2	1273	136.8	0.892537	0.784669	1448	1273	1448
93	378	264	12.1941	-68.9726	12.1941	0.792037	-0.590793	-0.441422	1.25596	-0.59198	poll.b	1080.2	1273	192.8	0.848547	0.786744	1373	1273	1373
94	379	30	-18.8668	-159.776	18.8668	1.58213	-1.48865	-1.30669	1.0333	1.02076	poll.b	1151	1171	20	0.982921	0.771965	1491	1171	1491
95	380	50	-19.9957	-158.114	19.9957	1.58669	-1.38112	-1.50862	0.95978	0.982786	poll.b	1104.2	1137	32.8	0.971152	0.772168	1430	1137	1430
96	381	57	-21.9281	-157.919	21.9281	1.58463	-1.23482	-1.00404	0.805361	0.954631	poll.b	1035.4	1073	37.6	0.964958	0.769242	1346	1073	1346
97	382	13	-10.4199	-161.001	10.4199	1.59222	-1.76419	-2.24829	1.29027	1.1323	poll.b	1255	1263	8	0.993666	0.780473	1608	1263	1608
98	383	14	-19.2688	-158.937	19.2688	1.58477	-1.78368	-2.29743	1.01831	0.97921	poll.b	1150.2	1159	8.8	0.992407	0.770912	1492	1159	1492
99	384	42	-20.1612	-157.341	20.1612	1.58926	-1.48877	-2.06239	0.961545	0.946385	poll.b	1103.2	1132	28.8	0.974558	0.770391	1432	1132	1432
100	385	45	-19.8671	-157.702	19.8671	1.58838	-1.43301	-1.88752	0.983555	0.981917	poll.b	1109.8	1141	31.2	0.972656	0.770694	1440	1141	1440
101	392	16	-8.98802	-157.981	8.98802	1.60488	-1.53179	-2.35036	1.29226	0.639943	poll.b	1237.6	1248	10.4	0.991667	0.781807	1583	1248	1583
102	394	11	-37.1124	-12.2851	37.1124	1.48014	-1.02857	0.677725	-0.521485	0.968467	poll.b	559.6	566	6.4	0.988693	0.696887	803	566	803
103	395	8	-37.3005	-12.6781	37.3005	1.48264	-1.58504	-0.183969	-0.30893	0.886843	poll.b	562	566	4	0.992933	0.696406	807	566	807
104	399	10	-49.3013	69.4849	49.3013	1.53619	0.237944	0.583543	-1.45064	-0.103714	poll.b	584.2	589	4.8	0.991851	0.608542	960	589	960
105	401	3	-53.0932	73.5169	53.0932	1.54019	-0.647103	0.882939	-2.16422	-0.14464	poll.b	490.6	493	2.4	0.995132	0.592512	828	493	828
106	402	49	71.0147	-8.38644	71.0147	1.28454	-0.62662	0.739607	-2.08396	0.0669724	poll.b	75.4	93	17.6	0.810753	0.633613	119	93	119
107	404	11	-20.5082	-29.3033	20.5082	1.3067	-1.64945	-0.159624	0.84623	0.0826102	poll.b	1114.6	1121	6.4	0.994291	0.76869	1450	1121	1450
108	405	147	45.9057	149.949	45.9057	1.22361	-0.243828	0.42993	-1.52795	0.50425	poll.b	542.8	630	87.2	0.861587	0.631898	859	630	859
109	406	107	46.948	151.996	46.948	1.17415	-0.664385	0.473938	-1.56532	0.653481	poll.b	558.4	624	65.6	0.894872	0.620444	900	624	900
110	407	101	47.337	152.478	47.337	1.16346	-1.12147	0.280391	-1.61577	0.647843	poll.b	562.4	620	57.6	0.907097	0.622813	903	620	903
111	409	98	47.746	153.013	47.746	1.13855	-1.15924	0.148318	-1.60872	0.625097	poll.b	555	615	60	0.902439	0.615299	902	615	902
112	410	59	48.0805	153.216	48.0805	1.12274	-1.21459	0.437622	-1.63424	0.603354	poll.b	573.2	610	36.8	0.939672	0.612393	936	610	936
113	411	23	7.11907	171.216	7.11907	1.53413	-1.46322	-2.11895	1.25219	1.59097	poll.b	1207.6	1222	14.4	0.988216	0.783647	1541	1222	1541
114	413	47	46.5209	150.869	46.5209	1.21151	-1.48818	-0.0690413	-1.51125	0.559446	poll.b	592.6	627	34.4	0.945136	0.616649	961	627	961
115	414	551	32.7463	-16.9991	32.7463	1.21182	-0.43532	0.59884	-0.100951	-0.280972	poll.b	310	634	324	0.488959	0.95679	324	634	324
116	415	137	32.5076	-16.5088	32.5076	1.19953	-1.59998	-0.313423	0.215187	-0.623793	poll.b	555.4	641	85.6	0.866459	0.744504	746	641	746
117	416	263	33.0692	-16.3422	33.0692	1.21016	-1.28916	-0.266624	0.229958	-0.901173	poll.b	469.8	625	155.2	0.75168	0.780399	602	625	602
118	418	62	17.0565	-25.1701	17.0565	1.26067	-0.415845	0.662035	0.502912	-1.37923	poll.b	1182	1218	36	0.970443	0.780198	1515	1218	1515
119	419	43	16.8455	-24.9678	16.8455	1.25654	-0.783249	-0.0302177	0.803375	-2.42373	poll.b	1192.6	1223	30.4	0.975143	0.774416	1540	1223	1540
120	421	43	16.5985	-24.2562	16.5985	1.23387	-0.655633	0.381877	0.641449	-1.87699	poll.b	1199.2	1228	28.8	0.976547	0.775679	1546	1228	1546
121	422	26	16.7372	-22.9314	16.7372	1.2025	-0.787109	-0.450054	0.764655	-3.14597	poll.b	1206.6	1225	18.4	0.98498	0.773958	1559	1225	1559
122	423	31	16.0983	-22.814	16.0983	1.19047	-0.483488	-0.462323	0.786201	-3.11459	poll.b	1216.4	1238	21.6	0.982553	0.774777	1570	1238	1570
123	424	27	15.218	-23.1606	15.218	1.19952	-0.729155	-0.411214	0.886605	-2.13442	poll.b	1233.8	1253	19.2	0.984677	0.775487	1591	1253	1591
124	425	53	15.0837	-23.6248	15.0837	1.21014	-0.344564	0.406823	0.747609	-1.48718	poll.b	1218	1254	36	0.971292	0.777778	1566	1254	1566
125	426	52	14.9283	-24.3843	14.9283	1.23469	-0.565979	0.89534	0.333033	-1.13444	poll.b	1220.2	1257	36.8	0.970724	0.776703	1571	1257	1571
126	427	35	14.8516	-24.7055	14.8516	1.24491	-1.14853	0.169113	0.466188	-1.44977	poll.b	1233.2	1258	24.8	0.980286	0.776086	1589	1258	1589
127	428	101	32.3094	-64.7672	32.3094	1.30331	-1.13568	-1.51676	0.657203	0.634802	poll.b	596	648	52	0.919753	0.75443	790	648	790
128	429	19	16.7665	-24.745	16.7665	1.25191	-1.33331	-0.489376	0.749324	-2.25971	poll.b	1209.6	1224	14.4	0.988235	0.772907	1565	1224	1565
129	431	18	16.6182	-24.5878	16.6182	1.24841	-1.84349	-1.15077	0.760196	-2.18518	poll.b	1213.4	1227	13.6	0.988916	0.772866	1570	1227	1570
130	451	62	-16.494	-151.739	16.494	1.61316	-1.35027	-0.221559	1.08129	0.897349	poll.b	1190	1230	40	0.96748	0.778286	1529	1230	1529
131	460	72	-16.7465	-151.003	16.7465	1.61508	-1.08084	-0.103857	1.02711	0.893866	poll.b	1178.6	1225	46.4	0.962122	0.778982	1513	1225	1513
132	465	16	-17.6571	-150.629	17.6571	1.61506	-1.61911	-1.1318	1.01904	0.925951	poll.b	1193.4	1203	9.6	0.99202	0.773428	1543	1203	1543
133	479	86	-16.4422	-152.265	16.4422	1.61161	-1.61085	-0.48388	1.10898	0.925669	poll.b	1176.6	1231	54.4	0.955808	0.780756	1507	1231	1507
134	481	109	-17.5291	-149.834	17.5291	1.61753	-0.936145	0.305174	0.895677	0.855172	poll.b	1132.6	1207	74.4	0.93836	0.778419	1455	1207	1455
135	494	127	-16.822	-151.437	16.822	1.61356	-0.860993	0.185169	0.989821	0.975123	poll.b	1135	1223	88	0.928046	0.779533	1456	1223	1456
136	496	19	-15.1437	-147.57	15.1437	1.61688	-1.02646	-2.35036	1.14321	0.769945	poll.b	1242.8	1254	11.2	0.991069	0.77675	1600	1254	1600
137	499	7	-16.0685	-142.416	16.0685	1.60762	-1.37057	-2.37843	1.13149	0.62929	poll.b	1232.4	1238	5.6	0.995477	0.773149	1594	1238	1594
138	505	81	-16.623	-151.494	16.623	1.61368	-1.03816	-0.201901	1.03871	0.895527	poll.b	1171.8	1227	55.2	0.955012	0.777571	1507	1227	1507
139	507	197	-17.6775	-149.401	17.6775	1.61825	-0.332173	0.568689	0.745877	0.956997	poll.b	1065.4	1203	137.6	0.885619	0.782232	1362	1203	1362
140	509	16	-14.6287	-145.206	14.6287	1.6104	-1.51122	-2.24829	1.18813	0.668722	poll.b	1249.6	1260	10.4	0.991746	0.776149	1610	1260	1610
141	521	25	-17.0045	-149.567	17.0045	1.61917	-1.83597	-2.15942	1.0377	0.886286	poll.b	1203.8	1219	15.2	0.987531	0.775145	1553	1219	1553
142	528	24	-16.262	-151.816	16.262	1.61332	-1.66618	-2.47026	1.13054	0.913234	poll.b	1221.4	1235	13.6	0.988988	0.776478	1573	1235	1573
143	537	0	-57.0778	-26.6822	57.0778	1.47476	-1.65948	-4.5583	-1.82136	0.836321	poll.b	375	375	0	1	0.581395	645	375	645
144	555	141	53.6664	-166.895	53.6664	1.0064	-0.050269	0.598462	-1.40416	0.683345	poll.b	394.4	476	81.6	0.828571	0.593976	664	476	664
145	558	32	-33.6478	-78.849	33.6478	1.20015	-1.21021	0.0371519	-0.224445	0.128577	poll.b	591.6	610	18.4	0.969836	0.725	816	610	816
146	559	25	-33.7675	-80.792	33.7675	1.23978	-1.18914	0.406823	-0.412008	0.202364	poll.b	591.8	607	15.2	0.974959	0.721707	820	607	820
147	566	175	-14.3003	-170.718	14.3003	1.54554	-0.918155	-0.156215	1.08992	1.64693	poll.b	1130.4	1264	133.6	0.894304	0.776907	1455	1264	1455
148	568	102	-14.1722	-169.664	14.1722	1.55108	-1.77333	-0.224056	1.08677	1.68286	poll.b	1189	1265	76	0.939921	0.777632	1529	1265	1529
149	569	108	-14.1786	-169.62	14.1786	1.55116	-1.79147	-0.206763	1.1234	1.61075	poll.b	1182.6	1265	82.4	0.934862	0.776494	1523	1265	1523
150	570	142	-14.242	-169.468	14.242	1.55154	-1.17454	0.21488	1.00992	1.71984	poll.b	1158.4	1264	105.6	0.916456	0.778495	1488	1264	1488
151	574	6	10.3029	-109.217	10.3029	1.30735	-1.69521	-2.85501	1.35132	3.09982	poll.b	1260.4	1262	1.6	0.998732	0.780917	1614	1262	1614
152	575	16	-7.33933	72.4343	7.33933	1.39921	-1.31194	-1.88752	1.21832	1.29353	poll.b	1215.4	1225	9.6	0.992163	0.783119	1552	1225	1552
153	577	48	0.284458	174.113	0.284458	1.5229	-0.650497	-2.13889	1.28848	0.766926	poll.b	1105.4	1139	33.6	0.9705	0.784528	1409	1139	1409
154	578	135	-13.7667	-177.105	13.7667	1.50939	-0.892866	-0.183969	1.13568	1.45457	poll.b	1169.6	1268	98.4	0.922397	0.780254	1499	1268	1499
155	593	78	49.1207	154.526	49.1207	1.03407	-1.09641	0.283986	-1.6449	0.538251	poll.b	544	592	48	0.918919	0.607821	895	592	895
156	594	21	1.85074	-157.353	1.85074	1.59694	-0.569497	-2.04452	1.25278	1.15463	poll.b	1139.8	1155	15.2	0.98684	0.78283	1456	1155	1456
157	597	414	45.076	147.877	45.076	1.2188	-0.00835517	0.523787	-1.42855	0.340523	poll.b	382.8	630	247.2	0.607619	0.655479	584	630	584
158	600	65	50.8624	155.57	50.8624	0.802287	-0.896619	0.760852	-1.859	0.275786	poll.b	509	553	44	0.920434	0.595322	855	553	855
159	604	45	-0.52847	166.934	0.52847	1.48579	-1.4649	-1.43939	1.25127	0.997934	poll.b	1109.8	1141	31.2	0.972656	0.784866	1414	1141	1414
160	606	139	-12.5032	177.08	12.5032	1.48803	-1.24298	-0.769238	1.1952	1.59223	poll.b	1172.2	1273	100.8	0.920817	0.781988	1499	1273	1499
161	627	289	-43.9385	-176.525	43.9385	1.48624	-0.405752	-0.590233	-0.52521	0.178766	poll.b	485	625	140	0.776	0.704942	688	625	688
162	678	62	52.3558	175.919	52.3558	1.27568	-1.50472	-0.100713	-1.44362	0.0418836	poll.b	474.8	514	39.2	0.923735	0.592759	801	514	801
163	680	64	18.1164	145.767	18.1164	1.46095	-1.23788	-0.21783	1.12324	0.826974	poll.b	1149.6	1192	42.4	0.96443	0.775709	1482	1192	1482
164	694	18	17.3682	-87.8571	17.3682	0.649352	-0.945694	-2.24829	1.14479	0.800236	poll.b	1198.2	1211	12.8	0.98943	0.772534	1551	1211	1551
165	695	24	17.3498	-87.5378	17.3498	0.803009	-1.80521	-2.85501	1.17167	0.854811	poll.b	1194.2	1211	16.8	0.986127	0.772945	1545	1211	1545
166	700	145	19.6846	-80.0403	19.6846	1.19933	-1.32407	-2.47026	1.15647	0.386427	poll.b	1041.4	1147	105.6	0.907934	0.773125	1347	1147	1347
167	706	9	4.6838	-160.38	4.6838	1.59765	-1.58507	-2.11895	1.20935	1.25367	poll.b	1183.2	1188	4.8	0.99596	0.783576	1510	1188	1510
168	742	44	18.7722	145.668	18.7722	1.45623	-1.24489	0.161299	0.964203	0.830932	poll.b	1146	1174	28	0.97615	0.774324	1480	1174	1480
169	743	30	14.8525	145.559	14.8525	1.48073	-1.78029	-1.01976	1.23611	1.01473	poll.b	1235.6	1258	22.4	0.982194	0.775157	1594	1258	1594
170	747	48	17.5996	145.833	17.5996	1.4647	-1.60238	-0.0397201	1.08877	0.86692	poll.b	1172.2	1205	32.8	0.97278	0.77424	1514	1205	1514
171	748	40	16.3522	145.677	16.3522	1.47175	-1.32965	0.0268063	1.11433	1.00841	poll.b	1208.2	1233	24.8	0.979886	0.776977	1555	1233	1555
172	753	22	19.6831	145.419	19.6831	1.44902	-1.51229	0.085073	1.06804	0.69866	poll.b	1133.4	1147	13.6	0.988143	0.77102	1470	1147	1470
173	780	181	13.4435	144.777	13.4435	1.47252	-0.523054	-0.437999	1.22164	1.13018	poll.b	1142.8	1270	127.2	0.899843	0.78543	1455	1270	1455
174	844	112	14.1574	145.214	14.1574	1.4793	-1.05475	-0.291003	1.20125	1.07261	poll.b	1186.6	1265	78.4	0.938024	0.781172	1519	1265	1519
175	845	100	15.1891	145.754	15.1891	1.47913	-0.963192	-0.329272	1.22795	1.01677	poll.b	1185	1253	68	0.94573	0.780632	1518	1253	1518
176	854	77	15.0134	145.632	15.0134	1.47963	-1.01236	-0.962558	1.24431	1.01506	poll.b	1203	1255	52	0.958566	0.77965	1543	1255	1543
177	903	10	-2.81264	-171.673	2.81264	1.57032	-1.63778	-2.91482	1.3162	-0.393196	poll.b	1158.6	1165	6.4	0.994506	0.783367	1479	1165	1479
178	905	11	-4.51477	-172.183	4.51477	1.56389	-1.75982	-2.53908	1.34206	0.291359	poll.b	1178.8	1186	7.2	0.993929	0.783256	1505	1186	1505
179	908	9	-3.12749	-171.085	3.12749	1.57172	-1.82143	-2.79999	1.32777	0.00182665	poll.b	1163.4	1169	5.6	0.99521	0.783434	1485	1169	1485
180	910	8	-4.4554	-171.244	4.4554	1.56769	-1.7279	-2.50381	1.34615	0.191478	poll.b	1179.4	1185	5.6	0.995274	0.782614	1507	1185	1507
181	921	265	36.588	27.1683	36.588	0.545849	-1.28444	-0.0630763	0.230591	-0.272729	poll.b	384.8	568	183.2	0.677465	0.703473	547	568	547
182	925	38	28.6372	-112.83	28.6372	0.538629	-1.31222	-0.309163	0.481699	-2.62519	poll.b	765.4	795	29.6	0.962767	0.743107	1030	795	1030
183	927	64	28.702	-112.578	28.702	0.67685	-1.28745	-0.297931	0.511944	-2.49109	poll.b	742.4	792	49.6	0.937374	0.741658	1001	792	1001
184	930	42	27.4416	-111.88	27.4416	0.681643	-1.65909	-0.896325	0.722947	-2.13573	poll.b	816.2	849	32.8	0.961366	0.747436	1092	849	1092
185	931	70	27.2186	-112.074	27.2186	0.315682	-1.37991	-0.739499	0.705062	-2.15301	poll.b	803.8	859	55.2	0.935739	0.747026	1076	859	1076
186	933	57	26.1199	-111.274	26.1199	0.205745	-1.77921	-0.654951	0.651153	-1.84676	poll.b	864.8	908	43.2	0.952423	0.75331	1148	908	1148
187	936	65	25.6833	-111.035	25.6833	0.506344	-1.5102	-0.857557	0.704842	-1.78553	poll.b	877.4	927	49.6	0.946494	0.754428	1163	927	1163
188	971	5	-46.0981	50.2346	46.0981	1.45217	-1.12651	0.0738078	-1.26771	1.21018	poll.b	626.6	629	2.4	0.996184	0.625349	1002	629	1002
189	972	5	-46.4118	51.7591	46.4118	1.46082	-0.891005	0.1934	-1.30614	1.21607	poll.b	624.6	627	2.4	0.996172	0.623353	1002	627	1002
190	973	5	-37.8363	77.5566	37.8363	1.5162	-1.19804	0.099291	-0.378495	0.410141	poll.b	565.2	566	0.8	0.998587	0.693497	815	566	815
191	974	2	-38.7222	77.523	38.7222	1.51609	-1.71956	-0.698415	-0.287537	0.270533	poll.b	570	570	0	1	0.684274	833	570	833
192	975	73	-52.5436	169.162	52.5436	1.44046	-0.986283	-0.148327	-1.05654	0.512267	poll.b	476	508	32	0.937008	0.609475	781	508	781
193	982	54	49.4235	154.759	49.4235	0.985999	-0.593187	0.369321	-1.67044	0.526255	poll.b	548.4	586	37.6	0.935836	0.601316	912	586	912
194	983	42	48.8219	154.109	48.8219	1.06062	-0.9704	0.143203	-1.66169	0.573198	poll.b	569.2	598	28.8	0.951839	0.606177	939	598	939
195	984	2043	-21.3066	165.7	21.3066	1.25575	0.513718	0.538394	0.67027	0.850246	poll.b	-451.6	1094	1545.6	0	0.734309	-615	1094	615
196	1032	1301	12.2967	92.7856	12.2967	0.918596	0.172547	-0.0079334	1.16652	1.40125	poll.b	288.2	1273	984.8	0.226394	0.855193	337	1273	337
197	1034	862	-4.92375	150.62	4.92375	1.24484	0.794582	0.79268	0.960746	1.6128	poll.b	528.6	1191	662.4	0.443829	0.799697	661	1191	661
198	1048	358	-20.2836	57.572	20.2836	1.4064	-0.16398	0.0866673	0.671256	0.789481	poll.b	863.2	1128	264.8	0.765248	0.776958	1111	1128	1111
199	1054	847	7.52546	93.5991	7.52546	1.1649	-0.187107	-0.115508	1.18455	1.31894	poll.b	594.4	1228	633.6	0.484039	0.819862	725	1228	725
200	1058	5981	11.7364	122.866	11.7364	1.17087	1.3218	0.972675	1.06249	1.2708	poll.b	-3346.4	1272	4618.4	0	0.769995	-4346	1272	4346
201	1059	99	-19.7167	63.4213	19.7167	1.45764	-0.990579	-0.462323	0.854537	0.28258	poll.b	1082	1146	64	0.944154	0.777299	1392	1146	1392
202	1061	141	-10.9397	166.248	10.9397	1.42499	-0.380588	0.0515468	1.18782	1.95114	poll.b	1159.8	1267	107.2	0.915391	0.780485	1486	1267	1486
203	1063	1084	-8.14116	158.307	8.14116	1.35365	0.711738	0.886683	1.05499	1.58094	poll.b	411.4	1237	825.6	0.332579	0.8228	500	1237	500
204	1067	191	21.758	-71.8243	21.758	1.27346	-0.349879	-1.69316	1.10116	-0.185527	poll.b	940.6	1079	138.4	0.871733	0.771616	1219	1079	1219
205	1071	583	-16.2122	167.723	16.2122	1.39974	0.3902	0.628451	0.943719	1.46055	poll.b	795.2	1236	440.8	0.643366	0.783448	1015	1236	1015
206	1075	279	-12.824	45.1439	12.824	1.15828	-0.637903	-0.101759	0.978801	0.541024	poll.b	1072	1272	200	0.842767	0.788815	1359	1272	1359
207	1312	37	-27.1198	-109.355	27.1198	1.52367	-0.869687	-0.267956	0.457097	0.347307	poll.b	847.2	864	16.8	0.980556	0.759821	1115	864	1115
208	1313	15	-26.3235	-79.9752	26.3235	1.26804	-1.76876	-0.31771	-0.0431885	-1.90743	poll.b	889.4	899	9.6	0.989321	0.754368	1179	899	1179
209	1500	159	12.9519	-81.5232	12.9519	0.980131	-1.21259	-0.506134	1.17071	0.799862	poll.b	1153.6	1272	118.4	0.906918	0.779986	1479	1272	1479
210	10128	157	-54.332	-67.4014	54.332	0.615738	0.544669	0.464807	-1.23542	-0.779337	poll.b	357	457	100	0.781182	0.57767	618	457	618
211	10674	310	62.0503	-6.86364	62.0503	1.19857	-0.20956	0.0930081	-1.1224	1.3899	poll.b	99.6	242	142.4	0.41157	0.873684	114	242	114
212	11474	472	35.9232	14.399	35.9232	1.03371	-0.676753	-0.728995	0.268645	-0.648408	poll.b	264	572	308	0.461538	0.776471	340	572	340
213	3	116	-10.4853	105.637	10.4853	1.34276	-0.924942	-0.502375	0.848236	0.985565	poll.ab	328.4	358	29.6	0.917318	0.218061	1506	358	1506
214	125	38	-12.1636	96.8733	12.1636	1.38492	-1.48608	-2.24829	1.14918	0.996208	poll.ab	350	364	14	0.961538	0.218887	1599	364	1599
215	127	128	-31.553	159.077	31.553	1.19036	-1.53458	-0.332193	0.31082	0.721365	poll.ab	198.4	248	49.6	0.8	0.249874	794	248	794
216	128	80	-29.0326	167.952	29.0326	1.35409	-1.30758	-0.598806	0.327598	0.455396	poll.ab	239.6	270	30.4	0.887407	0.247777	967	270	967
217	129	33	-54.6284	158.864	54.6284	1.41556	-0.936305	-0.431204	-1.33918	0.142207	poll.ab	297.6	313	15.4	0.950799	0.408791	728	313	728
218	131	133	39.6991	-31.1052	39.6991	1.40641	-1.54052	-0.0464508	0.0894212	0.553478	poll.ab	208.4	279	70.6	0.746953	0.287845	724	279	724
219	132	170	39.4419	-31.2025	39.4419	1.40762	-0.922072	0.127625	0.0676551	0.746025	poll.ab	178.6	275	96.4	0.649455	0.262261	681	275	681
220	133	192	38.5782	-28.7013	38.5782	1.3861	-0.861884	0.222765	0.0882479	0.476599	poll.ab	157.4	263	105.6	0.598479	0.245938	640	263	640
221	134	195	38.4695	-28.3336	38.4695	1.38084	-0.584902	0.766804	0.0532544	0.508431	poll.ab	158.2	262	103.8	0.603817	0.248742	636	262	636
222	135	122	39.0523	-28.0113	39.0523	1.37923	-1.1693	-0.432897	0.120522	0.288415	poll.ab	196.6	269	72.4	0.730855	0.273435	719	269	719
223	136	185	38.6372	-28.0292	38.6372	1.3779	-0.761426	0.226674	0.0704534	0.47133	poll.ab	167.8	264	96.2	0.635606	0.258552	649	264	649
224	137	203	38.7239	-27.2123	38.7239	1.37039	-0.615748	0.212895	0.120413	0.359898	poll.ab	157.2	265	107.8	0.593208	0.248734	632	265	632
225	138	225	37.7954	-25.4819	37.7954	1.35103	-0.433825	0.250928	0.050649	0.218515	poll.ab	131.4	254	122.6	0.517323	0.22084	595	254	595
226	139	169	36.9713	-25.0998	36.9713	1.35214	-1.03208	-0.188705	0.108661	-0.107522	poll.ab	156.4	247	90.6	0.633198	0.242857	644	247	644
227	145	414	27.7465	-18.0066	27.7465	1.11738	-0.727656	0.468017	0.207401	-1.36203	poll.ab	139.2	282	142.8	0.493617	0.197727	704	282	704
228	146	521	28.6899	-17.8583	28.6899	1.13291	-0.445175	0.806242	0.00112217	-0.989889	poll.ab	88	273	185	0.322344	0.161468	545	273	545
229	147	520	28.1174	-17.2326	28.1174	1.09287	-0.637286	0.463887	0.18156	-1.30969	poll.ab	93.4	279	185.6	0.334767	0.161592	578	279	578
230	148	812	28.2911	-16.5563	28.2911	1.06539	-0.13819	1.08863	-0.0187349	-1.12812	poll.ab	-11	277	288	0	0	276	277	276
231	149	690	27.9548	-15.5932	27.9548	0.994863	-0.21478	0.649852	0.201051	-1.50088	poll.ab	25.2	280	254.8	0.09	0.0605769	416	280	416
232	150	419	28.4061	-14.0365	28.4061	0.864687	-0.196938	0.0590474	0.419415	-2.38862	poll.ab	126.6	276	149.4	0.458696	0.19095	663	276	663
233	151	403	29.0245	-13.6418	29.0245	0.914139	-0.406088	-0.0474177	0.361055	-2.23249	poll.ab	127.8	270	142.2	0.473333	0.19814	645	270	645
234	155	49	-1.3784	-89.6787	1.3784	1.28611	-1.15321	-0.883158	0.792786	-0.669693	poll.ab	308.6	320	11.4	0.964375	0.217171	1421	320	1421
235	156	66	-0.385734	-91.5129	0.385734	1.32163	-0.474137	0.458807	0.772378	-1.35978	poll.ab	302.4	318	15.6	0.950943	0.217241	1392	318	1392
236	157	98	-1.2936	-90.4353	1.2936	1.3012	-0.853632	-0.187518	0.737854	-0.834183	poll.ab	294.8	320	25.2	0.92125	0.215026	1371	320	1371
237	158	28	0.325229	-89.9568	0.325229	1.29619	-1.5718	-1.57662	0.881434	-1.38346	poll.ab	310.8	318	7.2	0.977358	0.217495	1429	318	1429
238	159	142	-0.559293	-91.1843	0.559293	1.3105	0.108287	0.56034	0.74227	-1.32585	poll.ab	279.2	318	38.8	0.877987	0.211836	1318	318	1318
239	160	21	0.332085	-90.4757	0.332085	1.30522	-0.941547	-0.561043	0.886765	-1.07007	poll.ab	313	318	5	0.984277	0.217967	1436	318	1436
240	161	71	0.586845	-90.757	0.586845	1.31177	-1.17105	-0.114441	0.827877	-0.858194	poll.ab	300.6	318	17.4	0.945283	0.216415	1389	318	1389
241	162	48	-0.610811	-90.6658	0.610811	1.30811	-1.52462	-0.349987	0.729675	-1.84765	poll.ab	307.6	318	10.4	0.967296	0.217847	1412	318	1412
242	163	106	-0.826798	-89.4306	0.826798	1.27955	-0.517465	-0.0283328	0.786414	-0.585378	poll.ab	289	319	30	0.905956	0.21297	1357	319	1357
243	164	152	-0.627248	-90.3584	0.627248	1.29902	-0.35117	0.088258	0.75975	-1.55092	poll.ab	276.4	318	41.6	0.869182	0.211315	1308	318	1308
244	165	33	-0.818429	-90.0588	0.818429	1.29591	-1.42765	-0.723803	0.788992	-1.05976	poll.ab	312.4	319	6.6	0.97931	0.218462	1430	319	1430
245	166	114	-0.266245	-90.7125	0.266245	1.30665	-0.50863	0.123864	0.812821	-1.69655	poll.ab	286.4	318	31.6	0.900629	0.213254	1343	318	1343
246	171	179	19.5981	-155.518	19.5981	1.53193	0.341243	1.17911	0.0777848	0.826495	poll.ab	296.4	345	48.6	0.85913	0.225399	1315	345	1315
247	172	218	22.0584	-159.524	22.0584	1.52966	-0.239788	0.506272	0.540615	0.823431	poll.ab	272.6	329	56.4	0.828571	0.231213	1179	329	1179
248	173	24	20.5476	-156.609	20.5476	1.53501	-0.977626	-0.35149	0.767891	0.226736	poll.ab	332.6	339	6.4	0.981121	0.231939	1434	339	1434
249	176	112	20.835	-156.927	20.835	1.53517	-0.641735	0.209573	0.690261	0.386494	poll.ab	307.4	337	29.6	0.912166	0.230262	1335	337	1335
250	180	236	20.7904	-156.337	20.7904	1.53213	-0.159977	0.960486	0.416247	0.760327	poll.ab	278	338	60	0.822485	0.229184	1213	338	1213
251	181	13	28.2081	-177.367	28.2081	1.50433	-1.82728	-2.18058	0.715615	0.559625	poll.ab	273.8	278	4.2	0.984892	0.253519	1080	278	1080
252	183	173	21.1332	-157.015	21.1332	1.53366	-0.460315	0.476201	0.683133	0.61019	poll.ab	291	336	45	0.866071	0.230404	1263	336	1263
253	186	44	21.8966	-160.152	21.8966	1.53071	-0.823464	-0.424476	0.775675	-0.393402	poll.ab	315.6	330	14.4	0.956364	0.232059	1360	330	1360
254	187	240	21.4587	-157.973	21.4587	1.53318	-0.216872	0.359215	0.738332	0.757429	poll.ab	273	333	60	0.81982	0.230964	1182	333	1182
255	189	376	64.9907	-18.5941	64.9907	1.28807	1.01054	0.698323	-1.67556	0.180205	poll.ab	-54.8	138	192.8	0	0.928814	-59	138	59
256	202	554	-21.1333	55.5327	21.1333	1.38676	-0.077076	0.957349	0.157433	0.6927	poll.ab	171.6	336	164.4	0.510714	0.194558	882	336	882
257	203	28	-7.99629	-140.687	7.99629	1.57945	-1.28388	-0.192279	1.04953	0.36647	poll.ab	337.2	346	8.8	0.974566	0.217128	1553	346	1553
258	206	14	-7.91764	-140.57	7.91764	1.57903	-1.74879	-0.266624	1.10427	-0.0549173	poll.ab	341.6	346	4.4	0.987283	0.218275	1565	346	1565
259	207	61	-9.77478	-139.014	9.77478	1.58028	-0.682176	0.357606	0.924127	0.833066	poll.ab	334.8	355	20.2	0.943099	0.215861	1551	355	1551
260	211	85	-8.86624	-140.139	8.86624	1.58053	-0.658179	0.338547	0.936819	0.769143	poll.ab	324.4	351	26.6	0.924217	0.21455	1512	351	1512
261	212	47	-9.94499	-139.089	9.94499	1.58148	-1.11956	0.111687	0.983017	0.715251	poll.ab	341.8	356	14.2	0.960112	0.217985	1568	356	1568
262	213	53	-8.90932	-139.552	8.90932	1.57949	-1.04846	0.112455	1.02865	0.731489	poll.ab	334	351	17	0.951567	0.216181	1545	351	1545
263	214	54	-9.39786	-140.074	9.39786	1.58239	-0.998112	0.151948	1.01778	0.792987	poll.ab	334.2	353	18.8	0.946742	0.215335	1552	353	1552
264	217	29	-24.3767	-128.323	24.3767	1.59742	-1.25997	-2.01012	0.735601	0.551665	poll.ab	303.8	312	8.2	0.973718	0.240348	1264	312	1264
265	220	15	11.2942	166.876	11.2942	1.52824	-1.66063	-2.47026	1.26802	0.955933	poll.ab	357.4	362	4.6	0.987293	0.221027	1617	362	1617
266	237	268	29.9723	129.923	29.9723	1.18216	-1.59269	-0.133913	0.32852	1.4319	poll.ab	179.4	261	81.6	0.687356	0.246091	729	261	729
267	238	315	29.8488	129.871	29.8488	1.1861	-1.32505	0.161299	0.247434	1.46454	poll.ab	166.2	262	95.8	0.634351	0.241219	689	262	689
268	241	187	29.6412	129.713	29.6412	1.19183	-1.37776	0.0268063	0.354785	1.451	poll.ab	210.6	264	53.4	0.797727	0.254348	828	264	828
269	242	236	29.4594	129.602	29.4594	1.19679	-1.76325	-0.181613	0.400042	1.41392	poll.ab	198.8	266	67.2	0.747368	0.251965	789	266	789
270	244	297	29.1466	129.208	29.1466	1.20321	-1.78606	-0.652615	0.501754	1.29943	poll.ab	177.6	269	91.4	0.660223	0.23871	744	269	744
271	247	331	28.323	129.972	28.323	1.23282	-1.17514	-0.876668	0.646023	1.31351	poll.ab	166.8	277	110.2	0.602166	0.220927	755	277	755
272	277	130	-9.42548	46.3688	9.42548	1.20749	-0.877304	-2.29743	1.13203	0.112592	poll.ab	315.2	354	38.8	0.890395	0.213406	1477	354	1477
273	278	69	-9.73086	46.5115	9.73086	1.21416	-1.64273	-2.15942	1.13965	0.0768285	poll.ab	338.8	355	16.2	0.954366	0.219572	1543	355	1543
274	279	72	-9.72632	47.5732	9.72632	1.24294	-1.83466	-2.57625	1.15113	0.271798	poll.ab	331.8	355	23.2	0.934648	0.215455	1540	355	1540
275	280	72	-10.0866	47.7417	10.0866	1.24729	-1.67126	-1.97737	1.14121	0.0693138	poll.ab	337.8	357	19.2	0.946218	0.218641	1545	357	1545
276	283	48	-10.1593	51.1656	10.1593	1.31731	-1.7247	-2.35036	1.11498	0.26988	poll.ab	340.2	357	16.8	0.952941	0.216688	1570	357	1570
277	285	16	-16.6031	59.5873	16.6031	1.42124	-1.81032	-2.24829	1.03481	0.147004	poll.ab	354.6	361	6.4	0.982271	0.225429	1573	361	1573
278	289	34	-7.12964	56.28	7.12964	1.37376	-1.69852	-2.35036	1.15403	0.919113	poll.ab	327.2	342	14.8	0.956725	0.213856	1530	342	1530
279	296	589	24.2598	-76.6441	24.2598	0.836439	0.4135	-1.17029	0.987544	0.261517	poll.ab	157.6	313	155.4	0.503514	0.221972	710	313	710
280	327	278	17.6315	-63.2375	17.6315	1.24292	-1.59212	0.0498688	0.957588	0.306905	poll.ab	285.2	356	70.8	0.801124	0.222465	1282	356	1282
281	331	266	17.4908	-62.9763	17.4908	1.23848	-1.44835	-0.144974	1.10039	0.32775	poll.ab	297.4	357	59.6	0.833053	0.228945	1299	357	1299
282	334	715	13.8984	-60.9668	13.8984	1.09654	-0.490366	0.154839	1.10127	1.03376	poll.ab	183	366	183	0.5	0.199346	918	366	918
283	335	274	18.0617	-63.0627	18.0617	1.25278	-1.04684	-0.390193	1.12082	0.159335	poll.ab	283.2	354	70.8	0.8	0.222467	1273	354	1273
284	348	70	18.7918	-110.975	18.7918	1.14929	-0.932636	0.21488	0.819963	-1.129	poll.ab	334.4	350	15.6	0.955429	0.230145	1453	350	1453
285	349	2	19.31	-110.803	19.31	1.12574	-1.71384	-4.5583	0.928328	-1.30639	poll.ab	346.6	347	0.4	0.998847	0.230605	1503	347	1503
286	350	13	18.3568	-114.724	18.3568	1.22766	-1.48381	-0.657295	0.864525	-2.21362	poll.ab	350.4	353	2.6	0.992635	0.22977	1525	353	1525
287	351	58	29.0398	-118.285	29.0398	1.04032	-0.753194	0.369321	0.155836	-2.2446	poll.ab	255.2	270	14.8	0.945185	0.258038	989	270	989
288	352	33	-49.6862	178.774	49.6862	1.4728	-1.45486	-0.493065	-0.927612	-0.0868905	poll.ab	359.4	378	18.6	0.950794	0.388121	926	378	926
289	354	11	3.85111	-159.297	3.85111	1.59683	-1.36454	-2.20242	1.20854	0.772245	poll.ab	324.2	328	3.8	0.988415	0.217001	1494	328	1494
290	355	35	8.62158	150.926	8.62158	1.44379	-1.74773	-2.35036	1.24677	1.54201	poll.ab	338	349	11	0.968481	0.217084	1557	349	1557
291	356	8	-40.3188	-9.94232	40.3188	1.4672	-1.11875	0.131366	-0.650587	1.56277	poll.ab	283.4	289	5.6	0.980623	0.327252	866	289	866
292	358	12	-9.95743	-150.211	9.95743	1.61021	-1.77788	-2.29743	1.29389	0.312753	poll.ab	352	356	4	0.988764	0.219588	1603	356	1603
293	359	154	-19.0524	-169.859	19.0524	1.54	-0.7351	-1.41778	0.937646	1.12637	poll.ab	308.6	349	40.4	0.884241	0.226912	1360	349	1360
294	361	57	5.52886	-87.0619	5.52886	1.16287	-1.43054	-0.18515	0.897763	1.45937	poll.ab	314.6	334	19.4	0.941916	0.213144	1476	334	1476
295	362	71	-29.3809	-177.987	29.3809	1.47305	-1.33567	-0.220313	0.496595	0.882478	poll.ab	224.6	266	41.4	0.844361	0.234692	957	266	957
296	363	250	1.61539	7.39705	1.61539	1.01136	-0.917571	0.149045	0.921717	1.08096	poll.ab	259.8	321	61.2	0.809346	0.212255	1224	321	1224
297	364	480	0.238989	6.60226	0.238989	1.05275	-0.393385	0.657535	0.696826	1.26523	poll.ab	197	317	120	0.621451	0.201844	976	317	976
298	365	150	-1.43572	5.62983	1.43572	1.10492	-1.37097	-0.137212	0.292053	0.989638	poll.ab	277.4	321	43.6	0.864174	0.209834	1322	321	1322
299	366	7	-46.6358	37.9408	46.6358	1.39227	-1.24767	-0.090336	-1.21507	1.19043	poll.ab	378	381	3	0.992126	0.378	1000	381	1000
300	367	9	-46.907	37.7404	46.907	1.3934	-0.702963	0.33189	-1.325	1.21574	poll.ab	378	383	5	0.986945	0.378758	998	383	998
301	368	83	-21.2346	-159.778	21.2346	1.57866	-1.13121	-0.225308	0.815604	0.980579	poll.ab	308.8	335	26.2	0.921791	0.22891	1349	335	1349
302	370	15	-7.94351	-14.367	7.94351	1.37207	-1.02471	0.0786583	0.445999	-1.89879	poll.ab	335	346	11	0.968208	0.214058	1565	346	1565
303	375	25	19.2921	166.635	19.2921	1.52859	-1.7444	-2.70161	1.17556	-0.0708453	poll.ab	339.6	347	7.4	0.978674	0.229459	1480	347	1480
304	377	189	12.1845	-68.2896	12.1845	0.846357	-0.722226	-0.835912	1.2904	-0.681778	poll.ab	311.8	364	52.2	0.856593	0.215331	1448	364	1448
305	378	264	12.1941	-68.9726	12.1941	0.792037	-0.590793	-0.441422	1.25596	-0.59198	poll.ab	292.8	364	71.2	0.804396	0.213256	1373	364	1373
306	379	30	-18.8668	-159.776	18.8668	1.58213	-1.48865	-1.30669	1.0333	1.02076	poll.ab	340	350	10	0.971429	0.228035	1491	350	1491
307	380	50	-19.9957	-158.114	19.9957	1.58669	-1.38112	-1.50862	0.95978	0.982786	poll.ab	325.8	343	17.2	0.949854	0.227832	1430	343	1430
308	381	57	-21.9281	-157.919	21.9281	1.58463	-1.23482	-1.00404	0.805361	0.954631	poll.ab	310.6	330	19.4	0.941212	0.230758	1346	330	1346
309	382	13	-10.4199	-161.001	10.4199	1.59222	-1.76419	-2.24829	1.29027	1.1323	poll.ab	353	358	5	0.986034	0.219527	1608	358	1608
310	383	14	-19.2688	-158.937	19.2688	1.58477	-1.78368	-2.29743	1.01831	0.97921	poll.ab	341.8	347	5.2	0.985014	0.229088	1492	347	1492
311	384	42	-20.1612	-157.341	20.1612	1.58926	-1.48877	-2.06239	0.961545	0.946385	poll.ab	328.8	342	13.2	0.961404	0.229609	1432	342	1432
312	385	45	-19.8671	-157.702	19.8671	1.58838	-1.43301	-1.88752	0.983555	0.981917	poll.ab	330.2	344	13.8	0.959884	0.229306	1440	344	1440
313	392	16	-8.98802	-157.981	8.98802	1.60488	-1.53179	-2.35036	1.29226	0.639943	poll.ab	345.4	351	5.6	0.984046	0.218193	1583	351	1583
314	394	11	-37.1124	-12.2851	37.1124	1.48014	-1.02857	0.677725	-0.521485	0.968467	poll.ab	243.4	248	4.6	0.981452	0.303113	803	248	803
315	395	8	-37.3005	-12.6781	37.3005	1.48264	-1.58504	-0.183969	-0.30893	0.886843	poll.ab	245	249	4	0.983936	0.303594	807	249	807
316	399	10	-49.3013	69.4849	49.3013	1.53619	0.237944	0.583543	-1.45064	-0.103714	poll.ab	375.8	381	5.2	0.986352	0.391458	960	381	960
317	401	3	-53.0932	73.5169	53.0932	1.54019	-0.647103	0.882939	-2.16422	-0.14464	poll.ab	337.4	338	0.6	0.998225	0.407488	828	338	828
318	402	49	71.0147	-8.38644	71.0147	1.28454	-0.62662	0.739607	-2.08396	0.0669724	poll.ab	43.6	75	31.4	0.581333	0.366387	119	75	119
319	404	11	-20.5082	-29.3033	20.5082	1.3067	-1.64945	-0.159624	0.84623	0.0826102	poll.ab	335.4	340	4.6	0.986471	0.23131	1450	340	1450
320	405	147	45.9057	149.949	45.9057	1.22361	-0.243828	0.42993	-1.52795	0.50425	poll.ab	316.2	376	59.8	0.840957	0.368102	859	376	859
321	406	107	46.948	151.996	46.948	1.17415	-0.664385	0.473938	-1.56532	0.653481	poll.ab	341.6	383	41.4	0.891906	0.379556	900	383	900
322	407	101	47.337	152.478	47.337	1.16346	-1.12147	0.280391	-1.61577	0.647843	poll.ab	340.6	384	43.4	0.886979	0.377187	903	384	903
323	409	98	47.746	153.013	47.746	1.13855	-1.15924	0.148318	-1.60872	0.625097	poll.ab	347	385	38	0.901299	0.384701	902	385	902
324	410	59	48.0805	153.216	48.0805	1.12274	-1.21459	0.437622	-1.63424	0.603354	poll.ab	362.8	385	22.2	0.942338	0.387607	936	385	936
325	411	23	7.11907	171.216	7.11907	1.53413	-1.46322	-2.11895	1.25219	1.59097	poll.ab	333.4	342	8.6	0.974854	0.216353	1541	342	1541
326	413	47	46.5209	150.869	46.5209	1.21151	-1.48818	-0.0690413	-1.51125	0.559446	poll.ab	368.4	381	12.6	0.966929	0.383351	961	381	961
327	414	551	32.7463	-16.9991	32.7463	1.21182	-0.43532	0.59884	-0.100951	-0.280972	poll.ab	14	241	227	0.0580913	0.0432099	324	241	324
328	415	137	32.5076	-16.5088	32.5076	1.19953	-1.59998	-0.313423	0.215187	-0.623793	poll.ab	190.6	242	51.4	0.787603	0.255496	746	242	746
329	416	263	33.0692	-16.3422	33.0692	1.21016	-1.28916	-0.266624	0.229958	-0.901173	poll.ab	132.2	240	107.8	0.550833	0.219601	602	240	602
330	418	62	17.0565	-25.1701	17.0565	1.26067	-0.415845	0.662035	0.502912	-1.37923	poll.ab	333	359	26	0.927577	0.219802	1515	359	1515
331	419	43	16.8455	-24.9678	16.8455	1.25654	-0.783249	-0.0302177	0.803375	-2.42373	poll.ab	347.4	360	12.6	0.965	0.225584	1540	360	1540
332	421	43	16.5985	-24.2562	16.5985	1.23387	-0.655633	0.381877	0.641449	-1.87699	poll.ab	346.8	361	14.2	0.960665	0.224321	1546	361	1546
333	422	26	16.7372	-22.9314	16.7372	1.2025	-0.787109	-0.450054	0.764655	-3.14597	poll.ab	352.4	360	7.6	0.978889	0.226042	1559	360	1559
334	423	31	16.0983	-22.814	16.0983	1.19047	-0.483488	-0.462323	0.786201	-3.11459	poll.ab	353.6	363	9.4	0.974105	0.225223	1570	363	1570
335	424	27	15.218	-23.1606	15.218	1.19952	-0.729155	-0.411214	0.886605	-2.13442	poll.ab	357.2	365	7.8	0.97863	0.224513	1591	365	1591
336	425	53	15.0837	-23.6248	15.0837	1.21014	-0.344564	0.406823	0.747609	-1.48718	poll.ab	348	365	17	0.953425	0.222222	1566	365	1566
337	426	52	14.9283	-24.3843	14.9283	1.23469	-0.565979	0.89534	0.333033	-1.13444	poll.ab	350.8	366	15.2	0.95847	0.223297	1571	366	1571
338	427	35	14.8516	-24.7055	14.8516	1.24491	-1.14853	0.169113	0.466188	-1.44977	poll.ab	355.8	366	10.2	0.972131	0.223914	1589	366	1589
339	428	101	32.3094	-64.7672	32.3094	1.30331	-1.13568	-1.51676	0.657203	0.634802	poll.ab	194	243	49	0.798354	0.24557	790	243	790
340	429	19	16.7665	-24.745	16.7665	1.25191	-1.33331	-0.489376	0.749324	-2.25971	poll.ab	355.4	360	4.6	0.987222	0.227093	1565	360	1565
341	431	18	16.6182	-24.5878	16.6182	1.24841	-1.84349	-1.15077	0.760196	-2.18518	poll.ab	356.6	361	4.4	0.987812	0.227134	1570	361	1570
342	451	62	-16.494	-151.739	16.494	1.61316	-1.35027	-0.221559	1.08129	0.897349	poll.ab	339	361	22	0.939058	0.221714	1529	361	1529
343	460	72	-16.7465	-151.003	16.7465	1.61508	-1.08084	-0.103857	1.02711	0.893866	poll.ab	334.4	360	25.6	0.928889	0.221018	1513	360	1513
344	465	16	-17.6571	-150.629	17.6571	1.61506	-1.61911	-1.1318	1.01904	0.925951	poll.ab	349.6	356	6.4	0.982022	0.226572	1543	356	1543
345	479	86	-16.4422	-152.265	16.4422	1.61161	-1.61085	-0.48388	1.10898	0.925669	poll.ab	330.4	362	31.6	0.912707	0.219244	1507	362	1507
346	481	109	-17.5291	-149.834	17.5291	1.61753	-0.936145	0.305174	0.895677	0.855172	poll.ab	322.4	357	34.6	0.903081	0.221581	1455	357	1455
347	494	127	-16.822	-151.437	16.822	1.61356	-0.860993	0.185169	0.989821	0.975123	poll.ab	321	360	39	0.891667	0.220467	1456	360	1456
348	496	19	-15.1437	-147.57	15.1437	1.61688	-1.02646	-2.35036	1.14321	0.769945	poll.ab	357.2	365	7.8	0.97863	0.22325	1600	365	1600
349	499	7	-16.0685	-142.416	16.0685	1.60762	-1.37057	-2.37843	1.13149	0.62929	poll.ab	361.6	363	1.4	0.996143	0.226851	1594	363	1594
350	505	81	-16.623	-151.494	16.623	1.61368	-1.03816	-0.201901	1.03871	0.895527	poll.ab	335.2	361	25.8	0.928532	0.222429	1507	361	1507
351	507	197	-17.6775	-149.401	17.6775	1.61825	-0.332173	0.568689	0.745877	0.956997	poll.ab	296.6	356	59.4	0.833146	0.217768	1362	356	1362
352	509	16	-14.6287	-145.206	14.6287	1.6104	-1.51122	-2.24829	1.18813	0.668722	poll.ab	360.4	366	5.6	0.984699	0.223851	1610	366	1610
353	521	25	-17.0045	-149.567	17.0045	1.61917	-1.83597	-2.15942	1.0377	0.886286	poll.ab	349.2	359	9.8	0.972702	0.224855	1553	359	1553
354	528	24	-16.262	-151.816	16.262	1.61332	-1.66618	-2.47026	1.13054	0.913234	poll.ab	351.6	362	10.4	0.971271	0.223522	1573	362	1573
355	537	0	-57.0778	-26.6822	57.0778	1.47476	-1.65948	-4.5583	-1.82136	0.836321	poll.ab	270	270	0	1	0.418605	645	270	645
356	555	141	53.6664	-166.895	53.6664	1.0064	-0.050269	0.598462	-1.40416	0.683345	poll.ab	269.6	329	59.4	0.819453	0.406024	664	329	664
357	558	32	-33.6478	-78.849	33.6478	1.20015	-1.21021	0.0371519	-0.224445	0.128577	poll.ab	224.4	238	13.6	0.942857	0.275	816	238	816
358	559	25	-33.7675	-80.792	33.7675	1.23978	-1.18914	0.406823	-0.412008	0.202364	poll.ab	228.2	238	9.8	0.958824	0.278293	820	238	820
359	566	175	-14.3003	-170.718	14.3003	1.54554	-0.918155	-0.156215	1.08992	1.64693	poll.ab	324.6	366	41.4	0.886885	0.223093	1455	366	1455
360	568	102	-14.1722	-169.664	14.1722	1.55108	-1.77333	-0.224056	1.08677	1.68286	poll.ab	340	366	26	0.928962	0.222368	1529	366	1529
361	569	108	-14.1786	-169.62	14.1786	1.55116	-1.79147	-0.206763	1.1234	1.61075	poll.ab	340.4	366	25.6	0.930055	0.223506	1523	366	1523
362	570	142	-14.242	-169.468	14.242	1.55154	-1.17454	0.21488	1.00992	1.71984	poll.ab	329.6	366	36.4	0.900546	0.221505	1488	366	1488
363	574	6	10.3029	-109.217	10.3029	1.30735	-1.69521	-2.85501	1.35132	3.09982	poll.ab	353.6	358	4.4	0.987709	0.219083	1614	358	1614
364	575	16	-7.33933	72.4343	7.33933	1.39921	-1.31194	-1.88752	1.21832	1.29353	poll.ab	336.6	343	6.4	0.981341	0.216881	1552	343	1552
365	577	48	0.284458	174.113	0.284458	1.5229	-0.650497	-2.13889	1.28848	0.766926	poll.ab	303.6	318	14.4	0.954717	0.215472	1409	318	1409
366	578	135	-13.7667	-177.105	13.7667	1.50939	-0.892866	-0.183969	1.13568	1.45457	poll.ab	329.4	366	36.6	0.9	0.219746	1499	366	1499
367	593	78	49.1207	154.526	49.1207	1.03407	-1.09641	0.283986	-1.6449	0.538251	poll.ab	351	381	30	0.92126	0.392179	895	381	895
368	594	21	1.85074	-157.353	1.85074	1.59694	-0.569497	-2.04452	1.25278	1.15463	poll.ab	316.2	322	5.8	0.981988	0.21717	1456	322	1456
369	597	414	45.076	147.877	45.076	1.2188	-0.00835517	0.523787	-1.42855	0.340523	poll.ab	201.2	368	166.8	0.546739	0.344521	584	368	584
370	600	65	50.8624	155.57	50.8624	0.802287	-0.896619	0.760852	-1.859	0.275786	poll.ab	346	367	21	0.942779	0.404678	855	367	855
371	604	45	-0.52847	166.934	0.52847	1.48579	-1.4649	-1.43939	1.25127	0.997934	poll.ab	304.2	318	13.8	0.956604	0.215134	1414	318	1414
372	606	139	-12.5032	177.08	12.5032	1.48803	-1.24298	-0.769238	1.1952	1.59223	poll.ab	326.8	365	38.2	0.895342	0.218012	1499	365	1499
373	627	289	-43.9385	-176.525	43.9385	1.48624	-0.405752	-0.590233	-0.52521	0.178766	poll.ab	203	352	149	0.576705	0.295058	688	352	688
374	678	62	52.3558	175.919	52.3558	1.27568	-1.50472	-0.100713	-1.44362	0.0418836	poll.ab	326.2	349	22.8	0.93467	0.407241	801	349	801
375	680	64	18.1164	145.767	18.1164	1.46095	-1.23788	-0.21783	1.12324	0.826974	poll.ab	332.4	354	21.6	0.938983	0.224291	1482	354	1482
376	694	18	17.3682	-87.8571	17.3682	0.649352	-0.945694	-2.24829	1.14479	0.800236	poll.ab	352.8	358	5.2	0.985475	0.227466	1551	358	1551
377	695	24	17.3498	-87.5378	17.3498	0.803009	-1.80521	-2.85501	1.17167	0.854811	poll.ab	350.8	358	7.2	0.979888	0.227055	1545	358	1545
378	700	145	19.6846	-80.0403	19.6846	1.19933	-1.32407	-2.47026	1.15647	0.386427	poll.ab	305.6	345	39.4	0.885797	0.226875	1347	345	1347
379	706	9	4.6838	-160.38	4.6838	1.59765	-1.58507	-2.11895	1.20935	1.25367	poll.ab	326.8	331	4.2	0.987311	0.216424	1510	331	1510
380	742	44	18.7722	145.668	18.7722	1.45623	-1.24489	0.161299	0.964203	0.830932	poll.ab	334	350	16	0.954286	0.225676	1480	350	1480
381	743	30	14.8525	145.559	14.8525	1.48073	-1.78029	-1.01976	1.23611	1.01473	poll.ab	358.4	366	7.6	0.979235	0.224843	1594	366	1594
382	747	48	17.5996	145.833	17.5996	1.4647	-1.60238	-0.0397201	1.08877	0.86692	poll.ab	341.8	357	15.2	0.957423	0.22576	1514	357	1514
383	748	40	16.3522	145.677	16.3522	1.47175	-1.32965	0.0268063	1.11433	1.00841	poll.ab	346.8	362	15.2	0.958011	0.223023	1555	362	1555
384	753	22	19.6831	145.419	19.6831	1.44902	-1.51229	0.085073	1.06804	0.69866	poll.ab	336.6	345	8.4	0.975652	0.22898	1470	345	1470
385	780	181	13.4435	144.777	13.4435	1.47252	-0.523054	-0.437999	1.22164	1.13018	poll.ab	312.2	366	53.8	0.853005	0.21457	1455	366	1455
386	844	112	14.1574	145.214	14.1574	1.4793	-1.05475	-0.291003	1.20125	1.07261	poll.ab	332.4	366	33.6	0.908197	0.218828	1519	366	1519
387	845	100	15.1891	145.754	15.1891	1.47913	-0.963192	-0.329272	1.22795	1.01677	poll.ab	333	365	32	0.912329	0.219368	1518	365	1518
388	854	77	15.0134	145.632	15.0134	1.47963	-1.01236	-0.962558	1.24431	1.01506	poll.ab	340	365	25	0.931507	0.22035	1543	365	1543
389	903	10	-2.81264	-171.673	2.81264	1.57032	-1.63778	-2.91482	1.3162	-0.393196	poll.ab	320.4	324	3.6	0.988889	0.216633	1479	324	1479
390	905	11	-4.51477	-172.183	4.51477	1.56389	-1.75982	-2.53908	1.34206	0.291359	poll.ab	326.2	330	3.8	0.988485	0.216744	1505	330	1505
391	908	9	-3.12749	-171.085	3.12749	1.57172	-1.82143	-2.79999	1.32777	0.00182665	poll.ab	321.6	325	3.4	0.989538	0.216566	1485	325	1485
392	910	8	-4.4554	-171.244	4.4554	1.56769	-1.7279	-2.50381	1.34615	0.191478	poll.ab	327.6	330	2.4	0.992727	0.217386	1507	330	1507
393	921	265	36.588	27.1683	36.588	0.545849	-1.28444	-0.0630763	0.230591	-0.272729	poll.ab	162.2	244	81.8	0.664754	0.296527	547	244	547
394	925	38	28.6372	-112.83	28.6372	0.538629	-1.31222	-0.309163	0.481699	-2.62519	poll.ab	264.6	273	8.4	0.969231	0.256893	1030	273	1030
395	927	64	28.702	-112.578	28.702	0.67685	-1.28745	-0.297931	0.511944	-2.49109	poll.ab	258.6	273	14.4	0.947253	0.258342	1001	273	1001
396	930	42	27.4416	-111.88	27.4416	0.681643	-1.65909	-0.896325	0.722947	-2.13573	poll.ab	275.8	285	9.2	0.967719	0.252564	1092	285	1092
397	931	70	27.2186	-112.074	27.2186	0.315682	-1.37991	-0.739499	0.705062	-2.15301	poll.ab	272.2	287	14.8	0.948432	0.252974	1076	287	1076
398	933	57	26.1199	-111.274	26.1199	0.205745	-1.77921	-0.654951	0.651153	-1.84676	poll.ab	283.2	297	13.8	0.953535	0.24669	1148	297	1148
399	936	65	25.6833	-111.035	25.6833	0.506344	-1.5102	-0.857557	0.704842	-1.78553	poll.ab	285.6	301	15.4	0.948837	0.245572	1163	301	1163
400	971	5	-46.0981	50.2346	46.0981	1.45217	-1.12651	0.0738078	-1.26771	1.21018	poll.ab	375.4	378	2.6	0.993122	0.374651	1002	378	1002
401	972	5	-46.4118	51.7591	46.4118	1.46082	-0.891005	0.1934	-1.30614	1.21607	poll.ab	377.4	380	2.6	0.993158	0.376647	1002	380	1002
402	973	5	-37.8363	77.5566	37.8363	1.5162	-1.19804	0.099291	-0.378495	0.410141	poll.ab	249.8	254	4.2	0.983465	0.306503	815	254	815
403	974	2	-38.7222	77.523	38.7222	1.51609	-1.71956	-0.698415	-0.287537	0.270533	poll.ab	263	265	2	0.992453	0.315726	833	265	833
404	975	73	-52.5436	169.162	52.5436	1.44046	-0.986283	-0.148327	-1.05654	0.512267	poll.ab	305	346	41	0.881503	0.390525	781	346	781
405	982	54	49.4235	154.759	49.4235	0.985999	-0.593187	0.369321	-1.67044	0.526255	poll.ab	363.6	380	16.4	0.956842	0.398684	912	380	912
406	983	42	48.8219	154.109	48.8219	1.06062	-0.9704	0.143203	-1.66169	0.573198	poll.ab	369.8	383	13.2	0.965535	0.393823	939	383	939
407	984	2043	-21.3066	165.7	21.3066	1.25575	0.513718	0.538394	0.67027	0.850246	poll.ab	-163.4	334	497.4	0	0.265691	-615	334	615
408	1032	1301	12.2967	92.7856	12.2967	0.918596	0.172547	-0.0079334	1.16652	1.40125	poll.ab	48.8	365	316.2	0.133699	0.144807	337	365	337
409	1034	862	-4.92375	150.62	4.92375	1.24484	0.794582	0.79268	0.960746	1.6128	poll.ab	132.4	332	199.6	0.398795	0.200303	661	332	661
410	1048	358	-20.2836	57.572	20.2836	1.4064	-0.16398	0.0866673	0.671256	0.789481	poll.ab	247.8	341	93.2	0.726686	0.223042	1111	341	1111
411	1054	847	7.52546	93.5991	7.52546	1.1649	-0.187107	-0.115508	1.18455	1.31894	poll.ab	130.6	344	213.4	0.379651	0.180138	725	344	725
412	1058	5981	11.7364	122.866	11.7364	1.17087	1.3218	0.972675	1.06249	1.2708	poll.ab	-999.6	363	1362.6	0	0.230005	-4346	363	4346
413	1059	99	-19.7167	63.4213	19.7167	1.45764	-0.990579	-0.462323	0.854537	0.28258	poll.ab	310	345	35	0.898551	0.222701	1392	345	1392
414	1061	141	-10.9397	166.248	10.9397	1.42499	-0.380588	0.0515468	1.18782	1.95114	poll.ab	326.2	360	33.8	0.906111	0.219515	1486	360	1486
415	1063	1084	-8.14116	158.307	8.14116	1.35365	0.711738	0.886683	1.05499	1.58094	poll.ab	88.6	347	258.4	0.255331	0.1772	500	347	500
416	1067	191	21.758	-71.8243	21.758	1.27346	-0.349879	-1.69316	1.10116	-0.185527	poll.ab	278.4	331	52.6	0.841088	0.228384	1219	331	1219
417	1071	583	-16.2122	167.723	16.2122	1.39974	0.3902	0.628451	0.943719	1.46055	poll.ab	219.8	362	142.2	0.607182	0.216552	1015	362	1015
418	1075	279	-12.824	45.1439	12.824	1.15828	-0.637903	-0.101759	0.978801	0.541024	poll.ab	287	366	79	0.784153	0.211185	1359	366	1359
419	1312	37	-27.1198	-109.355	27.1198	1.52367	-0.869687	-0.267956	0.457097	0.347307	poll.ab	267.8	288	20.2	0.929861	0.240179	1115	288	1115
420	1313	15	-26.3235	-79.9752	26.3235	1.26804	-1.76876	-0.31771	-0.0431885	-1.90743	poll.ab	289.6	295	5.4	0.981695	0.245632	1179	295	1179
421	1500	159	12.9519	-81.5232	12.9519	0.980131	-1.21259	-0.506134	1.17071	0.799862	poll.ab	325.4	366	40.6	0.889071	0.220014	1479	366	1479
422	10128	157	-54.332	-67.4014	54.332	0.615738	0.544669	0.464807	-1.23542	-0.779337	poll.ab	261	318	57	0.820755	0.42233	618	318	618
423	10674	310	62.0503	-6.86364	62.0503	1.19857	-0.20956	0.0930081	-1.1224	1.3899	poll.ab	14.4	182	167.6	0.0791209	0.126316	114	182	114
424	11474	472	35.9232	14.399	35.9232	1.03371	-0.676753	-0.728995	0.268645	-0.648408	poll.ab	76	240	164	0.316667	0.223529	340	240	340

## Sheet: edfig5c
	fit	se.fit	abslatitude	myctype
1	2032.63	244.046	0.015341	AM
2	2034.9	242.022	0.0844984	AM
3	2037.17	240.006	0.153656	AM
4	2039.44	237.999	0.222813	AM
5	2041.72	236.001	0.291971	AM
6	2044	234.013	0.361128	AM
7	2046.28	232.034	0.430285	AM
8	2048.56	230.067	0.499443	AM
9	2050.85	228.11	0.5686	AM
10	2053.14	226.166	0.637757	AM
11	2055.43	224.234	0.706915	AM
12	2057.72	222.315	0.776072	AM
13	2060.02	220.409	0.84523	AM
14	2062.32	218.518	0.914387	AM
15	2064.62	216.641	0.983544	AM
16	2066.93	214.781	1.0527	AM
17	2069.23	212.936	1.12186	AM
18	2071.55	211.109	1.19102	AM
19	2073.86	209.299	1.26017	AM
20	2076.18	207.507	1.32933	AM
21	2078.5	205.735	1.39849	AM
22	2080.82	203.982	1.46765	AM
23	2083.15	202.25	1.5368	AM
24	2085.48	200.539	1.60596	AM
25	2087.81	198.85	1.67512	AM
26	2090.15	197.184	1.74428	AM
27	2092.49	195.541	1.81343	AM
28	2094.83	193.923	1.88259	AM
29	2097.18	192.329	1.95175	AM
30	2099.53	190.761	2.0209	AM
31	2101.89	189.219	2.09006	AM
32	2104.25	187.703	2.15922	AM
33	2106.61	186.216	2.22838	AM
34	2108.97	184.757	2.29753	AM
35	2111.34	183.326	2.36669	AM
36	2113.71	181.925	2.43585	AM
37	2116.09	180.554	2.50501	AM
38	2118.47	179.214	2.57416	AM
39	2120.86	177.904	2.64332	AM
40	2123.24	176.627	2.71248	AM
41	2125.64	175.381	2.78164	AM
42	2128.03	174.168	2.85079	AM
43	2130.43	172.988	2.91995	AM
44	2132.84	171.841	2.98911	AM
45	2135.24	170.728	3.05827	AM
46	2137.65	169.649	3.12742	AM
47	2140.07	168.604	3.19658	AM
48	2142.49	167.593	3.26574	AM
49	2144.91	166.617	3.3349	AM
50	2147.34	165.675	3.40405	AM
51	2149.77	164.769	3.47321	AM
52	2152.2	163.897	3.54237	AM
53	2154.64	163.06	3.61152	AM
54	2157.09	162.257	3.68068	AM
55	2159.53	161.49	3.74984	AM
56	2161.98	160.757	3.819	AM
57	2164.43	160.058	3.88815	AM
58	2166.89	159.393	3.95731	AM
59	2169.35	158.762	4.02647	AM
60	2171.82	158.164	4.09563	AM
61	2174.28	157.6	4.16478	AM
62	2176.75	157.068	4.23394	AM
63	2179.23	156.568	4.3031	AM
64	2181.71	156.1	4.37226	AM
65	2184.19	155.663	4.44141	AM
66	2186.67	155.257	4.51057	AM
67	2189.16	154.881	4.57973	AM
68	2191.64	154.534	4.64889	AM
69	2194.14	154.216	4.71804	AM
70	2196.63	153.926	4.7872	AM
71	2199.13	153.664	4.85636	AM
72	2201.62	153.428	4.92551	AM
73	2204.13	153.218	4.99467	AM
74	2206.63	153.033	5.06383	AM
75	2209.13	152.872	5.13299	AM
76	2211.64	152.735	5.20214	AM
77	2214.15	152.62	5.2713	AM
78	2216.66	152.528	5.34046	AM
79	2219.17	152.456	5.40962	AM
80	2221.68	152.405	5.47877	AM
81	2224.19	152.373	5.54793	AM
82	2226.7	152.359	5.61709	AM
83	2229.21	152.363	5.68625	AM
84	2231.72	152.385	5.7554	AM
85	2234.24	152.422	5.82456	AM
86	2236.75	152.475	5.89372	AM
87	2239.26	152.542	5.96288	AM
88	2241.77	152.622	6.03203	AM
89	2244.28	152.716	6.10119	AM
90	2246.78	152.822	6.17035	AM
91	2249.29	152.939	6.2395	AM
92	2251.79	153.066	6.30866	AM
93	2254.29	153.204	6.37782	AM
94	2256.79	153.351	6.44698	AM
95	2259.29	153.506	6.51613	AM
96	2261.78	153.669	6.58529	AM
97	2264.27	153.84	6.65445	AM
98	2266.76	154.017	6.72361	AM
99	2269.24	154.199	6.79276	AM
100	2271.72	154.387	6.86192	AM
101	2274.19	154.58	6.93108	AM
102	2276.66	154.777	7.00024	AM
103	2279.12	154.978	7.06939	AM
104	2281.58	155.182	7.13855	AM
105	2284.03	155.388	7.20771	AM
106	2286.48	155.597	7.27687	AM
107	2288.91	155.807	7.34602	AM
108	2291.35	156.019	7.41518	AM
109	2293.77	156.231	7.48434	AM
110	2296.19	156.444	7.55349	AM
111	2298.6	156.657	7.62265	AM
112	2301	156.869	7.69181	AM
113	2303.39	157.081	7.76097	AM
114	2305.77	157.292	7.83012	AM
115	2308.15	157.502	7.89928	AM
116	2310.51	157.71	7.96844	AM
117	2312.86	157.916	8.0376	AM
118	2315.21	158.12	8.10675	AM
119	2317.54	158.321	8.17591	AM
120	2319.86	158.521	8.24507	AM
121	2322.17	158.717	8.31423	AM
122	2324.47	158.911	8.38338	AM
123	2326.75	159.102	8.45254	AM
124	2329.03	159.289	8.5217	AM
125	2331.28	159.473	8.59086	AM
126	2333.53	159.655	8.66001	AM
127	2335.76	159.832	8.72917	AM
128	2337.98	160.006	8.79833	AM
129	2340.18	160.177	8.86749	AM
130	2342.37	160.345	8.93664	AM
131	2344.54	160.509	9.0058	AM
132	2346.7	160.67	9.07496	AM
133	2348.84	160.827	9.14411	AM
134	2350.96	160.981	9.21327	AM
135	2353.06	161.132	9.28243	AM
136	2355.15	161.279	9.35159	AM
137	2357.22	161.424	9.42074	AM
138	2359.27	161.565	9.4899	AM
139	2361.3	161.703	9.55906	AM
140	2363.31	161.839	9.62822	AM
141	2365.31	161.972	9.69737	AM
142	2367.28	162.102	9.76653	AM
143	2369.23	162.23	9.83569	AM
144	2371.16	162.356	9.90485	AM
145	2373.07	162.479	9.974	AM
146	2374.96	162.6	10.0432	AM
147	2376.82	162.719	10.1123	AM
148	2378.66	162.836	10.1815	AM
149	2380.48	162.951	10.2506	AM
150	2382.28	163.065	10.3198	AM
151	2384.05	163.176	10.3889	AM
152	2385.8	163.286	10.4581	AM
153	2387.52	163.394	10.5273	AM
154	2389.22	163.501	10.5964	AM
155	2390.89	163.606	10.6656	AM
156	2392.54	163.71	10.7347	AM
157	2394.16	163.813	10.8039	AM
158	2395.75	163.914	10.873	AM
159	2397.31	164.013	10.9422	AM
160	2398.85	164.111	11.0114	AM
161	2400.36	164.208	11.0805	AM
162	2401.85	164.304	11.1497	AM
163	2403.3	164.398	11.2188	AM
164	2404.72	164.492	11.288	AM
165	2406.12	164.583	11.3572	AM
166	2407.49	164.673	11.4263	AM
167	2408.82	164.762	11.4955	AM
168	2410.13	164.849	11.5646	AM
169	2411.4	164.935	11.6338	AM
170	2412.64	165.019	11.7029	AM
171	2413.86	165.102	11.7721	AM
172	2415.04	165.182	11.8413	AM
173	2416.19	165.261	11.9104	AM
174	2417.3	165.338	11.9796	AM
175	2418.38	165.413	12.0487	AM
176	2419.43	165.485	12.1179	AM
177	2420.45	165.555	12.187	AM
178	2421.43	165.623	12.2562	AM
179	2422.38	165.688	12.3254	AM
180	2423.3	165.75	12.3945	AM
181	2424.18	165.809	12.4637	AM
182	2425.02	165.866	12.5328	AM
183	2425.83	165.919	12.602	AM
184	2426.61	165.968	12.6711	AM
185	2427.35	166.014	12.7403	AM
186	2428.05	166.057	12.8095	AM
187	2428.72	166.096	12.8786	AM
188	2429.35	166.13	12.9478	AM
189	2429.94	166.161	13.0169	AM
190	2430.5	166.187	13.0861	AM
191	2431.02	166.209	13.1552	AM
192	2431.51	166.227	13.2244	AM
193	2431.95	166.239	13.2936	AM
194	2432.36	166.247	13.3627	AM
195	2432.73	166.25	13.4319	AM
196	2433.07	166.248	13.501	AM
197	2433.36	166.24	13.5702	AM
198	2433.62	166.227	13.6393	AM
199	2433.83	166.209	13.7085	AM
200	2434.01	166.185	13.7777	AM
201	2434.16	166.155	13.8468	AM
202	2434.26	166.119	13.916	AM
203	2434.32	166.078	13.9851	AM
204	2434.35	166.03	14.0543	AM
205	2434.33	165.977	14.1234	AM
206	2434.28	165.917	14.1926	AM
207	2434.18	165.851	14.2618	AM
208	2434.05	165.779	14.3309	AM
209	2433.88	165.7	14.4001	AM
210	2433.67	165.615	14.4692	AM
211	2433.42	165.523	14.5384	AM
212	2433.13	165.425	14.6075	AM
213	2432.8	165.32	14.6767	AM
214	2432.43	165.209	14.7459	AM
215	2432.02	165.091	14.815	AM
216	2431.57	164.966	14.8842	AM
217	2431.08	164.834	14.9533	AM
218	2430.55	164.696	15.0225	AM
219	2429.99	164.551	15.0916	AM
220	2429.38	164.399	15.1608	AM
221	2428.73	164.24	15.23	AM
222	2428.04	164.074	15.2991	AM
223	2427.31	163.901	15.3683	AM
224	2426.55	163.721	15.4374	AM
225	2425.74	163.534	15.5066	AM
226	2424.89	163.341	15.5758	AM
227	2424	163.14	15.6449	AM
228	2423.08	162.933	15.7141	AM
229	2422.11	162.72	15.7832	AM
230	2421.1	162.499	15.8524	AM
231	2420.06	162.273	15.9215	AM
232	2418.97	162.04	15.9907	AM
233	2417.85	161.8	16.0599	AM
234	2416.68	161.555	16.129	AM
235	2415.48	161.304	16.1982	AM
236	2414.23	161.047	16.2673	AM
237	2412.95	160.784	16.3365	AM
238	2411.63	160.515	16.4056	AM
239	2410.27	160.242	16.4748	AM
240	2408.87	159.963	16.544	AM
241	2407.44	159.679	16.6131	AM
242	2405.96	159.39	16.6823	AM
243	2404.45	159.096	16.7514	AM
244	2402.89	158.797	16.8206	AM
245	2401.3	158.495	16.8897	AM
246	2399.68	158.187	16.9589	AM
247	2398.01	157.876	17.0281	AM
248	2396.31	157.56	17.0972	AM
249	2394.57	157.241	17.1664	AM
250	2392.79	156.918	17.2355	AM
251	2390.97	156.591	17.3047	AM
252	2389.12	156.261	17.3738	AM
253	2387.23	155.928	17.443	AM
254	2385.31	155.591	17.5122	AM
255	2383.34	155.251	17.5813	AM
256	2381.34	154.909	17.6505	AM
257	2379.31	154.564	17.7196	AM
258	2377.24	154.217	17.7888	AM
259	2375.13	153.867	17.8579	AM
260	2372.99	153.515	17.9271	AM
261	2370.81	153.161	17.9963	AM
262	2368.6	152.806	18.0654	AM
263	2366.35	152.448	18.1346	AM
264	2364.07	152.089	18.2037	AM
265	2361.75	151.729	18.2729	AM
266	2359.4	151.367	18.342	AM
267	2357.01	151.004	18.4112	AM
268	2354.59	150.639	18.4804	AM
269	2352.13	150.274	18.5495	AM
270	2349.64	149.908	18.6187	AM
271	2347.12	149.541	18.6878	AM
272	2344.57	149.173	18.757	AM
273	2341.98	148.805	18.8261	AM
274	2339.35	148.436	18.8953	AM
275	2336.7	148.066	18.9645	AM
276	2334.01	147.696	19.0336	AM
277	2331.29	147.326	19.1028	AM
278	2328.54	146.956	19.1719	AM
279	2325.75	146.585	19.2411	AM
280	2322.94	146.215	19.3102	AM
281	2320.09	145.844	19.3794	AM
282	2317.21	145.474	19.4486	AM
283	2314.3	145.103	19.5177	AM
284	2311.35	144.733	19.5869	AM
285	2308.38	144.363	19.656	AM
286	2305.37	143.993	19.7252	AM
287	2302.34	143.624	19.7944	AM
288	2299.27	143.255	19.8635	AM
289	2296.17	142.886	19.9327	AM
290	2293.04	142.518	20.0018	AM
291	2289.89	142.151	20.071	AM
292	2286.7	141.784	20.1401	AM
293	2283.48	141.417	20.2093	AM
294	2280.23	141.051	20.2785	AM
295	2276.95	140.685	20.3476	AM
296	2273.65	140.32	20.4168	AM
297	2270.31	139.956	20.4859	AM
298	2266.94	139.592	20.5551	AM
299	2263.55	139.228	20.6242	AM
300	2260.12	138.865	20.6934	AM
301	2256.67	138.502	20.7626	AM
302	2253.19	138.139	20.8317	AM
303	2249.68	137.777	20.9009	AM
304	2246.14	137.416	20.97	AM
305	2242.57	137.055	21.0392	AM
306	2238.98	136.694	21.1083	AM
307	2235.35	136.334	21.1775	AM
308	2231.7	135.974	21.2467	AM
309	2228.02	135.614	21.3158	AM
310	2224.31	135.255	21.385	AM
311	2220.58	134.896	21.4541	AM
312	2216.81	134.537	21.5233	AM
313	2213.02	134.178	21.5924	AM
314	2209.2	133.82	21.6616	AM
315	2205.36	133.461	21.7308	AM
316	2201.49	133.103	21.7999	AM
317	2197.59	132.744	21.8691	AM
318	2193.66	132.386	21.9382	AM
319	2189.71	132.027	22.0074	AM
320	2185.73	131.668	22.0765	AM
321	2181.72	131.309	22.1457	AM
322	2177.69	130.949	22.2149	AM
323	2173.63	130.589	22.284	AM
324	2169.54	130.229	22.3532	AM
325	2165.43	129.869	22.4223	AM
326	2161.29	129.508	22.4915	AM
327	2157.12	129.146	22.5606	AM
328	2152.93	128.784	22.6298	AM
329	2148.72	128.421	22.699	AM
330	2144.48	128.058	22.7681	AM
331	2140.21	127.694	22.8373	AM
332	2135.92	127.33	22.9064	AM
333	2131.6	126.964	22.9756	AM
334	2127.26	126.598	23.0447	AM
335	2122.89	126.232	23.1139	AM
336	2118.49	125.864	23.1831	AM
337	2114.08	125.496	23.2522	AM
338	2109.63	125.126	23.3214	AM
339	2105.17	124.756	23.3905	AM
340	2100.68	124.385	23.4597	AM
341	2096.16	124.012	23.5288	AM
342	2091.62	123.639	23.598	AM
343	2087.05	123.265	23.6672	AM
344	2082.47	122.89	23.7363	AM
345	2077.86	122.514	23.8055	AM
346	2073.22	122.138	23.8746	AM
347	2068.56	121.76	23.9438	AM
348	2063.88	121.381	24.013	AM
349	2059.17	121.002	24.0821	AM
350	2054.45	120.622	24.1513	AM
351	2049.7	120.24	24.2204	AM
352	2044.92	119.859	24.2896	AM
353	2040.13	119.476	24.3587	AM
354	2035.31	119.093	24.4279	AM
355	2030.47	118.709	24.4971	AM
356	2025.61	118.325	24.5662	AM
357	2020.73	117.94	24.6354	AM
358	2015.82	117.554	24.7045	AM
359	2010.9	117.168	24.7737	AM
360	2005.95	116.782	24.8428	AM
361	2000.99	116.395	24.912	AM
362	1996	116.008	24.9812	AM
363	1991	115.621	25.0503	AM
364	1985.97	115.233	25.1195	AM
365	1980.92	114.845	25.1886	AM
366	1975.86	114.457	25.2578	AM
367	1970.77	114.069	25.3269	AM
368	1965.67	113.68	25.3961	AM
369	1960.55	113.292	25.4653	AM
370	1955.41	112.903	25.5344	AM
371	1950.26	112.515	25.6036	AM
372	1945.08	112.127	25.6727	AM
373	1939.89	111.738	25.7419	AM
374	1934.69	111.35	25.811	AM
375	1929.46	110.962	25.8802	AM
376	1924.22	110.575	25.9494	AM
377	1918.97	110.187	26.0185	AM
378	1913.7	109.8	26.0877	AM
379	1908.42	109.413	26.1568	AM
380	1903.12	109.027	26.226	AM
381	1897.81	108.641	26.2951	AM
382	1892.48	108.256	26.3643	AM
383	1887.14	107.871	26.4335	AM
384	1881.79	107.486	26.5026	AM
385	1876.43	107.103	26.5718	AM
386	1871.06	106.719	26.6409	AM
387	1865.67	106.337	26.7101	AM
388	1860.28	105.955	26.7792	AM
389	1854.87	105.573	26.8484	AM
390	1849.46	105.192	26.9176	AM
391	1844.04	104.812	26.9867	AM
392	1838.61	104.432	27.0559	AM
393	1833.17	104.053	27.125	AM
394	1827.72	103.675	27.1942	AM
395	1822.27	103.298	27.2633	AM
396	1816.81	102.921	27.3325	AM
397	1811.34	102.545	27.4017	AM
398	1805.87	102.169	27.4708	AM
399	1800.4	101.795	27.54	AM
400	1794.92	101.421	27.6091	AM
401	1789.43	101.047	27.6783	AM
402	1783.95	100.675	27.7474	AM
403	1778.46	100.303	27.8166	AM
404	1772.97	99.932	27.8858	AM
405	1767.48	99.5618	27.9549	AM
406	1761.99	99.1924	28.0241	AM
407	1756.5	98.8238	28.0932	AM
408	1751.01	98.4561	28.1624	AM
409	1745.52	98.0893	28.2316	AM
410	1740.04	97.7233	28.3007	AM
411	1734.55	97.3582	28.3699	AM
412	1729.07	96.9941	28.439	AM
413	1723.6	96.631	28.5082	AM
414	1718.12	96.2688	28.5773	AM
415	1712.66	95.9075	28.6465	AM
416	1707.2	95.5473	28.7157	AM
417	1701.74	95.1881	28.7848	AM
418	1696.3	94.83	28.854	AM
419	1690.86	94.4729	28.9231	AM
420	1685.42	94.1169	28.9923	AM
421	1680	93.762	29.0614	AM
422	1674.59	93.4082	29.1306	AM
423	1669.19	93.0555	29.1998	AM
424	1663.79	92.704	29.2689	AM
425	1658.41	92.3536	29.3381	AM
426	1653.05	92.0044	29.4072	AM
427	1647.69	91.6563	29.4764	AM
428	1642.35	91.3095	29.5455	AM
429	1637.02	90.9638	29.6147	AM
430	1631.7	90.6193	29.6839	AM
431	1626.4	90.2761	29.753	AM
432	1621.12	89.9342	29.8222	AM
433	1615.85	89.5935	29.8913	AM
434	1610.6	89.2542	29.9605	AM
435	1605.36	88.9162	30.0296	AM
436	1600.14	88.5796	30.0988	AM
437	1594.95	88.2445	30.168	AM
438	1589.77	87.9107	30.2371	AM
439	1584.61	87.5784	30.3063	AM
440	1579.47	87.2476	30.3754	AM
441	1574.35	86.9183	30.4446	AM
442	1569.25	86.5906	30.5137	AM
443	1564.17	86.2644	30.5829	AM
444	1559.12	85.9398	30.6521	AM
445	1554.08	85.6169	30.7212	AM
446	1549.08	85.2957	30.7904	AM
447	1544.09	84.9763	30.8595	AM
448	1539.13	84.6588	30.9287	AM
449	1534.2	84.3431	30.9978	AM
450	1529.29	84.0295	31.067	AM
451	1524.4	83.7179	31.1362	AM
452	1519.54	83.4084	31.2053	AM
453	1514.71	83.1011	31.2745	AM
454	1509.91	82.796	31.3436	AM
455	1505.13	82.4933	31.4128	AM
456	1500.39	82.193	31.4819	AM
457	1495.67	81.8952	31.5511	AM
458	1490.98	81.5999	31.6203	AM
459	1486.32	81.3073	31.6894	AM
460	1481.69	81.0174	31.7586	AM
461	1477.1	80.7302	31.8277	AM
462	1472.53	80.4458	31.8969	AM
463	1467.99	80.1644	31.966	AM
464	1463.49	79.8858	32.0352	AM
465	1459.02	79.6102	32.1044	AM
466	1454.58	79.3377	32.1735	AM
467	1450.18	79.0682	32.2427	AM
468	1445.81	78.802	32.3118	AM
469	1441.47	78.5389	32.381	AM
470	1437.17	78.279	32.4502	AM
471	1432.9	78.0225	32.5193	AM
472	1428.66	77.7692	32.5885	AM
473	1424.47	77.5193	32.6576	AM
474	1420.31	77.2727	32.7268	AM
475	1416.18	77.0294	32.7959	AM
476	1412.09	76.7896	32.8651	AM
477	1408.04	76.5531	32.9343	AM
478	1404.02	76.32	33.0034	AM
479	1400.04	76.0904	33.0726	AM
480	1396.1	75.8641	33.1417	AM
481	1392.2	75.6413	33.2109	AM
482	1388.33	75.422	33.28	AM
483	1384.5	75.2061	33.3492	AM
484	1380.71	74.9936	33.4184	AM
485	1376.96	74.7845	33.4875	AM
486	1373.24	74.5788	33.5567	AM
487	1369.57	74.3765	33.6258	AM
488	1365.93	74.1776	33.695	AM
489	1362.34	73.9819	33.7641	AM
490	1358.78	73.7896	33.8333	AM
491	1355.26	73.6005	33.9025	AM
492	1351.78	73.4146	33.9716	AM
493	1348.34	73.2319	34.0408	AM
494	1344.94	73.0525	34.1099	AM
495	1341.57	72.8762	34.1791	AM
496	1338.25	72.7031	34.2482	AM
497	1334.97	72.5331	34.3174	AM
498	1331.72	72.3662	34.3866	AM
499	1328.52	72.2023	34.4557	AM
500	1325.35	72.0415	34.5249	AM
501	1322.22	71.8837	34.594	AM
502	1319.13	71.7289	34.6632	AM
503	1316.08	71.5769	34.7323	AM
504	1313.07	71.4279	34.8015	AM
505	1310.1	71.2818	34.8707	AM
506	1307.16	71.1385	34.9398	AM
507	1304.27	70.9981	35.009	AM
508	1301.41	70.8604	35.0781	AM
509	1298.59	70.7255	35.1473	AM
510	1295.8	70.5933	35.2164	AM
511	1293.06	70.4638	35.2856	AM
512	1290.35	70.3369	35.3548	AM
513	1287.68	70.2127	35.4239	AM
514	1285.04	70.0911	35.4931	AM
515	1282.44	69.9721	35.5622	AM
516	1279.88	69.8556	35.6314	AM
517	1277.36	69.7416	35.7005	AM
518	1274.86	69.63	35.7697	AM
519	1272.41	69.5209	35.8389	AM
520	1269.99	69.4141	35.908	AM
521	1267.61	69.3097	35.9772	AM
522	1265.26	69.2076	36.0463	AM
523	1262.94	69.1078	36.1155	AM
524	1260.66	69.0102	36.1846	AM
525	1258.41	68.9147	36.2538	AM
526	1256.2	68.8214	36.323	AM
527	1254.02	68.7302	36.3921	AM
528	1251.87	68.641	36.4613	AM
529	1249.76	68.5539	36.5304	AM
530	1247.67	68.4686	36.5996	AM
531	1245.62	68.3853	36.6687	AM
532	1243.61	68.3039	36.7379	AM
533	1241.62	68.2244	36.8071	AM
534	1239.66	68.1466	36.8762	AM
535	1237.74	68.0707	36.9454	AM
536	1235.85	67.9965	37.0145	AM
537	1233.98	67.924	37.0837	AM
538	1232.15	67.8532	37.1529	AM
539	1230.34	67.7841	37.222	AM
540	1228.57	67.7166	37.2912	AM
541	1226.82	67.6508	37.3603	AM
542	1225.1	67.5865	37.4295	AM
543	1223.41	67.5239	37.4986	AM
544	1221.74	67.4629	37.5678	AM
545	1220.1	67.4035	37.637	AM
546	1218.49	67.3457	37.7061	AM
547	1216.91	67.2895	37.7753	AM
548	1215.35	67.2349	37.8444	AM
549	1213.81	67.1819	37.9136	AM
550	1212.3	67.1304	37.9827	AM
551	1210.81	67.0805	38.0519	AM
552	1209.35	67.0322	38.1211	AM
553	1207.91	66.9854	38.1902	AM
554	1206.49	66.9401	38.2594	AM
555	1205.1	66.8963	38.3285	AM
556	1203.72	66.8541	38.3977	AM
557	1202.37	66.8133	38.4668	AM
558	1201.04	66.774	38.536	AM
559	1199.72	66.7362	38.6052	AM
560	1198.43	66.6998	38.6743	AM
561	1197.16	66.6648	38.7435	AM
562	1195.9	66.6313	38.8126	AM
563	1194.66	66.5992	38.8818	AM
564	1193.44	66.5685	38.9509	AM
565	1192.24	66.5392	39.0201	AM
566	1191.05	66.5113	39.0893	AM
567	1189.88	66.4848	39.1584	AM
568	1188.73	66.4598	39.2276	AM
569	1187.58	66.4361	39.2967	AM
570	1186.46	66.4138	39.3659	AM
571	1185.34	66.3928	39.435	AM
572	1184.24	66.3731	39.5042	AM
573	1183.15	66.3548	39.5734	AM
574	1182.08	66.3378	39.6425	AM
575	1181.01	66.3221	39.7117	AM
576	1179.96	66.3077	39.7808	AM
577	1178.91	66.2945	39.85	AM
578	1177.88	66.2825	39.9191	AM
579	1176.85	66.2717	39.9883	AM
580	1175.83	66.262	40.0575	AM
581	1174.82	66.2535	40.1266	AM
582	1173.82	66.2459	40.1958	AM
583	1172.82	66.2394	40.2649	AM
584	1171.83	66.2339	40.3341	AM
585	1170.84	66.2293	40.4032	AM
586	1169.86	66.2255	40.4724	AM
587	1168.88	66.2227	40.5416	AM
588	1167.91	66.2206	40.6107	AM
589	1166.94	66.2193	40.6799	AM
590	1165.97	66.2187	40.749	AM
591	1165	66.2187	40.8182	AM
592	1164.04	66.2194	40.8873	AM
593	1163.07	66.2207	40.9565	AM
594	1162.11	66.2224	41.0257	AM
595	1161.15	66.2245	41.0948	AM
596	1160.18	66.2271	41.164	AM
597	1159.22	66.23	41.2331	AM
598	1158.25	66.2331	41.3023	AM
599	1157.28	66.2365	41.3715	AM
600	1156.3	66.24	41.4406	AM
601	1155.32	66.2436	41.5098	AM
602	1154.34	66.2473	41.5789	AM
603	1153.36	66.251	41.6481	AM
604	1152.37	66.2546	41.7172	AM
605	1151.37	66.2582	41.7864	AM
606	1150.37	66.2616	41.8556	AM
607	1149.36	66.2648	41.9247	AM
608	1148.34	66.2679	41.9939	AM
609	1147.31	66.2707	42.063	AM
610	1146.28	66.2732	42.1322	AM
611	1145.24	66.2754	42.2013	AM
612	1144.19	66.2772	42.2705	AM
613	1143.13	66.2786	42.3397	AM
614	1142.07	66.2796	42.4088	AM
615	1140.99	66.2802	42.478	AM
616	1139.9	66.2803	42.5471	AM
617	1138.8	66.2799	42.6163	AM
618	1137.69	66.2789	42.6854	AM
619	1136.56	66.2773	42.7546	AM
620	1135.43	66.2752	42.8238	AM
621	1134.28	66.2725	42.8929	AM
622	1133.12	66.2691	42.9621	AM
623	1131.95	66.2651	43.0312	AM
624	1130.76	66.2605	43.1004	AM
625	1129.56	66.2553	43.1695	AM
626	1128.34	66.2494	43.2387	AM
627	1127.11	66.2429	43.3079	AM
628	1125.87	66.2358	43.377	AM
629	1124.61	66.228	43.4462	AM
630	1123.33	66.2197	43.5153	AM
631	1122.04	66.2106	43.5845	AM
632	1120.73	66.201	43.6536	AM
633	1119.41	66.1908	43.7228	AM
634	1118.07	66.1799	43.792	AM
635	1116.71	66.1685	43.8611	AM
636	1115.34	66.1565	43.9303	AM
637	1113.95	66.144	43.9994	AM
638	1112.54	66.1309	44.0686	AM
639	1111.11	66.1174	44.1377	AM
640	1109.67	66.1035	44.2069	AM
641	1108.21	66.0891	44.2761	AM
642	1106.73	66.0744	44.3452	AM
643	1105.23	66.0594	44.4144	AM
644	1103.72	66.044	44.4835	AM
645	1102.18	66.0285	44.5527	AM
646	1100.63	66.0127	44.6218	AM
647	1099.06	65.9968	44.691	AM
648	1097.47	65.9808	44.7602	AM
649	1095.86	65.9646	44.8293	AM
650	1094.23	65.9485	44.8985	AM
651	1092.59	65.9323	44.9676	AM
652	1090.92	65.9161	45.0368	AM
653	1089.24	65.9	45.1059	AM
654	1087.53	65.8839	45.1751	AM
655	1085.81	65.868	45.2443	AM
656	1084.07	65.8521	45.3134	AM
657	1082.31	65.8365	45.3826	AM
658	1080.53	65.821	45.4517	AM
659	1078.73	65.8057	45.5209	AM
660	1076.92	65.7907	45.5901	AM
661	1075.08	65.776	45.6592	AM
662	1073.22	65.7615	45.7284	AM
663	1071.35	65.7474	45.7975	AM
664	1069.46	65.7336	45.8667	AM
665	1067.55	65.7202	45.9358	AM
666	1065.62	65.7072	46.005	AM
667	1063.67	65.6946	46.0742	AM
668	1061.7	65.6823	46.1433	AM
669	1059.71	65.6705	46.2125	AM
670	1057.71	65.6591	46.2816	AM
671	1055.69	65.648	46.3508	AM
672	1053.65	65.6374	46.4199	AM
673	1051.59	65.6271	46.4891	AM
674	1049.52	65.6171	46.5583	AM
675	1047.42	65.6075	46.6274	AM
676	1045.31	65.5982	46.6966	AM
677	1043.18	65.5892	46.7657	AM
678	1041.04	65.5804	46.8349	AM
679	1038.88	65.5717	46.904	AM
680	1036.7	65.5633	46.9732	AM
681	1034.5	65.5551	47.0424	AM
682	1032.29	65.5469	47.1115	AM
683	1030.06	65.5389	47.1807	AM
684	1027.81	65.531	47.2498	AM
685	1025.55	65.5232	47.319	AM
686	1023.27	65.5153	47.3881	AM
687	1020.98	65.5075	47.4573	AM
688	1018.67	65.4997	47.5265	AM
689	1016.35	65.4919	47.5956	AM
690	1014.01	65.484	47.6648	AM
691	1011.65	65.4761	47.7339	AM
692	1009.29	65.4682	47.8031	AM
693	1006.9	65.4601	47.8722	AM
694	1004.51	65.4519	47.9414	AM
695	1002.1	65.4435	48.0106	AM
696	999.676	65.435	48.0797	AM
697	997.24	65.4263	48.1489	AM
698	994.79	65.4174	48.218	AM
699	992.328	65.4083	48.2872	AM
700	989.854	65.3989	48.3563	AM
701	987.367	65.3892	48.4255	AM
702	984.869	65.3792	48.4947	AM
703	982.358	65.3689	48.5638	AM
704	979.837	65.3583	48.633	AM
705	977.304	65.3472	48.7021	AM
706	974.76	65.3359	48.7713	AM
707	972.206	65.3241	48.8404	AM
708	969.641	65.3119	48.9096	AM
709	967.066	65.2993	48.9788	AM
710	964.481	65.2863	49.0479	AM
711	961.887	65.2729	49.1171	AM
712	959.283	65.2591	49.1862	AM
713	956.67	65.2448	49.2554	AM
714	954.049	65.2302	49.3245	AM
715	951.419	65.2151	49.3937	AM
716	948.78	65.1995	49.4629	AM
717	946.134	65.1836	49.532	AM
718	943.48	65.1672	49.6012	AM
719	940.818	65.1504	49.6703	AM
720	938.149	65.1331	49.7395	AM
721	935.473	65.1155	49.8087	AM
722	932.79	65.0973	49.8778	AM
723	930.101	65.0787	49.947	AM
724	927.406	65.0597	50.0161	AM
725	924.704	65.0403	50.0853	AM
726	921.997	65.0204	50.1544	AM
727	919.284	65.0002	50.2236	AM
728	916.565	64.9795	50.2928	AM
729	913.842	64.9584	50.3619	AM
730	911.114	64.9369	50.4311	AM
731	908.381	64.915	50.5002	AM
732	905.644	64.8927	50.5694	AM
733	902.902	64.87	50.6385	AM
734	900.157	64.8469	50.7077	AM
735	897.408	64.8235	50.7769	AM
736	894.655	64.7997	50.846	AM
737	891.899	64.7755	50.9152	AM
738	889.14	64.751	50.9843	AM
739	886.378	64.7262	51.0535	AM
740	883.613	64.7012	51.1226	AM
741	880.846	64.6758	51.1918	AM
742	878.077	64.6502	51.261	AM
743	875.305	64.6244	51.3301	AM
744	872.532	64.5984	51.3993	AM
745	869.757	64.5722	51.4684	AM
746	866.98	64.5458	51.5376	AM
747	864.202	64.5193	51.6067	AM
748	861.422	64.4927	51.6759	AM
749	858.642	64.4661	51.7451	AM
750	855.861	64.4394	51.8142	AM
751	853.079	64.4126	51.8834	AM
752	850.297	64.3859	51.9525	AM
753	847.514	64.3592	52.0217	AM
754	844.731	64.3325	52.0908	AM
755	841.948	64.3059	52.16	AM
756	839.165	64.2794	52.2292	AM
757	836.382	64.253	52.2983	AM
758	833.6	64.2267	52.3675	AM
759	830.818	64.2006	52.4366	AM
760	828.037	64.1746	52.5058	AM
761	825.257	64.1488	52.5749	AM
762	822.478	64.1232	52.6441	AM
763	819.7	64.0978	52.7133	AM
764	816.923	64.0727	52.7824	AM
765	814.148	64.0478	52.8516	AM
766	811.373	64.0232	52.9207	AM
767	808.601	63.9989	52.9899	AM
768	805.83	63.9749	53.059	AM
769	803.061	63.9512	53.1282	AM
770	800.294	63.9279	53.1974	AM
771	797.529	63.9049	53.2665	AM
772	794.766	63.8823	53.3357	AM
773	792.005	63.86	53.4048	AM
774	789.247	63.8381	53.474	AM
775	786.491	63.8167	53.5431	AM
776	783.737	63.7956	53.6123	AM
777	780.986	63.7749	53.6815	AM
778	778.238	63.7546	53.7506	AM
779	775.492	63.7347	53.8198	AM
780	772.749	63.7152	53.8889	AM
781	770.009	63.6962	53.9581	AM
782	767.272	63.6776	54.0273	AM
783	764.538	63.6594	54.0964	AM
784	761.807	63.6416	54.1656	AM
785	759.079	63.6242	54.2347	AM
786	756.354	63.6072	54.3039	AM
787	753.633	63.5906	54.373	AM
788	750.915	63.5744	54.4422	AM
789	748.2	63.5586	54.5114	AM
790	745.489	63.5432	54.5805	AM
791	742.781	63.5281	54.6497	AM
792	740.076	63.5134	54.7188	AM
793	737.376	63.499	54.788	AM
794	734.678	63.485	54.8571	AM
795	731.985	63.4712	54.9263	AM
796	729.295	63.4577	54.9955	AM
797	726.609	63.4445	55.0646	AM
798	723.927	63.4316	55.1338	AM
799	721.248	63.4188	55.2029	AM
800	718.574	63.4063	55.2721	AM
801	715.903	63.394	55.3412	AM
802	713.236	63.3818	55.4104	AM
803	710.574	63.3697	55.4796	AM
804	707.915	63.3577	55.5487	AM
805	705.26	63.3458	55.6179	AM
806	702.61	63.3339	55.687	AM
807	699.964	63.322	55.7562	AM
808	697.322	63.3101	55.8253	AM
809	694.684	63.2981	55.8945	AM
810	692.05	63.2861	55.9637	AM
811	689.421	63.2739	56.0328	AM
812	686.796	63.2615	56.102	AM
813	684.175	63.249	56.1711	AM
814	681.559	63.2362	56.2403	AM
815	678.947	63.2231	56.3094	AM
816	676.34	63.2097	56.3786	AM
817	673.738	63.196	56.4478	AM
818	671.139	63.1819	56.5169	AM
819	668.546	63.1674	56.5861	AM
820	665.957	63.1524	56.6552	AM
821	663.373	63.137	56.7244	AM
822	660.793	63.121	56.7935	AM
823	658.218	63.1045	56.8627	AM
824	655.648	63.0874	56.9319	AM
825	653.083	63.0698	57.001	AM
826	650.522	63.0515	57.0702	AM
827	647.967	63.0326	57.1393	AM
828	645.416	63.0131	57.2085	AM
829	642.87	62.9929	57.2776	AM
830	640.329	62.972	57.3468	AM
831	637.793	62.9504	57.416	AM
832	635.262	62.9282	57.4851	AM
833	632.736	62.9053	57.5543	AM
834	630.216	62.8817	57.6234	AM
835	627.7	62.8574	57.6926	AM
836	625.189	62.8323	57.7617	AM
837	622.684	62.8066	57.8309	AM
838	620.183	62.7802	57.9001	AM
839	617.688	62.753	57.9692	AM
840	615.198	62.7252	58.0384	AM
841	612.714	62.6967	58.1075	AM
842	610.234	62.6675	58.1767	AM
843	607.76	62.6376	58.2459	AM
844	605.292	62.6072	58.315	AM
845	602.828	62.576	58.3842	AM
846	600.37	62.5443	58.4533	AM
847	597.918	62.5119	58.5225	AM
848	595.471	62.479	58.5916	AM
849	593.029	62.4455	58.6608	AM
850	590.593	62.4115	58.73	AM
851	588.162	62.377	58.7991	AM
852	585.737	62.342	58.8683	AM
853	583.318	62.3066	58.9374	AM
854	580.904	62.2708	59.0066	AM
855	578.496	62.2347	59.0757	AM
856	576.093	62.1984	59.1449	AM
857	573.696	62.1618	59.2141	AM
858	571.305	62.1252	59.2832	AM
859	568.92	62.0884	59.3524	AM
860	566.54	62.0515	59.4215	AM
861	564.167	62.0147	59.4907	AM
862	561.799	61.978	59.5598	AM
863	559.437	61.9414	59.629	AM
864	557.081	61.905	59.6982	AM
865	554.73	61.8688	59.7673	AM
866	552.386	61.8329	59.8365	AM
867	550.048	61.7974	59.9056	AM
868	547.716	61.7623	59.9748	AM
869	545.389	61.7277	60.0439	AM
870	543.069	61.6937	60.1131	AM
871	540.755	61.6603	60.1823	AM
872	538.447	61.6276	60.2514	AM
873	536.145	61.5956	60.3206	AM
874	533.849	61.5644	60.3897	AM
875	531.56	61.5341	60.4589	AM
876	529.276	61.5048	60.528	AM
877	526.999	61.4764	60.5972	AM
878	524.728	61.4491	60.6664	AM
879	522.463	61.423	60.7355	AM
880	520.205	61.398	60.8047	AM
881	517.953	61.3743	60.8738	AM
882	515.707	61.352	60.943	AM
883	513.468	61.331	61.0121	AM
884	511.235	61.3115	61.0813	AM
885	509.008	61.2936	61.1505	AM
886	506.788	61.2772	61.2196	AM
887	504.575	61.2625	61.2888	AM
888	502.368	61.2495	61.3579	AM
889	500.167	61.2383	61.4271	AM
890	497.973	61.2289	61.4962	AM
891	495.785	61.2214	61.5654	AM
892	493.604	61.2158	61.6346	AM
893	491.43	61.2123	61.7037	AM
894	489.262	61.2108	61.7729	AM
895	487.101	61.2114	61.842	AM
896	484.947	61.2142	61.9112	AM
897	482.799	61.2192	61.9803	AM
898	480.658	61.2265	62.0495	AM
899	478.524	61.2361	62.1187	AM
900	476.397	61.2481	62.1878	AM
901	474.276	61.2625	62.257	AM
902	472.162	61.2793	62.3261	AM
903	470.056	61.2985	62.3953	AM
904	467.956	61.3203	62.4645	AM
905	465.862	61.3446	62.5336	AM
906	463.776	61.3714	62.6028	AM
907	461.697	61.4007	62.6719	AM
908	459.624	61.4327	62.7411	AM
909	457.559	61.4672	62.8102	AM
910	455.5	61.5044	62.8794	AM
911	453.449	61.5441	62.9486	AM
912	451.404	61.5865	63.0177	AM
913	449.367	61.6315	63.0869	AM
914	447.337	61.6791	63.156	AM
915	445.313	61.7293	63.2252	AM
916	443.297	61.7821	63.2943	AM
917	441.288	61.8376	63.3635	AM
918	439.286	61.8956	63.4327	AM
919	437.291	61.9562	63.5018	AM
920	435.303	62.0194	63.571	AM
921	433.322	62.0851	63.6401	AM
922	431.348	62.1534	63.7093	AM
923	429.382	62.2242	63.7784	AM
924	427.423	62.2975	63.8476	AM
925	425.47	62.3733	63.9168	AM
926	423.526	62.4515	63.9859	AM
927	421.588	62.5321	64.0551	AM
928	419.657	62.6151	64.1242	AM
929	417.734	62.7004	64.1934	AM
930	415.818	62.788	64.2625	AM
931	413.909	62.8779	64.3317	AM
932	412.008	62.97	64.4009	AM
933	410.113	63.0643	64.47	AM
934	408.226	63.1607	64.5392	AM
935	406.347	63.2591	64.6083	AM
936	404.474	63.3596	64.6775	AM
937	402.609	63.4621	64.7466	AM
938	400.751	63.5665	64.8158	AM
939	398.901	63.6728	64.885	AM
940	397.057	63.781	64.9541	AM
941	395.221	63.8909	65.0233	AM
942	393.393	64.0025	65.0924	AM
943	391.571	64.1157	65.1616	AM
944	389.757	64.2306	65.2307	AM
945	387.95	64.3469	65.2999	AM
946	386.151	64.4648	65.3691	AM
947	384.359	64.5841	65.4382	AM
948	382.574	64.7047	65.5074	AM
949	380.797	64.8266	65.5765	AM
950	379.026	64.9498	65.6457	AM
951	377.263	65.0741	65.7148	AM
952	375.508	65.1995	65.784	AM
953	373.76	65.3259	65.8532	AM
954	372.019	65.4534	65.9223	AM
955	370.285	65.5817	65.9915	AM
956	368.559	65.7109	66.0606	AM
957	366.84	65.8408	66.1298	AM
958	365.128	65.9715	66.1989	AM
959	363.424	66.1028	66.2681	AM
960	361.726	66.2347	66.3373	AM
961	360.037	66.3672	66.4064	AM
962	358.354	66.5001	66.4756	AM
963	356.679	66.6334	66.5447	AM
964	355.01	66.767	66.6139	AM
965	353.35	66.9009	66.6831	AM
966	351.696	67.035	66.7522	AM
967	350.05	67.1693	66.8214	AM
968	348.411	67.3037	66.8905	AM
969	346.779	67.438	66.9597	AM
970	345.154	67.5724	67.0288	AM
971	343.536	67.7067	67.098	AM
972	341.926	67.8408	67.1672	AM
973	340.323	67.9747	67.2363	AM
974	338.727	68.1083	67.3055	AM
975	337.138	68.2416	67.3746	AM
976	335.557	68.3745	67.4438	AM
977	333.982	68.507	67.5129	AM
978	332.415	68.639	67.5821	AM
979	330.855	68.7704	67.6513	AM
980	329.301	68.9013	67.7204	AM
981	327.755	69.0315	67.7896	AM
982	326.216	69.161	67.8587	AM
983	324.684	69.2898	67.9279	AM
984	323.159	69.4178	67.997	AM
985	321.641	69.545	68.0662	AM
986	320.131	69.6713	68.1354	AM
987	318.627	69.7967	68.2045	AM
988	317.13	69.9211	68.2737	AM
989	315.64	70.0446	68.3428	AM
990	314.156	70.1669	68.412	AM
991	312.68	70.2883	68.4811	AM
992	311.211	70.4085	68.5503	AM
993	309.748	70.5275	68.6195	AM
994	308.293	70.6454	68.6886	AM
995	306.844	70.7621	68.7578	AM
996	305.402	70.8775	68.8269	AM
997	303.966	70.9917	68.8961	AM
998	302.538	71.1046	68.9652	AM
999	301.116	71.2161	69.0344	AM
1000	299.701	71.3264	69.1036	AM
1100	34.7851	5.17905	0.015341	EM
2100	34.817	5.15673	0.0844984	EM
3100	34.8489	5.13448	0.153656	EM
4100	34.8808	5.11229	0.222813	EM
5100	34.9128	5.09018	0.291971	EM
6100	34.9448	5.06813	0.361128	EM
7100	34.9768	5.04616	0.430285	EM
8100	35.0089	5.02426	0.499443	EM
9100	35.0409	5.00244	0.5686	EM
1010	35.073	4.9807	0.637757	EM
1110	35.1052	4.95904	0.706915	EM
1210	35.1374	4.93747	0.776072	EM
1310	35.1696	4.91599	0.84523	EM
1410	35.2018	4.8946	0.914387	EM
1510	35.2341	4.8733	0.983544	EM
1610	35.2664	4.8521	1.0527	EM
1710	35.2988	4.831	1.12186	EM
1810	35.3312	4.81	1.19102	EM
1910	35.3636	4.78911	1.26017	EM
2010	35.3961	4.76832	1.32933	EM
2110	35.4286	4.74765	1.39849	EM
2210	35.4612	4.72709	1.46765	EM
2310	35.4938	4.70665	1.5368	EM
2410	35.5264	4.68632	1.60596	EM
2510	35.5591	4.66612	1.67512	EM
2610	35.5918	4.64605	1.74428	EM
2710	35.6246	4.6261	1.81343	EM
2810	35.6575	4.60629	1.88259	EM
2910	35.6904	4.5866	1.95175	EM
3010	35.7233	4.56706	2.0209	EM
3110	35.7563	4.54765	2.09006	EM
3210	35.7894	4.52839	2.15922	EM
3310	35.8225	4.50927	2.22838	EM
3410	35.8557	4.4903	2.29753	EM
3510	35.8889	4.47148	2.36669	EM
3610	35.9222	4.45281	2.43585	EM
3710	35.9556	4.4343	2.50501	EM
3810	35.989	4.41594	2.57416	EM
3910	36.0225	4.39774	2.64332	EM
4010	36.0561	4.37971	2.71248	EM
4110	36.0898	4.36183	2.78164	EM
4210	36.1235	4.34413	2.85079	EM
4310	36.1573	4.32659	2.91995	EM
4410	36.1912	4.30922	2.98911	EM
4510	36.2251	4.29202	3.05827	EM
4610	36.2592	4.27499	3.12742	EM
4710	36.2933	4.25814	3.19658	EM
4810	36.3275	4.24146	3.26574	EM
4910	36.3618	4.22497	3.3349	EM
5010	36.3962	4.20865	3.40405	EM
5110	36.4307	4.19251	3.47321	EM
5210	36.4653	4.17655	3.54237	EM
5310	36.4999	4.16077	3.61152	EM
5410	36.5347	4.14518	3.68068	EM
5510	36.5695	4.12977	3.74984	EM
5610	36.6045	4.11455	3.819	EM
5710	36.6396	4.09951	3.88815	EM
5810	36.6748	4.08466	3.95731	EM
5910	36.71	4.07	4.02647	EM
6010	36.7454	4.05552	4.09563	EM
6110	36.7809	4.04123	4.16478	EM
6210	36.8165	4.02713	4.23394	EM
6310	36.8523	4.01322	4.3031	EM
6410	36.8881	3.9995	4.37226	EM
6510	36.9241	3.98596	4.44141	EM
6610	36.9601	3.97261	4.51057	EM
6710	36.9964	3.95945	4.57973	EM
6810	37.0327	3.94648	4.64889	EM
6910	37.0691	3.9337	4.71804	EM
7010	37.1057	3.9211	4.7872	EM
7110	37.1424	3.90869	4.85636	EM
7210	37.1793	3.89647	4.92551	EM
7310	37.2162	3.88444	4.99467	EM
7410	37.2534	3.87258	5.06383	EM
7510	37.2906	3.86092	5.13299	EM
7610	37.328	3.84944	5.20214	EM
7710	37.3655	3.83814	5.2713	EM
7810	37.4032	3.82702	5.34046	EM
7910	37.441	3.81608	5.40962	EM
8010	37.479	3.80533	5.47877	EM
8110	37.5171	3.79475	5.54793	EM
8210	37.5554	3.78436	5.61709	EM
8310	37.5938	3.77414	5.68625	EM
8410	37.6323	3.76409	5.7554	EM
8510	37.671	3.75423	5.82456	EM
8610	37.7099	3.74453	5.89372	EM
8710	37.749	3.73501	5.96288	EM
8810	37.7881	3.72567	6.03203	EM
8910	37.8275	3.71649	6.10119	EM
9010	37.867	3.70748	6.17035	EM
9110	37.9067	3.69864	6.2395	EM
9210	37.9465	3.68997	6.30866	EM
9310	37.9866	3.68146	6.37782	EM
9410	38.0267	3.67312	6.44698	EM
9510	38.0671	3.66494	6.51613	EM
9610	38.1076	3.65692	6.58529	EM
9710	38.1483	3.64906	6.65445	EM
9810	38.1892	3.64136	6.72361	EM
9910	38.2302	3.63382	6.79276	EM
1001	38.2715	3.62643	6.86192	EM
1011	38.3129	3.6192	6.93108	EM
1021	38.3545	3.61213	7.00024	EM
1031	38.3962	3.6052	7.06939	EM
1041	38.4382	3.59843	7.13855	EM
1051	38.4803	3.5918	7.20771	EM
1061	38.5226	3.58532	7.27687	EM
1071	38.5651	3.57899	7.34602	EM
1081	38.6078	3.5728	7.41518	EM
1091	38.6507	3.56676	7.48434	EM
1101	38.6938	3.56086	7.55349	EM
1111	38.7371	3.5551	7.62265	EM
1121	38.7805	3.54948	7.69181	EM
1131	38.8242	3.544	7.76097	EM
1141	38.868	3.53865	7.83012	EM
1151	38.9121	3.53344	7.89928	EM
1161	38.9563	3.52837	7.96844	EM
1171	39.0008	3.52342	8.0376	EM
1181	39.0454	3.51861	8.10675	EM
1191	39.0903	3.51393	8.17591	EM
1201	39.1353	3.50938	8.24507	EM
1211	39.1806	3.50495	8.31423	EM
1221	39.2261	3.50065	8.38338	EM
1231	39.2717	3.49648	8.45254	EM
1241	39.3176	3.49243	8.5217	EM
1251	39.3637	3.48851	8.59086	EM
1261	39.41	3.4847	8.66001	EM
1271	39.4565	3.48102	8.72917	EM
1281	39.5032	3.47746	8.79833	EM
1291	39.5501	3.47402	8.86749	EM
1301	39.5972	3.47069	8.93664	EM
1311	39.6446	3.46748	9.0058	EM
1321	39.6921	3.46439	9.07496	EM
1331	39.7399	3.46142	9.14411	EM
1341	39.7879	3.45855	9.21327	EM
1351	39.8361	3.45581	9.28243	EM
1361	39.8845	3.45317	9.35159	EM
1371	39.9331	3.45065	9.42074	EM
1381	39.9819	3.44824	9.4899	EM
1391	40.031	3.44594	9.55906	EM
1401	40.0803	3.44375	9.62822	EM
1411	40.1297	3.44167	9.69737	EM
1421	40.1794	3.4397	9.76653	EM
1431	40.2293	3.43784	9.83569	EM
1441	40.2794	3.43608	9.90485	EM
1451	40.3297	3.43443	9.974	EM
1461	40.3803	3.43289	10.0432	EM
1471	40.431	3.43145	10.1123	EM
1481	40.482	3.43012	10.1815	EM
1491	40.5332	3.42889	10.2506	EM
1501	40.5845	3.42776	10.3198	EM
1511	40.6361	3.42674	10.3889	EM
1521	40.6879	3.42582	10.4581	EM
1531	40.74	3.42499	10.5273	EM
1541	40.7922	3.42427	10.5964	EM
1551	40.8446	3.42364	10.6656	EM
1561	40.8973	3.42311	10.7347	EM
1571	40.9501	3.42268	10.8039	EM
1581	41.0032	3.42234	10.873	EM
1591	41.0565	3.4221	10.9422	EM
1601	41.1099	3.42195	11.0114	EM
1611	41.1636	3.4219	11.0805	EM
1621	41.2175	3.42193	11.1497	EM
1631	41.2716	3.42206	11.2188	EM
1641	41.3259	3.42227	11.288	EM
1651	41.3804	3.42258	11.3572	EM
1661	41.4352	3.42296	11.4263	EM
1671	41.4901	3.42344	11.4955	EM
1681	41.5452	3.424	11.5646	EM
1691	41.6005	3.42464	11.6338	EM
1701	41.656	3.42536	11.7029	EM
1711	41.7117	3.42617	11.7721	EM
1721	41.7677	3.42705	11.8413	EM
1731	41.8238	3.42801	11.9104	EM
1741	41.8801	3.42905	11.9796	EM
1751	41.9366	3.43016	12.0487	EM
1761	41.9933	3.43134	12.1179	EM
1771	42.0502	3.4326	12.187	EM
1781	42.1073	3.43392	12.2562	EM
1791	42.1646	3.43532	12.3254	EM
1801	42.2221	3.43678	12.3945	EM
1811	42.2798	3.43831	12.4637	EM
1821	42.3376	3.4399	12.5328	EM
1831	42.3957	3.44155	12.602	EM
1841	42.4539	3.44326	12.6711	EM
1851	42.5123	3.44504	12.7403	EM
1861	42.571	3.44687	12.8095	EM
1871	42.6298	3.44875	12.8786	EM
1881	42.6887	3.45069	12.9478	EM
1891	42.7479	3.45269	13.0169	EM
1901	42.8072	3.45473	13.0861	EM
1911	42.8668	3.45683	13.1552	EM
1921	42.9265	3.45897	13.2244	EM
1931	42.9864	3.46116	13.2936	EM
1941	43.0464	3.46339	13.3627	EM
1951	43.1066	3.46567	13.4319	EM
1961	43.167	3.46799	13.501	EM
1971	43.2276	3.47035	13.5702	EM
1981	43.2884	3.47275	13.6393	EM
1991	43.3493	3.47518	13.7085	EM
2001	43.4103	3.47766	13.7777	EM
2011	43.4716	3.48016	13.8468	EM
2021	43.533	3.4827	13.916	EM
2031	43.5946	3.48527	13.9851	EM
2041	43.6563	3.48788	14.0543	EM
2051	43.7182	3.49051	14.1234	EM
2061	43.7803	3.49317	14.1926	EM
2071	43.8425	3.49585	14.2618	EM
2081	43.9048	3.49856	14.3309	EM
2091	43.9673	3.5013	14.4001	EM
2101	44.03	3.50406	14.4692	EM
2111	44.0928	3.50684	14.5384	EM
2121	44.1558	3.50964	14.6075	EM
2131	44.2189	3.51245	14.6767	EM
2141	44.2822	3.51529	14.7459	EM
2151	44.3456	3.51814	14.815	EM
2161	44.4091	3.52101	14.8842	EM
2171	44.4728	3.52389	14.9533	EM
2181	44.5366	3.52679	15.0225	EM
2191	44.6005	3.5297	15.0916	EM
2201	44.6646	3.53261	15.1608	EM
2211	44.7288	3.53554	15.23	EM
2221	44.7932	3.53848	15.2991	EM
2231	44.8576	3.54142	15.3683	EM
2241	44.9222	3.54437	15.4374	EM
2251	44.987	3.54733	15.5066	EM
2261	45.0518	3.55029	15.5758	EM
2271	45.1168	3.55325	15.6449	EM
2281	45.1819	3.55622	15.7141	EM
2291	45.2471	3.55919	15.7832	EM
2301	45.3124	3.56216	15.8524	EM
2311	45.3778	3.56513	15.9215	EM
2321	45.4433	3.5681	15.9907	EM
2331	45.509	3.57107	16.0599	EM
2341	45.5747	3.57405	16.129	EM
2351	45.6406	3.57702	16.1982	EM
2361	45.7065	3.57999	16.2673	EM
2371	45.7726	3.58296	16.3365	EM
2381	45.8387	3.58592	16.4056	EM
2391	45.905	3.58889	16.4748	EM
2401	45.9713	3.59185	16.544	EM
2411	46.0377	3.5948	16.6131	EM
2421	46.1042	3.59776	16.6823	EM
2431	46.1708	3.60071	16.7514	EM
2441	46.2375	3.60366	16.8206	EM
2451	46.3043	3.6066	16.8897	EM
2461	46.3711	3.60954	16.9589	EM
2471	46.438	3.61247	17.0281	EM
2481	46.505	3.6154	17.0972	EM
2491	46.5721	3.61832	17.1664	EM
2501	46.6392	3.62123	17.2355	EM
2511	46.7064	3.62414	17.3047	EM
2521	46.7737	3.62705	17.3738	EM
2531	46.841	3.62994	17.443	EM
2541	46.9084	3.63283	17.5122	EM
2551	46.9758	3.63572	17.5813	EM
2561	47.0433	3.63859	17.6505	EM
2571	47.1108	3.64146	17.7196	EM
2581	47.1784	3.64432	17.7888	EM
2591	47.246	3.64718	17.8579	EM
2601	47.3137	3.65003	17.9271	EM
2611	47.3814	3.65287	17.9963	EM
2621	47.4492	3.6557	18.0654	EM
2631	47.517	3.65853	18.1346	EM
2641	47.5848	3.66135	18.2037	EM
2651	47.6527	3.66416	18.2729	EM
2661	47.7205	3.66696	18.342	EM
2671	47.7884	3.66975	18.4112	EM
2681	47.8564	3.67254	18.4804	EM
2691	47.9243	3.67531	18.5495	EM
2701	47.9923	3.67808	18.6187	EM
2711	48.0602	3.68084	18.6878	EM
2721	48.1282	3.68359	18.757	EM
2731	48.1962	3.68633	18.8261	EM
2741	48.2642	3.68906	18.8953	EM
2751	48.3322	3.69178	18.9645	EM
2761	48.4002	3.6945	19.0336	EM
2771	48.4682	3.6972	19.1028	EM
2781	48.5361	3.69989	19.1719	EM
2791	48.6041	3.70258	19.2411	EM
2801	48.6721	3.70525	19.3102	EM
2811	48.74	3.70792	19.3794	EM
2821	48.8079	3.71057	19.4486	EM
2831	48.8758	3.71321	19.5177	EM
2841	48.9437	3.71585	19.5869	EM
2851	49.0115	3.71847	19.656	EM
2861	49.0793	3.72108	19.7252	EM
2871	49.1471	3.72369	19.7944	EM
2881	49.2149	3.72628	19.8635	EM
2891	49.2826	3.72886	19.9327	EM
2901	49.3502	3.73143	20.0018	EM
2911	49.4178	3.734	20.071	EM
2921	49.4854	3.73655	20.1401	EM
2931	49.5529	3.73909	20.2093	EM
2941	49.6203	3.74162	20.2785	EM
2951	49.6877	3.74413	20.3476	EM
2961	49.755	3.74664	20.4168	EM
2971	49.8223	3.74913	20.4859	EM
2981	49.8894	3.75162	20.5551	EM
2991	49.9565	3.75409	20.6242	EM
3001	50.0236	3.75654	20.6934	EM
3011	50.0905	3.75899	20.7626	EM
3021	50.1574	3.76142	20.8317	EM
3031	50.2242	3.76384	20.9009	EM
3041	50.2908	3.76625	20.97	EM
3051	50.3574	3.76864	21.0392	EM
3061	50.4239	3.77102	21.1083	EM
3071	50.4903	3.77339	21.1775	EM
3081	50.5566	3.77575	21.2467	EM
3091	50.6228	3.77809	21.3158	EM
3101	50.6889	3.78042	21.385	EM
3111	50.7548	3.78273	21.4541	EM
3121	50.8207	3.78503	21.5233	EM
3131	50.8864	3.78731	21.5924	EM
3141	50.952	3.78958	21.6616	EM
3151	51.0175	3.79184	21.7308	EM
3161	51.0828	3.79408	21.7999	EM
3171	51.148	3.7963	21.8691	EM
3181	51.213	3.79851	21.9382	EM
3191	51.278	3.8007	22.0074	EM
3201	51.3427	3.80287	22.0765	EM
3211	51.4073	3.80503	22.1457	EM
3221	51.4718	3.80716	22.2149	EM
3231	51.5361	3.80928	22.284	EM
3241	51.6003	3.81139	22.3532	EM
3251	51.6643	3.81347	22.4223	EM
3261	51.7281	3.81553	22.4915	EM
3271	51.7917	3.81758	22.5606	EM
3281	51.8552	3.81961	22.6298	EM
3291	51.9185	3.82161	22.699	EM
3301	51.9816	3.8236	22.7681	EM
3311	52.0445	3.82557	22.8373	EM
3321	52.1072	3.82751	22.9064	EM
3331	52.1698	3.82944	22.9756	EM
3341	52.2321	3.83135	23.0447	EM
3351	52.2943	3.83323	23.1139	EM
3361	52.3562	3.83509	23.1831	EM
3371	52.418	3.83693	23.2522	EM
3381	52.4795	3.83875	23.3214	EM
3391	52.5408	3.84054	23.3905	EM
3401	52.6019	3.84231	23.4597	EM
3411	52.6627	3.84406	23.5288	EM
3421	52.7234	3.84578	23.598	EM
3431	52.7838	3.84749	23.6672	EM
3441	52.844	3.84916	23.7363	EM
3451	52.9039	3.85082	23.8055	EM
3461	52.9636	3.85245	23.8746	EM
3471	53.0231	3.85406	23.9438	EM
3481	53.0823	3.85564	24.013	EM
3491	53.1413	3.8572	24.0821	EM
3501	53.2	3.85873	24.1513	EM
3511	53.2584	3.86025	24.2204	EM
3521	53.3166	3.86173	24.2896	EM
3531	53.3745	3.8632	24.3587	EM
3541	53.4322	3.86464	24.4279	EM
3551	53.4896	3.86606	24.4971	EM
3561	53.5467	3.86745	24.5662	EM
3571	53.6035	3.86883	24.6354	EM
3581	53.6601	3.87018	24.7045	EM
3591	53.7163	3.8715	24.7737	EM
3601	53.7723	3.87281	24.8428	EM
3611	53.828	3.87409	24.912	EM
3621	53.8834	3.87535	24.9812	EM
3631	53.9385	3.87659	25.0503	EM
3641	53.9933	3.8778	25.1195	EM
3651	54.0478	3.879	25.1886	EM
3661	54.102	3.88017	25.2578	EM
3671	54.1558	3.88132	25.3269	EM
3681	54.2094	3.88245	25.3961	EM
3691	54.2626	3.88356	25.4653	EM
3701	54.3156	3.88465	25.5344	EM
3711	54.3682	3.88572	25.6036	EM
3721	54.4204	3.88677	25.6727	EM
3731	54.4724	3.8878	25.7419	EM
3741	54.524	3.88881	25.811	EM
3751	54.5753	3.8898	25.8802	EM
3761	54.6262	3.89078	25.9494	EM
3771	54.6769	3.89173	26.0185	EM
3781	54.7271	3.89267	26.0877	EM
3791	54.777	3.89359	26.1568	EM
3801	54.8266	3.89449	26.226	EM
3811	54.8758	3.89537	26.2951	EM
3821	54.9247	3.89624	26.3643	EM
3831	54.9732	3.89709	26.4335	EM
3841	55.0214	3.89793	26.5026	EM
3851	55.0692	3.89875	26.5718	EM
3861	55.1167	3.89955	26.6409	EM
3871	55.1638	3.90034	26.7101	EM
3881	55.2105	3.90112	26.7792	EM
3891	55.2568	3.90188	26.8484	EM
3901	55.3028	3.90263	26.9176	EM
3911	55.3484	3.90336	26.9867	EM
3921	55.3936	3.90408	27.0559	EM
3931	55.4385	3.90478	27.125	EM
3941	55.483	3.90547	27.1942	EM
3951	55.5271	3.90615	27.2633	EM
3961	55.5708	3.90682	27.3325	EM
3971	55.6141	3.90747	27.4017	EM
3981	55.6571	3.90811	27.4708	EM
3991	55.6997	3.90874	27.54	EM
4001	55.7418	3.90936	27.6091	EM
4011	55.7836	3.90997	27.6783	EM
4021	55.825	3.91056	27.7474	EM
4031	55.866	3.91115	27.8166	EM
4041	55.9067	3.91172	27.8858	EM
4051	55.9469	3.91228	27.9549	EM
4061	55.9867	3.91283	28.0241	EM
4071	56.0261	3.91337	28.0932	EM
4081	56.0652	3.91391	28.1624	EM
4091	56.1038	3.91443	28.2316	EM
4101	56.142	3.91494	28.3007	EM
4111	56.1798	3.91545	28.3699	EM
4121	56.2173	3.91594	28.439	EM
4131	56.2543	3.91643	28.5082	EM
4141	56.2909	3.91691	28.5773	EM
4151	56.3271	3.91738	28.6465	EM
4161	56.3629	3.91784	28.7157	EM
4171	56.3983	3.9183	28.7848	EM
4181	56.4333	3.91875	28.854	EM
4191	56.4679	3.91919	28.9231	EM
4201	56.5021	3.91962	28.9923	EM
4211	56.5358	3.92005	29.0614	EM
4221	56.5692	3.92047	29.1306	EM
4231	56.6021	3.92088	29.1998	EM
4241	56.6347	3.92129	29.2689	EM
4251	56.6668	3.92169	29.3381	EM
4261	56.6985	3.92208	29.4072	EM
4271	56.7298	3.92247	29.4764	EM
4281	56.7607	3.92285	29.5455	EM
4291	56.7912	3.92322	29.6147	EM
4301	56.8212	3.92359	29.6839	EM
4311	56.8509	3.92395	29.753	EM
4321	56.8801	3.9243	29.8222	EM
4331	56.909	3.92465	29.8913	EM
4341	56.9374	3.92499	29.9605	EM
4351	56.9654	3.92533	30.0296	EM
4361	56.993	3.92566	30.0988	EM
4371	57.0201	3.92598	30.168	EM
4381	57.0469	3.9263	30.2371	EM
4391	57.0733	3.92661	30.3063	EM
4401	57.0992	3.92691	30.3754	EM
4411	57.1247	3.92721	30.4446	EM
4421	57.1498	3.9275	30.5137	EM
4431	57.1746	3.92779	30.5829	EM
4441	57.1988	3.92807	30.6521	EM
4451	57.2227	3.92834	30.7212	EM
4461	57.2462	3.92861	30.7904	EM
4471	57.2693	3.92887	30.8595	EM
4481	57.2919	3.92913	30.9287	EM
4491	57.3142	3.92938	30.9978	EM
4501	57.336	3.92963	31.067	EM
4511	57.3574	3.92987	31.1362	EM
4521	57.3785	3.93011	31.2053	EM
4531	57.3991	3.93035	31.2745	EM
4541	57.4193	3.93058	31.3436	EM
4551	57.4391	3.93081	31.4128	EM
4561	57.4586	3.93104	31.4819	EM
4571	57.4776	3.93127	31.5511	EM
4581	57.4962	3.93149	31.6203	EM
4591	57.5144	3.93172	31.6894	EM
4601	57.5323	3.93194	31.7586	EM
4611	57.5497	3.93216	31.8277	EM
4621	57.5668	3.93238	31.8969	EM
4631	57.5834	3.93261	31.966	EM
4641	57.5997	3.93283	32.0352	EM
4651	57.6156	3.93306	32.1044	EM
4661	57.631	3.93329	32.1735	EM
4671	57.6461	3.93351	32.2427	EM
4681	57.6609	3.93375	32.3118	EM
4691	57.6752	3.93398	32.381	EM
4701	57.6892	3.93422	32.4502	EM
4711	57.7028	3.93446	32.5193	EM
4721	57.716	3.93471	32.5885	EM
4731	57.7288	3.93496	32.6576	EM
4741	57.7413	3.93521	32.7268	EM
4751	57.7534	3.93547	32.7959	EM
4761	57.7651	3.93574	32.8651	EM
4771	57.7764	3.93601	32.9343	EM
4781	57.7874	3.93629	33.0034	EM
4791	57.7981	3.93657	33.0726	EM
4801	57.8083	3.93685	33.1417	EM
4811	57.8183	3.93715	33.2109	EM
4821	57.8278	3.93745	33.28	EM
4831	57.837	3.93776	33.3492	EM
4841	57.8459	3.93807	33.4184	EM
4851	57.8544	3.9384	33.4875	EM
4861	57.8626	3.93873	33.5567	EM
4871	57.8704	3.93907	33.6258	EM
4881	57.8778	3.93942	33.695	EM
4891	57.885	3.93977	33.7641	EM
4901	57.8918	3.94014	33.8333	EM
4911	57.8982	3.94051	33.9025	EM
4921	57.9044	3.94089	33.9716	EM
4931	57.9102	3.94128	34.0408	EM
4941	57.9156	3.94168	34.1099	EM
4951	57.9208	3.94209	34.1791	EM
4961	57.9256	3.94251	34.2482	EM
4971	57.9301	3.94294	34.3174	EM
4981	57.9343	3.94338	34.3866	EM
4991	57.9381	3.94383	34.4557	EM
5001	57.9417	3.94429	34.5249	EM
5011	57.9449	3.94476	34.594	EM
5021	57.9478	3.94525	34.6632	EM
5031	57.9505	3.94575	34.7323	EM
5041	57.9528	3.94626	34.8015	EM
5051	57.9548	3.94678	34.8707	EM
5061	57.9565	3.94732	34.9398	EM
5071	57.9579	3.94787	35.009	EM
5081	57.959	3.94843	35.0781	EM
5091	57.9598	3.94901	35.1473	EM
5101	57.9604	3.9496	35.2164	EM
5111	57.9606	3.95021	35.2856	EM
5121	57.9606	3.95083	35.3548	EM
5131	57.9602	3.95147	35.4239	EM
5141	57.9596	3.95212	35.4931	EM
5151	57.9587	3.95279	35.5622	EM
5161	57.9575	3.95348	35.6314	EM
5171	57.9561	3.95418	35.7005	EM
5181	57.9544	3.9549	35.7697	EM
5191	57.9524	3.95564	35.8389	EM
5201	57.9501	3.95639	35.908	EM
5211	57.9476	3.95716	35.9772	EM
5221	57.9448	3.95795	36.0463	EM
5231	57.9417	3.95876	36.1155	EM
5241	57.9384	3.95958	36.1846	EM
5251	57.9348	3.96043	36.2538	EM
5261	57.9309	3.96129	36.323	EM
5271	57.9268	3.96217	36.3921	EM
5281	57.9225	3.96307	36.4613	EM
5291	57.9179	3.96398	36.5304	EM
5301	57.913	3.96492	36.5996	EM
5311	57.9079	3.96587	36.6687	EM
5321	57.9026	3.96684	36.7379	EM
5331	57.897	3.96783	36.8071	EM
5341	57.8912	3.96884	36.8762	EM
5351	57.8851	3.96986	36.9454	EM
5361	57.8788	3.97091	37.0145	EM
5371	57.8723	3.97198	37.0837	EM
5381	57.8655	3.97306	37.1529	EM
5391	57.8585	3.97416	37.222	EM
5401	57.8512	3.97529	37.2912	EM
5411	57.8438	3.97643	37.3603	EM
5421	57.8361	3.97759	37.4295	EM
5431	57.8282	3.97878	37.4986	EM
5441	57.82	3.97998	37.5678	EM
5451	57.8117	3.98121	37.637	EM
5461	57.8031	3.98245	37.7061	EM
5471	57.7943	3.98372	37.7753	EM
5481	57.7852	3.98501	37.8444	EM
5491	57.776	3.98633	37.9136	EM
5501	57.7666	3.98766	37.9827	EM
5511	57.7569	3.98902	38.0519	EM
5521	57.747	3.9904	38.1211	EM
5531	57.7369	3.99181	38.1902	EM
5541	57.7266	3.99323	38.2594	EM
5551	57.7161	3.99469	38.3285	EM
5561	57.7054	3.99616	38.3977	EM
5571	57.6945	3.99766	38.4668	EM
5581	57.6834	3.99919	38.536	EM
5591	57.6721	4.00074	38.6052	EM
5601	57.6605	4.00231	38.6743	EM
5611	57.6488	4.00391	38.7435	EM
5621	57.6369	4.00553	38.8126	EM
5631	57.6248	4.00718	38.8818	EM
5641	57.6124	4.00886	38.9509	EM
5651	57.5999	4.01056	39.0201	EM
5661	57.5872	4.01228	39.0893	EM
5671	57.5743	4.01404	39.1584	EM
5681	57.5612	4.01582	39.2276	EM
5691	57.5479	4.01763	39.2967	EM
5701	57.5345	4.01947	39.3659	EM
5711	57.5208	4.02133	39.435	EM
5721	57.5069	4.02323	39.5042	EM
5731	57.4929	4.02515	39.5734	EM
5741	57.4787	4.0271	39.6425	EM
5751	57.4643	4.02908	39.7117	EM
5761	57.4496	4.03109	39.7808	EM
5771	57.4349	4.03313	39.85	EM
5781	57.4199	4.0352	39.9191	EM
5791	57.4047	4.0373	39.9883	EM
5801	57.3894	4.03942	40.0575	EM
5811	57.3739	4.04158	40.1266	EM
5821	57.3581	4.04377	40.1958	EM
5831	57.3423	4.04599	40.2649	EM
5841	57.3262	4.04824	40.3341	EM
5851	57.3099	4.05052	40.4032	EM
5861	57.2935	4.05283	40.4724	EM
5871	57.2769	4.05517	40.5416	EM
5881	57.2601	4.05754	40.6107	EM
5891	57.2431	4.05994	40.6799	EM
5901	57.226	4.06237	40.749	EM
5911	57.2087	4.06484	40.8182	EM
5921	57.1912	4.06733	40.8873	EM
5931	57.1735	4.06986	40.9565	EM
5941	57.1556	4.07241	41.0257	EM
5951	57.1376	4.075	41.0948	EM
5961	57.1194	4.07762	41.164	EM
5971	57.101	4.08027	41.2331	EM
5981	57.0825	4.08295	41.3023	EM
5991	57.0638	4.08566	41.3715	EM
6001	57.0449	4.0884	41.4406	EM
6011	57.0258	4.09117	41.5098	EM
6021	57.0065	4.09398	41.5789	EM
6031	56.9871	4.09681	41.6481	EM
6041	56.9675	4.09968	41.7172	EM
6051	56.9478	4.10258	41.7864	EM
6061	56.9278	4.10551	41.8556	EM
6071	56.9077	4.10847	41.9247	EM
6081	56.8875	4.11147	41.9939	EM
6091	56.867	4.1145	42.063	EM
6101	56.8464	4.11756	42.1322	EM
6111	56.8256	4.12065	42.2013	EM
6121	56.8047	4.12378	42.2705	EM
6131	56.7835	4.12693	42.3397	EM
6141	56.7622	4.13013	42.4088	EM
6151	56.7408	4.13335	42.478	EM
6161	56.7191	4.13662	42.5471	EM
6171	56.6974	4.13991	42.6163	EM
6181	56.6754	4.14324	42.6854	EM
6191	56.6533	4.14661	42.7546	EM
6201	56.631	4.15001	42.8238	EM
6211	56.6085	4.15344	42.8929	EM
6221	56.5859	4.15692	42.9621	EM
6231	56.5631	4.16043	43.0312	EM
6241	56.5401	4.16397	43.1004	EM
6251	56.517	4.16756	43.1695	EM
6261	56.4937	4.17118	43.2387	EM
6271	56.4702	4.17484	43.3079	EM
6281	56.4466	4.17854	43.377	EM
6291	56.4228	4.18228	43.4462	EM
6301	56.3989	4.18606	43.5153	EM
6311	56.3748	4.18988	43.5845	EM
6321	56.3505	4.19374	43.6536	EM
6331	56.3261	4.19765	43.7228	EM
6341	56.3015	4.20159	43.792	EM
6351	56.2767	4.20558	43.8611	EM
6361	56.2518	4.20962	43.9303	EM
6371	56.2267	4.21369	43.9994	EM
6381	56.2015	4.21782	44.0686	EM
6391	56.1761	4.22199	44.1377	EM
6401	56.1505	4.2262	44.2069	EM
6411	56.1248	4.23046	44.2761	EM
6421	56.099	4.23478	44.3452	EM
6431	56.0729	4.23914	44.4144	EM
6441	56.0468	4.24355	44.4835	EM
6451	56.0204	4.24801	44.5527	EM
6461	55.9939	4.25252	44.6218	EM
6471	55.9673	4.25709	44.691	EM
6481	55.9405	4.2617	44.7602	EM
6491	55.9135	4.26638	44.8293	EM
6501	55.8864	4.27111	44.8985	EM
6511	55.8592	4.27589	44.9676	EM
6521	55.8318	4.28073	45.0368	EM
6531	55.8042	4.28562	45.1059	EM
6541	55.7765	4.29058	45.1751	EM
6551	55.7486	4.29559	45.2443	EM
6561	55.7206	4.30066	45.3134	EM
6571	55.6924	4.30579	45.3826	EM
6581	55.6641	4.31099	45.4517	EM
6591	55.6357	4.31624	45.5209	EM
6601	55.6071	4.32155	45.5901	EM
6611	55.5783	4.32693	45.6592	EM
6621	55.5495	4.33237	45.7284	EM
6631	55.5204	4.33788	45.7975	EM
6641	55.4913	4.34345	45.8667	EM
6651	55.4619	4.34908	45.9358	EM
6661	55.4325	4.35478	46.005	EM
6671	55.4029	4.36055	46.0742	EM
6681	55.3731	4.36638	46.1433	EM
6691	55.3433	4.37228	46.2125	EM
6701	55.3132	4.37825	46.2816	EM
6711	55.2831	4.38429	46.3508	EM
6721	55.2528	4.39039	46.4199	EM
6731	55.2224	4.39657	46.4891	EM
6741	55.1918	4.40281	46.5583	EM
6751	55.1611	4.40912	46.6274	EM
6761	55.1303	4.4155	46.6966	EM
6771	55.0993	4.42196	46.7657	EM
6781	55.0683	4.42848	46.8349	EM
6791	55.037	4.43507	46.904	EM
6801	55.0057	4.44173	46.9732	EM
6811	54.9742	4.44846	47.0424	EM
6821	54.9426	4.45526	47.1115	EM
6831	54.9109	4.46213	47.1807	EM
6841	54.879	4.46907	47.2498	EM
6851	54.847	4.47609	47.319	EM
6861	54.8149	4.48317	47.3881	EM
6871	54.7827	4.49033	47.4573	EM
6881	54.7503	4.49756	47.5265	EM
6891	54.7179	4.50486	47.5956	EM
6901	54.6853	4.51224	47.6648	EM
6911	54.6526	4.51969	47.7339	EM
6921	54.6197	4.52721	47.8031	EM
6931	54.5868	4.5348	47.8722	EM
6941	54.5537	4.54247	47.9414	EM
6951	54.5206	4.55021	48.0106	EM
6961	54.4873	4.55803	48.0797	EM
6971	54.4539	4.56592	48.1489	EM
6981	54.4204	4.57389	48.218	EM
6991	54.3868	4.58193	48.2872	EM
7001	54.353	4.59005	48.3563	EM
7011	54.3192	4.59824	48.4255	EM
7021	54.2852	4.60651	48.4947	EM
7031	54.2512	4.61486	48.5638	EM
7041	54.217	4.62328	48.633	EM
7051	54.1828	4.63178	48.7021	EM
7061	54.1484	4.64035	48.7713	EM
7071	54.1139	4.649	48.8404	EM
7081	54.0794	4.65773	48.9096	EM
7091	54.0447	4.66654	48.9788	EM
7101	54.0099	4.67543	49.0479	EM
7111	53.9751	4.6844	49.1171	EM
7121	53.9401	4.69344	49.1862	EM
7131	53.9051	4.70257	49.2554	EM
7141	53.8699	4.71177	49.3245	EM
7151	53.8347	4.72106	49.3937	EM
7161	53.7994	4.73043	49.4629	EM
7171	53.7639	4.73988	49.532	EM
7181	53.7284	4.74941	49.6012	EM
7191	53.6928	4.75902	49.6703	EM
7201	53.6571	4.76872	49.7395	EM
7211	53.6213	4.7785	49.8087	EM
7221	53.5855	4.78836	49.8778	EM
7231	53.5495	4.79831	49.947	EM
7241	53.5135	4.80834	50.0161	EM
7251	53.4774	4.81846	50.0853	EM
7261	53.4412	4.82866	50.1544	EM
7271	53.4049	4.83894	50.2236	EM
7281	53.3686	4.84932	50.2928	EM
7291	53.3321	4.85978	50.3619	EM
7301	53.2956	4.87032	50.4311	EM
7311	53.259	4.88096	50.5002	EM
7321	53.2224	4.89168	50.5694	EM
7331	53.1856	4.90249	50.6385	EM
7341	53.1488	4.91338	50.7077	EM
7351	53.1119	4.92437	50.7769	EM
7361	53.075	4.93544	50.846	EM
7371	53.0379	4.94661	50.9152	EM
7381	53.0008	4.95786	50.9843	EM
7391	52.9637	4.96921	51.0535	EM
7401	52.9264	4.98065	51.1226	EM
7411	52.8891	4.99218	51.1918	EM
7421	52.8518	5.0038	51.261	EM
7431	52.8143	5.01551	51.3301	EM
7441	52.7768	5.02732	51.3993	EM
7451	52.7393	5.03922	51.4684	EM
7461	52.7017	5.05122	51.5376	EM
7471	52.664	5.06331	51.6067	EM
7481	52.6262	5.0755	51.6759	EM
7491	52.5884	5.08778	51.7451	EM
7501	52.5506	5.10016	51.8142	EM
7511	52.5127	5.11264	51.8834	EM
7521	52.4747	5.12521	51.9525	EM
7531	52.4367	5.13789	52.0217	EM
7541	52.3986	5.15066	52.0908	EM
7551	52.3604	5.16354	52.16	EM
7561	52.3222	5.17651	52.2292	EM
7571	52.284	5.18959	52.2983	EM
7581	52.2457	5.20276	52.3675	EM
7591	52.2074	5.21604	52.4366	EM
7601	52.169	5.22942	52.5058	EM
7611	52.1305	5.2429	52.5749	EM
7621	52.092	5.25649	52.6441	EM
7631	52.0535	5.27018	52.7133	EM
7641	52.0149	5.28397	52.7824	EM
7651	51.9762	5.29787	52.8516	EM
7661	51.9376	5.31188	52.9207	EM
7671	51.8988	5.32599	52.9899	EM
7681	51.8601	5.3402	53.059	EM
7691	51.8213	5.35453	53.1282	EM
7701	51.7824	5.36896	53.1974	EM
7711	51.7435	5.3835	53.2665	EM
7721	51.7046	5.39814	53.3357	EM
7731	51.6656	5.4129	53.4048	EM
7741	51.6266	5.42776	53.474	EM
7751	51.5875	5.44274	53.5431	EM
7761	51.5484	5.45782	53.6123	EM
7771	51.5093	5.47301	53.6815	EM
7781	51.4701	5.48832	53.7506	EM
7791	51.4309	5.50373	53.8198	EM
7801	51.3917	5.51926	53.8889	EM
7811	51.3524	5.5349	53.9581	EM
7821	51.3131	5.55065	54.0273	EM
7831	51.2737	5.56652	54.0964	EM
7841	51.2343	5.58249	54.1656	EM
7851	51.1949	5.59858	54.2347	EM
7861	51.1555	5.61478	54.3039	EM
7871	51.116	5.6311	54.373	EM
7881	51.0765	5.64753	54.4422	EM
7891	51.037	5.66407	54.5114	EM
7901	50.9974	5.68073	54.5805	EM
7911	50.9578	5.69751	54.6497	EM
7921	50.9182	5.71439	54.7188	EM
7931	50.8785	5.7314	54.788	EM
7941	50.8388	5.74851	54.8571	EM
7951	50.7991	5.76574	54.9263	EM
7961	50.7594	5.78309	54.9955	EM
7971	50.7196	5.80055	55.0646	EM
7981	50.6798	5.81813	55.1338	EM
7991	50.64	5.83582	55.2029	EM
8001	50.6001	5.85362	55.2721	EM
8011	50.5603	5.87154	55.3412	EM
8021	50.5204	5.88958	55.4104	EM
8031	50.4805	5.90773	55.4796	EM
8041	50.4405	5.92599	55.5487	EM
8051	50.4005	5.94437	55.6179	EM
8061	50.3606	5.96286	55.687	EM
8071	50.3206	5.98146	55.7562	EM
8081	50.2805	6.00018	55.8253	EM
8091	50.2405	6.01901	55.8945	EM
8101	50.2004	6.03796	55.9637	EM
8111	50.1603	6.05701	56.0328	EM
8121	50.1202	6.07618	56.102	EM
8131	50.0801	6.09545	56.1711	EM
8141	50.0399	6.11484	56.2403	EM
8151	49.9998	6.13434	56.3094	EM
8161	49.9596	6.15395	56.3786	EM
8171	49.9194	6.17367	56.4478	EM
8181	49.8792	6.19349	56.5169	EM
8191	49.8389	6.21343	56.5861	EM
8201	49.7987	6.23347	56.6552	EM
8211	49.7584	6.25362	56.7244	EM
8221	49.7181	6.27387	56.7935	EM
8231	49.6778	6.29424	56.8627	EM
8241	49.6375	6.3147	56.9319	EM
8251	49.5972	6.33527	57.001	EM
8261	49.5569	6.35595	57.0702	EM
8271	49.5165	6.37673	57.1393	EM
8281	49.4762	6.39761	57.2085	EM
8291	49.4358	6.4186	57.2776	EM
8301	49.3954	6.43969	57.3468	EM
8311	49.355	6.46088	57.416	EM
8321	49.3146	6.48218	57.4851	EM
8331	49.2742	6.50357	57.5543	EM
8341	49.2338	6.52507	57.6234	EM
8351	49.1933	6.54667	57.6926	EM
8361	49.1529	6.56837	57.7617	EM
8371	49.1124	6.59016	57.8309	EM
8381	49.072	6.61206	57.9001	EM
8391	49.0315	6.63406	57.9692	EM
8401	48.991	6.65615	58.0384	EM
8411	48.9505	6.67835	58.1075	EM
8421	48.9101	6.70064	58.1767	EM
8431	48.8696	6.72303	58.2459	EM
8441	48.8291	6.74552	58.315	EM
8451	48.7885	6.7681	58.3842	EM
8461	48.748	6.79079	58.4533	EM
8471	48.7075	6.81357	58.5225	EM
8481	48.667	6.83644	58.5916	EM
8491	48.6265	6.85942	58.6608	EM
8501	48.5859	6.88248	58.73	EM
8511	48.5454	6.90565	58.7991	EM
8521	48.5049	6.92891	58.8683	EM
8531	48.4643	6.95227	58.9374	EM
8541	48.4238	6.97572	59.0066	EM
8551	48.3832	6.99927	59.0757	EM
8561	48.3427	7.02292	59.1449	EM
8571	48.3022	7.04666	59.2141	EM
8581	48.2616	7.0705	59.2832	EM
8591	48.2211	7.09444	59.3524	EM
8601	48.1805	7.11847	59.4215	EM
8611	48.14	7.14261	59.4907	EM
8621	48.0994	7.16683	59.5598	EM
8631	48.0589	7.19116	59.629	EM
8641	48.0184	7.21559	59.6982	EM
8651	47.9778	7.24011	59.7673	EM
8661	47.9373	7.26473	59.8365	EM
8671	47.8967	7.28945	59.9056	EM
8681	47.8562	7.31427	59.9748	EM
8691	47.8157	7.33919	60.0439	EM
8701	47.7752	7.36421	60.1131	EM
8711	47.7346	7.38933	60.1823	EM
8721	47.6941	7.41455	60.2514	EM
8731	47.6536	7.43986	60.3206	EM
8741	47.6131	7.46528	60.3897	EM
8751	47.5726	7.4908	60.4589	EM
8761	47.5321	7.51642	60.528	EM
8771	47.4916	7.54215	60.5972	EM
8781	47.4512	7.56797	60.6664	EM
8791	47.4107	7.5939	60.7355	EM
8801	47.3702	7.61992	60.8047	EM
8811	47.3298	7.64606	60.8738	EM
8821	47.2893	7.67229	60.943	EM
8831	47.2489	7.69863	61.0121	EM
8841	47.2084	7.72507	61.0813	EM
8851	47.168	7.75162	61.1505	EM
8861	47.1276	7.77827	61.2196	EM
8871	47.0872	7.80503	61.2888	EM
8881	47.0468	7.83189	61.3579	EM
8891	47.0064	7.85885	61.4271	EM
8901	46.966	7.88593	61.4962	EM
8911	46.9257	7.91311	61.5654	EM
8921	46.8853	7.9404	61.6346	EM
8931	46.845	7.96779	61.7037	EM
8941	46.8046	7.99529	61.7729	EM
8951	46.7643	8.0229	61.842	EM
8961	46.724	8.05062	61.9112	EM
8971	46.6837	8.07845	61.9803	EM
8981	46.6434	8.10638	62.0495	EM
8991	46.6032	8.13443	62.1187	EM
9001	46.5629	8.16258	62.1878	EM
9011	46.5227	8.19085	62.257	EM
9021	46.4825	8.21922	62.3261	EM
9031	46.4423	8.24771	62.3953	EM
9041	46.4021	8.2763	62.4645	EM
9051	46.3619	8.30501	62.5336	EM
9061	46.3217	8.33383	62.6028	EM
9071	46.2816	8.36275	62.6719	EM
9081	46.2414	8.39179	62.7411	EM
9091	46.2013	8.42094	62.8102	EM
9101	46.1612	8.4502	62.8794	EM
9111	46.1211	8.47956	62.9486	EM
9121	46.0811	8.50904	63.0177	EM
9131	46.041	8.53863	63.0869	EM
9141	46.001	8.56833	63.156	EM
9151	45.961	8.59814	63.2252	EM
9161	45.921	8.62805	63.2943	EM
9171	45.881	8.65808	63.3635	EM
9181	45.8411	8.68821	63.4327	EM
9191	45.8011	8.71846	63.5018	EM
9201	45.7612	8.74881	63.571	EM
9211	45.7213	8.77927	63.6401	EM
9221	45.6815	8.80983	63.7093	EM
9231	45.6416	8.8405	63.7784	EM
9241	45.6018	8.87128	63.8476	EM
9251	45.5619	8.90217	63.9168	EM
9261	45.5222	8.93316	63.9859	EM
9271	45.4824	8.96425	64.0551	EM
9281	45.4426	8.99545	64.1242	EM
9291	45.4029	9.02675	64.1934	EM
9301	45.3632	9.05816	64.2625	EM
9311	45.3235	9.08966	64.3317	EM
9321	45.2839	9.12127	64.4009	EM
9331	45.2442	9.15298	64.47	EM
9341	45.2046	9.18479	64.5392	EM
9351	45.165	9.2167	64.6083	EM
9361	45.1255	9.2487	64.6775	EM
9371	45.0859	9.2808	64.7466	EM
9381	45.0464	9.313	64.8158	EM
9391	45.0069	9.34529	64.885	EM
9401	44.9674	9.37768	64.9541	EM
9411	44.928	9.41016	65.0233	EM
9421	44.8886	9.44273	65.0924	EM
9431	44.8492	9.47539	65.1616	EM
9441	44.8098	9.50814	65.2307	EM
9451	44.7705	9.54098	65.2999	EM
9461	44.7311	9.57391	65.3691	EM
9471	44.6919	9.60693	65.4382	EM
9481	44.6526	9.64002	65.5074	EM
9491	44.6133	9.67321	65.5765	EM
9501	44.5741	9.70647	65.6457	EM
9511	44.535	9.73982	65.7148	EM
9521	44.4958	9.77324	65.784	EM
9531	44.4567	9.80674	65.8532	EM
9541	44.4176	9.84032	65.9223	EM
9551	44.3785	9.87398	65.9915	EM
9561	44.3394	9.90771	66.0606	EM
9571	44.3004	9.94151	66.1298	EM
9581	44.2614	9.97539	66.1989	EM
9591	44.2225	10.0093	66.2681	EM
9601	44.1836	10.0433	66.3373	EM
9611	44.1446	10.0774	66.4064	EM
9621	44.1058	10.1116	66.4756	EM
9631	44.0669	10.1458	66.5447	EM
9641	44.0281	10.18	66.6139	EM
9651	43.9893	10.2144	66.6831	EM
9661	43.9506	10.2488	66.7522	EM
9671	43.9118	10.2832	66.8214	EM
9681	43.8732	10.3177	66.8905	EM
9691	43.8345	10.3523	66.9597	EM
9701	43.7958	10.3869	67.0288	EM
9711	43.7572	10.4215	67.098	EM
9721	43.7187	10.4563	67.1672	EM
9731	43.6801	10.491	67.2363	EM
9741	43.6416	10.5258	67.3055	EM
9751	43.6031	10.5607	67.3746	EM
9761	43.5647	10.5956	67.4438	EM
9771	43.5263	10.6305	67.5129	EM
9781	43.4879	10.6655	67.5821	EM
9791	43.4495	10.7005	67.6513	EM
9801	43.4112	10.7355	67.7204	EM
9811	43.3729	10.7706	67.7896	EM
9821	43.3347	10.8057	67.8587	EM
9831	43.2964	10.8408	67.9279	EM
9841	43.2582	10.876	67.997	EM
9851	43.2201	10.9112	68.0662	EM
9861	43.1819	10.9464	68.1354	EM
9871	43.1439	10.9817	68.2045	EM
9881	43.1058	11.0169	68.2737	EM
9891	43.0678	11.0522	68.3428	EM
9901	43.0298	11.0875	68.412	EM
9911	42.9918	11.1229	68.4811	EM
9921	42.9539	11.1582	68.5503	EM
9931	42.916	11.1936	68.6195	EM
9941	42.8781	11.229	68.6886	EM
9951	42.8403	11.2643	68.7578	EM
9961	42.8025	11.2997	68.8269	EM
9971	42.7647	11.3352	68.8961	EM
9981	42.727	11.3706	68.9652	EM
9991	42.6893	11.406	69.0344	EM
[truncated: 1,001 more rows]

## Sheet: edfig5d
	entity_ID	sprich	latitude	longitude	abslatitude	dist	area	elev_range	temp	prec	myctype	diff	exp	obs	debt	debt.c	sprichdiff	debt.weights	debt.c.weights
1	3	268	-10.4853	105.637	10.4853	1.34276	-0.924942	-0.502375	0.848236	0.985565	AM	2189.2	2386	196.8	0.917519	0.702793	3115	2386	3115
2	125	62	-12.1636	96.8733	12.1636	1.38492	-1.48608	-2.24829	1.14918	0.996208	AM	2377.6	2420	42.4	0.982479	0.70783	3359	2420	3359
3	127	311	-31.553	159.077	31.553	1.19036	-1.53458	-0.332193	0.31082	0.721365	AM	1277.4	1495	217.6	0.854448	0.692733	1844	1495	1844
4	128	192	-29.0326	167.952	29.0326	1.35409	-1.30758	-0.598806	0.327598	0.455396	AM	1550	1682	132	0.921522	0.702629	2206	1682	2206
5	129	77	-54.6284	158.864	54.6284	1.41556	-0.936305	-0.431204	-1.33918	0.142207	AM	694.2	743	48.8	0.93432	0.607881	1142	743	1142
6	131	183	39.6991	-31.1052	39.6991	1.40641	-1.54052	-0.0464508	0.0894212	0.553478	AM	1065	1181	116	0.901778	0.66813	1594	1181	1594
7	132	229	39.4419	-31.2025	39.4419	1.40762	-0.922072	0.127625	0.0676551	0.746025	AM	1039.4	1185	145.6	0.877131	0.670581	1550	1185	1550
8	133	253	38.5782	-28.7013	38.5782	1.3861	-0.861884	0.222765	0.0882479	0.476599	AM	1034.4	1200	165.6	0.862	0.671688	1540	1200	1540
9	134	257	38.4695	-28.3336	38.4695	1.38084	-0.584902	0.766804	0.0532544	0.508431	AM	1034	1202	168	0.860233	0.672302	1538	1202	1538
10	135	149	39.0523	-28.0113	39.0523	1.37923	-1.1693	-0.432897	0.120522	0.288415	AM	1093.4	1191	97.6	0.918052	0.668337	1636	1191	1636
11	136	236	38.6372	-28.0292	38.6372	1.3779	-0.761426	0.226674	0.0704534	0.47133	AM	1049.4	1199	149.6	0.875229	0.674422	1556	1199	1556
12	137	263	38.7239	-27.2123	38.7239	1.37039	-0.615748	0.212895	0.120413	0.359898	AM	1025	1197	172	0.856307	0.671251	1527	1197	1527
13	138	287	37.7954	-25.4819	37.7954	1.35103	-0.433825	0.250928	0.050649	0.218515	AM	1031.2	1216	184.8	0.848026	0.67753	1522	1216	1522
14	139	214	36.9713	-25.0998	36.9713	1.35214	-1.03208	-0.188705	0.108661	-0.107522	AM	1097	1237	140	0.886823	0.678417	1617	1237	1617
15	145	658	27.7465	-18.0066	27.7465	1.11738	-0.727656	0.468017	0.207401	-1.36203	AM	1334.4	1784	449.6	0.747982	0.71206	1874	1784	1874
16	146	831	28.6899	-17.8583	28.6899	1.13291	-0.445175	0.806242	0.00112217	-0.989889	AM	1143.4	1709	565.6	0.669046	0.713288	1603	1709	1603
17	147	838	28.1174	-17.2326	28.1174	1.09287	-0.637286	0.463887	0.18156	-1.30969	AM	1173.2	1754	580.8	0.668871	0.708454	1656	1754	1656
18	148	1294	28.2911	-16.5563	28.2911	1.06539	-0.13819	1.08863	-0.0187349	-1.12812	AM	860	1740	880	0.494253	0.728196	1181	1740	1181
19	149	1123	27.9548	-15.5932	27.9548	0.994863	-0.21478	0.649852	0.201051	-1.50088	AM	1015.8	1767	751.2	0.574873	0.732372	1387	1767	1387
20	150	718	28.4061	-14.0365	28.4061	0.864687	-0.196938	0.0590474	0.419415	-2.38862	AM	1235.8	1731	495.2	0.713923	0.708195	1745	1731	1745
21	151	674	29.0245	-13.6418	29.0245	0.914139	-0.406088	-0.0474177	0.361055	-2.23249	AM	1229.2	1682	452.8	0.730797	0.712993	1724	1682	1724
22	155	103	-1.3784	-89.6787	1.3784	1.28611	-1.15321	-0.883158	0.792786	-0.669693	AM	2000.2	2077	76.8	0.963024	0.682662	2930	2077	2930
23	156	173	-0.385734	-91.5129	0.385734	1.32163	-0.474137	0.458807	0.772378	-1.35978	AM	1918.4	2044	125.6	0.938552	0.67908	2825	2044	2825
24	157	237	-1.2936	-90.4353	1.2936	1.3012	-0.853632	-0.187518	0.737854	-0.834183	AM	1904.4	2074	169.6	0.918226	0.681847	2793	2074	2793
25	158	55	0.325229	-89.9568	0.325229	1.29619	-1.5718	-1.57662	0.881434	-1.38346	AM	2002.8	2042	39.2	0.980803	0.680993	2941	2042	2941
26	159	362	-0.559293	-91.1843	0.559293	1.3105	0.108287	0.56034	0.74227	-1.32585	AM	1794	2050	256	0.875122	0.679031	2642	2050	2642
27	160	57	0.332085	-90.4757	0.332085	1.30522	-0.941547	-0.561043	0.886765	-1.07007	AM	2000.6	2043	42.4	0.979246	0.680476	2940	2043	2940
28	161	175	0.586845	-90.757	0.586845	1.31177	-1.17105	-0.114441	0.827877	-0.858194	AM	1925.4	2051	125.6	0.938762	0.680113	2831	2051	2831
29	162	112	-0.610811	-90.6658	0.610811	1.30811	-1.52462	-0.349987	0.729675	-1.84765	AM	1971.2	2052	80.8	0.960624	0.680898	2895	2052	2895
30	163	291	-0.826798	-89.4306	0.826798	1.27955	-0.517465	-0.0283328	0.786414	-0.585378	AM	1847	2059	212	0.897037	0.678296	2723	2059	2723
31	164	413	-0.627248	-90.3584	0.627248	1.29902	-0.35117	0.088258	0.75975	-1.55092	AM	1758.4	2052	293.6	0.85692	0.677872	2594	2052	2594
32	165	78	-0.818429	-90.0588	0.818429	1.29591	-1.42765	-0.723803	0.788992	-1.05976	AM	1999.8	2059	59.2	0.971248	0.681131	2936	2059	2936
33	166	291	-0.266245	-90.7125	0.266245	1.30665	-0.50863	0.123864	0.812821	-1.69655	AM	1833.6	2040	206.4	0.898824	0.678608	2702	2040	2702
34	171	574	19.5981	-155.518	19.5981	1.53193	0.341243	1.17911	0.0777848	0.826495	AM	1874.8	2310	435.2	0.811602	0.702962	2667	2310	2667
35	172	644	22.0584	-159.524	22.0584	1.52966	-0.239788	0.506272	0.540615	0.823431	AM	1698.8	2186	487.2	0.777127	0.700536	2425	2186	2425
36	173	69	20.5476	-156.609	20.5476	1.53501	-0.977626	-0.35149	0.767891	0.226736	AM	2215	2267	52	0.977062	0.71199	3111	2267	3111
37	176	380	20.835	-156.927	20.835	1.53517	-0.641735	0.209573	0.690261	0.386494	AM	1965.8	2253	287.2	0.872526	0.706614	2782	2253	2782
38	180	652	20.7904	-156.337	20.7904	1.53213	-0.159977	0.960486	0.416247	0.760327	AM	1761.4	2255	493.6	0.781109	0.701194	2512	2255	2512
39	181	31	28.2081	-177.367	28.2081	1.50433	-1.82728	-2.18058	0.715615	0.559625	AM	1727.8	1747	19.2	0.98901	0.704362	2453	1747	2453
40	183	503	21.1332	-157.015	21.1332	1.53366	-0.460315	0.476201	0.683133	0.61019	AM	1857	2237	380	0.83013	0.704476	2636	2237	2636
41	186	100	21.8966	-160.152	21.8966	1.53071	-0.823464	-0.424476	0.775675	-0.393402	AM	2124.8	2196	71.2	0.967577	0.712303	2983	2196	2983
42	187	605	21.4587	-157.973	21.4587	1.53318	-0.216872	0.359215	0.738332	0.757429	AM	1763.2	2220	456.8	0.794234	0.70219	2511	2220	2511
43	189	904	64.9907	-18.5941	64.9907	1.28807	1.01054	0.698323	-1.67556	0.180205	AM	-158.4	396	554.4	0	0.733333	-216	396	216
44	202	1491	-21.1333	55.5327	21.1333	1.38676	-0.077076	0.957349	0.157433	0.6927	AM	1281	2237	956	0.572642	0.777306	1648	2237	1648
45	203	57	-7.99629	-140.687	7.99629	1.57945	-1.28388	-0.192279	1.04953	0.36647	AM	2267.8	2311	43.2	0.981307	0.700154	3239	2311	3239
46	206	36	-7.91764	-140.57	7.91764	1.57903	-1.74879	-0.266624	1.10427	-0.0549173	AM	2282.4	2308	25.6	0.988908	0.700768	3257	2308	3257
47	207	283	-9.77478	-139.014	9.77478	1.58028	-0.682176	0.357606	0.924127	0.833066	AM	2150.2	2367	216.8	0.908407	0.698344	3079	2367	3079
48	211	303	-8.86624	-140.139	8.86624	1.58053	-0.658179	0.338547	0.936819	0.769143	AM	2112.8	2340	227.2	0.902906	0.697985	3027	2340	3027
49	212	188	-9.94499	-139.089	9.94499	1.58148	-1.11956	0.111687	0.983017	0.715251	AM	2231.2	2372	140.8	0.940641	0.701635	3180	2372	3180
50	213	202	-8.90932	-139.552	8.90932	1.57949	-1.04846	0.112455	1.02865	0.731489	AM	2189.8	2341	151.2	0.935412	0.69984	3129	2341	3129
51	214	200	-9.39786	-140.074	9.39786	1.58239	-0.998112	0.151948	1.01778	0.792987	AM	2204.8	2356	151.2	0.935823	0.700381	3148	2356	3148
52	217	87	-24.3767	-128.323	24.3767	1.59742	-1.25997	-2.01012	0.735601	0.551665	AM	1973.2	2038	64.8	0.968204	0.709274	2782	2038	2782
53	220	27	11.2942	166.876	11.2942	1.52824	-1.66063	-2.47026	1.26802	0.955933	AM	2385.6	2404	18.4	0.992346	0.706426	3377	2404	3377
54	237	636	29.9723	129.923	29.9723	1.18216	-1.59269	-0.133913	0.32852	1.4319	AM	1162.6	1609	446.4	0.722561	0.697421	1667	1609	1667
55	238	767	29.8488	129.871	29.8488	1.1861	-1.32505	0.161299	0.247434	1.46454	AM	1086.2	1619	532.8	0.670908	0.701227	1549	1619	1549
56	241	413	29.6412	129.713	29.6412	1.19183	-1.37776	0.0268063	0.354785	1.451	AM	1344.4	1634	289.6	0.822766	0.699116	1923	1634	1923
57	242	549	29.4594	129.602	29.4594	1.19679	-1.76325	-0.181613	0.400042	1.41392	AM	1263.4	1649	385.6	0.766161	0.699557	1806	1649	1806
58	244	663	29.1466	129.208	29.1466	1.20321	-1.78606	-0.652615	0.501754	1.29943	AM	1213	1673	460	0.725045	0.703596	1724	1673	1724
59	247	696	28.323	129.972	28.323	1.23282	-1.17514	-0.876668	0.646023	1.31351	AM	1237.2	1738	500.8	0.711853	0.69623	1777	1738	1777
60	277	261	-9.42548	46.3688	9.42548	1.20749	-0.877304	-2.29743	1.13203	0.112592	AM	2167.4	2357	189.6	0.919559	0.701651	3089	2357	3089
61	278	136	-9.73086	46.5115	9.73086	1.21416	-1.64273	-2.15942	1.13965	0.0768285	AM	2264.4	2366	101.6	0.957058	0.70214	3225	2366	3225
62	279	131	-9.72632	47.5732	9.72632	1.24294	-1.83466	-2.57625	1.15113	0.271798	AM	2270.8	2366	95.2	0.959763	0.703034	3230	2366	3230
63	280	135	-10.0866	47.7417	10.0866	1.24729	-1.67126	-1.97737	1.14121	0.0693138	AM	2274.4	2376	101.6	0.957239	0.702626	3237	2376	3237
64	283	77	-10.1593	51.1656	10.1593	1.31731	-1.7247	-2.35036	1.11498	0.26988	AM	2322	2378	56	0.976451	0.704063	3298	2378	3298
65	285	25	-16.6031	59.5873	16.6031	1.42124	-1.81032	-2.24829	1.03481	0.147004	AM	2389.4	2407	17.6	0.992688	0.711554	3358	2407	3358
66	289	81	-7.12964	56.28	7.12964	1.37376	-1.69852	-2.35036	1.15403	0.919113	AM	2222.6	2281	58.4	0.974397	0.698711	3181	2281	3181
67	296	1237	24.2598	-76.6441	24.2598	0.836439	0.4135	-1.17029	0.987544	0.261517	AM	1169.2	2046	876.8	0.571457	0.711625	1643	2046	1643
68	327	621	17.6315	-63.2375	17.6315	1.24292	-1.59212	0.0498688	0.957588	0.306905	AM	1921	2381	460	0.806804	0.705213	2724	2381	2724
69	331	539	17.4908	-62.9763	17.4908	1.23848	-1.44835	-0.144974	1.10039	0.32775	AM	1990.6	2385	394.4	0.834633	0.708147	2811	2385	2811
70	334	1471	13.8984	-60.9668	13.8984	1.09654	-0.490366	0.154839	1.10127	1.03376	AM	1375.6	2434	1058.4	0.56516	0.701837	1960	2434	1960
71	335	608	18.0617	-63.0627	18.0617	1.25278	-1.04684	-0.390193	1.12082	0.159335	AM	1918.4	2368	449.6	0.810135	0.706073	2717	2368	2717
72	348	153	18.7918	-110.975	18.7918	1.14929	-0.932636	0.21488	0.819963	-1.129	AM	2227	2343	116	0.950491	0.71014	3136	2343	3136
73	349	10	19.31	-110.803	19.31	1.12574	-1.71384	-4.5583	0.928328	-1.30639	AM	2314	2322	8	0.996555	0.712438	3248	2322	3248
74	350	42	18.3568	-114.724	18.3568	1.22766	-1.48381	-0.657295	0.864525	-2.21362	AM	2326	2358	32	0.986429	0.711968	3267	2358	3267
75	351	150	29.0398	-118.285	29.0398	1.04032	-0.753194	0.369321	0.155836	-2.2446	AM	1577.8	1681	103.2	0.938608	0.702181	2247	1681	2247
76	352	78	-49.6862	178.774	49.6862	1.4728	-1.45486	-0.493065	-0.927612	-0.0868905	AM	891.2	940	48.8	0.948085	0.625404	1425	940	1425
77	354	26	3.85111	-159.297	3.85111	1.59683	-1.36454	-2.20242	1.20854	0.772245	AM	2146.2	2163	16.8	0.992233	0.692099	3101	2163	3101
78	355	75	8.62158	150.926	8.62158	1.44379	-1.74773	-2.35036	1.24677	1.54201	AM	2274.4	2332	57.6	0.9753	0.700678	3246	2332	3246
79	356	96	-40.3188	-9.94232	40.3188	1.4672	-1.11875	0.131366	-0.650587	1.56277	AM	1100	1172	72	0.938567	0.657109	1674	1172	1674
80	358	23	-9.95743	-150.211	9.95743	1.61021	-1.77788	-2.29743	1.29389	0.312753	AM	2356	2372	16	0.993255	0.704335	3345	2372	3345
81	359	301	-19.0524	-169.859	19.0524	1.54	-0.7351	-1.41778	0.937646	1.12637	AM	2125.8	2333	207.2	0.911187	0.715035	2973	2333	2973
82	361	231	5.52886	-87.0619	5.52886	1.16287	-1.43054	-0.18515	0.897763	1.45937	AM	2051	2223	172	0.922627	0.69197	2964	2223	2964
83	362	177	-29.3809	-177.987	29.3809	1.47305	-1.33567	-0.220313	0.496595	0.882478	AM	1526.2	1655	128.8	0.922175	0.69817	2186	1655	2186
84	363	546	1.61539	7.39705	1.61539	1.01136	-0.917571	0.149045	0.921717	1.08096	AM	1712.2	2085	372.8	0.821199	0.685978	2496	2085	2496
85	364	1100	0.238989	6.60226	0.238989	1.05275	-0.393385	0.657535	0.696826	1.26523	AM	1281.4	2039	757.6	0.628445	0.677273	1892	2039	1892
86	365	379	-1.43572	5.62983	1.43572	1.10492	-1.37097	-0.137212	0.292053	0.989638	AM	1806.2	2079	272.8	0.868783	0.680045	2656	2079	2656
87	366	24	-46.6358	37.9408	46.6358	1.39227	-1.24767	-0.090336	-1.21507	1.19043	AM	1031	1047	16	0.984718	0.635635	1622	1047	1622
88	367	32	-46.907	37.7404	46.907	1.3934	-0.702963	0.33189	-1.325	1.21574	AM	1016.4	1038	21.6	0.979191	0.634061	1603	1038	1603
89	368	285	-21.2346	-159.778	21.2346	1.57866	-1.13121	-0.225308	0.815604	0.980579	AM	2028.8	2232	203.2	0.908961	0.71286	2846	2232	2846
90	370	50	-7.94351	-14.367	7.94351	1.37207	-1.02471	0.0786583	0.445999	-1.89879	AM	2271.4	2309	37.6	0.983716	0.700401	3243	2309	3243
91	375	38	19.2921	166.635	19.2921	1.52859	-1.7444	-2.70161	1.17556	-0.0708453	AM	2298.2	2323	24.8	0.989324	0.713284	3222	2323	3222
92	377	400	12.1845	-68.2896	12.1845	0.846357	-0.722226	-0.835912	1.2904	-0.681778	AM	2124	2420	296	0.877686	0.703078	3021	2420	3021
93	378	565	12.1941	-68.9726	12.1941	0.792037	-0.590793	-0.441422	1.25596	-0.59198	AM	1999.2	2420	420.8	0.826116	0.7	2856	2420	2856
94	379	59	-18.8668	-159.776	18.8668	1.58213	-1.48865	-1.30669	1.0333	1.02076	AM	2300	2340	40	0.982906	0.713178	3225	2340	3225
95	380	128	-19.9957	-158.114	19.9957	1.58669	-1.38112	-1.50862	0.95978	0.982786	AM	2201	2293	92	0.959878	0.712528	3089	2293	3089
96	381	149	-21.9281	-157.919	21.9281	1.58463	-1.23482	-1.00404	0.805361	0.954631	AM	2087.6	2194	106.4	0.951504	0.712248	2931	2194	2931
97	382	31	-10.4199	-161.001	10.4199	1.59222	-1.76419	-2.24829	1.29027	1.1323	AM	2363.2	2384	20.8	0.991275	0.705222	3351	2384	3351
98	383	40	-19.2688	-158.937	19.2688	1.58477	-1.78368	-2.29743	1.01831	0.97921	AM	2295.2	2324	28.8	0.987608	0.712574	3221	2324	3221
99	384	107	-20.1612	-157.341	20.1612	1.58926	-1.48877	-2.06239	0.961545	0.946385	AM	2209	2285	76	0.96674	0.712811	3099	2285	3099
100	385	111	-19.8671	-157.702	19.8671	1.58838	-1.43301	-1.88752	0.983555	0.981917	AM	2220.6	2299	78.4	0.965898	0.712873	3115	2299	3115
101	392	32	-8.98802	-157.981	8.98802	1.60488	-1.53179	-2.35036	1.29226	0.639943	AM	2322.2	2343	20.8	0.991122	0.703484	3301	2343	3301
102	394	108	-37.1124	-12.2851	37.1124	1.48014	-1.02857	0.677725	-0.521485	0.968467	AM	1152.2	1233	80.8	0.934469	0.670273	1719	1233	1719
103	395	92	-37.3005	-12.6781	37.3005	1.48264	-1.58504	-0.183969	-0.30893	0.886843	AM	1160	1228	68	0.944625	0.67052	1730	1228	1730
104	399	44	-49.3013	69.4849	49.3013	1.53619	0.237944	0.583543	-1.45064	-0.103714	AM	924.4	954	29.6	0.968973	0.625017	1479	954	1479
105	401	11	-53.0932	73.5169	53.0932	1.54019	-0.647103	0.882939	-2.16422	-0.14464	AM	796.8	804	7.2	0.991045	0.613395	1299	804	1299
106	402	105	71.0147	-8.38644	71.0147	1.28454	-0.62662	0.739607	-2.08396	0.0669724	AM	209.4	263	53.6	0.796198	0.562903	372	263	372
107	404	52	-20.5082	-29.3033	20.5082	1.3067	-1.64945	-0.159624	0.84623	0.0826102	AM	2231.4	2269	37.6	0.983429	0.71268	3131	2269	3131
108	405	297	45.9057	149.949	45.9057	1.22361	-0.243828	0.42993	-1.52795	0.50425	AM	884	1068	184	0.827715	0.643377	1374	1068	1374
109	406	242	46.948	151.996	46.948	1.17415	-0.664385	0.473938	-1.56532	0.653481	AM	889.8	1037	147.2	0.858052	0.639224	1392	1037	1392
110	407	215	47.337	152.478	47.337	1.16346	-1.12147	0.280391	-1.61577	0.647843	AM	898.4	1024	125.6	0.877344	0.641256	1401	1024	1401
111	409	209	47.746	153.013	47.746	1.13855	-1.15924	0.148318	-1.60872	0.625097	AM	886.2	1011	124.8	0.876558	0.637096	1391	1011	1391
112	410	130	48.0805	153.216	48.0805	1.12274	-1.21459	0.437622	-1.63424	0.603354	AM	918.2	999	80.8	0.919119	0.631934	1453	999	1453
113	411	54	7.11907	171.216	7.11907	1.53413	-1.46322	-2.11895	1.25219	1.59097	AM	2243.2	2280	36.8	0.98386	0.69947	3207	2280	3207
114	413	98	46.5209	150.869	46.5209	1.21151	-1.48818	-0.0690413	-1.51125	0.559446	AM	988.4	1050	61.6	0.941333	0.637266	1551	1050	1551
115	414	862	32.7463	-16.9991	32.7463	1.21182	-0.43532	0.59884	-0.100951	-0.280972	AM	833.4	1419	585.6	0.587315	0.69799	1194	1419	1194
116	415	212	32.5076	-16.5088	32.5076	1.19953	-1.59998	-0.313423	0.215187	-0.623793	AM	1284.2	1433	148.8	0.896162	0.689689	1862	1433	1862
117	416	395	33.0692	-16.3422	33.0692	1.21016	-1.28916	-0.266624	0.229958	-0.901173	AM	1133.6	1400	266.4	0.809714	0.692486	1637	1400	1637
118	418	167	17.0565	-25.1701	17.0565	1.26067	-0.415845	0.662035	0.502912	-1.37923	AM	2276.2	2397	120.8	0.949604	0.711313	3200	2397	3200
119	419	121	16.8455	-24.9678	16.8455	1.25654	-0.783249	-0.0302177	0.803375	-2.42373	AM	2310	2402	92	0.961699	0.709896	3254	2402	3254
120	421	122	16.5985	-24.2562	16.5985	1.23387	-0.655633	0.381877	0.641449	-1.87699	AM	2316.6	2407	90.4	0.962443	0.710396	3261	2407	3261
121	422	69	16.7372	-22.9314	16.7372	1.2025	-0.787109	-0.450054	0.764655	-3.14597	AM	2353.6	2404	50.4	0.979035	0.711057	3310	2404	3310
122	423	92	16.0983	-22.814	16.0983	1.19047	-0.483488	-0.462323	0.786201	-3.11459	AM	2349	2417	68	0.971866	0.710526	3306	2417	3306
123	424	81	15.218	-23.1606	15.218	1.19952	-0.729155	-0.411214	0.886605	-2.13442	AM	2367.2	2428	60.8	0.974959	0.70938	3337	2428	3337
124	425	145	15.0837	-23.6248	15.0837	1.21014	-0.344564	0.406823	0.747609	-1.48718	AM	2322	2430	108	0.955556	0.708791	3276	2430	3276
125	426	127	14.9283	-24.3843	14.9283	1.23469	-0.565979	0.89534	0.333033	-1.13444	AM	2339	2431	92	0.962155	0.709648	3296	2431	3296
126	427	88	14.8516	-24.7055	14.8516	1.24491	-1.14853	0.169113	0.466188	-1.44977	AM	2367	2431	64	0.973673	0.709532	3336	2431	3336
127	428	231	32.3094	-64.7672	32.3094	1.30331	-1.13568	-1.51676	0.657203	0.634802	AM	1277	1445	168	0.883737	0.687298	1858	1445	1858
128	429	46	16.7665	-24.745	16.7665	1.25191	-1.33331	-0.489376	0.749324	-2.25971	AM	2368.8	2404	35.2	0.985358	0.710711	3333	2404	3333
129	431	47	16.6182	-24.5878	16.6182	1.24841	-1.84349	-1.15077	0.760196	-2.18518	AM	2371.8	2407	35.2	0.985376	0.710971	3336	2407	3336
130	451	186	-16.494	-151.739	16.494	1.61316	-1.35027	-0.221559	1.08129	0.897349	AM	2270.6	2409	138.4	0.942549	0.709562	3200	2409	3200
131	460	226	-16.7465	-151.003	16.7465	1.61508	-1.08084	-0.103857	1.02711	0.893866	AM	2240.8	2404	163.2	0.932113	0.710688	3153	2404	3153
132	465	27	-17.6571	-150.629	17.6571	1.61506	-1.61911	-1.1318	1.01904	0.925951	AM	2363.4	2381	17.6	0.992608	0.712511	3317	2381	3317
133	479	182	-16.4422	-152.265	16.4422	1.61161	-1.61085	-0.48388	1.10898	0.925669	AM	2278.8	2410	131.2	0.94556	0.710792	3206	2410	3206
134	481	332	-17.5291	-149.834	17.5291	1.61753	-0.936145	0.305174	0.895677	0.855172	AM	2147.2	2384	236.8	0.900671	0.711936	3016	2384	3016
135	494	380	-16.822	-151.437	16.822	1.61356	-0.860993	0.185169	0.989821	0.975123	AM	2132.4	2402	269.6	0.88776	0.711987	2995	2402	2995
136	496	34	-15.1437	-147.57	15.1437	1.61688	-1.02646	-2.35036	1.14321	0.769945	AM	2406.6	2429	22.4	0.990778	0.71096	3385	2429	3385
137	499	12	-16.0685	-142.416	16.0685	1.60762	-1.37057	-2.37843	1.13149	0.62929	AM	2410.6	2417	6.4	0.997352	0.711721	3387	2417	3387
138	505	198	-16.623	-151.494	16.623	1.61368	-1.03816	-0.201901	1.03871	0.895527	AM	2264.6	2407	142.4	0.940839	0.71102	3185	2407	3185
139	507	637	-17.6775	-149.401	17.6775	1.61825	-0.332173	0.568689	0.745877	0.956997	AM	1914.4	2380	465.6	0.80437	0.707465	2706	2380	2706
140	509	30	-14.6287	-145.206	14.6287	1.6104	-1.51122	-2.24829	1.18813	0.668722	AM	2413.8	2433	19.2	0.992109	0.710359	3398	2433	3398
141	521	57	-17.0045	-149.567	17.0045	1.61917	-1.83597	-2.15942	1.0377	0.886286	AM	2359.6	2398	38.4	0.983987	0.712225	3313	2398	3313
142	528	49	-16.262	-151.816	16.262	1.61332	-1.66618	-2.47026	1.13054	0.913234	AM	2382	2414	32	0.986744	0.712108	3345	2414	3345
143	537	1	-57.0778	-26.6822	57.0778	1.47476	-1.65948	-4.5583	-1.82136	0.836321	AM	649.2	650	0.8	0.998769	0.601111	1080	650	1080
144	555	308	53.6664	-166.895	53.6664	1.0064	-0.050269	0.598462	-1.40416	0.683345	AM	599.4	781	181.6	0.767478	0.619215	968	781	968
145	558	140	-33.6478	-78.849	33.6478	1.20015	-1.21021	0.0371519	-0.224445	0.128577	AM	1264	1368	104	0.923977	0.682874	1851	1368	1851
146	559	113	-33.7675	-80.792	33.7675	1.23978	-1.18914	0.406823	-0.412008	0.202364	AM	1279.6	1362	82.4	0.939501	0.684278	1870	1362	1870
147	566	401	-14.3003	-170.718	14.3003	1.54554	-0.918155	-0.156215	1.08992	1.64693	AM	2173.2	2434	260.8	0.892851	0.717701	3028	2434	3028
148	568	217	-14.1722	-169.664	14.1722	1.55108	-1.77333	-0.224056	1.08677	1.68286	AM	2287.6	2434	146.4	0.939852	0.711983	3213	2434	3213
149	569	218	-14.1786	-169.62	14.1786	1.55116	-1.79147	-0.206763	1.1234	1.61075	AM	2289.2	2434	144.8	0.940509	0.712702	3212	2434	3212
150	570	380	-14.242	-169.468	14.242	1.55154	-1.17454	0.21488	1.00992	1.71984	AM	2181.2	2434	252.8	0.896138	0.715148	3050	2434	3050
151	574	14	10.3029	-109.217	10.3029	1.30735	-1.69521	-2.85501	1.35132	3.09982	AM	2372.2	2381	8.8	0.996304	0.705382	3363	2381	3363
152	575	35	-7.33933	72.4343	7.33933	1.39921	-1.31194	-1.88752	1.21832	1.29353	AM	2266.4	2288	21.6	0.990559	0.700587	3235	2288	3235
153	577	98	0.284458	174.113	0.284458	1.5229	-0.650497	-2.13889	1.28848	0.766926	AM	1972.2	2041	68.8	0.966291	0.681008	2896	2041	2896
154	578	314	-13.7667	-177.105	13.7667	1.50939	-0.892866	-0.183969	1.13568	1.45457	AM	2220.2	2433	212.8	0.912536	0.712287	3117	2433	3117
155	593	175	49.1207	154.526	49.1207	1.03407	-1.09641	0.283986	-1.6449	0.538251	AM	857	961	104	0.891779	0.63154	1357	961	1357
156	594	37	1.85074	-157.353	1.85074	1.59694	-0.569497	-2.04452	1.25278	1.15463	AM	2070.6	2093	22.4	0.989298	0.687222	3013	2093	3013
157	597	877	45.076	147.877	45.076	1.2188	-0.00835517	0.523787	-1.42855	0.340523	AM	560.2	1089	528.8	0.514417	0.684841	818	1089	818
158	600	138	50.8624	155.57	50.8624	0.802287	-0.896619	0.760852	-1.859	0.275786	AM	802	894	92	0.897092	0.616449	1301	894	1301
159	604	85	-0.52847	166.934	0.52847	1.48579	-1.4649	-1.43939	1.25127	0.997934	AM	1986.6	2049	62.4	0.969546	0.680576	2919	2049	2919
160	606	289	-12.5032	177.08	12.5032	1.48803	-1.24298	-0.769238	1.1952	1.59223	AM	2207.2	2424	216.8	0.910561	0.703827	3136	2424	3136
161	627	545	-43.9385	-176.525	43.9385	1.48624	-0.405752	-0.590233	-0.52521	0.178766	AM	771.8	1115	343.2	0.692197	0.655178	1178	1115	1178
162	678	174	52.3558	175.919	52.3558	1.27568	-1.50472	-0.100713	-1.44362	0.0418836	AM	724.4	834	109.6	0.868585	0.613898	1180	834	1180
163	680	134	18.1164	145.767	18.1164	1.46095	-1.23788	-0.21783	1.12324	0.826974	AM	2266.8	2366	99.2	0.958073	0.711041	3188	2366	3188
164	694	37	17.3682	-87.8571	17.3682	0.649352	-0.945694	-2.24829	1.14479	0.800236	AM	2363.4	2389	25.6	0.989284	0.712082	3319	2389	3319
165	695	59	17.3498	-87.5378	17.3498	0.803009	-1.80521	-2.85501	1.17167	0.854811	AM	2349.8	2389	39.2	0.983591	0.712709	3297	2389	3297
166	700	263	19.6846	-80.0403	19.6846	1.19933	-1.32407	-2.47026	1.15647	0.386427	AM	2121.4	2307	185.6	0.919549	0.713315	2974	2307	2974
167	706	26	4.6838	-160.38	4.6838	1.59765	-1.58507	-2.11895	1.20935	1.25367	AM	2176	2192	16	0.992701	0.69432	3134	2192	3134
168	742	112	18.7722	145.668	18.7722	1.45623	-1.24489	0.161299	0.964203	0.830932	AM	2261.4	2343	81.6	0.965173	0.711804	3177	2343	3177
169	743	53	14.8525	145.559	14.8525	1.48073	-1.78029	-1.01976	1.23611	1.01473	AM	2392.6	2431	38.4	0.984204	0.70976	3371	2431	3371
170	747	119	17.5996	145.833	17.5996	1.4647	-1.60238	-0.0397201	1.08877	0.86692	AM	2298.8	2382	83.2	0.965071	0.712585	3226	2382	3226
171	748	101	16.3522	145.677	16.3522	1.47175	-1.32965	0.0268063	1.11433	1.00841	AM	2337.6	2412	74.4	0.969154	0.710733	3289	2412	3289
172	753	60	19.6831	145.419	19.6831	1.44902	-1.51229	0.085073	1.06804	0.69866	AM	2264.6	2307	42.4	0.981621	0.712811	3177	2307	3177
173	780	475	13.4435	144.777	13.4435	1.47252	-0.523054	-0.437999	1.22164	1.13018	AM	2096	2432	336	0.861842	0.708827	2957	2432	2957
174	844	277	14.1574	145.214	14.1574	1.4793	-1.05475	-0.291003	1.20125	1.07261	AM	2236.4	2434	197.6	0.918817	0.709293	3153	2434	3153
175	845	248	15.1891	145.754	15.1891	1.47913	-0.963192	-0.329272	1.22795	1.01677	AM	2249.8	2429	179.2	0.926225	0.709492	3171	2429	3171
176	854	181	15.0134	145.632	15.0134	1.47963	-1.01236	-0.962558	1.24431	1.01506	AM	2299.6	2430	130.4	0.946337	0.709753	3240	2430	3240
177	903	24	-2.81264	-171.673	2.81264	1.57032	-1.63778	-2.91482	1.3162	-0.393196	AM	2111.6	2126	14.4	0.993227	0.689615	3062	2126	3062
178	905	23	-4.51477	-172.183	4.51477	1.56389	-1.75982	-2.53908	1.34206	0.291359	AM	2171.6	2186	14.4	0.993413	0.694024	3129	2186	3129
179	908	19	-3.12749	-171.085	3.12749	1.57172	-1.82143	-2.79999	1.32777	0.00182665	AM	2126.6	2137	10.4	0.995133	0.690455	3080	2137	3080
180	910	18	-4.4554	-171.244	4.4554	1.56769	-1.7279	-2.50381	1.34615	0.191478	AM	2173.6	2184	10.4	0.995238	0.693997	3132	2184	3132
181	921	464	36.588	27.1683	36.588	0.545849	-1.28444	-0.0630763	0.230591	-0.272729	AM	929.6	1248	318.4	0.744872	0.673623	1380	1248	1380
182	925	80	28.6372	-112.83	28.6372	0.538629	-1.31222	-0.309163	0.481699	-2.62519	AM	1653	1713	60	0.964974	0.700424	2360	1713	2360
183	927	123	28.702	-112.578	28.702	0.67685	-1.28745	-0.297931	0.511944	-2.49109	AM	1616	1708	92	0.946136	0.699567	2310	1708	2310
184	930	74	27.4416	-111.88	27.4416	0.681643	-1.65909	-0.896325	0.722947	-2.13573	AM	1751.2	1808	56.8	0.968584	0.703293	2490	1808	2490
185	931	135	27.2186	-112.074	27.2186	0.315682	-1.37991	-0.739499	0.705062	-2.15301	AM	1721	1825	104	0.943014	0.701876	2452	1825	2452
186	933	118	26.1199	-111.274	26.1199	0.205745	-1.77921	-0.654951	0.651153	-1.84676	AM	1822.2	1911	88.8	0.953532	0.705732	2582	1911	2582
187	936	120	25.6833	-111.035	25.6833	0.506344	-1.5102	-0.857557	0.704842	-1.78553	AM	1853.6	1944	90.4	0.953498	0.706402	2624	1944	2624
188	971	18	-46.0981	50.2346	46.0981	1.45217	-1.12651	0.0738078	-1.26771	1.21018	AM	1050.8	1062	11.2	0.989454	0.638396	1646	1062	1646
189	972	19	-46.4118	51.7591	46.4118	1.46082	-0.891005	0.1934	-1.30614	1.21607	AM	1041	1053	12	0.988604	0.637087	1634	1053	1634
190	973	31	-37.8363	77.5566	37.8363	1.5162	-1.19804	0.099291	-0.378495	0.410141	AM	1191.8	1215	23.2	0.980905	0.670681	1777	1215	1777
191	974	11	-38.7222	77.523	38.7222	1.51609	-1.71956	-0.698415	-0.287537	0.270533	AM	1188.2	1197	8.8	0.992648	0.667903	1779	1197	1779
192	975	153	-52.5436	169.162	52.5436	1.44046	-0.986283	-0.148327	-1.05654	0.512267	AM	723.6	826	102.4	0.876029	0.608579	1189	826	1189
193	982	129	49.4235	154.759	49.4235	0.985999	-0.593187	0.369321	-1.67044	0.526255	AM	865.2	950	84.8	0.910737	0.623343	1388	950	1388
194	983	106	48.8219	154.109	48.8219	1.06062	-0.9704	0.143203	-1.66169	0.573198	AM	909.6	972	62.4	0.935802	0.630791	1442	972	1442
195	984	4103	-21.3066	165.7	21.3066	1.25575	0.513718	0.538394	0.67027	0.850246	AM	-645.6	2228	2873.6	0	0.661475	-976	2228	976
196	1032	2492	12.2967	92.7856	12.2967	0.918596	0.172547	-0.0079334	1.16652	1.40125	AM	662.6	2421	1758.4	0.273689	0.712473	930	2421	930
197	1034	1757	-4.92375	150.62	4.92375	1.24484	0.794582	0.79268	0.960746	1.6128	AM	1049.8	2201	1151.2	0.476965	0.742958	1413	2201	1413
198	1048	982	-20.2836	57.572	20.2836	1.4064	-0.16398	0.0866673	0.671256	0.789481	AM	1600.6	2279	678.4	0.702326	0.722619	2215	2279	2215
199	1054	1730	7.52546	93.5991	7.52546	1.1649	-0.187107	-0.115508	1.18455	1.31894	AM	1042.2	2295	1252.8	0.454118	0.673256	1548	2295	1548
200	1058	11986	11.7364	122.866	11.7364	1.17087	1.3218	0.972675	1.06249	1.2708	AM	-5613.4	2413	8026.4	0	0.654777	-8573	2413	8573
201	1059	266	-19.7167	63.4213	19.7167	1.45764	-0.990579	-0.462323	0.854537	0.28258	AM	2110.6	2305	194.4	0.915662	0.710879	2969	2305	2969
202	1061	267	-10.9397	166.248	10.9397	1.42499	-0.380588	0.0515468	1.18782	1.95114	AM	2221	2397	176	0.926575	0.709585	3130	2397	3130
203	1063	2399	-8.14116	158.307	8.14116	1.35365	0.711738	0.886683	1.05499	1.58094	AM	738.4	2316	1577.6	0.318826	0.816814	904	2316	904
204	1067	397	21.758	-71.8243	21.758	1.27346	-0.349879	-1.69316	1.10116	-0.185527	AM	1916.6	2203	286.4	0.869995	0.711169	2695	2203	2695
205	1071	1178	-16.2122	167.723	16.2122	1.39974	0.3902	0.628451	0.943719	1.46055	AM	1657.4	2415	757.6	0.686294	0.747587	2217	2415	2217
206	1075	684	-12.824	45.1439	12.824	1.15828	-0.637903	-0.101759	0.978801	0.541024	AM	1932	2428	496	0.795717	0.703825	2745	2428	2745
207	1312	69	-27.1198	-109.355	27.1198	1.52367	-0.869687	-0.267956	0.457097	0.347307	AM	1781	1833	52	0.971631	0.704509	2528	1833	2528
208	1313	35	-26.3235	-79.9752	26.3235	1.26804	-1.76876	-0.31771	-0.0431885	-1.90743	AM	1869.4	1895	25.6	0.986491	0.707035	2644	1895	2644
209	1500	294	12.9519	-81.5232	12.9519	0.980131	-1.21259	-0.506134	1.17071	0.799862	AM	2209	2429	220	0.909428	0.704625	3135	2429	3135
210	10128	499	-54.332	-67.4014	54.332	0.615738	0.544669	0.464807	-1.23542	-0.779337	AM	410.2	755	344.8	0.543311	0.554324	740	755	740
211	10674	467	62.0503	-6.86364	62.0503	1.19857	-0.20956	0.0930081	-1.1224	1.3899	AM	238.4	480	241.6	0.496667	0.675354	353	480	353
212	11474	737	35.9232	14.399	35.9232	1.03371	-0.676753	-0.728995	0.268645	-0.648408	AM	795.4	1269	473.6	0.626793	0.70265	1132	1269	1132
213	3	268	-10.4853	105.637	10.4853	1.34276	-0.924942	-0.502375	0.848236	0.985565	EM	39	40	1	0.975	0.0125201	3115	40	3115
214	125	62	-12.1636	96.8733	12.1636	1.38492	-1.48608	-2.24829	1.14918	0.996208	EM	41	42	1	0.97619	0.012206	3359	42	3359
215	127	311	-31.553	159.077	31.553	1.19036	-1.53458	-0.332193	0.31082	0.721365	EM	54	57	3	0.947368	0.0292842	1844	57	1844
216	128	192	-29.0326	167.952	29.0326	1.35409	-1.30758	-0.598806	0.327598	0.455396	EM	56	56	0	1	0.0253853	2206	56	2206
217	129	77	-54.6284	158.864	54.6284	1.41556	-0.936305	-0.431204	-1.33918	0.142207	EM	50	50	0	1	0.0437828	1142	50	1142
218	131	183	39.6991	-31.1052	39.6991	1.40641	-1.54052	-0.0464508	0.0894212	0.553478	EM	52	57	5	0.912281	0.0326223	1594	57	1594
219	132	229	39.4419	-31.2025	39.4419	1.40762	-0.922072	0.127625	0.0676551	0.746025	EM	51	57	6	0.894737	0.0329032	1550	57	1550
220	133	253	38.5782	-28.7013	38.5782	1.3861	-0.861884	0.222765	0.0882479	0.476599	EM	50	57	7	0.877193	0.0324675	1540	57	1540
221	134	257	38.4695	-28.3336	38.4695	1.38084	-0.584902	0.766804	0.0532544	0.508431	EM	50	57	7	0.877193	0.0325098	1538	57	1538
222	135	149	39.0523	-28.0113	39.0523	1.37923	-1.1693	-0.432897	0.120522	0.288415	EM	53	57	4	0.929825	0.0323961	1636	57	1636
223	136	236	38.6372	-28.0292	38.6372	1.3779	-0.761426	0.226674	0.0704534	0.47133	EM	50	57	7	0.877193	0.0321337	1556	57	1556
224	137	263	38.7239	-27.2123	38.7239	1.37039	-0.615748	0.212895	0.120413	0.359898	EM	51	57	6	0.894737	0.0333988	1527	57	1527
225	138	287	37.7954	-25.4819	37.7954	1.35103	-0.433825	0.250928	0.050649	0.218515	EM	50	57	7	0.877193	0.0328515	1522	57	1522
226	139	214	36.9713	-25.0998	36.9713	1.35214	-1.03208	-0.188705	0.108661	-0.107522	EM	52	57	5	0.912281	0.0321583	1617	57	1617
227	145	658	27.7465	-18.0066	27.7465	1.11738	-0.727656	0.468017	0.207401	-1.36203	EM	40	55	15	0.727273	0.0213447	1874	55	1874
228	146	831	28.6899	-17.8583	28.6899	1.13291	-0.445175	0.806242	0.00112217	-0.989889	EM	40	56	16	0.714286	0.0249532	1603	56	1603
229	147	838	28.1174	-17.2326	28.1174	1.09287	-0.637286	0.463887	0.18156	-1.30969	EM	37	56	19	0.660714	0.022343	1656	56	1656
230	148	1294	28.2911	-16.5563	28.2911	1.06539	-0.13819	1.08863	-0.0187349	-1.12812	EM	29	56	27	0.517857	0.0245555	1181	56	1181
231	149	1123	27.9548	-15.5932	27.9548	0.994863	-0.21478	0.649852	0.201051	-1.50088	EM	26	55	29	0.472727	0.0187455	1387	55	1387
232	150	718	28.4061	-14.0365	28.4061	0.864687	-0.196938	0.0590474	0.419415	-2.38862	EM	47	56	9	0.839286	0.0269341	1745	56	1745
233	151	674	29.0245	-13.6418	29.0245	0.914139	-0.406088	-0.0474177	0.361055	-2.23249	EM	48	56	8	0.857143	0.0278422	1724	56	1724
234	155	103	-1.3784	-89.6787	1.3784	1.28611	-1.15321	-0.883158	0.792786	-0.669693	EM	35	35	0	1	0.0119454	2930	35	2930
235	156	173	-0.385734	-91.5129	0.385734	1.32163	-0.474137	0.458807	0.772378	-1.35978	EM	34	34	0	1	0.0120354	2825	34	2825
236	157	237	-1.2936	-90.4353	1.2936	1.3012	-0.853632	-0.187518	0.737854	-0.834183	EM	35	35	0	1	0.0125313	2793	35	2793
237	158	55	0.325229	-89.9568	0.325229	1.29619	-1.5718	-1.57662	0.881434	-1.38346	EM	34	34	0	1	0.0115607	2941	34	2941
238	159	362	-0.559293	-91.1843	0.559293	1.3105	0.108287	0.56034	0.74227	-1.32585	EM	34	35	1	0.971429	0.012869	2642	35	2642
239	160	57	0.332085	-90.4757	0.332085	1.30522	-0.941547	-0.561043	0.886765	-1.07007	EM	34	34	0	1	0.0115646	2940	34	2940
240	161	175	0.586845	-90.757	0.586845	1.31177	-1.17105	-0.114441	0.827877	-0.858194	EM	35	35	0	1	0.0123631	2831	35	2831
241	162	112	-0.610811	-90.6658	0.610811	1.30811	-1.52462	-0.349987	0.729675	-1.84765	EM	35	35	0	1	0.0120898	2895	35	2895
242	163	291	-0.826798	-89.4306	0.826798	1.27955	-0.517465	-0.0283328	0.786414	-0.585378	EM	35	35	0	1	0.0128535	2723	35	2723
243	164	413	-0.627248	-90.3584	0.627248	1.29902	-0.35117	0.088258	0.75975	-1.55092	EM	34	35	1	0.971429	0.0131072	2594	35	2594
244	165	78	-0.818429	-90.0588	0.818429	1.29591	-1.42765	-0.723803	0.788992	-1.05976	EM	35	35	0	1	0.011921	2936	35	2936
245	166	291	-0.266245	-90.7125	0.266245	1.30665	-0.50863	0.123864	0.812821	-1.69655	EM	34	34	0	1	0.0125833	2702	34	2702
246	171	574	19.5981	-155.518	19.5981	1.53193	0.341243	1.17911	0.0777848	0.826495	EM	47	48	1	0.979167	0.0176228	2667	48	2667
247	172	644	22.0584	-159.524	22.0584	1.52966	-0.239788	0.506272	0.540615	0.823431	EM	50	51	1	0.980392	0.0206186	2425	51	2425
248	173	69	20.5476	-156.609	20.5476	1.53501	-0.977626	-0.35149	0.767891	0.226736	EM	49	49	0	1	0.0157506	3111	49	3111
249	176	380	20.835	-156.927	20.835	1.53517	-0.641735	0.209573	0.690261	0.386494	EM	49	50	1	0.98	0.0176132	2782	50	2782
250	180	652	20.7904	-156.337	20.7904	1.53213	-0.159977	0.960486	0.416247	0.760327	EM	48	50	2	0.96	0.0191083	2512	50	2512
251	181	31	28.2081	-177.367	28.2081	1.50433	-1.82728	-2.18058	0.715615	0.559625	EM	56	56	0	1	0.0228292	2453	56	2453
252	183	503	21.1332	-157.015	21.1332	1.53366	-0.460315	0.476201	0.683133	0.61019	EM	49	50	1	0.98	0.0185888	2636	50	2636
253	186	100	21.8966	-160.152	21.8966	1.53071	-0.823464	-0.424476	0.775675	-0.393402	EM	51	51	0	1	0.0170969	2983	51	2983
254	187	605	21.4587	-157.973	21.4587	1.53318	-0.216872	0.359215	0.738332	0.757429	EM	49	50	1	0.98	0.0195141	2511	50	2511
255	189	904	64.9907	-18.5941	64.9907	1.28807	1.01054	0.698323	-1.67556	0.180205	EM	15	44	29	0.340909	0	-216	44	216
256	202	1491	-21.1333	55.5327	21.1333	1.38676	-0.077076	0.957349	0.157433	0.6927	EM	45	50	5	0.9	0.0273058	1648	50	1648
257	203	57	-7.99629	-140.687	7.99629	1.57945	-1.28388	-0.192279	1.04953	0.36647	EM	37	38	1	0.973684	0.0114233	3239	38	3239
258	206	36	-7.91764	-140.57	7.91764	1.57903	-1.74879	-0.266624	1.10427	-0.0549173	EM	37	38	1	0.973684	0.0113601	3257	38	3257
259	207	283	-9.77478	-139.014	9.77478	1.58028	-0.682176	0.357606	0.924127	0.833066	EM	38	40	2	0.95	0.0123417	3079	40	3079
260	211	303	-8.86624	-140.139	8.86624	1.58053	-0.658179	0.338547	0.936819	0.769143	EM	36	39	3	0.923077	0.011893	3027	39	3027
261	212	188	-9.94499	-139.089	9.94499	1.58148	-1.11956	0.111687	0.983017	0.715251	EM	38	40	2	0.95	0.0119497	3180	40	3180
262	213	202	-8.90932	-139.552	8.90932	1.57949	-1.04846	0.112455	1.02865	0.731489	EM	37	39	2	0.948718	0.0118249	3129	39	3129
263	214	200	-9.39786	-140.074	9.39786	1.58239	-0.998112	0.151948	1.01778	0.792987	EM	37	39	2	0.948718	0.0117535	3148	39	3148
264	217	87	-24.3767	-128.323	24.3767	1.59742	-1.25997	-2.01012	0.735601	0.551665	EM	52	53	1	0.981132	0.0186916	2782	53	2782
265	220	27	11.2942	166.876	11.2942	1.52824	-1.66063	-2.47026	1.26802	0.955933	EM	40	41	1	0.97561	0.0118448	3377	41	3377
266	237	636	29.9723	129.923	29.9723	1.18216	-1.59269	-0.133913	0.32852	1.4319	EM	49	56	7	0.875	0.0293941	1667	56	1667
267	238	767	29.8488	129.871	29.8488	1.1861	-1.32505	0.161299	0.247434	1.46454	EM	48	56	8	0.857143	0.0309877	1549	56	1549
268	241	413	29.6412	129.713	29.6412	1.19183	-1.37776	0.0268063	0.354785	1.451	EM	48	56	8	0.857143	0.024961	1923	56	1923
269	242	549	29.4594	129.602	29.4594	1.19679	-1.76325	-0.181613	0.400042	1.41392	EM	51	56	5	0.910714	0.0282392	1806	56	1806
270	244	663	29.1466	129.208	29.1466	1.20321	-1.78606	-0.652615	0.501754	1.29943	EM	51	56	5	0.910714	0.0295824	1724	56	1724
271	247	696	28.323	129.972	28.323	1.23282	-1.17514	-0.876668	0.646023	1.31351	EM	53	56	3	0.946429	0.0298255	1777	56	1777
272	277	261	-9.42548	46.3688	9.42548	1.20749	-0.877304	-2.29743	1.13203	0.112592	EM	38	39	1	0.974359	0.0123017	3089	39	3089
273	278	136	-9.73086	46.5115	9.73086	1.21416	-1.64273	-2.15942	1.13965	0.0768285	EM	39	40	1	0.975	0.012093	3225	40	3225
274	279	131	-9.72632	47.5732	9.72632	1.24294	-1.83466	-2.57625	1.15113	0.271798	EM	39	40	1	0.975	0.0120743	3230	40	3230
275	280	135	-10.0866	47.7417	10.0866	1.24729	-1.67126	-1.97737	1.14121	0.0693138	EM	39	40	1	0.975	0.0120482	3237	40	3237
276	283	77	-10.1593	51.1656	10.1593	1.31731	-1.7247	-2.35036	1.11498	0.26988	EM	40	40	0	1	0.0121286	3298	40	3298
277	285	25	-16.6031	59.5873	16.6031	1.42124	-1.81032	-2.24829	1.03481	0.147004	EM	45	46	1	0.978261	0.0134008	3358	46	3358
278	289	81	-7.12964	56.28	7.12964	1.37376	-1.69852	-2.35036	1.15403	0.919113	EM	38	38	0	1	0.0119459	3181	38	3181
279	296	1237	24.2598	-76.6441	24.2598	0.836439	0.4135	-1.17029	0.987544	0.261517	EM	44	53	9	0.830189	0.0267803	1643	53	1643
280	327	621	17.6315	-63.2375	17.6315	1.24292	-1.59212	0.0498688	0.957588	0.306905	EM	43	47	4	0.914894	0.0157856	2724	47	2724
281	331	539	17.4908	-62.9763	17.4908	1.23848	-1.44835	-0.144974	1.10039	0.32775	EM	41	46	5	0.891304	0.0145856	2811	46	2811
282	334	1471	13.8984	-60.9668	13.8984	1.09654	-0.490366	0.154839	1.10127	1.03376	EM	34	43	9	0.790698	0.0173469	1960	43	1960
283	335	608	18.0617	-63.0627	18.0617	1.25278	-1.04684	-0.390193	1.12082	0.159335	EM	42	47	5	0.893617	0.0154582	2717	47	2717
284	348	153	18.7918	-110.975	18.7918	1.14929	-0.932636	0.21488	0.819963	-1.129	EM	48	48	0	1	0.0153061	3136	48	3136
285	349	10	19.31	-110.803	19.31	1.12574	-1.71384	-4.5583	0.928328	-1.30639	EM	48	48	0	1	0.0147783	3248	48	3248
286	350	42	18.3568	-114.724	18.3568	1.22766	-1.48381	-0.657295	0.864525	-2.21362	EM	47	47	0	1	0.0143863	3267	47	3267
287	351	150	29.0398	-118.285	29.0398	1.04032	-0.753194	0.369321	0.155836	-2.2446	EM	53	56	3	0.946429	0.023587	2247	56	2247
288	352	78	-49.6862	178.774	49.6862	1.4728	-1.45486	-0.493065	-0.927612	-0.0868905	EM	53	53	0	1	0.037193	1425	53	1425
289	354	26	3.85111	-159.297	3.85111	1.59683	-1.36454	-2.20242	1.20854	0.772245	EM	35	36	1	0.972222	0.0112867	3101	36	3101
290	355	75	8.62158	150.926	8.62158	1.44379	-1.74773	-2.35036	1.24677	1.54201	EM	38	39	1	0.974359	0.0117067	3246	39	3246
291	356	96	-40.3188	-9.94232	40.3188	1.4672	-1.11875	0.131366	-0.650587	1.56277	EM	56	57	1	0.982456	0.0334528	1674	57	1674
292	358	23	-9.95743	-150.211	9.95743	1.61021	-1.77788	-2.29743	1.29389	0.312753	EM	39	40	1	0.975	0.0116592	3345	40	3345
293	359	301	-19.0524	-169.859	19.0524	1.54	-0.7351	-1.41778	0.937646	1.12637	EM	47	48	1	0.979167	0.0158089	2973	48	2973
294	361	231	5.52886	-87.0619	5.52886	1.16287	-1.43054	-0.18515	0.897763	1.45937	EM	37	37	0	1	0.0124831	2964	37	2964
295	362	177	-29.3809	-177.987	29.3809	1.47305	-1.33567	-0.220313	0.496595	0.882478	EM	56	56	0	1	0.0256176	2186	56	2186
296	363	546	1.61539	7.39705	1.61539	1.01136	-0.917571	0.149045	0.921717	1.08096	EM	33	35	2	0.942857	0.0132212	2496	35	2496
297	364	1100	0.238989	6.60226	0.238989	1.05275	-0.393385	0.657535	0.696826	1.26523	EM	31	34	3	0.911765	0.0163848	1892	34	1892
298	365	379	-1.43572	5.62983	1.43572	1.10492	-1.37097	-0.137212	0.292053	0.989638	EM	35	35	0	1	0.0131777	2656	35	2656
299	366	24	-46.6358	37.9408	46.6358	1.39227	-1.24767	-0.090336	-1.21507	1.19043	EM	55	55	0	1	0.0339088	1622	55	1622
300	367	32	-46.907	37.7404	46.907	1.3934	-0.702963	0.33189	-1.325	1.21574	EM	55	55	0	1	0.0343107	1603	55	1603
301	368	285	-21.2346	-159.778	21.2346	1.57866	-1.13121	-0.225308	0.815604	0.980579	EM	48	50	2	0.96	0.0168658	2846	50	2846
302	370	50	-7.94351	-14.367	7.94351	1.37207	-1.02471	0.0786583	0.445999	-1.89879	EM	38	38	0	1	0.0117175	3243	38	3243
303	375	38	19.2921	166.635	19.2921	1.52859	-1.7444	-2.70161	1.17556	-0.0708453	EM	47	48	1	0.979167	0.0145872	3222	48	3222
304	377	400	12.1845	-68.2896	12.1845	0.846357	-0.722226	-0.835912	1.2904	-0.681778	EM	38	42	4	0.904762	0.0125786	3021	42	3021
305	378	565	12.1941	-68.9726	12.1941	0.792037	-0.590793	-0.441422	1.25596	-0.59198	EM	38	42	4	0.904762	0.0133053	2856	42	2856
306	379	59	-18.8668	-159.776	18.8668	1.58213	-1.48865	-1.30669	1.0333	1.02076	EM	47	48	1	0.979167	0.0145736	3225	48	3225
307	380	128	-19.9957	-158.114	19.9957	1.58669	-1.38112	-1.50862	0.95978	0.982786	EM	48	49	1	0.979592	0.015539	3089	49	3089
308	381	149	-21.9281	-157.919	21.9281	1.58463	-1.23482	-1.00404	0.805361	0.954631	EM	50	51	1	0.980392	0.017059	2931	51	2931
309	382	31	-10.4199	-161.001	10.4199	1.59222	-1.76419	-2.24829	1.29027	1.1323	EM	39	40	1	0.975	0.0116383	3351	40	3351
310	383	40	-19.2688	-158.937	19.2688	1.58477	-1.78368	-2.29743	1.01831	0.97921	EM	48	48	0	1	0.0149022	3221	48	3221
311	384	107	-20.1612	-157.341	20.1612	1.58926	-1.48877	-2.06239	0.961545	0.946385	EM	48	49	1	0.979592	0.0154889	3099	49	3099
312	385	111	-19.8671	-157.702	19.8671	1.58838	-1.43301	-1.88752	0.983555	0.981917	EM	48	49	1	0.979592	0.0154093	3115	49	3115
313	392	32	-8.98802	-157.981	8.98802	1.60488	-1.53179	-2.35036	1.29226	0.639943	EM	38	39	1	0.974359	0.0115117	3301	39	3301
314	394	108	-37.1124	-12.2851	37.1124	1.48014	-1.02857	0.677725	-0.521485	0.968467	EM	56	57	1	0.982456	0.0325771	1719	57	1719
315	395	92	-37.3005	-12.6781	37.3005	1.48264	-1.58504	-0.183969	-0.30893	0.886843	EM	56	57	1	0.982456	0.0323699	1730	57	1730
316	399	44	-49.3013	69.4849	49.3013	1.53619	0.237944	0.583543	-1.45064	-0.103714	EM	53	53	0	1	0.035835	1479	53	1479
317	401	11	-53.0932	73.5169	53.0932	1.54019	-0.647103	0.882939	-2.16422	-0.14464	EM	51	51	0	1	0.039261	1299	51	1299
318	402	105	71.0147	-8.38644	71.0147	1.28454	-0.62662	0.739607	-2.08396	0.0669724	EM	33	41	8	0.804878	0.0887097	372	41	372
319	404	52	-20.5082	-29.3033	20.5082	1.3067	-1.64945	-0.159624	0.84623	0.0826102	EM	49	49	0	1	0.01565	3131	49	3131
320	405	297	45.9057	149.949	45.9057	1.22361	-0.243828	0.42993	-1.52795	0.50425	EM	38	55	17	0.690909	0.0276565	1374	55	1374
321	406	242	46.948	151.996	46.948	1.17415	-0.664385	0.473938	-1.56532	0.653481	EM	38	55	17	0.690909	0.0272989	1392	55	1392
322	407	215	47.337	152.478	47.337	1.16346	-1.12147	0.280391	-1.61577	0.647843	EM	37	54	17	0.685185	0.0264097	1401	54	1401
323	409	209	47.746	153.013	47.746	1.13855	-1.15924	0.148318	-1.60872	0.625097	EM	38	54	16	0.703704	0.0273185	1391	54	1391
324	410	130	48.0805	153.216	48.0805	1.12274	-1.21459	0.437622	-1.63424	0.603354	EM	46	54	8	0.851852	0.0316586	1453	54	1453
325	411	54	7.11907	171.216	7.11907	1.53413	-1.46322	-2.11895	1.25219	1.59097	EM	36	38	2	0.947368	0.0112254	3207	38	3207
326	413	98	46.5209	150.869	46.5209	1.21151	-1.48818	-0.0690413	-1.51125	0.559446	EM	44	55	11	0.8	0.0283688	1551	55	1551
327	414	862	32.7463	-16.9991	32.7463	1.21182	-0.43532	0.59884	-0.100951	-0.280972	EM	48	57	9	0.842105	0.040201	1194	57	1194
328	415	212	32.5076	-16.5088	32.5076	1.19953	-1.59998	-0.313423	0.215187	-0.623793	EM	57	57	0	1	0.0306122	1862	57	1862
329	416	395	33.0692	-16.3422	33.0692	1.21016	-1.28916	-0.266624	0.229958	-0.901173	EM	54	57	3	0.947368	0.0329872	1637	57	1637
330	418	167	17.0565	-25.1701	17.0565	1.26067	-0.415845	0.662035	0.502912	-1.37923	EM	45	46	1	0.978261	0.0140625	3200	46	3200
331	419	121	16.8455	-24.9678	16.8455	1.25654	-0.783249	-0.0302177	0.803375	-2.42373	EM	46	46	0	1	0.0141364	3254	46	3254
332	421	122	16.5985	-24.2562	16.5985	1.23387	-0.655633	0.381877	0.641449	-1.87699	EM	46	46	0	1	0.0141061	3261	46	3261
333	422	69	16.7372	-22.9314	16.7372	1.2025	-0.787109	-0.450054	0.764655	-3.14597	EM	46	46	0	1	0.0138973	3310	46	3310
334	423	92	16.0983	-22.814	16.0983	1.19047	-0.483488	-0.462323	0.786201	-3.11459	EM	45	45	0	1	0.0136116	3306	45	3306
335	424	81	15.218	-23.1606	15.218	1.19952	-0.729155	-0.411214	0.886605	-2.13442	EM	44	44	0	1	0.0131855	3337	44	3337
336	425	145	15.0837	-23.6248	15.0837	1.21014	-0.344564	0.406823	0.747609	-1.48718	EM	44	44	0	1	0.013431	3276	44	3276
337	426	127	14.9283	-24.3843	14.9283	1.23469	-0.565979	0.89534	0.333033	-1.13444	EM	43	44	1	0.977273	0.0130461	3296	44	3296
338	427	88	14.8516	-24.7055	14.8516	1.24491	-1.14853	0.169113	0.466188	-1.44977	EM	43	44	1	0.977273	0.0128897	3336	44	3336
339	428	231	32.3094	-64.7672	32.3094	1.30331	-1.13568	-1.51676	0.657203	0.634802	EM	56	57	1	0.982456	0.0301399	1858	57	1858
340	429	46	16.7665	-24.745	16.7665	1.25191	-1.33331	-0.489376	0.749324	-2.25971	EM	45	46	1	0.978261	0.0135014	3333	46	3333
341	431	47	16.6182	-24.5878	16.6182	1.24841	-1.84349	-1.15077	0.760196	-2.18518	EM	46	46	0	1	0.013789	3336	46	3336
342	451	186	-16.494	-151.739	16.494	1.61316	-1.35027	-0.221559	1.08129	0.897349	EM	44	45	1	0.977778	0.01375	3200	45	3200
343	460	226	-16.7465	-151.003	16.7465	1.61508	-1.08084	-0.103857	1.02711	0.893866	EM	45	46	1	0.978261	0.0142721	3153	46	3153
344	465	27	-17.6571	-150.629	17.6571	1.61506	-1.61911	-1.1318	1.01904	0.925951	EM	46	47	1	0.978723	0.013868	3317	47	3317
345	479	182	-16.4422	-152.265	16.4422	1.61161	-1.61085	-0.48388	1.10898	0.925669	EM	44	45	1	0.977778	0.0137243	3206	45	3206
346	481	332	-17.5291	-149.834	17.5291	1.61753	-0.936145	0.305174	0.895677	0.855172	EM	43	46	3	0.934783	0.0142573	3016	46	3016
347	494	380	-16.822	-151.437	16.822	1.61356	-0.860993	0.185169	0.989821	0.975123	EM	42	46	4	0.913043	0.0140234	2995	46	2995
348	496	34	-15.1437	-147.57	15.1437	1.61688	-1.02646	-2.35036	1.14321	0.769945	EM	43	44	1	0.977273	0.0127031	3385	44	3385
349	499	12	-16.0685	-142.416	16.0685	1.60762	-1.37057	-2.37843	1.13149	0.62929	EM	44	45	1	0.977778	0.0129908	3387	45	3387
350	505	198	-16.623	-151.494	16.623	1.61368	-1.03816	-0.201901	1.03871	0.895527	EM	45	46	1	0.978261	0.0141287	3185	46	3185
351	507	637	-17.6775	-149.401	17.6775	1.61825	-0.332173	0.568689	0.745877	0.956997	EM	43	47	4	0.914894	0.0158906	2706	47	2706
352	509	30	-14.6287	-145.206	14.6287	1.6104	-1.51122	-2.24829	1.18813	0.668722	EM	43	44	1	0.977273	0.0126545	3398	44	3398
353	521	57	-17.0045	-149.567	17.0045	1.61917	-1.83597	-2.15942	1.0377	0.886286	EM	45	46	1	0.978261	0.0135829	3313	46	3313
354	528	49	-16.262	-151.816	16.262	1.61332	-1.66618	-2.47026	1.13054	0.913234	EM	44	45	1	0.977778	0.013154	3345	45	3345
355	537	1	-57.0778	-26.6822	57.0778	1.47476	-1.65948	-4.5583	-1.82136	0.836321	EM	49	49	0	1	0.0453704	1080	49	1080
356	555	308	53.6664	-166.895	53.6664	1.0064	-0.050269	0.598462	-1.40416	0.683345	EM	36	51	15	0.705882	0.0371901	968	51	968
357	558	140	-33.6478	-78.849	33.6478	1.20015	-1.21021	0.0371519	-0.224445	0.128577	EM	56	57	1	0.982456	0.0302539	1851	57	1851
358	559	113	-33.7675	-80.792	33.7675	1.23978	-1.18914	0.406823	-0.412008	0.202364	EM	56	57	1	0.982456	0.0299465	1870	57	1870
359	566	401	-14.3003	-170.718	14.3003	1.54554	-0.918155	-0.156215	1.08992	1.64693	EM	41	43	2	0.953488	0.0135403	3028	43	3028
360	568	217	-14.1722	-169.664	14.1722	1.55108	-1.77333	-0.224056	1.08677	1.68286	EM	42	43	1	0.976744	0.0130719	3213	43	3213
361	569	218	-14.1786	-169.62	14.1786	1.55116	-1.79147	-0.206763	1.1234	1.61075	EM	42	43	1	0.976744	0.013076	3212	43	3212
362	570	380	-14.242	-169.468	14.242	1.55154	-1.17454	0.21488	1.00992	1.71984	EM	42	43	1	0.976744	0.0137705	3050	43	3050
363	574	14	10.3029	-109.217	10.3029	1.30735	-1.69521	-2.85501	1.35132	3.09982	EM	40	40	0	1	0.0118941	3363	40	3363
364	575	35	-7.33933	72.4343	7.33933	1.39921	-1.31194	-1.88752	1.21832	1.29353	EM	36	38	2	0.947368	0.0111283	3235	38	3235
365	577	98	0.284458	174.113	0.284458	1.5229	-0.650497	-2.13889	1.28848	0.766926	EM	34	34	0	1	0.0117403	2896	34	2896
366	578	314	-13.7667	-177.105	13.7667	1.50939	-0.892866	-0.183969	1.13568	1.45457	EM	43	43	0	1	0.0137953	3117	43	3117
367	593	175	49.1207	154.526	49.1207	1.03407	-1.09641	0.283986	-1.6449	0.538251	EM	44	53	9	0.830189	0.0324245	1357	53	1357
368	594	37	1.85074	-157.353	1.85074	1.59694	-0.569497	-2.04452	1.25278	1.15463	EM	34	35	1	0.971429	0.0112844	3013	35	3013
369	597	877	45.076	147.877	45.076	1.2188	-0.00835517	0.523787	-1.42855	0.340523	EM	-6	55	61	0	0	818	55	818
370	600	138	50.8624	155.57	50.8624	0.802287	-0.896619	0.760852	-1.859	0.275786	EM	44	53	9	0.830189	0.0338201	1301	53	1301
371	604	85	-0.52847	166.934	0.52847	1.48579	-1.4649	-1.43939	1.25127	0.997934	EM	34	35	1	0.971429	0.0116478	2919	35	2919
372	606	289	-12.5032	177.08	12.5032	1.48803	-1.24298	-0.769238	1.1952	1.59223	EM	40	42	2	0.952381	0.0127551	3136	42	3136
373	627	545	-43.9385	-176.525	43.9385	1.48624	-0.405752	-0.590233	-0.52521	0.178766	EM	43	56	13	0.767857	0.0365025	1178	56	1178
374	678	174	52.3558	175.919	52.3558	1.27568	-1.50472	-0.100713	-1.44362	0.0418836	EM	43	52	9	0.826923	0.0364407	1180	52	1180
375	680	134	18.1164	145.767	18.1164	1.46095	-1.23788	-0.21783	1.12324	0.826974	EM	47	47	0	1	0.0147428	3188	47	3188
376	694	37	17.3682	-87.8571	17.3682	0.649352	-0.945694	-2.24829	1.14479	0.800236	EM	45	46	1	0.978261	0.0135583	3319	46	3319
377	695	59	17.3498	-87.5378	17.3498	0.803009	-1.80521	-2.85501	1.17167	0.854811	EM	44	46	2	0.956522	0.0133455	3297	46	3297
378	700	263	19.6846	-80.0403	19.6846	1.19933	-1.32407	-2.47026	1.15647	0.386427	EM	47	49	2	0.959184	0.0158036	2974	49	2974
379	706	26	4.6838	-160.38	4.6838	1.59765	-1.58507	-2.11895	1.20935	1.25367	EM	36	37	1	0.972973	0.0114869	3134	37	3134
380	742	112	18.7722	145.668	18.7722	1.45623	-1.24489	0.161299	0.964203	0.830932	EM	48	48	0	1	0.0151086	3177	48	3177
381	743	53	14.8525	145.559	14.8525	1.48073	-1.78029	-1.01976	1.23611	1.01473	EM	42	44	2	0.954545	0.0124592	3371	44	3371
382	747	119	17.5996	145.833	17.5996	1.4647	-1.60238	-0.0397201	1.08877	0.86692	EM	44	46	2	0.956522	0.0136392	3226	46	3226
383	748	101	16.3522	145.677	16.3522	1.47175	-1.32965	0.0268063	1.11433	1.00841	EM	45	45	0	1	0.013682	3289	45	3289
384	753	60	19.6831	145.419	19.6831	1.44902	-1.51229	0.085073	1.06804	0.69866	EM	48	49	1	0.979592	0.0151086	3177	49	3177
385	780	475	13.4435	144.777	13.4435	1.47252	-0.523054	-0.437999	1.22164	1.13018	EM	41	43	2	0.953488	0.0138654	2957	43	2957
386	844	277	14.1574	145.214	14.1574	1.4793	-1.05475	-0.291003	1.20125	1.07261	EM	41	43	2	0.953488	0.0130035	3153	43	3153
387	845	248	15.1891	145.754	15.1891	1.47913	-0.963192	-0.329272	1.22795	1.01677	EM	42	44	2	0.954545	0.013245	3171	44	3171
388	854	181	15.0134	145.632	15.0134	1.47963	-1.01236	-0.962558	1.24431	1.01506	EM	42	44	2	0.954545	0.012963	3240	44	3240
389	903	24	-2.81264	-171.673	2.81264	1.57032	-1.63778	-2.91482	1.3162	-0.393196	EM	35	36	1	0.972222	0.0114304	3062	36	3062
390	905	23	-4.51477	-172.183	4.51477	1.56389	-1.75982	-2.53908	1.34206	0.291359	EM	35	36	1	0.972222	0.0111857	3129	36	3129
391	908	19	-3.12749	-171.085	3.12749	1.57172	-1.82143	-2.79999	1.32777	0.00182665	EM	35	36	1	0.972222	0.0113636	3080	36	3080
392	910	18	-4.4554	-171.244	4.4554	1.56769	-1.7279	-2.50381	1.34615	0.191478	EM	35	36	1	0.972222	0.011175	3132	36	3132
393	921	464	36.588	27.1683	36.588	0.545849	-1.28444	-0.0630763	0.230591	-0.272729	EM	48	57	9	0.842105	0.0347826	1380	57	1380
394	925	80	28.6372	-112.83	28.6372	0.538629	-1.31222	-0.309163	0.481699	-2.62519	EM	56	56	0	1	0.0237288	2360	56	2360
395	927	123	28.702	-112.578	28.702	0.67685	-1.28745	-0.297931	0.511944	-2.49109	EM	56	56	0	1	0.0242424	2310	56	2310
396	930	74	27.4416	-111.88	27.4416	0.681643	-1.65909	-0.896325	0.722947	-2.13573	EM	55	55	0	1	0.0220884	2490	55	2490
397	931	135	27.2186	-112.074	27.2186	0.315682	-1.37991	-0.739499	0.705062	-2.15301	EM	55	55	0	1	0.0224307	2452	55	2452
398	933	118	26.1199	-111.274	26.1199	0.205745	-1.77921	-0.654951	0.651153	-1.84676	EM	54	54	0	1	0.020914	2582	54	2582
399	936	120	25.6833	-111.035	25.6833	0.506344	-1.5102	-0.857557	0.704842	-1.78553	EM	54	54	0	1	0.0205793	2624	54	2624
400	971	18	-46.0981	50.2346	46.0981	1.45217	-1.12651	0.0738078	-1.26771	1.21018	EM	55	55	0	1	0.0334143	1646	55	1646
401	972	19	-46.4118	51.7591	46.4118	1.46082	-0.891005	0.1934	-1.30614	1.21607	EM	55	55	0	1	0.0336597	1634	55	1634
402	973	31	-37.8363	77.5566	37.8363	1.5162	-1.19804	0.099291	-0.378495	0.410141	EM	57	57	0	1	0.0320765	1777	57	1777
403	974	11	-38.7222	77.523	38.7222	1.51609	-1.71956	-0.698415	-0.287537	0.270533	EM	57	57	0	1	0.0320405	1779	57	1779
404	975	153	-52.5436	169.162	52.5436	1.44046	-0.986283	-0.148327	-1.05654	0.512267	EM	49	52	3	0.942308	0.0412111	1189	52	1189
405	982	129	49.4235	154.759	49.4235	0.985999	-0.593187	0.369321	-1.67044	0.526255	EM	41	53	12	0.773585	0.0295389	1388	53	1388
406	983	106	48.8219	154.109	48.8219	1.06062	-0.9704	0.143203	-1.66169	0.573198	EM	41	54	13	0.759259	0.0284327	1442	54	1442
407	984	4103	-21.3066	165.7	21.3066	1.25575	0.513718	0.538394	0.67027	0.850246	EM	6	50	44	0.12	0	-976	50	976
408	1032	2492	12.2967	92.7856	12.2967	0.918596	0.172547	-0.0079334	1.16652	1.40125	EM	25	42	17	0.595238	0.0268817	930	42	930
409	1034	1757	-4.92375	150.62	4.92375	1.24484	0.794582	0.79268	0.960746	1.6128	EM	23	37	14	0.621622	0.0162774	1413	37	1413
410	1048	982	-20.2836	57.572	20.2836	1.4064	-0.16398	0.0866673	0.671256	0.789481	EM	48	49	1	0.979592	0.0216704	2215	49	2215
411	1054	1730	7.52546	93.5991	7.52546	1.1649	-0.187107	-0.115508	1.18455	1.31894	EM	34	38	4	0.894737	0.0219638	1548	38	1548
412	1058	11986	11.7364	122.866	11.7364	1.17087	1.3218	0.972675	1.06249	1.2708	EM	-169	41	210	0	0.0197131	-8573	41	8573
413	1059	266	-19.7167	63.4213	19.7167	1.45764	-0.990579	-0.462323	0.854537	0.28258	EM	48	49	1	0.979592	0.0161671	2969	49	2969
414	1061	267	-10.9397	166.248	10.9397	1.42499	-0.380588	0.0515468	1.18782	1.95114	EM	40	41	1	0.97561	0.0127796	3130	41	3130
415	1063	2399	-8.14116	158.307	8.14116	1.35365	0.711738	0.886683	1.05499	1.58094	EM	30	39	9	0.769231	0.0331858	904	39	904
416	1067	397	21.758	-71.8243	21.758	1.27346	-0.349879	-1.69316	1.10116	-0.185527	EM	44	51	7	0.862745	0.0163265	2695	51	2695
417	1071	1178	-16.2122	167.723	16.2122	1.39974	0.3902	0.628451	0.943719	1.46055	EM	38	45	7	0.844444	0.0171403	2217	45	2217
418	1075	684	-12.824	45.1439	12.824	1.15828	-0.637903	-0.101759	0.978801	0.541024	EM	41	42	1	0.97619	0.0149362	2745	42	2745
419	1312	69	-27.1198	-109.355	27.1198	1.52367	-0.869687	-0.267956	0.457097	0.347307	EM	55	55	0	1	0.0217563	2528	55	2528
420	1313	35	-26.3235	-79.9752	26.3235	1.26804	-1.76876	-0.31771	-0.0431885	-1.90743	EM	54	54	0	1	0.0204236	2644	54	2644
421	1500	294	12.9519	-81.5232	12.9519	0.980131	-1.21259	-0.506134	1.17071	0.799862	EM	41	42	1	0.97619	0.0130781	3135	42	3135
422	10128	499	-54.332	-67.4014	54.332	0.615738	0.544669	0.464807	-1.23542	-0.779337	EM	43	51	8	0.843137	0.0581081	740	51	740
423	10674	467	62.0503	-6.86364	62.0503	1.19857	-0.20956	0.0930081	-1.1224	1.3899	EM	28	46	18	0.608696	0.0793201	353	46	353
424	11474	737	35.9232	14.399	35.9232	1.03371	-0.676753	-0.728995	0.268645	-0.648408	EM	46	57	11	0.807018	0.040636	1132	57	1132
425	3	268	-10.4853	105.637	10.4853	1.34276	-0.924942	-0.502375	0.848236	0.985565	ORC	211	223	12	0.946188	0.0677368	3115	223	3115
426	125	62	-12.1636	96.8733	12.1636	1.38492	-1.48608	-2.24829	1.14918	0.996208	ORC	210	210	0	1	0.0625186	3359	210	3359
427	127	311	-31.553	159.077	31.553	1.19036	-1.53458	-0.332193	0.31082	0.721365	ORC	54	66	12	0.818182	0.0292842	1844	66	1844
428	128	192	-29.0326	167.952	29.0326	1.35409	-1.30758	-0.598806	0.327598	0.455396	ORC	69	79	10	0.873418	0.0312783	2206	79	2206
429	129	77	-54.6284	158.864	54.6284	1.41556	-0.936305	-0.431204	-1.33918	0.142207	ORC	16	19	3	0.842105	0.0140105	1142	19	1142
430	131	183	39.6991	-31.1052	39.6991	1.40641	-1.54052	-0.0464508	0.0894212	0.553478	ORC	37	39	2	0.948718	0.023212	1594	39	1594
431	132	229	39.4419	-31.2025	39.4419	1.40762	-0.922072	0.127625	0.0676551	0.746025	ORC	37	39	2	0.948718	0.023871	1550	39	1550
432	133	253	38.5782	-28.7013	38.5782	1.3861	-0.861884	0.222765	0.0882479	0.476599	ORC	38	41	3	0.926829	0.0246753	1540	41	1540
433	134	257	38.4695	-28.3336	38.4695	1.38084	-0.584902	0.766804	0.0532544	0.508431	ORC	39	42	3	0.928571	0.0253576	1538	42	1538
434	135	149	39.0523	-28.0113	39.0523	1.37923	-1.1693	-0.432897	0.120522	0.288415	ORC	39	40	1	0.975	0.0238386	1636	40	1636
435	136	236	38.6372	-28.0292	38.6372	1.3779	-0.761426	0.226674	0.0704534	0.47133	ORC	38	41	3	0.926829	0.0244216	1556	41	1556
436	137	263	38.7239	-27.2123	38.7239	1.37039	-0.615748	0.212895	0.120413	0.359898	ORC	38	41	3	0.926829	0.0248854	1527	41	1527
437	138	287	37.7954	-25.4819	37.7954	1.35103	-0.433825	0.250928	0.050649	0.218515	ORC	40	43	3	0.930233	0.0262812	1522	43	1522
438	139	214	36.9713	-25.0998	36.9713	1.35214	-1.03208	-0.188705	0.108661	-0.107522	ORC	42	45	3	0.933333	0.025974	1617	45	1617
439	145	658	27.7465	-18.0066	27.7465	1.11738	-0.727656	0.468017	0.207401	-1.36203	ORC	82	87	5	0.942529	0.0437567	1874	87	1874
440	146	831	28.6899	-17.8583	28.6899	1.13291	-0.445175	0.806242	0.00112217	-0.989889	ORC	75	81	6	0.925926	0.0467873	1603	81	1603
441	147	838	28.1174	-17.2326	28.1174	1.09287	-0.637286	0.463887	0.18156	-1.30969	ORC	82	85	3	0.964706	0.0495169	1656	85	1656
442	148	1294	28.2911	-16.5563	28.2911	1.06539	-0.13819	1.08863	-0.0187349	-1.12812	ORC	77	84	7	0.916667	0.065199	1181	84	1181
443	149	1123	27.9548	-15.5932	27.9548	0.994863	-0.21478	0.649852	0.201051	-1.50088	ORC	80	86	6	0.930233	0.0576784	1387	86	1387
444	150	718	28.4061	-14.0365	28.4061	0.864687	-0.196938	0.0590474	0.419415	-2.38862	ORC	83	83	0	1	0.0475645	1745	83	1745
445	151	674	29.0245	-13.6418	29.0245	0.914139	-0.406088	-0.0474177	0.361055	-2.23249	ORC	76	79	3	0.962025	0.0440835	1724	79	1724
446	155	103	-1.3784	-89.6787	1.3784	1.28611	-1.15321	-0.883158	0.792786	-0.669693	ORC	296	296	0	1	0.101024	2930	296	2930
447	156	173	-0.385734	-91.5129	0.385734	1.32163	-0.474137	0.458807	0.772378	-1.35978	ORC	302	305	3	0.990164	0.106903	2825	305	2825
448	157	237	-1.2936	-90.4353	1.2936	1.3012	-0.853632	-0.187518	0.737854	-0.834183	ORC	293	297	4	0.986532	0.104905	2793	297	2793
449	158	55	0.325229	-89.9568	0.325229	1.29619	-1.5718	-1.57662	0.881434	-1.38346	ORC	306	306	0	1	0.104046	2941	306	2941
450	159	362	-0.559293	-91.1843	0.559293	1.3105	0.108287	0.56034	0.74227	-1.32585	ORC	292	303	11	0.963696	0.110522	2642	303	2642
451	160	57	0.332085	-90.4757	0.332085	1.30522	-0.941547	-0.561043	0.886765	-1.07007	ORC	306	306	0	1	0.104082	2940	306	2940
452	161	175	0.586845	-90.757	0.586845	1.31177	-1.17105	-0.114441	0.827877	-0.858194	ORC	296	303	7	0.976898	0.104557	2831	303	2831
453	162	112	-0.610811	-90.6658	0.610811	1.30811	-1.52462	-0.349987	0.729675	-1.84765	ORC	302	303	1	0.9967	0.104318	2895	303	2895
454	163	291	-0.826798	-89.4306	0.826798	1.27955	-0.517465	-0.0283328	0.786414	-0.585378	ORC	297	301	4	0.986711	0.109071	2723	301	2723
455	164	413	-0.627248	-90.3584	0.627248	1.29902	-0.35117	0.088258	0.75975	-1.55092	ORC	291	303	12	0.960396	0.112182	2594	303	2594
456	165	78	-0.818429	-90.0588	0.818429	1.29591	-1.42765	-0.723803	0.788992	-1.05976	ORC	301	301	0	1	0.10252	2936	301	2936
457	166	291	-0.266245	-90.7125	0.266245	1.30665	-0.50863	0.123864	0.812821	-1.69655	ORC	299	306	7	0.977124	0.110659	2702	306	2702
458	171	574	19.5981	-155.518	19.5981	1.53193	0.341243	1.17911	0.0777848	0.826495	ORC	146	149	3	0.979866	0.0547432	2667	149	2667
459	172	644	22.0584	-159.524	22.0584	1.52966	-0.239788	0.506272	0.540615	0.823431	ORC	121	129	8	0.937984	0.0498969	2425	129	2425
460	173	69	20.5476	-156.609	20.5476	1.53501	-0.977626	-0.35149	0.767891	0.226736	ORC	141	141	0	1	0.045323	3111	141	3111
461	176	380	20.835	-156.927	20.835	1.53517	-0.641735	0.209573	0.690261	0.386494	ORC	136	139	3	0.978417	0.0488857	2782	139	2782
462	180	652	20.7904	-156.337	20.7904	1.53213	-0.159977	0.960486	0.416247	0.760327	ORC	132	139	7	0.94964	0.0525478	2512	139	2512
463	181	31	28.2081	-177.367	28.2081	1.50433	-1.82728	-2.18058	0.715615	0.559625	ORC	84	84	0	1	0.0342438	2453	84	2453
464	183	503	21.1332	-157.015	21.1332	1.53366	-0.460315	0.476201	0.683133	0.61019	ORC	129	136	7	0.948529	0.0489378	2636	136	2636
465	186	100	21.8966	-160.152	21.8966	1.53071	-0.823464	-0.424476	0.775675	-0.393402	ORC	129	130	1	0.992308	0.0432451	2983	130	2983
466	187	605	21.4587	-157.973	21.4587	1.53318	-0.216872	0.359215	0.738332	0.757429	ORC	124	134	10	0.925373	0.0493827	2511	134	2511
467	189	904	64.9907	-18.5941	64.9907	1.28807	1.01054	0.698323	-1.67556	0.180205	ORC	0	11	11	0	0	-216	11	216
468	202	1491	-21.1333	55.5327	21.1333	1.38676	-0.077076	0.957349	0.157433	0.6927	ORC	-107	136	243	0	0	1648	136	1648
469	203	57	-7.99629	-140.687	7.99629	1.57945	-1.28388	-0.192279	1.04953	0.36647	ORC	242	242	0	1	0.0747144	3239	242	3239
470	206	36	-7.91764	-140.57	7.91764	1.57903	-1.74879	-0.266624	1.10427	-0.0549173	ORC	243	243	0	1	0.0746085	3257	243	3257
471	207	283	-9.77478	-139.014	9.77478	1.58028	-0.682176	0.357606	0.924127	0.833066	ORC	225	228	3	0.986842	0.0730757	3079	228	3079
472	211	303	-8.86624	-140.139	8.86624	1.58053	-0.658179	0.338547	0.936819	0.769143	ORC	230	235	5	0.978723	0.0759828	3027	235	3027
473	212	188	-9.94499	-139.089	9.94499	1.58148	-1.11956	0.111687	0.983017	0.715251	ORC	224	227	3	0.986784	0.0704403	3180	227	3180
474	213	202	-8.90932	-139.552	8.90932	1.57949	-1.04846	0.112455	1.02865	0.731489	ORC	233	235	2	0.991489	0.0744647	3129	235	3129
475	214	200	-9.39786	-140.074	9.39786	1.58239	-0.998112	0.151948	1.01778	0.792987	ORC	227	231	4	0.982684	0.0721093	3148	231	3148
476	217	87	-24.3767	-128.323	24.3767	1.59742	-1.25997	-2.01012	0.735601	0.551665	ORC	111	111	0	1	0.0398994	2782	111	2782
477	220	27	11.2942	166.876	11.2942	1.52824	-1.66063	-2.47026	1.26802	0.955933	ORC	217	217	0	1	0.0642582	3377	217	3377
478	237	636	29.9723	129.923	29.9723	1.18216	-1.59269	-0.133913	0.32852	1.4319	ORC	44	74	30	0.594595	0.0263947	1667	74	1667
479	238	767	29.8488	129.871	29.8488	1.1861	-1.32505	0.161299	0.247434	1.46454	ORC	35	75	40	0.466667	0.0225952	1549	75	1549
480	241	413	29.6412	129.713	29.6412	1.19183	-1.37776	0.0268063	0.354785	1.451	ORC	58	76	18	0.763158	0.0301612	1923	76	1923
481	242	549	29.4594	129.602	29.4594	1.19679	-1.76325	-0.181613	0.400042	1.41392	ORC	49	77	28	0.636364	0.0271318	1806	77	1806
482	244	663	29.1466	129.208	29.1466	1.20321	-1.78606	-0.652615	0.501754	1.29943	ORC	48	79	31	0.607595	0.0278422	1724	79	1724
483	247	696	28.323	129.972	28.323	1.23282	-1.17514	-0.876668	0.646023	1.31351	ORC	76	84	8	0.904762	0.0427687	1777	84	1777
484	277	261	-9.42548	46.3688	9.42548	1.20749	-0.877304	-2.29743	1.13203	0.112592	ORC	227	231	4	0.982684	0.0734866	3089	231	3089
485	278	136	-9.73086	46.5115	9.73086	1.21416	-1.64273	-2.15942	1.13965	0.0768285	ORC	229	229	0	1	0.0710078	3225	229	3225
486	279	131	-9.72632	47.5732	9.72632	1.24294	-1.83466	-2.57625	1.15113	0.271798	ORC	229	229	0	1	0.0708978	3230	229	3230
487	280	135	-10.0866	47.7417	10.0866	1.24729	-1.67126	-1.97737	1.14121	0.0693138	ORC	226	226	0	1	0.0698177	3237	226	3237
488	283	77	-10.1593	51.1656	10.1593	1.31731	-1.7247	-2.35036	1.11498	0.26988	ORC	225	226	1	0.995575	0.0682232	3298	226	3298
489	285	25	-16.6031	59.5873	16.6031	1.42124	-1.81032	-2.24829	1.03481	0.147004	ORC	174	174	0	1	0.0518166	3358	174	3358
490	289	81	-7.12964	56.28	7.12964	1.37376	-1.69852	-2.35036	1.15403	0.919113	ORC	249	249	0	1	0.0782773	3181	249	3181
491	296	1237	24.2598	-76.6441	24.2598	0.836439	0.4135	-1.17029	0.987544	0.261517	ORC	50	112	62	0.446429	0.0304321	1643	112	1643
492	327	621	17.6315	-63.2375	17.6315	1.24292	-1.59212	0.0498688	0.957588	0.306905	ORC	153	166	13	0.921687	0.0561674	2724	166	2724
493	331	539	17.4908	-62.9763	17.4908	1.23848	-1.44835	-0.144974	1.10039	0.32775	ORC	149	167	18	0.892216	0.053006	2811	167	2811
494	334	1471	13.8984	-60.9668	13.8984	1.09654	-0.490366	0.154839	1.10127	1.03376	ORC	130	196	66	0.663265	0.0663265	1960	196	1960
495	335	608	18.0617	-63.0627	18.0617	1.25278	-1.04684	-0.390193	1.12082	0.159335	ORC	155	162	7	0.95679	0.0570482	2717	162	2717
496	348	153	18.7918	-110.975	18.7918	1.14929	-0.932636	0.21488	0.819963	-1.129	ORC	152	156	4	0.974359	0.0484694	3136	156	3136
497	349	10	19.31	-110.803	19.31	1.12574	-1.71384	-4.5583	0.928328	-1.30639	ORC	151	151	0	1	0.0464901	3248	151	3248
498	350	42	18.3568	-114.724	18.3568	1.22766	-1.48381	-0.657295	0.864525	-2.21362	ORC	159	159	0	1	0.0486685	3267	159	3267
499	351	150	29.0398	-118.285	29.0398	1.04032	-0.753194	0.369321	0.155836	-2.2446	ORC	79	79	0	1	0.035158	2247	79	2247
500	352	78	-49.6862	178.774	49.6862	1.4728	-1.45486	-0.493065	-0.927612	-0.0868905	ORC	20	24	4	0.833333	0.0140351	1425	24	1425
501	354	26	3.85111	-159.297	3.85111	1.59683	-1.36454	-2.20242	1.20854	0.772245	ORC	275	275	0	1	0.0886811	3101	275	3101
502	355	75	8.62158	150.926	8.62158	1.44379	-1.74773	-2.35036	1.24677	1.54201	ORC	237	237	0	1	0.0730129	3246	237	3246
503	356	96	-40.3188	-9.94232	40.3188	1.4672	-1.11875	0.131366	-0.650587	1.56277	ORC	38	38	0	1	0.0227001	1674	38	1674
504	358	23	-9.95743	-150.211	9.95743	1.61021	-1.77788	-2.29743	1.29389	0.312753	ORC	227	227	0	1	0.0678625	3345	227	3345
505	359	301	-19.0524	-169.859	19.0524	1.54	-0.7351	-1.41778	0.937646	1.12637	ORC	122	154	32	0.792208	0.041036	2973	154	2973
506	361	231	5.52886	-87.0619	5.52886	1.16287	-1.43054	-0.18515	0.897763	1.45937	ORC	256	261	5	0.980843	0.0863698	2964	261	2964
507	362	177	-29.3809	-177.987	29.3809	1.47305	-1.33567	-0.220313	0.496595	0.882478	ORC	71	77	6	0.922078	0.0324794	2186	77	2186
508	363	546	1.61539	7.39705	1.61539	1.01136	-0.917571	0.149045	0.921717	1.08096	ORC	225	294	69	0.765306	0.0901442	2496	294	2496
509	364	1100	0.238989	6.60226	0.238989	1.05275	-0.393385	0.657535	0.696826	1.26523	ORC	183	306	123	0.598039	0.096723	1892	306	1892
510	365	379	-1.43572	5.62983	1.43572	1.10492	-1.37097	-0.137212	0.292053	0.989638	ORC	267	295	28	0.905085	0.100527	2656	295	2656
511	366	24	-46.6358	37.9408	46.6358	1.39227	-1.24767	-0.090336	-1.21507	1.19043	ORC	28	28	0	1	0.0172626	1622	28	1622
512	367	32	-46.907	37.7404	46.907	1.3934	-0.702963	0.33189	-1.325	1.21574	ORC	28	28	0	1	0.0174672	1603	28	1603
513	368	285	-21.2346	-159.778	21.2346	1.57866	-1.13121	-0.225308	0.815604	0.980579	ORC	117	135	18	0.866667	0.0411103	2846	135	2846
514	370	50	-7.94351	-14.367	7.94351	1.37207	-1.02471	0.0786583	0.445999	-1.89879	ORC	242	242	0	1	0.0746223	3243	242	3243
515	375	38	19.2921	166.635	19.2921	1.52859	-1.7444	-2.70161	1.17556	-0.0708453	ORC	152	152	0	1	0.0471757	3222	152	3222
516	377	400	12.1845	-68.2896	12.1845	0.846357	-0.722226	-0.835912	1.2904	-0.681778	ORC	208	210	2	0.990476	0.0688514	3021	210	3021
517	378	565	12.1941	-68.9726	12.1941	0.792037	-0.590793	-0.441422	1.25596	-0.59198	ORC	207	210	3	0.985714	0.072479	2856	210	2856
518	379	59	-18.8668	-159.776	18.8668	1.58213	-1.48865	-1.30669	1.0333	1.02076	ORC	154	155	1	0.993548	0.0477519	3225	155	3225
519	380	128	-19.9957	-158.114	19.9957	1.58669	-1.38112	-1.50862	0.95978	0.982786	ORC	142	146	4	0.972603	0.0459696	3089	146	3089
520	381	149	-21.9281	-157.919	21.9281	1.58463	-1.23482	-1.00404	0.805361	0.954631	ORC	122	130	8	0.938462	0.041624	2931	130	2931
521	382	31	-10.4199	-161.001	10.4199	1.59222	-1.76419	-2.24829	1.29027	1.1323	ORC	224	224	0	1	0.0668457	3351	224	3351
522	383	40	-19.2688	-158.937	19.2688	1.58477	-1.78368	-2.29743	1.01831	0.97921	ORC	152	152	0	1	0.0471903	3221	152	3221
523	384	107	-20.1612	-157.341	20.1612	1.58926	-1.48877	-2.06239	0.961545	0.946385	ORC	141	144	3	0.979167	0.0454985	3099	144	3099
524	385	111	-19.8671	-157.702	19.8671	1.58838	-1.43301	-1.88752	0.983555	0.981917	ORC	143	147	4	0.972789	0.0459069	3115	147	3115
525	392	32	-8.98802	-157.981	8.98802	1.60488	-1.53179	-2.35036	1.29226	0.639943	ORC	234	234	0	1	0.0708876	3301	234	3301
526	394	108	-37.1124	-12.2851	37.1124	1.48014	-1.02857	0.677725	-0.521485	0.968467	ORC	44	45	1	0.977778	0.0255963	1719	45	1719
527	395	92	-37.3005	-12.6781	37.3005	1.48264	-1.58504	-0.183969	-0.30893	0.886843	ORC	45	45	0	1	0.0260116	1730	45	1730
528	399	44	-49.3013	69.4849	49.3013	1.53619	0.237944	0.583543	-1.45064	-0.103714	ORC	25	25	0	1	0.0169033	1479	25	1479
529	401	11	-53.0932	73.5169	53.0932	1.54019	-0.647103	0.882939	-2.16422	-0.14464	ORC	21	21	0	1	0.0161663	1299	21	1299
530	402	105	71.0147	-8.38644	71.0147	1.28454	-0.62662	0.739607	-2.08396	0.0669724	ORC	7	8	1	0.875	0.0188172	372	8	372
531	404	52	-20.5082	-29.3033	20.5082	1.3067	-1.64945	-0.159624	0.84623	0.0826102	ORC	140	141	1	0.992908	0.0447141	3131	141	3131
532	405	297	45.9057	149.949	45.9057	1.22361	-0.243828	0.42993	-1.52795	0.50425	ORC	18	29	11	0.62069	0.0131004	1374	29	1374
533	406	242	46.948	151.996	46.948	1.17415	-0.664385	0.473938	-1.56532	0.653481	ORC	20	28	8	0.714286	0.0143678	1392	28	1392
534	407	215	47.337	152.478	47.337	1.16346	-1.12147	0.280391	-1.61577	0.647843	ORC	19	27	8	0.703704	0.0135617	1401	27	1401
535	409	209	47.746	153.013	47.746	1.13855	-1.15924	0.148318	-1.60872	0.625097	ORC	21	27	6	0.777778	0.0150971	1391	27	1391
536	410	130	48.0805	153.216	48.0805	1.12274	-1.21459	0.437622	-1.63424	0.603354	ORC	25	26	1	0.961538	0.0172058	1453	26	1453
537	411	54	7.11907	171.216	7.11907	1.53413	-1.46322	-2.11895	1.25219	1.59097	ORC	249	249	0	1	0.0776427	3207	249	3207
538	413	98	46.5209	150.869	46.5209	1.21151	-1.48818	-0.0690413	-1.51125	0.559446	ORC	22	28	6	0.785714	0.0141844	1551	28	1551
539	414	862	32.7463	-16.9991	32.7463	1.21182	-0.43532	0.59884	-0.100951	-0.280972	ORC	55	60	5	0.916667	0.0460637	1194	60	1194
540	415	212	32.5076	-16.5088	32.5076	1.19953	-1.59998	-0.313423	0.215187	-0.623793	ORC	60	61	1	0.983607	0.0322234	1862	61	1862
541	416	395	33.0692	-16.3422	33.0692	1.21016	-1.28916	-0.266624	0.229958	-0.901173	ORC	58	59	1	0.983051	0.0354307	1637	59	1637
542	418	167	17.0565	-25.1701	17.0565	1.26067	-0.415845	0.662035	0.502912	-1.37923	ORC	170	170	0	1	0.053125	3200	170	3200
543	419	121	16.8455	-24.9678	16.8455	1.25654	-0.783249	-0.0302177	0.803375	-2.42373	ORC	172	172	0	1	0.052858	3254	172	3254
544	421	122	16.5985	-24.2562	16.5985	1.23387	-0.655633	0.381877	0.641449	-1.87699	ORC	174	174	0	1	0.0533579	3261	174	3261
545	422	69	16.7372	-22.9314	16.7372	1.2025	-0.787109	-0.450054	0.764655	-3.14597	ORC	173	173	0	1	0.0522659	3310	173	3310
546	423	92	16.0983	-22.814	16.0983	1.19047	-0.483488	-0.462323	0.786201	-3.11459	ORC	178	178	0	1	0.0538415	3306	178	3306
547	424	81	15.218	-23.1606	15.218	1.19952	-0.729155	-0.411214	0.886605	-2.13442	ORC	186	186	0	1	0.0557387	3337	186	3337
548	425	145	15.0837	-23.6248	15.0837	1.21014	-0.344564	0.406823	0.747609	-1.48718	ORC	187	187	0	1	0.0570818	3276	187	3276
549	426	127	14.9283	-24.3843	14.9283	1.23469	-0.565979	0.89534	0.333033	-1.13444	ORC	187	188	1	0.994681	0.0567354	3296	188	3296
550	427	88	14.8516	-24.7055	14.8516	1.24491	-1.14853	0.169113	0.466188	-1.44977	ORC	188	189	1	0.994709	0.0563549	3336	189	3336
551	428	231	32.3094	-64.7672	32.3094	1.30331	-1.13568	-1.51676	0.657203	0.634802	ORC	61	62	1	0.983871	0.032831	1858	62	1858
552	429	46	16.7665	-24.745	16.7665	1.25191	-1.33331	-0.489376	0.749324	-2.25971	ORC	173	173	0	1	0.0519052	3333	173	3333
553	431	47	16.6182	-24.5878	16.6182	1.24841	-1.84349	-1.15077	0.760196	-2.18518	ORC	174	174	0	1	0.0521583	3336	174	3336
554	451	186	-16.494	-151.739	16.494	1.61316	-1.35027	-0.221559	1.08129	0.897349	ORC	171	175	4	0.977143	0.0534375	3200	175	3200
555	460	226	-16.7465	-151.003	16.7465	1.61508	-1.08084	-0.103857	1.02711	0.893866	ORC	164	173	9	0.947977	0.052014	3153	173	3153
556	465	27	-17.6571	-150.629	17.6571	1.61506	-1.61911	-1.1318	1.01904	0.925951	ORC	165	165	0	1	0.0497437	3317	165	3317
557	479	182	-16.4422	-152.265	16.4422	1.61161	-1.61085	-0.48388	1.10898	0.925669	ORC	171	176	5	0.971591	0.0533375	3206	176	3206
558	481	332	-17.5291	-149.834	17.5291	1.61753	-0.936145	0.305174	0.895677	0.855172	ORC	145	166	21	0.873494	0.0480769	3016	166	3016
559	494	380	-16.822	-151.437	16.822	1.61356	-0.860993	0.185169	0.989821	0.975123	ORC	147	172	25	0.854651	0.0490818	2995	172	2995
560	496	34	-15.1437	-147.57	15.1437	1.61688	-1.02646	-2.35036	1.14321	0.769945	ORC	186	186	0	1	0.0549483	3385	186	3385
561	499	12	-16.0685	-142.416	16.0685	1.60762	-1.37057	-2.37843	1.13149	0.62929	ORC	179	179	0	1	0.0528491	3387	179	3387
562	505	198	-16.623	-151.494	16.623	1.61368	-1.03816	-0.201901	1.03871	0.895527	ORC	163	174	11	0.936782	0.0511774	3185	174	3185
563	507	637	-17.6775	-149.401	17.6775	1.61825	-0.332173	0.568689	0.745877	0.956997	ORC	129	165	36	0.781818	0.0476718	2706	165	2706
564	509	30	-14.6287	-145.206	14.6287	1.6104	-1.51122	-2.24829	1.18813	0.668722	ORC	190	191	1	0.994764	0.0559152	3398	191	3398
565	521	57	-17.0045	-149.567	17.0045	1.61917	-1.83597	-2.15942	1.0377	0.886286	ORC	170	171	1	0.994152	0.051313	3313	171	3313
566	528	49	-16.262	-151.816	16.262	1.61332	-1.66618	-2.47026	1.13054	0.913234	ORC	177	177	0	1	0.0529148	3345	177	3345
567	537	1	-57.0778	-26.6822	57.0778	1.47476	-1.65948	-4.5583	-1.82136	0.836321	ORC	17	17	0	1	0.0157407	1080	17	1080
568	555	308	53.6664	-166.895	53.6664	1.0064	-0.050269	0.598462	-1.40416	0.683345	ORC	9	20	11	0.45	0.00929752	968	20	968
569	558	140	-33.6478	-78.849	33.6478	1.20015	-1.21021	0.0371519	-0.224445	0.128577	ORC	56	57	1	0.982456	0.0302539	1851	57	1851
570	559	113	-33.7675	-80.792	33.7675	1.23978	-1.18914	0.406823	-0.412008	0.202364	ORC	54	56	2	0.964286	0.028877	1870	56	1870
571	566	401	-14.3003	-170.718	14.3003	1.54554	-0.918155	-0.156215	1.08992	1.64693	ORC	133	193	60	0.689119	0.0439234	3028	193	3028
572	568	217	-14.1722	-169.664	14.1722	1.55108	-1.77333	-0.224056	1.08677	1.68286	ORC	170	194	24	0.876289	0.0529101	3213	194	3213
573	569	218	-14.1786	-169.62	14.1786	1.55116	-1.79147	-0.206763	1.1234	1.61075	ORC	166	194	28	0.85567	0.0516812	3212	194	3212
574	570	380	-14.242	-169.468	14.242	1.55154	-1.17454	0.21488	1.00992	1.71984	ORC	141	194	53	0.726804	0.0462295	3050	194	3050
575	574	14	10.3029	-109.217	10.3029	1.30735	-1.69521	-2.85501	1.35132	3.09982	ORC	224	224	0	1	0.0666072	3363	224	3363
576	575	35	-7.33933	72.4343	7.33933	1.39921	-1.31194	-1.88752	1.21832	1.29353	ORC	247	247	0	1	0.0763524	3235	247	3235
577	577	98	0.284458	174.113	0.284458	1.5229	-0.650497	-2.13889	1.28848	0.766926	ORC	306	306	0	1	0.105663	2896	306	2896
578	578	314	-13.7667	-177.105	13.7667	1.50939	-0.892866	-0.183969	1.13568	1.45457	ORC	161	197	36	0.817259	0.0516522	3117	197	3117
579	593	175	49.1207	154.526	49.1207	1.03407	-1.09641	0.283986	-1.6449	0.538251	ORC	22	25	3	0.88	0.0162122	1357	25	1357
580	594	37	1.85074	-157.353	1.85074	1.59694	-0.569497	-2.04452	1.25278	1.15463	ORC	292	292	0	1	0.0969134	3013	292	3013
581	597	877	45.076	147.877	45.076	1.2188	-0.00835517	0.523787	-1.42855	0.340523	ORC	-5	30	35	0	0	818	30	818
582	600	138	50.8624	155.57	50.8624	0.802287	-0.896619	0.760852	-1.859	0.275786	ORC	22	23	1	0.956522	0.0169101	1301	23	1301
583	604	85	-0.52847	166.934	0.52847	1.48579	-1.4649	-1.43939	1.25127	0.997934	ORC	304	304	0	1	0.104145	2919	304	2919
584	606	289	-12.5032	177.08	12.5032	1.48803	-1.24298	-0.769238	1.1952	1.59223	ORC	202	207	5	0.975845	0.0644133	3136	207	3136
585	627	545	-43.9385	-176.525	43.9385	1.48624	-0.405752	-0.590233	-0.52521	0.178766	ORC	-15	32	47	0	0	1178	32	1178
586	678	174	52.3558	175.919	52.3558	1.27568	-1.50472	-0.100713	-1.44362	0.0418836	ORC	18	22	4	0.818182	0.0152542	1180	22	1180
587	680	134	18.1164	145.767	18.1164	1.46095	-1.23788	-0.21783	1.12324	0.826974	ORC	160	162	2	0.987654	0.0501882	3188	162	3188
588	694	37	17.3682	-87.8571	17.3682	0.649352	-0.945694	-2.24829	1.14479	0.800236	ORC	168	168	0	1	0.0506177	3319	168	3319
589	695	59	17.3498	-87.5378	17.3498	0.803009	-1.80521	-2.85501	1.17167	0.854811	ORC	168	168	0	1	0.0509554	3297	168	3297
590	700	263	19.6846	-80.0403	19.6846	1.19933	-1.32407	-2.47026	1.15647	0.386427	ORC	144	148	4	0.972973	0.0484196	2974	148	2974
591	706	26	4.6838	-160.38	4.6838	1.59765	-1.58507	-2.11895	1.20935	1.25367	ORC	268	268	0	1	0.0855137	3134	268	3134
592	742	112	18.7722	145.668	18.7722	1.45623	-1.24489	0.161299	0.964203	0.830932	ORC	150	156	6	0.961538	0.0472144	3177	156	3177
593	743	53	14.8525	145.559	14.8525	1.48073	-1.78029	-1.01976	1.23611	1.01473	ORC	189	189	0	1	0.0560664	3371	189	3371
594	747	119	17.5996	145.833	17.5996	1.4647	-1.60238	-0.0397201	1.08877	0.86692	ORC	160	166	6	0.963855	0.049597	3226	166	3226
595	748	101	16.3522	145.677	16.3522	1.47175	-1.32965	0.0268063	1.11433	1.00841	ORC	173	176	3	0.982955	0.0525996	3289	176	3289
596	753	60	19.6831	145.419	19.6831	1.44902	-1.51229	0.085073	1.06804	0.69866	ORC	146	148	2	0.986486	0.0459553	3177	148	3177
597	780	475	13.4435	144.777	13.4435	1.47252	-0.523054	-0.437999	1.22164	1.13018	ORC	174	200	26	0.87	0.0588434	2957	200	2957
598	844	277	14.1574	145.214	14.1574	1.4793	-1.05475	-0.291003	1.20125	1.07261	ORC	179	194	15	0.92268	0.0567713	3153	194	3153
599	845	248	15.1891	145.754	15.1891	1.47913	-0.963192	-0.329272	1.22795	1.01677	ORC	180	186	6	0.967742	0.0567644	3171	186	3171
600	854	181	15.0134	145.632	15.0134	1.47963	-1.01236	-0.962558	1.24431	1.01506	ORC	183	187	4	0.97861	0.0564815	3240	187	3240
601	903	24	-2.81264	-171.673	2.81264	1.57032	-1.63778	-2.91482	1.3162	-0.393196	ORC	283	283	0	1	0.0924233	3062	283	3062
602	905	23	-4.51477	-172.183	4.51477	1.56389	-1.75982	-2.53908	1.34206	0.291359	ORC	269	269	0	1	0.08597	3129	269	3129
603	908	19	-3.12749	-171.085	3.12749	1.57172	-1.82143	-2.79999	1.32777	0.00182665	ORC	281	281	0	1	0.0912338	3080	281	3080
604	910	18	-4.4554	-171.244	4.4554	1.56769	-1.7279	-2.50381	1.34615	0.191478	ORC	270	270	0	1	0.0862069	3132	270	3132
605	921	464	36.588	27.1683	36.588	0.545849	-1.28444	-0.0630763	0.230591	-0.272729	ORC	42	47	5	0.893617	0.0304348	1380	47	1380
606	925	80	28.6372	-112.83	28.6372	0.538629	-1.31222	-0.309163	0.481699	-2.62519	ORC	82	82	0	1	0.0347458	2360	82	2360
607	927	123	28.702	-112.578	28.702	0.67685	-1.28745	-0.297931	0.511944	-2.49109	ORC	81	81	0	1	0.0350649	2310	81	2310
608	930	74	27.4416	-111.88	27.4416	0.681643	-1.65909	-0.896325	0.722947	-2.13573	ORC	89	89	0	1	0.035743	2490	89	2490
609	931	135	27.2186	-112.074	27.2186	0.315682	-1.37991	-0.739499	0.705062	-2.15301	ORC	91	91	0	1	0.0371126	2452	91	2452
610	933	118	26.1199	-111.274	26.1199	0.205745	-1.77921	-0.654951	0.651153	-1.84676	ORC	98	98	0	1	0.0379551	2582	98	2582
611	936	120	25.6833	-111.035	25.6833	0.506344	-1.5102	-0.857557	0.704842	-1.78553	ORC	101	101	0	1	0.0384909	2624	101	2624
612	971	18	-46.0981	50.2346	46.0981	1.45217	-1.12651	0.0738078	-1.26771	1.21018	ORC	29	29	0	1	0.0176185	1646	29	1646
613	972	19	-46.4118	51.7591	46.4118	1.46082	-0.891005	0.1934	-1.30614	1.21607	ORC	28	28	0	1	0.0171359	1634	28	1634
614	973	31	-37.8363	77.5566	37.8363	1.5162	-1.19804	0.099291	-0.378495	0.410141	ORC	43	43	0	1	0.0241981	1777	43	1777
615	974	11	-38.7222	77.523	38.7222	1.51609	-1.71956	-0.698415	-0.287537	0.270533	ORC	41	41	0	1	0.0230467	1779	41	1779
616	975	153	-52.5436	169.162	52.5436	1.44046	-0.986283	-0.148327	-1.05654	0.512267	ORC	13	21	8	0.619048	0.0109336	1189	21	1189
617	982	129	49.4235	154.759	49.4235	0.985999	-0.593187	0.369321	-1.67044	0.526255	ORC	23	25	2	0.92	0.0165706	1388	25	1388
618	983	106	48.8219	154.109	48.8219	1.06062	-0.9704	0.143203	-1.66169	0.573198	ORC	24	25	1	0.96	0.0166436	1442	25	1442
619	984	4103	-21.3066	165.7	21.3066	1.25575	0.513718	0.538394	0.67027	0.850246	ORC	-186	135	321	0	0.190574	-976	135	976
620	1032	2492	12.2967	92.7856	12.2967	0.918596	0.172547	-0.0079334	1.16652	1.40125	ORC	32	209	177	0.15311	0.0344086	930	209	930
621	1034	1757	-4.92375	150.62	4.92375	1.24484	0.794582	0.79268	0.960746	1.6128	ORC	5	266	261	0.018797	0.00353857	1413	266	1413
622	1048	982	-20.2836	57.572	20.2836	1.4064	-0.16398	0.0866673	0.671256	0.789481	ORC	51	143	92	0.356643	0.0230248	2215	143	2215
623	1054	1730	7.52546	93.5991	7.52546	1.1649	-0.187107	-0.115508	1.18455	1.31894	ORC	150	246	96	0.609756	0.0968992	1548	246	1548
624	1058	11986	11.7364	122.866	11.7364	1.17087	1.3218	0.972675	1.06249	1.2708	ORC	-1156	213	1369	0	0.134842	-8573	213	8573
625	1059	266	-19.7167	63.4213	19.7167	1.45764	-0.990579	-0.462323	0.854537	0.28258	ORC	139	148	9	0.939189	0.0468171	2969	148	2969
626	1061	267	-10.9397	166.248	10.9397	1.42499	-0.380588	0.0515468	1.18782	1.95114	ORC	179	220	41	0.813636	0.0571885	3130	220	3130
627	1063	2399	-8.14116	158.307	8.14116	1.35365	0.711738	0.886683	1.05499	1.58094	ORC	-121	241	362	0	0	904	241	904
628	1067	397	21.758	-71.8243	21.758	1.27346	-0.349879	-1.69316	1.10116	-0.185527	ORC	124	131	7	0.946565	0.0460111	2695	131	2695
629	1071	1178	-16.2122	167.723	16.2122	1.39974	0.3902	0.628451	0.943719	1.46055	ORC	-17	177	194	0	0	2217	177	2217
630	1075	684	-12.824	45.1439	12.824	1.15828	-0.637903	-0.101759	0.978801	0.541024	ORC	168	205	37	0.819512	0.0612022	2745	205	2745
631	1312	69	-27.1198	-109.355	27.1198	1.52367	-0.869687	-0.267956	0.457097	0.347307	ORC	91	91	0	1	0.0359968	2528	91	2528
632	1313	35	-26.3235	-79.9752	26.3235	1.26804	-1.76876	-0.31771	-0.0431885	-1.90743	ORC	97	97	0	1	0.0366868	2644	97	2644
633	1500	294	12.9519	-81.5232	12.9519	0.980131	-1.21259	-0.506134	1.17071	0.799862	ORC	200	204	4	0.980392	0.0637959	3135	204	3135
634	10128	499	-54.332	-67.4014	54.332	0.615738	0.544669	0.464807	-1.23542	-0.779337	ORC	12	20	8	0.6	0.0162162	740	20	740
635	10674	467	62.0503	-6.86364	62.0503	1.19857	-0.20956	0.0930081	-1.1224	1.3899	ORC	3	13	10	0.230769	0.00849858	353	13	353
636	11474	737	35.9232	14.399	35.9232	1.03371	-0.676753	-0.728995	0.268645	-0.648408	ORC	43	49	6	0.877551	0.0379859	1132	49	1132
637	3	268	-10.4853	105.637	10.4853	1.34276	-0.924942	-0.502375	0.848236	0.985565	NM	675.8	734	58.2	0.920708	0.21695	3115	734	3115
638	125	62	-12.1636	96.8733	12.1636	1.38492	-1.48608	-2.24829	1.14918	0.996208	NM	730.4	749	18.6	0.975167	0.217446	3359	749	3359
639	127	311	-31.553	159.077	31.553	1.19036	-1.53458	-0.332193	0.31082	0.721365	NM	458.6	537	78.4	0.854004	0.248698	1844	537	1844
640	128	192	-29.0326	167.952	29.0326	1.35409	-1.30758	-0.598806	0.327598	0.455396	NM	531	581	50	0.913941	0.240707	2206	581	2206
641	129	77	-54.6284	158.864	54.6284	1.41556	-0.936305	-0.431204	-1.33918	0.142207	NM	381.8	407	25.2	0.938084	0.334326	1142	407	1142
642	131	183	39.6991	-31.1052	39.6991	1.40641	-1.54052	-0.0464508	0.0894212	0.553478	NM	440	500	60	0.88	0.276035	1594	500	1594
643	132	229	39.4419	-31.2025	39.4419	1.40762	-0.922072	0.127625	0.0676551	0.746025	NM	422.6	498	75.4	0.848594	0.272645	1550	498	1550
644	133	253	38.5782	-28.7013	38.5782	1.3861	-0.861884	0.222765	0.0882479	0.476599	NM	417.6	495	77.4	0.843636	0.271169	1540	495	1540
645	134	257	38.4695	-28.3336	38.4695	1.38084	-0.584902	0.766804	0.0532544	0.508431	NM	415	494	79	0.840081	0.269831	1538	494	1538
646	135	149	39.0523	-28.0113	39.0523	1.37923	-1.1693	-0.432897	0.120522	0.288415	NM	450.6	497	46.4	0.90664	0.275428	1636	497	1636
647	136	236	38.6372	-28.0292	38.6372	1.3779	-0.761426	0.226674	0.0704534	0.47133	NM	418.6	495	76.4	0.845657	0.269023	1556	495	1556
648	137	263	38.7239	-27.2123	38.7239	1.37039	-0.615748	0.212895	0.120413	0.359898	NM	413	495	82	0.834343	0.270465	1527	495	1527
649	138	287	37.7954	-25.4819	37.7954	1.35103	-0.433825	0.250928	0.050649	0.218515	NM	400.8	493	92.2	0.812982	0.263338	1522	493	1522
650	139	214	36.9713	-25.0998	36.9713	1.35214	-1.03208	-0.188705	0.108661	-0.107522	NM	426	492	66	0.865854	0.263451	1617	492	1617
651	145	658	27.7465	-18.0066	27.7465	1.11738	-0.727656	0.468017	0.207401	-1.36203	NM	417.6	606	188.4	0.689109	0.222839	1874	606	1874
652	146	831	28.6899	-17.8583	28.6899	1.13291	-0.445175	0.806242	0.00112217	-0.989889	NM	344.6	588	243.4	0.586054	0.214972	1603	588	1603
653	147	838	28.1174	-17.2326	28.1174	1.09287	-0.637286	0.463887	0.18156	-1.30969	NM	363.8	599	235.2	0.607346	0.219686	1656	599	1656
654	148	1294	28.2911	-16.5563	28.2911	1.06539	-0.13819	1.08863	-0.0187349	-1.12812	NM	215	595	380	0.361345	0.182049	1181	595	1181
655	149	1123	27.9548	-15.5932	27.9548	0.994863	-0.21478	0.649852	0.201051	-1.50088	NM	265.2	602	336.8	0.440532	0.191204	1387	602	1387
656	150	718	28.4061	-14.0365	28.4061	0.864687	-0.196938	0.0590474	0.419415	-2.38862	NM	379.2	593	213.8	0.63946	0.217307	1745	593	1745
657	151	674	29.0245	-13.6418	29.0245	0.914139	-0.406088	-0.0474177	0.361055	-2.23249	NM	370.8	581	210.2	0.63821	0.215081	1724	581	1724
658	155	103	-1.3784	-89.6787	1.3784	1.28611	-1.15321	-0.883158	0.792786	-0.669693	NM	598.8	625	26.2	0.95808	0.204369	2930	625	2930
659	156	173	-0.385734	-91.5129	0.385734	1.32163	-0.474137	0.458807	0.772378	-1.35978	NM	570.6	615	44.4	0.927805	0.201982	2825	615	2825
660	157	237	-1.2936	-90.4353	1.2936	1.3012	-0.853632	-0.187518	0.737854	-0.834183	NM	560.6	624	63.4	0.898397	0.200716	2793	624	2793
661	158	55	0.325229	-89.9568	0.325229	1.29619	-1.5718	-1.57662	0.881434	-1.38346	NM	598.2	614	15.8	0.974267	0.2034	2941	614	2941
662	159	362	-0.559293	-91.1843	0.559293	1.3105	0.108287	0.56034	0.74227	-1.32585	NM	522	616	94	0.847403	0.197578	2642	616	2642
663	160	57	0.332085	-90.4757	0.332085	1.30522	-0.941547	-0.561043	0.886765	-1.07007	NM	599.4	614	14.6	0.976221	0.203878	2940	614	2940
664	161	175	0.586845	-90.757	0.586845	1.31177	-1.17105	-0.114441	0.827877	-0.858194	NM	574.6	617	42.4	0.93128	0.202967	2831	617	2831
665	162	112	-0.610811	-90.6658	0.610811	1.30811	-1.52462	-0.349987	0.729675	-1.84765	NM	586.8	617	30.2	0.951053	0.202694	2895	617	2895
666	163	291	-0.826798	-89.4306	0.826798	1.27955	-0.517465	-0.0283328	0.786414	-0.585378	NM	544	619	75	0.878837	0.19978	2723	619	2723
667	164	413	-0.627248	-90.3584	0.627248	1.29902	-0.35117	0.088258	0.75975	-1.55092	NM	510.6	617	106.4	0.827553	0.196839	2594	617	2594
668	165	78	-0.818429	-90.0588	0.818429	1.29591	-1.42765	-0.723803	0.788992	-1.05976	NM	600.2	619	18.8	0.969628	0.204428	2936	619	2936
669	166	291	-0.266245	-90.7125	0.266245	1.30665	-0.50863	0.123864	0.812821	-1.69655	NM	535.4	613	77.6	0.873409	0.19815	2702	613	2702
670	171	574	19.5981	-155.518	19.5981	1.53193	0.341243	1.17911	0.0777848	0.826495	NM	599.2	734	134.8	0.816349	0.224672	2667	734	2667
671	172	644	22.0584	-159.524	22.0584	1.52966	-0.239788	0.506272	0.540615	0.823431	NM	555.2	703	147.8	0.789758	0.228948	2425	703	2425
672	173	69	20.5476	-156.609	20.5476	1.53501	-0.977626	-0.35149	0.767891	0.226736	NM	706	723	17	0.976487	0.226937	3111	723	3111
673	176	380	20.835	-156.927	20.835	1.53517	-0.641735	0.209573	0.690261	0.386494	NM	631.2	720	88.8	0.876667	0.226887	2782	720	2782
674	180	652	20.7904	-156.337	20.7904	1.53213	-0.159977	0.960486	0.416247	0.760327	NM	570.6	720	149.4	0.7925	0.22715	2512	720	2512
675	181	31	28.2081	-177.367	28.2081	1.50433	-1.82728	-2.18058	0.715615	0.559625	NM	585.2	597	11.8	0.980235	0.238565	2453	597	2453
676	183	503	21.1332	-157.015	21.1332	1.53366	-0.460315	0.476201	0.683133	0.61019	NM	601	716	115	0.839385	0.227997	2636	716	2636
677	186	100	21.8966	-160.152	21.8966	1.53071	-0.823464	-0.424476	0.775675	-0.393402	NM	678.2	706	27.8	0.960623	0.227355	2983	706	2983
678	187	605	21.4587	-157.973	21.4587	1.53318	-0.216872	0.359215	0.738332	0.757429	NM	574.8	712	137.2	0.807303	0.228913	2511	712	2511
679	189	904	64.9907	-18.5941	64.9907	1.28807	1.01054	0.698323	-1.67556	0.180205	NM	-72.6	237	309.6	0	0.336111	-216	237	216
680	202	1491	-21.1333	55.5327	21.1333	1.38676	-0.077076	0.957349	0.157433	0.6927	NM	429	716	287	0.599162	0.260316	1648	716	1648
681	203	57	-7.99629	-140.687	7.99629	1.57945	-1.28388	-0.192279	1.04953	0.36647	NM	692.2	705	12.8	0.981844	0.213708	3239	705	3239
682	206	36	-7.91764	-140.57	7.91764	1.57903	-1.74879	-0.266624	1.10427	-0.0549173	NM	694.6	704	9.4	0.986648	0.213264	3257	704	3257
683	207	283	-9.77478	-139.014	9.77478	1.58028	-0.682176	0.357606	0.924127	0.833066	NM	665.8	727	61.2	0.915818	0.216239	3079	727	3079
684	211	303	-8.86624	-140.139	8.86624	1.58053	-0.658179	0.338547	0.936819	0.769143	NM	648.2	716	67.8	0.905307	0.214139	3027	716	3027
685	212	188	-9.94499	-139.089	9.94499	1.58148	-1.11956	0.111687	0.983017	0.715251	NM	686.8	729	42.2	0.942112	0.215975	3180	729	3180
686	213	202	-8.90932	-139.552	8.90932	1.57949	-1.04846	0.112455	1.02865	0.731489	NM	669.2	716	46.8	0.934637	0.21387	3129	716	3129
687	214	200	-9.39786	-140.074	9.39786	1.58239	-0.998112	0.151948	1.01778	0.792987	NM	679.2	722	42.8	0.94072	0.215756	3148	722	3148
688	217	87	-24.3767	-128.323	24.3767	1.59742	-1.25997	-2.01012	0.735601	0.551665	NM	645.8	667	21.2	0.968216	0.232135	2782	667	2782
689	220	27	11.2942	166.876	11.2942	1.52824	-1.66063	-2.47026	1.26802	0.955933	NM	734.4	742	7.6	0.989757	0.217471	3377	742	3377
690	237	636	29.9723	129.923	29.9723	1.18216	-1.59269	-0.133913	0.32852	1.4319	NM	411.4	564	152.6	0.729433	0.246791	1667	564	1667
691	238	767	29.8488	129.871	29.8488	1.1861	-1.32505	0.161299	0.247434	1.46454	NM	379.8	566	186.2	0.671025	0.24519	1549	566	1549
692	241	413	29.6412	129.713	29.6412	1.19183	-1.37776	0.0268063	0.354785	1.451	NM	472.6	570	97.4	0.829123	0.245762	1923	570	1923
693	242	549	29.4594	129.602	29.4594	1.19679	-1.76325	-0.181613	0.400042	1.41392	NM	442.6	573	130.4	0.772426	0.245072	1806	573	1806
694	244	663	29.1466	129.208	29.1466	1.20321	-1.78606	-0.652615	0.501754	1.29943	NM	412	579	167	0.711572	0.238979	1724	579	1724
695	247	696	28.323	129.972	28.323	1.23282	-1.17514	-0.876668	0.646023	1.31351	NM	410.8	595	184.2	0.69042	0.231176	1777	595	1777
696	277	261	-9.42548	46.3688	9.42548	1.20749	-0.877304	-2.29743	1.13203	0.112592	NM	656.6	723	66.4	0.90816	0.212561	3089	723	3089
697	278	136	-9.73086	46.5115	9.73086	1.21416	-1.64273	-2.15942	1.13965	0.0768285	NM	692.6	726	33.4	0.953994	0.21476	3225	726	3225
698	279	131	-9.72632	47.5732	9.72632	1.24294	-1.83466	-2.57625	1.15113	0.271798	NM	691.2	726	34.8	0.952066	0.213994	3230	726	3230
699	280	135	-10.0866	47.7417	10.0866	1.24729	-1.67126	-1.97737	1.14121	0.0693138	NM	697.6	730	32.4	0.955616	0.215508	3237	730	3237
700	283	77	-10.1593	51.1656	10.1593	1.31731	-1.7247	-2.35036	1.11498	0.26988	NM	711	731	20	0.97264	0.215585	3298	731	3298
701	285	25	-16.6031	59.5873	16.6031	1.42124	-1.81032	-2.24829	1.03481	0.147004	NM	749.6	756	6.4	0.991534	0.223228	3358	756	3358
702	289	81	-7.12964	56.28	7.12964	1.37376	-1.69852	-2.35036	1.15403	0.919113	NM	671.4	694	22.6	0.967435	0.211066	3181	694	3181
703	296	1237	24.2598	-76.6441	24.2598	0.836439	0.4135	-1.17029	0.987544	0.261517	NM	379.8	669	289.2	0.567713	0.231163	1643	669	1643
704	327	621	17.6315	-63.2375	17.6315	1.24292	-1.59212	0.0498688	0.957588	0.306905	NM	607	751	144	0.808256	0.222834	2724	751	2724
705	331	539	17.4908	-62.9763	17.4908	1.23848	-1.44835	-0.144974	1.10039	0.32775	NM	630.4	752	121.6	0.838298	0.224262	2811	752	2811
706	334	1471	13.8984	-60.9668	13.8984	1.09654	-0.490366	0.154839	1.10127	1.03376	NM	420.4	758	337.6	0.554617	0.21449	1960	758	1960
707	335	608	18.0617	-63.0627	18.0617	1.25278	-1.04684	-0.390193	1.12082	0.159335	NM	601.6	748	146.4	0.804278	0.221421	2717	748	2717
708	348	153	18.7918	-110.975	18.7918	1.14929	-0.932636	0.21488	0.819963	-1.129	NM	709	742	33	0.955526	0.226084	3136	742	3136
709	349	10	19.31	-110.803	19.31	1.12574	-1.71384	-4.5583	0.928328	-1.30639	NM	735	737	2	0.997286	0.226293	3248	737	3248
710	350	42	18.3568	-114.724	18.3568	1.22766	-1.48381	-0.657295	0.864525	-2.21362	NM	735	745	10	0.986577	0.224977	3267	745	3267
711	351	150	29.0398	-118.285	29.0398	1.04032	-0.753194	0.369321	0.155836	-2.2446	NM	537.2	581	43.8	0.924613	0.239074	2247	581	2247
712	352	78	-49.6862	178.774	49.6862	1.4728	-1.45486	-0.493065	-0.927612	-0.0868905	NM	460.8	486	25.2	0.948148	0.323368	1425	486	1425
713	354	26	3.85111	-159.297	3.85111	1.59683	-1.36454	-2.20242	1.20854	0.772245	NM	644.8	653	8.2	0.987443	0.207933	3101	653	3101
714	355	75	8.62158	150.926	8.62158	1.44379	-1.74773	-2.35036	1.24677	1.54201	NM	696.6	713	16.4	0.976999	0.214603	3246	713	3246
715	356	96	-40.3188	-9.94232	40.3188	1.4672	-1.11875	0.131366	-0.650587	1.56277	NM	480	503	23	0.954274	0.286738	1674	503	1674
716	358	23	-9.95743	-150.211	9.95743	1.61021	-1.77788	-2.29743	1.29389	0.312753	NM	723	729	6	0.99177	0.216143	3345	729	3345
717	359	301	-19.0524	-169.859	19.0524	1.54	-0.7351	-1.41778	0.937646	1.12637	NM	678.2	739	60.8	0.917727	0.22812	2973	739	2973
718	361	231	5.52886	-87.0619	5.52886	1.16287	-1.43054	-0.18515	0.897763	1.45937	NM	620	674	54	0.919881	0.209177	2964	674	2964
719	362	177	-29.3809	-177.987	29.3809	1.47305	-1.33567	-0.220313	0.496595	0.882478	NM	532.8	575	42.2	0.926609	0.243733	2186	575	2186
720	363	546	1.61539	7.39705	1.61539	1.01136	-0.917571	0.149045	0.921717	1.08096	NM	525.8	628	102.2	0.837261	0.210657	2496	628	2496
721	364	1100	0.238989	6.60226	0.238989	1.05275	-0.393385	0.657535	0.696826	1.26523	NM	396.6	613	216.4	0.646982	0.209619	1892	613	1892
722	365	379	-1.43572	5.62983	1.43572	1.10492	-1.37097	-0.137212	0.292053	0.989638	NM	547.8	626	78.2	0.87508	0.20625	2656	626	2656
723	366	24	-46.6358	37.9408	46.6358	1.39227	-1.24767	-0.090336	-1.21507	1.19043	NM	508	516	8	0.984496	0.313194	1622	516	1622
724	367	32	-46.907	37.7404	46.907	1.3934	-0.702963	0.33189	-1.325	1.21574	NM	503.6	514	10.4	0.979767	0.314161	1603	514	1603
725	368	285	-21.2346	-159.778	21.2346	1.57866	-1.13121	-0.225308	0.815604	0.980579	NM	652.2	714	61.8	0.913445	0.229164	2846	714	2846
726	370	50	-7.94351	-14.367	7.94351	1.37207	-1.02471	0.0786583	0.445999	-1.89879	NM	691.6	704	12.4	0.982386	0.213259	3243	704	3243
727	375	38	19.2921	166.635	19.2921	1.52859	-1.7444	-2.70161	1.17556	-0.0708453	NM	724.8	737	12.2	0.983446	0.224953	3222	737	3222
728	377	400	12.1845	-68.2896	12.1845	0.846357	-0.722226	-0.835912	1.2904	-0.681778	NM	651	749	98	0.869159	0.215492	3021	749	3021
729	378	565	12.1941	-68.9726	12.1941	0.792037	-0.590793	-0.441422	1.25596	-0.59198	NM	611.8	749	137.2	0.816822	0.214216	2856	749	2856
730	379	59	-18.8668	-159.776	18.8668	1.58213	-1.48865	-1.30669	1.0333	1.02076	NM	724	741	17	0.977058	0.224496	3225	741	3225
731	380	128	-19.9957	-158.114	19.9957	1.58669	-1.38112	-1.50862	0.95978	0.982786	NM	698	729	31	0.957476	0.225963	3089	729	3089
732	381	149	-21.9281	-157.919	21.9281	1.58463	-1.23482	-1.00404	0.805361	0.954631	NM	671.4	705	33.6	0.95234	0.229069	2931	705	2931
733	382	31	-10.4199	-161.001	10.4199	1.59222	-1.76419	-2.24829	1.29027	1.1323	NM	724.8	734	9.2	0.987466	0.216294	3351	734	3351
734	383	40	-19.2688	-158.937	19.2688	1.58477	-1.78368	-2.29743	1.01831	0.97921	NM	725.8	737	11.2	0.984803	0.225334	3221	737	3221
735	384	107	-20.1612	-157.341	20.1612	1.58926	-1.48877	-2.06239	0.961545	0.946385	NM	701	728	27	0.962912	0.226202	3099	728	3099
736	385	111	-19.8671	-157.702	19.8671	1.58838	-1.43301	-1.88752	0.983555	0.981917	NM	703.4	731	27.6	0.962244	0.225811	3115	731	3115
737	392	32	-8.98802	-157.981	8.98802	1.60488	-1.53179	-2.35036	1.29226	0.639943	NM	706.8	717	10.2	0.985774	0.214117	3301	717	3301
738	394	108	-37.1124	-12.2851	37.1124	1.48014	-1.02857	0.677725	-0.521485	0.968467	NM	466.8	492	25.2	0.94878	0.271553	1719	492	1719
739	395	92	-37.3005	-12.6781	37.3005	1.48264	-1.58504	-0.183969	-0.30893	0.886843	NM	469	492	23	0.953252	0.271098	1730	492	1730
740	399	44	-49.3013	69.4849	49.3013	1.53619	0.237944	0.583543	-1.45064	-0.103714	NM	476.6	491	14.4	0.970672	0.322245	1479	491	1479
741	401	11	-53.0932	73.5169	53.0932	1.54019	-0.647103	0.882939	-2.16422	-0.14464	NM	430.2	434	3.8	0.991244	0.331178	1299	434	1299
742	402	105	71.0147	-8.38644	71.0147	1.28454	-0.62662	0.739607	-2.08396	0.0669724	NM	122.6	165	42.4	0.74303	0.32957	372	165	372
743	404	52	-20.5082	-29.3033	20.5082	1.3067	-1.64945	-0.159624	0.84623	0.0826102	NM	710.6	724	13.4	0.981492	0.226956	3131	724	3131
744	405	297	45.9057	149.949	45.9057	1.22361	-0.243828	0.42993	-1.52795	0.50425	NM	434	519	85	0.836224	0.315866	1374	519	1374
745	406	242	46.948	151.996	46.948	1.17415	-0.664385	0.473938	-1.56532	0.653481	NM	444.2	514	69.8	0.864202	0.319109	1392	514	1392
746	407	215	47.337	152.478	47.337	1.16346	-1.12147	0.280391	-1.61577	0.647843	NM	446.6	511	64.4	0.873973	0.318772	1401	511	1401
747	409	209	47.746	153.013	47.746	1.13855	-1.15924	0.148318	-1.60872	0.625097	NM	445.8	508	62.2	0.877559	0.320489	1391	508	1391
748	410	130	48.0805	153.216	48.0805	1.12274	-1.21459	0.437622	-1.63424	0.603354	NM	463.8	504	40.2	0.920238	0.319202	1453	504	1453
749	411	54	7.11907	171.216	7.11907	1.53413	-1.46322	-2.11895	1.25219	1.59097	NM	678.8	694	15.2	0.978098	0.211662	3207	694	3207
750	413	98	46.5209	150.869	46.5209	1.21151	-1.48818	-0.0690413	-1.51125	0.559446	NM	496.6	516	19.4	0.962403	0.320181	1551	516	1551
751	414	862	32.7463	-16.9991	32.7463	1.21182	-0.43532	0.59884	-0.100951	-0.280972	NM	257.6	520	262.4	0.495385	0.215745	1194	520	1194
752	415	212	32.5076	-16.5088	32.5076	1.19953	-1.59998	-0.313423	0.215187	-0.623793	NM	460.8	523	62.2	0.881071	0.247476	1862	523	1862
753	416	395	33.0692	-16.3422	33.0692	1.21016	-1.28916	-0.266624	0.229958	-0.901173	NM	391.4	516	124.6	0.758527	0.239096	1637	516	1637
754	418	167	17.0565	-25.1701	17.0565	1.26067	-0.415845	0.662035	0.502912	-1.37923	NM	708.8	754	45.2	0.940053	0.2215	3200	754	3200
755	419	121	16.8455	-24.9678	16.8455	1.25654	-0.783249	-0.0302177	0.803375	-2.42373	NM	726	755	29	0.961589	0.22311	3254	755	3254
756	421	122	16.5985	-24.2562	16.5985	1.23387	-0.655633	0.381877	0.641449	-1.87699	NM	724.4	756	31.6	0.958201	0.22214	3261	756	3261
757	422	69	16.7372	-22.9314	16.7372	1.2025	-0.787109	-0.450054	0.764655	-3.14597	NM	737.4	756	18.6	0.975397	0.222779	3310	756	3310
758	423	92	16.0983	-22.814	16.0983	1.19047	-0.483488	-0.462323	0.786201	-3.11459	NM	734	758	24	0.968338	0.222021	3306	758	3306
759	424	81	15.218	-23.1606	15.218	1.19952	-0.729155	-0.411214	0.886605	-2.13442	NM	739.8	760	20.2	0.973421	0.221696	3337	760	3337
760	425	145	15.0837	-23.6248	15.0837	1.21014	-0.344564	0.406823	0.747609	-1.48718	NM	723	760	37	0.951316	0.220696	3276	760	3276
761	426	127	14.9283	-24.3843	14.9283	1.23469	-0.565979	0.89534	0.333033	-1.13444	NM	727	760	33	0.956579	0.22057	3296	760	3296
762	427	88	14.8516	-24.7055	14.8516	1.24491	-1.14853	0.169113	0.466188	-1.44977	NM	738	760	22	0.971053	0.221223	3336	760	3336
763	428	231	32.3094	-64.7672	32.3094	1.30331	-1.13568	-1.51676	0.657203	0.634802	NM	464	525	61	0.88381	0.249731	1858	525	1858
764	429	46	16.7665	-24.745	16.7665	1.25191	-1.33331	-0.489376	0.749324	-2.25971	NM	746.2	756	9.8	0.987037	0.223882	3333	756	3333
765	431	47	16.6182	-24.5878	16.6182	1.24841	-1.84349	-1.15077	0.760196	-2.18518	NM	744.2	756	11.8	0.984392	0.223082	3336	756	3336
766	451	186	-16.494	-151.739	16.494	1.61316	-1.35027	-0.221559	1.08129	0.897349	NM	714.4	757	42.6	0.943725	0.22325	3200	757	3200
767	460	226	-16.7465	-151.003	16.7465	1.61508	-1.08084	-0.103857	1.02711	0.893866	NM	703.2	756	52.8	0.930159	0.223026	3153	756	3153
768	465	27	-17.6571	-150.629	17.6571	1.61506	-1.61911	-1.1318	1.01904	0.925951	NM	742.6	751	8.4	0.988815	0.223877	3317	751	3317
769	479	182	-16.4422	-152.265	16.4422	1.61161	-1.61085	-0.48388	1.10898	0.925669	NM	712.2	757	44.8	0.940819	0.222146	3206	757	3206
770	481	332	-17.5291	-149.834	17.5291	1.61753	-0.936145	0.305174	0.895677	0.855172	NM	680.8	752	71.2	0.905319	0.225729	3016	752	3016
771	494	380	-16.822	-151.437	16.822	1.61356	-0.860993	0.185169	0.989821	0.975123	NM	673.6	755	81.4	0.892185	0.224908	2995	755	2995
772	496	34	-15.1437	-147.57	15.1437	1.61688	-1.02646	-2.35036	1.14321	0.769945	NM	749.4	760	10.6	0.986053	0.221388	3385	760	3385
773	499	12	-16.0685	-142.416	16.0685	1.60762	-1.37057	-2.37843	1.13149	0.62929	NM	753.4	758	4.6	0.993931	0.222439	3387	758	3387
774	505	198	-16.623	-151.494	16.623	1.61368	-1.03816	-0.201901	1.03871	0.895527	NM	712.4	756	43.6	0.942328	0.223673	3185	756	3185
775	507	637	-17.6775	-149.401	17.6775	1.61825	-0.332173	0.568689	0.745877	0.956997	NM	619.6	751	131.4	0.825033	0.228973	2706	751	2706
776	509	30	-14.6287	-145.206	14.6287	1.6104	-1.51122	-2.24829	1.18813	0.668722	NM	751.2	760	8.8	0.988421	0.221071	3398	760	3398
777	521	57	-17.0045	-149.567	17.0045	1.61917	-1.83597	-2.15942	1.0377	0.886286	NM	738.4	755	16.6	0.978013	0.22288	3313	755	3313
778	528	49	-16.262	-151.816	16.262	1.61332	-1.66618	-2.47026	1.13054	0.913234	NM	742	758	16	0.978892	0.221824	3345	758	3345
779	537	1	-57.0778	-26.6822	57.0778	1.47476	-1.65948	-4.5583	-1.82136	0.836321	NM	364.8	365	0.2	0.999452	0.337778	1080	365	1080
780	555	308	53.6664	-166.895	53.6664	1.0064	-0.050269	0.598462	-1.40416	0.683345	NM	323.6	424	100.4	0.763208	0.334298	968	424	968
781	558	140	-33.6478	-78.849	33.6478	1.20015	-1.21021	0.0371519	-0.224445	0.128577	NM	475	509	34	0.933202	0.256618	1851	509	1851
782	559	113	-33.7675	-80.792	33.7675	1.23978	-1.18914	0.406823	-0.412008	0.202364	NM	480.4	508	27.6	0.945669	0.256898	1870	508	1870
783	566	401	-14.3003	-170.718	14.3003	1.54554	-0.918155	-0.156215	1.08992	1.64693	NM	680.8	759	78.2	0.89697	0.224835	3028	759	3028
784	568	217	-14.1722	-169.664	14.1722	1.55108	-1.77333	-0.224056	1.08677	1.68286	NM	713.4	759	45.6	0.939921	0.222035	3213	759	3213
785	569	218	-14.1786	-169.62	14.1786	1.55116	-1.79147	-0.206763	1.1234	1.61075	NM	714.8	759	44.2	0.941765	0.22254	3212	759	3212
786	570	380	-14.242	-169.468	14.242	1.55154	-1.17454	0.21488	1.00992	1.71984	NM	685.8	759	73.2	0.903557	0.224852	3050	759	3050
787	574	14	10.3029	-109.217	10.3029	1.30735	-1.69521	-2.85501	1.35132	3.09982	NM	726.8	732	5.2	0.992896	0.216117	3363	732	3363
788	575	35	-7.33933	72.4343	7.33933	1.39921	-1.31194	-1.88752	1.21832	1.29353	NM	685.6	697	11.4	0.983644	0.211932	3235	697	3235
789	577	98	0.284458	174.113	0.284458	1.5229	-0.650497	-2.13889	1.28848	0.766926	NM	583.8	613	29.2	0.952365	0.201588	2896	613	2896
790	578	314	-13.7667	-177.105	13.7667	1.50939	-0.892866	-0.183969	1.13568	1.45457	NM	692.8	758	65.2	0.913984	0.222265	3117	758	3117
791	593	175	49.1207	154.526	49.1207	1.03407	-1.09641	0.283986	-1.6449	0.538251	NM	434	493	59	0.880325	0.319823	1357	493	1357
792	594	37	1.85074	-157.353	1.85074	1.59694	-0.569497	-2.04452	1.25278	1.15463	NM	616.4	630	13.6	0.978413	0.20458	3013	630	3013
793	597	877	45.076	147.877	45.076	1.2188	-0.00835517	0.523787	-1.42855	0.340523	NM	268.8	521	252.2	0.515931	0.328606	818	521	818
794	600	138	50.8624	155.57	50.8624	0.802287	-0.896619	0.760852	-1.859	0.275786	NM	433	469	36	0.923241	0.332821	1301	469	1301
795	604	85	-0.52847	166.934	0.52847	1.48579	-1.4649	-1.43939	1.25127	0.997934	NM	594.4	616	21.6	0.964935	0.203631	2919	616	2919
796	606	289	-12.5032	177.08	12.5032	1.48803	-1.24298	-0.769238	1.1952	1.59223	NM	686.8	752	65.2	0.913298	0.219005	3136	752	3136
797	627	545	-43.9385	-176.525	43.9385	1.48624	-0.405752	-0.590233	-0.52521	0.178766	NM	378.2	520	141.8	0.727308	0.321053	1178	520	1178
798	678	174	52.3558	175.919	52.3558	1.27568	-1.50472	-0.100713	-1.44362	0.0418836	NM	394.6	446	51.4	0.884753	0.334407	1180	446	1180
799	680	134	18.1164	145.767	18.1164	1.46095	-1.23788	-0.21783	1.12324	0.826974	NM	714.2	747	32.8	0.956091	0.224028	3188	747	3188
800	694	37	17.3682	-87.8571	17.3682	0.649352	-0.945694	-2.24829	1.14479	0.800236	NM	742.6	753	10.4	0.986189	0.223742	3319	753	3319
801	695	59	17.3498	-87.5378	17.3498	0.803009	-1.80521	-2.85501	1.17167	0.854811	NM	735.2	753	17.8	0.976361	0.222991	3297	753	3297
802	700	263	19.6846	-80.0403	19.6846	1.19933	-1.32407	-2.47026	1.15647	0.386427	NM	661.6	733	71.4	0.902592	0.222461	2974	733	2974
803	706	26	4.6838	-160.38	4.6838	1.59765	-1.58507	-2.11895	1.20935	1.25367	NM	654	663	9	0.986425	0.208679	3134	663	3134
804	742	112	18.7722	145.668	18.7722	1.45623	-1.24489	0.161299	0.964203	0.830932	NM	717.6	742	24.4	0.967116	0.225873	3177	742	3177
805	743	53	14.8525	145.559	14.8525	1.48073	-1.78029	-1.01976	1.23611	1.01473	NM	747.4	760	12.6	0.983421	0.221715	3371	760	3371
806	747	119	17.5996	145.833	17.5996	1.4647	-1.60238	-0.0397201	1.08877	0.86692	NM	723.2	751	27.8	0.962983	0.224179	3226	751	3226
807	748	101	16.3522	145.677	16.3522	1.47175	-1.32965	0.0268063	1.11433	1.00841	NM	733.4	757	23.6	0.968824	0.222986	3289	757	3289
808	753	60	19.6831	145.419	19.6831	1.44902	-1.51229	0.085073	1.06804	0.69866	NM	718.4	733	14.6	0.980082	0.226125	3177	733	3177
809	780	475	13.4435	144.777	13.4435	1.47252	-0.523054	-0.437999	1.22164	1.13018	NM	646	757	111	0.853369	0.218465	2957	757	2957
810	844	277	14.1574	145.214	14.1574	1.4793	-1.05475	-0.291003	1.20125	1.07261	NM	696.6	759	62.4	0.917787	0.220932	3153	759	3153
811	845	248	15.1891	145.754	15.1891	1.47913	-0.963192	-0.329272	1.22795	1.01677	NM	699.2	760	60.8	0.92	0.220498	3171	760	3171
812	854	181	15.0134	145.632	15.0134	1.47963	-1.01236	-0.962558	1.24431	1.01506	NM	715.4	760	44.6	0.941316	0.220802	3240	760	3240
813	903	24	-2.81264	-171.673	2.81264	1.57032	-1.63778	-2.91482	1.3162	-0.393196	NM	632.4	641	8.6	0.986583	0.206532	3062	641	3062
814	905	23	-4.51477	-172.183	4.51477	1.56389	-1.75982	-2.53908	1.34206	0.291359	NM	653.4	661	7.6	0.988502	0.208821	3129	661	3129
815	908	19	-3.12749	-171.085	3.12749	1.57172	-1.82143	-2.79999	1.32777	0.00182665	NM	637.4	645	7.6	0.988217	0.206948	3080	645	3080
816	910	18	-4.4554	-171.244	4.4554	1.56769	-1.7279	-2.50381	1.34615	0.191478	NM	653.4	660	6.6	0.99	0.208621	3132	660	3132
817	921	464	36.588	27.1683	36.588	0.545849	-1.28444	-0.0630763	0.230591	-0.272729	NM	360.4	492	131.6	0.73252	0.261159	1380	492	1380
818	925	80	28.6372	-112.83	28.6372	0.538629	-1.31222	-0.309163	0.481699	-2.62519	NM	569	589	20	0.966044	0.241102	2360	589	2360
819	927	123	28.702	-112.578	28.702	0.67685	-1.28745	-0.297931	0.511944	-2.49109	NM	557	588	31	0.947279	0.241126	2310	588	2310
820	930	74	27.4416	-111.88	27.4416	0.681643	-1.65909	-0.896325	0.722947	-2.13573	NM	594.8	612	17.2	0.971895	0.238876	2490	612	2490
821	931	135	27.2186	-112.074	27.2186	0.315682	-1.37991	-0.739499	0.705062	-2.15301	NM	585	616	31	0.949675	0.238581	2452	616	2452
822	933	118	26.1199	-111.274	26.1199	0.205745	-1.77921	-0.654951	0.651153	-1.84676	NM	607.8	637	29.2	0.95416	0.235399	2582	637	2582
823	936	120	25.6833	-111.035	25.6833	0.506344	-1.5102	-0.857557	0.704842	-1.78553	NM	615.4	645	29.6	0.954109	0.234527	2624	645	2624
824	971	18	-46.0981	50.2346	46.0981	1.45217	-1.12651	0.0738078	-1.26771	1.21018	NM	511.2	518	6.8	0.986873	0.310571	1646	518	1646
825	972	19	-46.4118	51.7591	46.4118	1.46082	-0.891005	0.1934	-1.30614	1.21607	NM	510	517	7	0.98646	0.312118	1634	517	1634
826	973	31	-37.8363	77.5566	37.8363	1.5162	-1.19804	0.099291	-0.378495	0.410141	NM	485.2	493	7.8	0.984178	0.273044	1777	493	1777
827	974	11	-38.7222	77.523	38.7222	1.51609	-1.71956	-0.698415	-0.287537	0.270533	NM	492.8	495	2.2	0.995556	0.27701	1779	495	1779
828	975	153	-52.5436	169.162	52.5436	1.44046	-0.986283	-0.148327	-1.05654	0.512267	NM	403.4	443	39.6	0.910609	0.339277	1189	443	1189
829	982	129	49.4235	154.759	49.4235	0.985999	-0.593187	0.369321	-1.67044	0.526255	NM	458.8	489	30.2	0.938241	0.330548	1388	489	1388
830	983	106	48.8219	154.109	48.8219	1.06062	-0.9704	0.143203	-1.66169	0.573198	NM	467.4	497	29.6	0.940443	0.324133	1442	497	1442
831	984	4103	-21.3066	165.7	21.3066	1.25575	0.513718	0.538394	0.67027	0.850246	NM	-150.4	714	864.4	0	0.154098	-976	714	976
832	1032	2492	12.2967	92.7856	12.2967	0.918596	0.172547	-0.0079334	1.16652	1.40125	NM	210.4	750	539.6	0.280533	0.226237	930	750	930
833	1034	1757	-4.92375	150.62	4.92375	1.24484	0.794582	0.79268	0.960746	1.6128	NM	335.2	666	330.8	0.503303	0.237226	1413	666	1413
834	1048	982	-20.2836	57.572	20.2836	1.4064	-0.16398	0.0866673	0.671256	0.789481	NM	515.4	726	210.6	0.709917	0.232686	2215	726	2215
835	1054	1730	7.52546	93.5991	7.52546	1.1649	-0.187107	-0.115508	1.18455	1.31894	NM	321.8	699	377.2	0.460372	0.207881	1548	699	1548
836	1058	11986	11.7364	122.866	11.7364	1.17087	1.3218	0.972675	1.06249	1.2708	NM	-1634.6	746	2380.6	0	0.190668	-8573	746	8573
837	1059	266	-19.7167	63.4213	19.7167	1.45764	-0.990579	-0.462323	0.854537	0.28258	NM	671.4	733	61.6	0.915962	0.226137	2969	733	2969
838	1061	267	-10.9397	166.248	10.9397	1.42499	-0.380588	0.0515468	1.18782	1.95114	NM	690	739	49	0.933694	0.220447	3130	739	3130
839	1063	2399	-8.14116	158.307	8.14116	1.35365	0.711738	0.886683	1.05499	1.58094	NM	256.6	707	450.4	0.362942	0.28385	904	707	904
840	1067	397	21.758	-71.8243	21.758	1.27346	-0.349879	-1.69316	1.10116	-0.185527	NM	610.4	707	96.6	0.863366	0.226494	2695	707	2695
841	1071	1178	-16.2122	167.723	16.2122	1.39974	0.3902	0.628451	0.943719	1.46055	NM	538.6	758	219.4	0.710554	0.242941	2217	758	2217
842	1075	684	-12.824	45.1439	12.824	1.15828	-0.637903	-0.101759	0.978801	0.541024	NM	604	754	150	0.801061	0.220036	2745	754	2745
843	1312	69	-27.1198	-109.355	27.1198	1.52367	-0.869687	-0.267956	0.457097	0.347307	NM	601	618	17	0.972492	0.237737	2528	618	2528
844	1313	35	-26.3235	-79.9752	26.3235	1.26804	-1.76876	-0.31771	-0.0431885	-1.90743	NM	623.6	633	9.4	0.98515	0.235855	2644	633	2644
845	1500	294	12.9519	-81.5232	12.9519	0.980131	-1.21259	-0.506134	1.17071	0.799862	NM	685	754	69	0.908488	0.218501	3135	754	3135
846	10128	499	-54.332	-67.4014	54.332	0.615738	0.544669	0.464807	-1.23542	-0.779337	NM	274.8	413	138.2	0.665375	0.371351	740	413	740
847	10674	467	62.0503	-6.86364	62.0503	1.19857	-0.20956	0.0930081	-1.1224	1.3899	NM	83.6	281	197.4	0.297509	0.236827	353	281	353
848	11474	737	35.9232	14.399	35.9232	1.03371	-0.676753	-0.728995	0.268645	-0.648408	NM	247.6	494	246.4	0.501215	0.218728	1132	494	1132

## Sheet: edfig5e
	fit	se.fit	abslatitude	nfix
1	140.447	17.5888	0.015341	N-fixing
2	140.867	17.4729	0.0844984	N-fixing
3	141.289	17.3572	0.153656	N-fixing
4	141.711	17.2416	0.222813	N-fixing
5	142.135	17.1263	0.291971	N-fixing
6	142.56	17.0111	0.361128	N-fixing
7	142.987	16.8962	0.430285	N-fixing
8	143.415	16.7817	0.499443	N-fixing
9	143.844	16.6674	0.5686	N-fixing
10	144.274	16.5536	0.637757	N-fixing
11	144.706	16.4402	0.706915	N-fixing
12	145.139	16.3274	0.776072	N-fixing
13	145.573	16.2151	0.84523	N-fixing
14	146.009	16.1033	0.914387	N-fixing
15	146.446	15.9923	0.983544	N-fixing
16	146.884	15.882	1.0527	N-fixing
17	147.323	15.7724	1.12186	N-fixing
18	147.764	15.6637	1.19102	N-fixing
19	148.207	15.5559	1.26017	N-fixing
20	148.65	15.449	1.32933	N-fixing
21	149.095	15.3432	1.39849	N-fixing
22	149.542	15.2384	1.46765	N-fixing
23	149.989	15.1348	1.5368	N-fixing
24	150.439	15.0324	1.60596	N-fixing
25	150.889	14.9313	1.67512	N-fixing
26	151.341	14.8315	1.74428	N-fixing
27	151.794	14.7331	1.81343	N-fixing
28	152.249	14.6362	1.88259	N-fixing
29	152.705	14.5408	1.95175	N-fixing
30	153.163	14.4471	2.0209	N-fixing
31	153.622	14.355	2.09006	N-fixing
32	154.082	14.2646	2.15922	N-fixing
33	154.544	14.1761	2.22838	N-fixing
34	155.007	14.0893	2.29753	N-fixing
35	155.472	14.0046	2.36669	N-fixing
36	155.938	13.9218	2.43585	N-fixing
37	156.406	13.841	2.50501	N-fixing
38	156.875	13.7623	2.57416	N-fixing
39	157.345	13.6858	2.64332	N-fixing
40	157.817	13.6115	2.71248	N-fixing
41	158.29	13.5395	2.78164	N-fixing
42	158.765	13.4697	2.85079	N-fixing
43	159.242	13.4024	2.91995	N-fixing
44	159.719	13.3374	2.98911	N-fixing
45	160.198	13.2748	3.05827	N-fixing
46	160.679	13.2147	3.12742	N-fixing
47	161.161	13.1571	3.19658	N-fixing
48	161.645	13.1021	3.26574	N-fixing
49	162.129	13.0496	3.3349	N-fixing
50	162.616	12.9997	3.40405	N-fixing
51	163.104	12.9524	3.47321	N-fixing
52	163.593	12.9078	3.54237	N-fixing
53	164.083	12.8658	3.61152	N-fixing
54	164.575	12.8264	3.68068	N-fixing
55	165.069	12.7897	3.74984	N-fixing
56	165.564	12.7557	3.819	N-fixing
57	166.06	12.7243	3.88815	N-fixing
58	166.558	12.6955	3.95731	N-fixing
59	167.056	12.6694	4.02647	N-fixing
60	167.557	12.6459	4.09563	N-fixing
61	168.058	12.625	4.16478	N-fixing
62	168.561	12.6067	4.23394	N-fixing
63	169.066	12.5909	4.3031	N-fixing
64	169.571	12.5777	4.37226	N-fixing
65	170.078	12.5669	4.44141	N-fixing
66	170.586	12.5586	4.51057	N-fixing
67	171.096	12.5527	4.57973	N-fixing
68	171.607	12.5492	4.64889	N-fixing
69	172.118	12.548	4.71804	N-fixing
70	172.631	12.5491	4.7872	N-fixing
71	173.146	12.5525	4.85636	N-fixing
72	173.661	12.558	4.92551	N-fixing
73	174.177	12.5656	4.99467	N-fixing
74	174.695	12.5752	5.06383	N-fixing
75	175.213	12.5869	5.13299	N-fixing
76	175.733	12.6005	5.20214	N-fixing
77	176.254	12.616	5.2713	N-fixing
78	176.775	12.6333	5.34046	N-fixing
79	177.298	12.6523	5.40962	N-fixing
80	177.821	12.6731	5.47877	N-fixing
81	178.346	12.6954	5.54793	N-fixing
82	178.871	12.7193	5.61709	N-fixing
83	179.397	12.7447	5.68625	N-fixing
84	179.923	12.7716	5.7554	N-fixing
85	180.451	12.7997	5.82456	N-fixing
86	180.979	12.8292	5.89372	N-fixing
87	181.507	12.8599	5.96288	N-fixing
88	182.037	12.8918	6.03203	N-fixing
89	182.567	12.9247	6.10119	N-fixing
90	183.097	12.9587	6.17035	N-fixing
91	183.628	12.9936	6.2395	N-fixing
92	184.159	13.0294	6.30866	N-fixing
93	184.691	13.0661	6.37782	N-fixing
94	185.223	13.1035	6.44698	N-fixing
95	185.755	13.1417	6.51613	N-fixing
96	186.287	13.1806	6.58529	N-fixing
97	186.82	13.22	6.65445	N-fixing
98	187.352	13.26	6.72361	N-fixing
99	187.885	13.3005	6.79276	N-fixing
100	188.418	13.3415	6.86192	N-fixing
101	188.951	13.3828	6.93108	N-fixing
102	189.483	13.4245	7.00024	N-fixing
103	190.015	13.4665	7.06939	N-fixing
104	190.548	13.5087	7.13855	N-fixing
105	191.079	13.5512	7.20771	N-fixing
106	191.611	13.5938	7.27687	N-fixing
107	192.142	13.6365	7.34602	N-fixing
108	192.673	13.6793	7.41518	N-fixing
109	193.203	13.7221	7.48434	N-fixing
110	193.732	13.765	7.55349	N-fixing
111	194.261	13.8078	7.62265	N-fixing
112	194.789	13.8505	7.69181	N-fixing
113	195.316	13.8931	7.76097	N-fixing
114	195.842	13.9356	7.83012	N-fixing
115	196.368	13.978	7.89928	N-fixing
116	196.892	14.0201	7.96844	N-fixing
117	197.415	14.062	8.0376	N-fixing
118	197.937	14.1037	8.10675	N-fixing
119	198.458	14.1451	8.17591	N-fixing
120	198.978	14.1863	8.24507	N-fixing
121	199.496	14.2271	8.31423	N-fixing
122	200.013	14.2676	8.38338	N-fixing
123	200.528	14.3078	8.45254	N-fixing
124	201.041	14.3476	8.5217	N-fixing
125	201.553	14.387	8.59086	N-fixing
126	202.063	14.4261	8.66001	N-fixing
127	202.571	14.4648	8.72917	N-fixing
128	203.078	14.5031	8.79833	N-fixing
129	203.582	14.541	8.86749	N-fixing
130	204.084	14.5785	8.93664	N-fixing
131	204.584	14.6157	9.0058	N-fixing
132	205.082	14.6524	9.07496	N-fixing
133	205.577	14.6887	9.14411	N-fixing
134	206.07	14.7246	9.21327	N-fixing
135	206.561	14.7601	9.28243	N-fixing
136	207.049	14.7953	9.35159	N-fixing
137	207.534	14.83	9.42074	N-fixing
138	208.016	14.8644	9.4899	N-fixing
139	208.496	14.8983	9.55906	N-fixing
140	208.972	14.932	9.62822	N-fixing
141	209.446	14.9652	9.69737	N-fixing
142	209.916	14.9981	9.76653	N-fixing
143	210.383	15.0307	9.83569	N-fixing
144	210.847	15.0629	9.90485	N-fixing
145	211.308	15.0948	9.974	N-fixing
146	211.765	15.1264	10.0432	N-fixing
147	212.218	15.1577	10.1123	N-fixing
148	212.668	15.1886	10.1815	N-fixing
149	213.114	15.2193	10.2506	N-fixing
150	213.556	15.2496	10.3198	N-fixing
151	213.995	15.2797	10.3889	N-fixing
152	214.429	15.3094	10.4581	N-fixing
153	214.859	15.3389	10.5273	N-fixing
154	215.285	15.3681	10.5964	N-fixing
155	215.707	15.3971	10.6656	N-fixing
156	216.124	15.4257	10.7347	N-fixing
157	216.537	15.4541	10.8039	N-fixing
158	216.946	15.4822	10.873	N-fixing
159	217.35	15.51	10.9422	N-fixing
160	217.749	15.5375	11.0114	N-fixing
161	218.143	15.5648	11.0805	N-fixing
162	218.533	15.5918	11.1497	N-fixing
163	218.917	15.6185	11.2188	N-fixing
164	219.297	15.6449	11.288	N-fixing
165	219.671	15.671	11.3572	N-fixing
166	220.04	15.6968	11.4263	N-fixing
167	220.404	15.7224	11.4955	N-fixing
168	220.763	15.7476	11.5646	N-fixing
169	221.116	15.7724	11.6338	N-fixing
170	221.464	15.797	11.7029	N-fixing
171	221.806	15.8212	11.7721	N-fixing
172	222.142	15.8451	11.8413	N-fixing
173	222.473	15.8685	11.9104	N-fixing
174	222.797	15.8917	11.9796	N-fixing
175	223.116	15.9144	12.0487	N-fixing
176	223.429	15.9367	12.1179	N-fixing
177	223.736	15.9586	12.187	N-fixing
178	224.037	15.98	12.2562	N-fixing
179	224.331	16.001	12.3254	N-fixing
180	224.619	16.0215	12.3945	N-fixing
181	224.901	16.0415	12.4637	N-fixing
182	225.177	16.061	12.5328	N-fixing
183	225.446	16.0799	12.602	N-fixing
184	225.708	16.0983	12.6711	N-fixing
185	225.964	16.1162	12.7403	N-fixing
186	226.214	16.1335	12.8095	N-fixing
187	226.456	16.1501	12.8786	N-fixing
188	226.692	16.1662	12.9478	N-fixing
189	226.921	16.1816	13.0169	N-fixing
190	227.143	16.1963	13.0861	N-fixing
191	227.358	16.2104	13.1552	N-fixing
192	227.566	16.2238	13.2244	N-fixing
193	227.767	16.2364	13.2936	N-fixing
194	227.962	16.2484	13.3627	N-fixing
195	228.149	16.2596	13.4319	N-fixing
196	228.328	16.27	13.501	N-fixing
197	228.501	16.2797	13.5702	N-fixing
198	228.666	16.2885	13.6393	N-fixing
199	228.824	16.2966	13.7085	N-fixing
200	228.975	16.3038	13.7777	N-fixing
201	229.119	16.3102	13.8468	N-fixing
202	229.255	16.3158	13.916	N-fixing
203	229.383	16.3205	13.9851	N-fixing
204	229.505	16.3243	14.0543	N-fixing
205	229.618	16.3273	14.1234	N-fixing
206	229.725	16.3293	14.1926	N-fixing
207	229.824	16.3305	14.2618	N-fixing
208	229.915	16.3308	14.3309	N-fixing
209	229.999	16.3302	14.4001	N-fixing
210	230.075	16.3286	14.4692	N-fixing
211	230.144	16.3261	14.5384	N-fixing
212	230.205	16.3227	14.6075	N-fixing
213	230.258	16.3184	14.6767	N-fixing
214	230.304	16.3131	14.7459	N-fixing
215	230.343	16.3068	14.815	N-fixing
216	230.374	16.2996	14.8842	N-fixing
217	230.397	16.2915	14.9533	N-fixing
218	230.412	16.2823	15.0225	N-fixing
219	230.42	16.2723	15.0916	N-fixing
220	230.42	16.2612	15.1608	N-fixing
221	230.413	16.2492	15.23	N-fixing
222	230.398	16.2362	15.2991	N-fixing
223	230.375	16.2222	15.3683	N-fixing
224	230.345	16.2072	15.4374	N-fixing
225	230.307	16.1913	15.5066	N-fixing
226	230.262	16.1744	15.5758	N-fixing
227	230.208	16.1566	15.6449	N-fixing
228	230.148	16.1378	15.7141	N-fixing
229	230.079	16.1181	15.7832	N-fixing
230	230.004	16.0974	15.8524	N-fixing
231	229.92	16.0759	15.9215	N-fixing
232	229.83	16.0534	15.9907	N-fixing
233	229.731	16.03	16.0599	N-fixing
234	229.626	16.0058	16.129	N-fixing
235	229.513	15.9807	16.1982	N-fixing
236	229.392	15.9548	16.2673	N-fixing
237	229.265	15.9281	16.3365	N-fixing
238	229.13	15.9005	16.4056	N-fixing
239	228.987	15.8722	16.4748	N-fixing
240	228.838	15.8431	16.544	N-fixing
241	228.682	15.8133	16.6131	N-fixing
242	228.518	15.7827	16.6823	N-fixing
243	228.347	15.7515	16.7514	N-fixing
244	228.169	15.7195	16.8206	N-fixing
245	227.985	15.6869	16.8897	N-fixing
246	227.793	15.6536	16.9589	N-fixing
247	227.595	15.6197	17.0281	N-fixing
248	227.39	15.5851	17.0972	N-fixing
249	227.178	15.55	17.1664	N-fixing
250	226.959	15.5143	17.2355	N-fixing
251	226.734	15.478	17.3047	N-fixing
252	226.502	15.4412	17.3738	N-fixing
253	226.263	15.4039	17.443	N-fixing
254	226.018	15.366	17.5122	N-fixing
255	225.767	15.3277	17.5813	N-fixing
256	225.509	15.289	17.6505	N-fixing
257	225.245	15.2498	17.7196	N-fixing
258	224.975	15.2102	17.7888	N-fixing
259	224.699	15.1702	17.8579	N-fixing
260	224.416	15.1298	17.9271	N-fixing
261	224.128	15.0891	17.9963	N-fixing
262	223.833	15.048	18.0654	N-fixing
263	223.533	15.0067	18.1346	N-fixing
264	223.227	14.965	18.2037	N-fixing
265	222.916	14.9231	18.2729	N-fixing
266	222.598	14.8808	18.342	N-fixing
267	222.275	14.8384	18.4112	N-fixing
268	221.947	14.7957	18.4804	N-fixing
269	221.613	14.7528	18.5495	N-fixing
270	221.274	14.7096	18.6187	N-fixing
271	220.93	14.6663	18.6878	N-fixing
272	220.58	14.6228	18.757	N-fixing
273	220.226	14.5792	18.8261	N-fixing
274	219.866	14.5354	18.8953	N-fixing
275	219.501	14.4915	18.9645	N-fixing
276	219.132	14.4474	19.0336	N-fixing
277	218.757	14.4033	19.1028	N-fixing
278	218.378	14.359	19.1719	N-fixing
279	217.995	14.3147	19.2411	N-fixing
280	217.607	14.2702	19.3102	N-fixing
281	217.214	14.2258	19.3794	N-fixing
282	216.817	14.1812	19.4486	N-fixing
283	216.416	14.1367	19.5177	N-fixing
284	216.011	14.0921	19.5869	N-fixing
285	215.601	14.0474	19.656	N-fixing
286	215.188	14.0028	19.7252	N-fixing
287	214.77	13.9582	19.7944	N-fixing
288	214.349	13.9135	19.8635	N-fixing
289	213.924	13.8689	19.9327	N-fixing
290	213.495	13.8243	20.0018	N-fixing
291	213.062	13.7798	20.071	N-fixing
292	212.626	13.7352	20.1401	N-fixing
293	212.187	13.6907	20.2093	N-fixing
294	211.744	13.6463	20.2785	N-fixing
295	211.298	13.6019	20.3476	N-fixing
296	210.848	13.5575	20.4168	N-fixing
297	210.396	13.5132	20.4859	N-fixing
298	209.941	13.469	20.5551	N-fixing
299	209.482	13.4248	20.6242	N-fixing
300	209.021	13.3806	20.6934	N-fixing
301	208.556	13.3365	20.7626	N-fixing
302	208.09	13.2925	20.8317	N-fixing
303	207.62	13.2486	20.9009	N-fixing
304	207.148	13.2047	20.97	N-fixing
305	206.673	13.1609	21.0392	N-fixing
306	206.196	13.1172	21.1083	N-fixing
307	205.716	13.0735	21.1775	N-fixing
308	205.235	13.0299	21.2467	N-fixing
309	204.751	12.9864	21.3158	N-fixing
310	204.264	12.943	21.385	N-fixing
311	203.776	12.8997	21.4541	N-fixing
312	203.286	12.8564	21.5233	N-fixing
313	202.794	12.8132	21.5924	N-fixing
314	202.3	12.7701	21.6616	N-fixing
315	201.804	12.727	21.7308	N-fixing
316	201.306	12.6841	21.7999	N-fixing
317	200.807	12.6411	21.8691	N-fixing
318	200.306	12.5983	21.9382	N-fixing
319	199.804	12.5555	22.0074	N-fixing
320	199.3	12.5128	22.0765	N-fixing
321	198.795	12.4701	22.1457	N-fixing
322	198.288	12.4274	22.2149	N-fixing
323	197.78	12.3849	22.284	N-fixing
324	197.271	12.3423	22.3532	N-fixing
325	196.761	12.2999	22.4223	N-fixing
326	196.25	12.2575	22.4915	N-fixing
327	195.738	12.2151	22.5606	N-fixing
328	195.224	12.1728	22.6298	N-fixing
329	194.71	12.1305	22.699	N-fixing
330	194.195	12.0883	22.7681	N-fixing
331	193.679	12.0461	22.8373	N-fixing
332	193.162	12.0039	22.9064	N-fixing
333	192.645	11.9618	22.9756	N-fixing
334	192.127	11.9198	23.0447	N-fixing
335	191.608	11.8777	23.1139	N-fixing
336	191.089	11.8357	23.1831	N-fixing
337	190.569	11.7938	23.2522	N-fixing
338	190.049	11.7519	23.3214	N-fixing
339	189.528	11.71	23.3905	N-fixing
340	189.007	11.6681	23.4597	N-fixing
341	188.486	11.6263	23.5288	N-fixing
342	187.964	11.5845	23.598	N-fixing
343	187.442	11.5428	23.6672	N-fixing
344	186.92	11.5011	23.7363	N-fixing
345	186.398	11.4594	23.8055	N-fixing
346	185.876	11.4178	23.8746	N-fixing
347	185.354	11.3763	23.9438	N-fixing
348	184.831	11.3348	24.013	N-fixing
349	184.309	11.2933	24.0821	N-fixing
350	183.787	11.2519	24.1513	N-fixing
351	183.265	11.2106	24.2204	N-fixing
352	182.742	11.1693	24.2896	N-fixing
353	182.221	11.1281	24.3587	N-fixing
354	181.699	11.087	24.4279	N-fixing
355	181.177	11.046	24.4971	N-fixing
356	180.656	11.005	24.5662	N-fixing
357	180.135	10.9642	24.6354	N-fixing
358	179.614	10.9234	24.7045	N-fixing
359	179.094	10.8827	24.7737	N-fixing
360	178.574	10.8422	24.8428	N-fixing
361	178.054	10.8017	24.912	N-fixing
362	177.535	10.7614	24.9812	N-fixing
363	177.016	10.7211	25.0503	N-fixing
364	176.498	10.681	25.1195	N-fixing
365	175.98	10.641	25.1886	N-fixing
366	175.463	10.6012	25.2578	N-fixing
367	174.946	10.5614	25.3269	N-fixing
368	174.43	10.5218	25.3961	N-fixing
369	173.915	10.4823	25.4653	N-fixing
370	173.4	10.443	25.5344	N-fixing
371	172.886	10.4038	25.6036	N-fixing
372	172.372	10.3648	25.6727	N-fixing
373	171.859	10.3258	25.7419	N-fixing
374	171.347	10.2871	25.811	N-fixing
375	170.836	10.2485	25.8802	N-fixing
376	170.325	10.21	25.9494	N-fixing
377	169.815	10.1718	26.0185	N-fixing
378	169.306	10.1336	26.0877	N-fixing
379	168.798	10.0957	26.1568	N-fixing
380	168.29	10.0579	26.226	N-fixing
381	167.783	10.0203	26.2951	N-fixing
382	167.277	9.98279	26.3643	N-fixing
383	166.772	9.9455	26.4335	N-fixing
384	166.268	9.90838	26.5026	N-fixing
385	165.765	9.87143	26.5718	N-fixing
386	165.263	9.83465	26.6409	N-fixing
387	164.762	9.79804	26.7101	N-fixing
388	164.261	9.7616	26.7792	N-fixing
389	163.762	9.72533	26.8484	N-fixing
390	163.264	9.68923	26.9176	N-fixing
391	162.767	9.65329	26.9867	N-fixing
392	162.27	9.61752	27.0559	N-fixing
393	161.775	9.58191	27.125	N-fixing
394	161.281	9.54646	27.1942	N-fixing
395	160.788	9.51118	27.2633	N-fixing
396	160.296	9.47606	27.3325	N-fixing
397	159.805	9.44109	27.4017	N-fixing
398	159.315	9.40629	27.4708	N-fixing
399	158.826	9.37164	27.54	N-fixing
400	158.339	9.33714	27.6091	N-fixing
401	157.853	9.30279	27.6783	N-fixing
402	157.368	9.2686	27.7474	N-fixing
403	156.884	9.23455	27.8166	N-fixing
404	156.401	9.20066	27.8858	N-fixing
405	155.92	9.16691	27.9549	N-fixing
406	155.439	9.1333	28.0241	N-fixing
407	154.961	9.09984	28.0932	N-fixing
408	154.483	9.06653	28.1624	N-fixing
409	154.007	9.03336	28.2316	N-fixing
410	153.532	9.00034	28.3007	N-fixing
411	153.058	8.96745	28.3699	N-fixing
412	152.586	8.93471	28.439	N-fixing
413	152.115	8.90212	28.5082	N-fixing
414	151.645	8.86966	28.5773	N-fixing
415	151.177	8.83734	28.6465	N-fixing
416	150.71	8.80516	28.7157	N-fixing
417	150.245	8.77312	28.7848	N-fixing
418	149.781	8.74122	28.854	N-fixing
419	149.319	8.70946	28.9231	N-fixing
420	148.858	8.67783	28.9923	N-fixing
421	148.399	8.64634	29.0614	N-fixing
422	147.941	8.61498	29.1306	N-fixing
423	147.485	8.58376	29.1998	N-fixing
424	147.03	8.55267	29.2689	N-fixing
425	146.577	8.52171	29.3381	N-fixing
426	146.125	8.49088	29.4072	N-fixing
427	145.675	8.46018	29.4764	N-fixing
428	145.226	8.42961	29.5455	N-fixing
429	144.78	8.39917	29.6147	N-fixing
430	144.334	8.36885	29.6839	N-fixing
431	143.891	8.33866	29.753	N-fixing
432	143.449	8.3086	29.8222	N-fixing
433	143.009	8.27867	29.8913	N-fixing
434	142.57	8.24886	29.9605	N-fixing
435	142.133	8.21918	30.0296	N-fixing
436	141.698	8.18963	30.0988	N-fixing
437	141.265	8.16022	30.168	N-fixing
438	140.833	8.13093	30.2371	N-fixing
439	140.404	8.10178	30.3063	N-fixing
440	139.976	8.07275	30.3754	N-fixing
441	139.549	8.04386	30.4446	N-fixing
442	139.125	8.0151	30.5137	N-fixing
443	138.702	7.98648	30.5829	N-fixing
444	138.282	7.958	30.6521	N-fixing
445	137.863	7.92965	30.7212	N-fixing
446	137.446	7.90145	30.7904	N-fixing
447	137.031	7.8734	30.8595	N-fixing
448	136.618	7.8455	30.9287	N-fixing
449	136.206	7.81775	30.9978	N-fixing
450	135.797	7.79017	31.067	N-fixing
451	135.389	7.76275	31.1362	N-fixing
452	134.984	7.73551	31.2053	N-fixing
453	134.581	7.70844	31.2745	N-fixing
454	134.179	7.68155	31.3436	N-fixing
455	133.779	7.65485	31.4128	N-fixing
456	133.382	7.62835	31.4819	N-fixing
457	132.986	7.60205	31.5511	N-fixing
458	132.593	7.57595	31.6203	N-fixing
459	132.202	7.55006	31.6894	N-fixing
460	131.812	7.52439	31.7586	N-fixing
461	131.425	7.49894	31.8277	N-fixing
462	131.04	7.47371	31.8969	N-fixing
463	130.657	7.44871	31.966	N-fixing
464	130.276	7.42394	32.0352	N-fixing
465	129.897	7.39941	32.1044	N-fixing
466	129.52	7.37512	32.1735	N-fixing
467	129.146	7.35108	32.2427	N-fixing
468	128.773	7.32728	32.3118	N-fixing
469	128.403	7.30374	32.381	N-fixing
470	128.035	7.28045	32.4502	N-fixing
471	127.669	7.25742	32.5193	N-fixing
472	127.305	7.23465	32.5885	N-fixing
473	126.943	7.21214	32.6576	N-fixing
474	126.584	7.18989	32.7268	N-fixing
475	126.227	7.1679	32.7959	N-fixing
476	125.872	7.14617	32.8651	N-fixing
477	125.519	7.12471	32.9343	N-fixing
478	125.169	7.1035	33.0034	N-fixing
479	124.82	7.08256	33.0726	N-fixing
480	124.474	7.06188	33.1417	N-fixing
481	124.131	7.04147	33.2109	N-fixing
482	123.789	7.02131	33.28	N-fixing
483	123.45	7.00142	33.3492	N-fixing
484	123.112	6.98178	33.4184	N-fixing
485	122.778	6.9624	33.4875	N-fixing
486	122.445	6.94328	33.5567	N-fixing
487	122.114	6.9244	33.6258	N-fixing
488	121.786	6.90578	33.695	N-fixing
489	121.46	6.88739	33.7641	N-fixing
490	121.137	6.86925	33.8333	N-fixing
491	120.815	6.85134	33.9025	N-fixing
492	120.496	6.83366	33.9716	N-fixing
493	120.179	6.81622	34.0408	N-fixing
494	119.864	6.799	34.1099	N-fixing
495	119.551	6.78201	34.1791	N-fixing
496	119.241	6.76524	34.2482	N-fixing
497	118.933	6.74869	34.3174	N-fixing
498	118.626	6.73236	34.3866	N-fixing
499	118.322	6.71624	34.4557	N-fixing
500	118.021	6.70033	34.5249	N-fixing
501	117.721	6.68462	34.594	N-fixing
502	117.424	6.66911	34.6632	N-fixing
503	117.128	6.6538	34.7323	N-fixing
504	116.835	6.63869	34.8015	N-fixing
505	116.544	6.62377	34.8707	N-fixing
506	116.254	6.60904	34.9398	N-fixing
507	115.967	6.59449	35.009	N-fixing
508	115.682	6.58012	35.0781	N-fixing
509	115.399	6.56593	35.1473	N-fixing
510	115.118	6.55192	35.2164	N-fixing
511	114.839	6.53808	35.2856	N-fixing
512	114.562	6.52441	35.3548	N-fixing
513	114.287	6.5109	35.4239	N-fixing
514	114.013	6.49756	35.4931	N-fixing
515	113.742	6.48438	35.5622	N-fixing
516	113.472	6.47135	35.6314	N-fixing
517	113.205	6.45847	35.7005	N-fixing
518	112.939	6.44574	35.7697	N-fixing
519	112.675	6.43315	35.8389	N-fixing
520	112.413	6.42071	35.908	N-fixing
521	112.152	6.4084	35.9772	N-fixing
522	111.893	6.39622	36.0463	N-fixing
523	111.636	6.38418	36.1155	N-fixing
524	111.381	6.37226	36.1846	N-fixing
525	111.127	6.36046	36.2538	N-fixing
526	110.875	6.34877	36.323	N-fixing
527	110.625	6.3372	36.3921	N-fixing
528	110.376	6.32573	36.4613	N-fixing
529	110.129	6.31437	36.5304	N-fixing
530	109.884	6.30311	36.5996	N-fixing
531	109.64	6.29194	36.6687	N-fixing
532	109.397	6.28087	36.7379	N-fixing
533	109.156	6.26989	36.8071	N-fixing
534	108.917	6.25899	36.8762	N-fixing
535	108.679	6.24818	36.9454	N-fixing
536	108.442	6.23744	37.0145	N-fixing
537	108.206	6.22679	37.0837	N-fixing
538	107.972	6.21621	37.1529	N-fixing
539	107.74	6.20571	37.222	N-fixing
540	107.508	6.19527	37.2912	N-fixing
541	107.278	6.18491	37.3603	N-fixing
542	107.05	6.17462	37.4295	N-fixing
543	106.822	6.1644	37.4986	N-fixing
544	106.595	6.15425	37.5678	N-fixing
545	106.37	6.14417	37.637	N-fixing
546	106.146	6.13416	37.7061	N-fixing
547	105.923	6.12422	37.7753	N-fixing
548	105.701	6.11435	37.8444	N-fixing
549	105.48	6.10455	37.9136	N-fixing
550	105.26	6.09482	37.9827	N-fixing
551	105.04	6.08516	38.0519	N-fixing
552	104.822	6.07557	38.1211	N-fixing
553	104.605	6.06605	38.1902	N-fixing
554	104.389	6.05659	38.2594	N-fixing
555	104.173	6.04721	38.3285	N-fixing
556	103.958	6.03789	38.3977	N-fixing
557	103.744	6.02864	38.4668	N-fixing
558	103.531	6.01945	38.536	N-fixing
559	103.318	6.01032	38.6052	N-fixing
560	103.106	6.00126	38.6743	N-fixing
561	102.895	5.99226	38.7435	N-fixing
562	102.684	5.98333	38.8126	N-fixing
563	102.474	5.97446	38.8818	N-fixing
564	102.265	5.96566	38.9509	N-fixing
565	102.055	5.95691	39.0201	N-fixing
566	101.847	5.94824	39.0893	N-fixing
567	101.639	5.93963	39.1584	N-fixing
568	101.431	5.93108	39.2276	N-fixing
569	101.223	5.9226	39.2967	N-fixing
570	101.016	5.91418	39.3659	N-fixing
571	100.809	5.90583	39.435	N-fixing
572	100.603	5.89754	39.5042	N-fixing
573	100.397	5.88931	39.5734	N-fixing
574	100.19	5.88114	39.6425	N-fixing
575	99.9845	5.87304	39.7117	N-fixing
576	99.7786	5.86499	39.7808	N-fixing
577	99.5729	5.85701	39.85	N-fixing
578	99.3673	5.84907	39.9191	N-fixing
579	99.1617	5.8412	39.9883	N-fixing
580	98.9561	5.83337	40.0575	N-fixing
581	98.7504	5.82559	40.1266	N-fixing
582	98.5447	5.81785	40.1958	N-fixing
583	98.339	5.81016	40.2649	N-fixing
584	98.1331	5.80251	40.3341	N-fixing
585	97.927	5.79489	40.4032	N-fixing
586	97.7208	5.78731	40.4724	N-fixing
587	97.5144	5.77975	40.5416	N-fixing
588	97.3077	5.77223	40.6107	N-fixing
589	97.1008	5.76472	40.6799	N-fixing
590	96.8936	5.75724	40.749	N-fixing
591	96.6861	5.74978	40.8182	N-fixing
592	96.4782	5.74233	40.8873	N-fixing
593	96.2699	5.73489	40.9565	N-fixing
594	96.0613	5.72746	41.0257	N-fixing
595	95.8522	5.72003	41.0948	N-fixing
596	95.6427	5.71259	41.164	N-fixing
597	95.4327	5.70515	41.2331	N-fixing
598	95.2222	5.6977	41.3023	N-fixing
599	95.0112	5.69023	41.3715	N-fixing
600	94.7997	5.68274	41.4406	N-fixing
601	94.5875	5.67524	41.5098	N-fixing
602	94.3748	5.6677	41.5789	N-fixing
603	94.1615	5.66014	41.6481	N-fixing
604	93.9476	5.65255	41.7172	N-fixing
605	93.733	5.64492	41.7864	N-fixing
606	93.5178	5.63726	41.8556	N-fixing
607	93.3019	5.62955	41.9247	N-fixing
608	93.0853	5.62181	41.9939	N-fixing
609	92.868	5.61402	42.063	N-fixing
610	92.65	5.60619	42.1322	N-fixing
611	92.4312	5.5983	42.2013	N-fixing
612	92.2117	5.59037	42.2705	N-fixing
613	91.9914	5.58238	42.3397	N-fixing
614	91.7703	5.57435	42.4088	N-fixing
615	91.5484	5.56626	42.478	N-fixing
616	91.3257	5.55811	42.5471	N-fixing
617	91.1022	5.54991	42.6163	N-fixing
618	90.8779	5.54165	42.6854	N-fixing
619	90.6528	5.53333	42.7546	N-fixing
620	90.4268	5.52495	42.8238	N-fixing
621	90.1999	5.51651	42.8929	N-fixing
622	89.9722	5.50801	42.9621	N-fixing
623	89.7436	5.49945	43.0312	N-fixing
624	89.5142	5.49083	43.1004	N-fixing
625	89.2839	5.48216	43.1695	N-fixing
626	89.0527	5.47344	43.2387	N-fixing
627	88.8206	5.46466	43.3079	N-fixing
628	88.5876	5.45582	43.377	N-fixing
629	88.3537	5.44694	43.4462	N-fixing
630	88.119	5.438	43.5153	N-fixing
631	87.8833	5.42902	43.5845	N-fixing
632	87.6468	5.41999	43.6536	N-fixing
633	87.4094	5.41091	43.7228	N-fixing
634	87.171	5.4018	43.792	N-fixing
635	86.9318	5.39264	43.8611	N-fixing
636	86.6917	5.38344	43.9303	N-fixing
637	86.4507	5.37421	43.9994	N-fixing
638	86.2088	5.36495	44.0686	N-fixing
639	85.9661	5.35567	44.1377	N-fixing
640	85.7225	5.34636	44.2069	N-fixing
641	85.478	5.33704	44.2761	N-fixing
642	85.2327	5.3277	44.3452	N-fixing
643	84.9865	5.31835	44.4144	N-fixing
644	84.7394	5.30899	44.4835	N-fixing
645	84.4916	5.29964	44.5527	N-fixing
646	84.2429	5.29028	44.6218	N-fixing
647	83.9934	5.28094	44.691	N-fixing
648	83.7431	5.27161	44.7602	N-fixing
649	83.492	5.26229	44.8293	N-fixing
650	83.2402	5.25299	44.8985	N-fixing
651	82.9876	5.24372	44.9676	N-fixing
652	82.7342	5.23447	45.0368	N-fixing
653	82.4801	5.22525	45.1059	N-fixing
654	82.2252	5.21607	45.1751	N-fixing
655	81.9696	5.20691	45.2443	N-fixing
656	81.7134	5.1978	45.3134	N-fixing
657	81.4564	5.18873	45.3826	N-fixing
658	81.1988	5.1797	45.4517	N-fixing
659	80.9405	5.17072	45.5209	N-fixing
660	80.6815	5.16179	45.5901	N-fixing
661	80.422	5.15291	45.6592	N-fixing
662	80.1618	5.14409	45.7284	N-fixing
663	79.901	5.13532	45.7975	N-fixing
664	79.6397	5.12661	45.8667	N-fixing
665	79.3778	5.11797	45.9358	N-fixing
666	79.1153	5.10939	46.005	N-fixing
667	78.8523	5.10087	46.0742	N-fixing
668	78.5889	5.09242	46.1433	N-fixing
669	78.3249	5.08404	46.2125	N-fixing
670	78.0605	5.07572	46.2816	N-fixing
671	77.7957	5.06747	46.3508	N-fixing
672	77.5304	5.05928	46.4199	N-fixing
673	77.2647	5.05116	46.4891	N-fixing
674	76.9986	5.0431	46.5583	N-fixing
675	76.7321	5.0351	46.6274	N-fixing
676	76.4653	5.02717	46.6966	N-fixing
677	76.1981	5.01929	46.7657	N-fixing
678	75.9306	5.01146	46.8349	N-fixing
679	75.6628	5.00369	46.904	N-fixing
680	75.3948	4.99597	46.9732	N-fixing
681	75.1265	4.9883	47.0424	N-fixing
682	74.8579	4.98068	47.1115	N-fixing
683	74.5891	4.97311	47.1807	N-fixing
684	74.3201	4.96558	47.2498	N-fixing
685	74.0509	4.9581	47.319	N-fixing
686	73.7816	4.95065	47.3881	N-fixing
687	73.5121	4.94325	47.4573	N-fixing
688	73.2425	4.93589	47.5265	N-fixing
689	72.9729	4.92856	47.5956	N-fixing
690	72.7031	4.92127	47.6648	N-fixing
691	72.4333	4.91402	47.7339	N-fixing
692	72.1634	4.9068	47.8031	N-fixing
693	71.8935	4.89961	47.8722	N-fixing
694	71.6237	4.89246	47.9414	N-fixing
695	71.3538	4.88533	48.0106	N-fixing
696	71.084	4.87823	48.0797	N-fixing
697	70.8143	4.87115	48.1489	N-fixing
698	70.5446	4.8641	48.218	N-fixing
699	70.2751	4.85707	48.2872	N-fixing
700	70.0057	4.85006	48.3563	N-fixing
701	69.7364	4.84307	48.4255	N-fixing
702	69.4673	4.8361	48.4947	N-fixing
703	69.1983	4.82915	48.5638	N-fixing
704	68.9296	4.82221	48.633	N-fixing
705	68.661	4.81528	48.7021	N-fixing
706	68.3927	4.80837	48.7713	N-fixing
707	68.1247	4.80146	48.8404	N-fixing
708	67.8569	4.79457	48.9096	N-fixing
709	67.5894	4.78769	48.9788	N-fixing
710	67.3223	4.78082	49.0479	N-fixing
711	67.0554	4.77396	49.1171	N-fixing
712	66.7889	4.7671	49.1862	N-fixing
713	66.5227	4.76026	49.2554	N-fixing
714	66.2569	4.75343	49.3245	N-fixing
715	65.9915	4.74661	49.3937	N-fixing
716	65.7264	4.73979	49.4629	N-fixing
717	65.4618	4.73299	49.532	N-fixing
718	65.1977	4.7262	49.6012	N-fixing
719	64.9339	4.71941	49.6703	N-fixing
720	64.6707	4.71263	49.7395	N-fixing
721	64.4079	4.70587	49.8087	N-fixing
722	64.1456	4.69911	49.8778	N-fixing
723	63.8838	4.69236	49.947	N-fixing
724	63.6225	4.68562	50.0161	N-fixing
725	63.3617	4.67888	50.0853	N-fixing
726	63.1015	4.67216	50.1544	N-fixing
727	62.8418	4.66545	50.2236	N-fixing
728	62.5827	4.65875	50.2928	N-fixing
729	62.3242	4.65207	50.3619	N-fixing
730	62.0662	4.64539	50.4311	N-fixing
731	61.8089	4.63873	50.5002	N-fixing
732	61.5522	4.63208	50.5694	N-fixing
733	61.2961	4.62544	50.6385	N-fixing
734	61.0406	4.61881	50.7077	N-fixing
735	60.7858	4.6122	50.7769	N-fixing
736	60.5316	4.6056	50.846	N-fixing
737	60.2781	4.59902	50.9152	N-fixing
738	60.0253	4.59246	50.9843	N-fixing
739	59.7731	4.58592	51.0535	N-fixing
740	59.5217	4.57939	51.1226	N-fixing
741	59.2709	4.57289	51.1918	N-fixing
742	59.0208	4.56641	51.261	N-fixing
743	58.7715	4.55995	51.3301	N-fixing
744	58.5229	4.55352	51.3993	N-fixing
745	58.275	4.54712	51.4684	N-fixing
746	58.0278	4.54075	51.5376	N-fixing
747	57.7814	4.53441	51.6067	N-fixing
748	57.5357	4.5281	51.6759	N-fixing
749	57.2908	4.52183	51.7451	N-fixing
750	57.0466	4.51559	51.8142	N-fixing
751	56.8032	4.5094	51.8834	N-fixing
752	56.5606	4.50324	51.9525	N-fixing
753	56.3187	4.49712	52.0217	N-fixing
754	56.0776	4.49105	52.0908	N-fixing
755	55.8373	4.48502	52.16	N-fixing
756	55.5978	4.47903	52.2292	N-fixing
757	55.3591	4.47309	52.2983	N-fixing
758	55.1211	4.4672	52.3675	N-fixing
759	54.884	4.46135	52.4366	N-fixing
760	54.6477	4.45556	52.5058	N-fixing
761	54.4122	4.44982	52.5749	N-fixing
762	54.1774	4.44413	52.6441	N-fixing
763	53.9435	4.43849	52.7133	N-fixing
764	53.7104	4.43291	52.7824	N-fixing
765	53.4781	4.42738	52.8516	N-fixing
766	53.2467	4.42191	52.9207	N-fixing
767	53.016	4.41649	52.9899	N-fixing
768	52.7862	4.41114	53.059	N-fixing
769	52.5572	4.40584	53.1282	N-fixing
770	52.329	4.4006	53.1974	N-fixing
771	52.1016	4.39543	53.2665	N-fixing
772	51.875	4.39031	53.3357	N-fixing
773	51.6493	4.38526	53.4048	N-fixing
774	51.4244	4.38026	53.474	N-fixing
775	51.2002	4.37533	53.5431	N-fixing
776	50.977	4.37046	53.6123	N-fixing
777	50.7545	4.36565	53.6815	N-fixing
778	50.5328	4.3609	53.7506	N-fixing
779	50.312	4.35622	53.8198	N-fixing
780	50.092	4.35159	53.8889	N-fixing
781	49.8728	4.34703	53.9581	N-fixing
782	49.6543	4.34253	54.0273	N-fixing
783	49.4368	4.33809	54.0964	N-fixing
784	49.22	4.33371	54.1656	N-fixing
785	49.004	4.32939	54.2347	N-fixing
786	48.7888	4.32513	54.3039	N-fixing
787	48.5744	4.32093	54.373	N-fixing
788	48.3608	4.31678	54.4422	N-fixing
789	48.148	4.3127	54.5114	N-fixing
790	47.936	4.30866	54.5805	N-fixing
791	47.7248	4.30468	54.6497	N-fixing
792	47.5144	4.30076	54.7188	N-fixing
793	47.3047	4.29688	54.788	N-fixing
794	47.0959	4.29306	54.8571	N-fixing
795	46.8878	4.28928	54.9263	N-fixing
796	46.6805	4.28556	54.9955	N-fixing
797	46.4739	4.28187	55.0646	N-fixing
798	46.2682	4.27824	55.1338	N-fixing
799	46.0632	4.27464	55.2029	N-fixing
800	45.8589	4.27108	55.2721	N-fixing
801	45.6555	4.26757	55.3412	N-fixing
802	45.4527	4.26408	55.4104	N-fixing
803	45.2508	4.26063	55.4796	N-fixing
804	45.0495	4.25722	55.5487	N-fixing
805	44.8491	4.25383	55.6179	N-fixing
806	44.6493	4.25047	55.687	N-fixing
807	44.4504	4.24713	55.7562	N-fixing
808	44.2521	4.24381	55.8253	N-fixing
809	44.0546	4.24052	55.8945	N-fixing
810	43.8578	4.23724	55.9637	N-fixing
811	43.6618	4.23398	56.0328	N-fixing
812	43.4665	4.23072	56.102	N-fixing
813	43.2719	4.22748	56.1711	N-fixing
814	43.078	4.22424	56.2403	N-fixing
815	42.8849	4.221	56.3094	N-fixing
816	42.6924	4.21777	56.3786	N-fixing
817	42.5007	4.21453	56.4478	N-fixing
818	42.3097	4.21129	56.5169	N-fixing
819	42.1194	4.20804	56.5861	N-fixing
820	41.9298	4.20479	56.6552	N-fixing
821	41.7409	4.20152	56.7244	N-fixing
822	41.5527	4.19823	56.7935	N-fixing
823	41.3652	4.19493	56.8627	N-fixing
824	41.1784	4.19161	56.9319	N-fixing
825	40.9923	4.18827	57.001	N-fixing
826	40.8068	4.18491	57.0702	N-fixing
827	40.6221	4.18153	57.1393	N-fixing
828	40.4381	4.17812	57.2085	N-fixing
829	40.2547	4.17469	57.2776	N-fixing
830	40.072	4.17123	57.3468	N-fixing
831	39.89	4.16774	57.416	N-fixing
832	39.7086	4.16423	57.4851	N-fixing
833	39.528	4.16069	57.5543	N-fixing
834	39.3479	4.15712	57.6234	N-fixing
835	39.1686	4.15352	57.6926	N-fixing
836	38.9899	4.14989	57.7617	N-fixing
837	38.8119	4.14623	57.8309	N-fixing
838	38.6346	4.14254	57.9001	N-fixing
839	38.4579	4.13882	57.9692	N-fixing
840	38.2818	4.13508	58.0384	N-fixing
841	38.1064	4.1313	58.1075	N-fixing
842	37.9317	4.1275	58.1767	N-fixing
843	37.7576	4.12367	58.2459	N-fixing
844	37.5841	4.11981	58.315	N-fixing
845	37.4113	4.11593	58.3842	N-fixing
846	37.2392	4.11203	58.4533	N-fixing
847	37.0677	4.1081	58.5225	N-fixing
848	36.8968	4.10414	58.5916	N-fixing
849	36.7265	4.10017	58.6608	N-fixing
850	36.5569	4.09618	58.73	N-fixing
851	36.3879	4.09216	58.7991	N-fixing
852	36.2195	4.08814	58.8683	N-fixing
853	36.0518	4.0841	58.9374	N-fixing
854	35.8847	4.08005	59.0066	N-fixing
855	35.7182	4.076	59.0757	N-fixing
856	35.5523	4.07195	59.1449	N-fixing
857	35.3871	4.0679	59.2141	N-fixing
858	35.2224	4.06385	59.2832	N-fixing
859	35.0584	4.05981	59.3524	N-fixing
860	34.895	4.05579	59.4215	N-fixing
861	34.7322	4.05178	59.4907	N-fixing
862	34.5701	4.04779	59.5598	N-fixing
863	34.4085	4.04382	59.629	N-fixing
864	34.2475	4.03988	59.6982	N-fixing
865	34.0872	4.03597	59.7673	N-fixing
866	33.9275	4.03209	59.8365	N-fixing
867	33.7683	4.02825	59.9056	N-fixing
868	33.6098	4.02445	59.9748	N-fixing
869	33.4519	4.0207	60.0439	N-fixing
870	33.2945	4.017	60.1131	N-fixing
871	33.1378	4.01335	60.1823	N-fixing
872	32.9817	4.00976	60.2514	N-fixing
873	32.8261	4.00623	60.3206	N-fixing
874	32.6712	4.00277	60.3897	N-fixing
875	32.5168	3.99938	60.4589	N-fixing
876	32.3631	3.99606	60.528	N-fixing
877	32.2099	3.99282	60.5972	N-fixing
878	32.0573	3.98967	60.6664	N-fixing
879	31.9053	3.98659	60.7355	N-fixing
880	31.7539	3.98361	60.8047	N-fixing
881	31.6031	3.98072	60.8738	N-fixing
882	31.4528	3.97794	60.943	N-fixing
883	31.3032	3.97525	61.0121	N-fixing
884	31.1541	3.97267	61.0813	N-fixing
885	31.0056	3.9702	61.1505	N-fixing
886	30.8577	3.96785	61.2196	N-fixing
887	30.7104	3.96561	61.2888	N-fixing
888	30.5636	3.9635	61.3579	N-fixing
889	30.4174	3.96151	61.4271	N-fixing
890	30.2718	3.95965	61.4962	N-fixing
891	30.1268	3.95793	61.5654	N-fixing
892	29.9824	3.95634	61.6346	N-fixing
893	29.8385	3.95488	61.7037	N-fixing
894	29.6952	3.95358	61.7729	N-fixing
895	29.5524	3.95242	61.842	N-fixing
896	29.4103	3.9514	61.9112	N-fixing
897	29.2687	3.95055	61.9803	N-fixing
898	29.1276	3.94984	62.0495	N-fixing
899	28.9872	3.9493	62.1187	N-fixing
900	28.8473	3.94891	62.1878	N-fixing
901	28.708	3.94869	62.257	N-fixing
902	28.5692	3.94863	62.3261	N-fixing
903	28.431	3.94874	62.3953	N-fixing
904	28.2934	3.94902	62.4645	N-fixing
905	28.1564	3.94946	62.5336	N-fixing
906	28.0199	3.95008	62.6028	N-fixing
907	27.8839	3.95087	62.6719	N-fixing
908	27.7486	3.95183	62.7411	N-fixing
909	27.6138	3.95296	62.8102	N-fixing
910	27.4795	3.95427	62.8794	N-fixing
911	27.3458	3.95575	62.9486	N-fixing
912	27.2127	3.9574	63.0177	N-fixing
913	27.0801	3.95922	63.0869	N-fixing
914	26.9481	3.96122	63.156	N-fixing
915	26.8167	3.96339	63.2252	N-fixing
916	26.6857	3.96574	63.2943	N-fixing
917	26.5554	3.96825	63.3635	N-fixing
918	26.4256	3.97094	63.4327	N-fixing
919	26.2963	3.97379	63.5018	N-fixing
920	26.1676	3.97681	63.571	N-fixing
921	26.0395	3.98	63.6401	N-fixing
922	25.9119	3.98335	63.7093	N-fixing
923	25.7849	3.98687	63.7784	N-fixing
924	25.6584	3.99055	63.8476	N-fixing
925	25.5324	3.99439	63.9168	N-fixing
926	25.407	3.99838	63.9859	N-fixing
927	25.2821	4.00253	64.0551	N-fixing
928	25.1578	4.00684	64.1242	N-fixing
929	25.034	4.01129	64.1934	N-fixing
930	24.9108	4.01589	64.2625	N-fixing
931	24.7881	4.02064	64.3317	N-fixing
932	24.666	4.02552	64.4009	N-fixing
933	24.5443	4.03055	64.47	N-fixing
934	24.4233	4.03571	64.5392	N-fixing
935	24.3027	4.041	64.6083	N-fixing
936	24.1827	4.04642	64.6775	N-fixing
937	24.0633	4.05197	64.7466	N-fixing
938	23.9443	4.05764	64.8158	N-fixing
939	23.8259	4.06343	64.885	N-fixing
940	23.7081	4.06933	64.9541	N-fixing
941	23.5907	4.07534	65.0233	N-fixing
942	23.4739	4.08146	65.0924	N-fixing
943	23.3577	4.08768	65.1616	N-fixing
944	23.2419	4.094	65.2307	N-fixing
945	23.1267	4.10041	65.2999	N-fixing
946	23.012	4.10692	65.3691	N-fixing
947	22.8978	4.11351	65.4382	N-fixing
948	22.7842	4.12018	65.5074	N-fixing
949	22.671	4.12693	65.5765	N-fixing
950	22.5584	4.13376	65.6457	N-fixing
951	22.4464	4.14066	65.7148	N-fixing
952	22.3348	4.14762	65.784	N-fixing
953	22.2237	4.15464	65.8532	N-fixing
954	22.1132	4.16172	65.9223	N-fixing
955	22.0032	4.16886	65.9915	N-fixing
956	21.8937	4.17604	66.0606	N-fixing
957	21.7847	4.18327	66.1298	N-fixing
958	21.6762	4.19053	66.1989	N-fixing
959	21.5682	4.19784	66.2681	N-fixing
960	21.4608	4.20517	66.3373	N-fixing
961	21.3538	4.21254	66.4064	N-fixing
962	21.2474	4.21993	66.4756	N-fixing
963	21.1414	4.22733	66.5447	N-fixing
964	21.036	4.23476	66.6139	N-fixing
965	20.9311	4.24219	66.6831	N-fixing
966	20.8266	4.24963	66.7522	N-fixing
967	20.7227	4.25708	66.8214	N-fixing
968	20.6192	4.26452	66.8905	N-fixing
969	20.5163	4.27196	66.9597	N-fixing
970	20.4139	4.2794	67.0288	N-fixing
971	20.3119	4.28682	67.098	N-fixing
972	20.2104	4.29422	67.1672	N-fixing
973	20.1095	4.3016	67.2363	N-fixing
974	20.009	4.30896	67.3055	N-fixing
975	19.909	4.3163	67.3746	N-fixing
976	19.8095	4.3236	67.4438	N-fixing
977	19.7105	4.33087	67.5129	N-fixing
978	19.6119	4.3381	67.5821	N-fixing
979	19.5139	4.34529	67.6513	N-fixing
980	19.4163	4.35243	67.7204	N-fixing
981	19.3192	4.35953	67.7896	N-fixing
982	19.2226	4.36658	67.8587	N-fixing
983	19.1264	4.37357	67.9279	N-fixing
984	19.0308	4.38051	67.997	N-fixing
985	18.9356	4.38739	68.0662	N-fixing
986	18.8408	4.39421	68.1354	N-fixing
987	18.7466	4.40096	68.2045	N-fixing
988	18.6528	4.40765	68.2737	N-fixing
989	18.5595	4.41426	68.3428	N-fixing
990	18.4666	4.42081	68.412	N-fixing
991	18.3742	4.42728	68.4811	N-fixing
992	18.2822	4.43367	68.5503	N-fixing
993	18.1908	4.43998	68.6195	N-fixing
994	18.0997	4.44622	68.6886	N-fixing
995	18.0092	4.45237	68.7578	N-fixing
996	17.919	4.45843	68.8269	N-fixing
997	17.8294	4.46441	68.8961	N-fixing
998	17.7401	4.47031	68.9652	N-fixing
999	17.6514	4.47611	69.0344	N-fixing
1000	17.563	4.48182	69.1036	N-fixing
1100	214.235	27.9506	0.015341	Non N-fixing
2100	214.459	27.6544	0.0844984	Non N-fixing
3100	214.684	27.3596	0.153656	Non N-fixing
4100	214.91	27.0662	0.222813	Non N-fixing
5100	215.135	26.7743	0.291971	Non N-fixing
6100	215.361	26.4841	0.361128	Non N-fixing
7100	215.587	26.1955	0.430285	Non N-fixing
8100	215.813	25.9088	0.499443	Non N-fixing
9100	216.04	25.624	0.5686	Non N-fixing
1010	216.267	25.3412	0.637757	Non N-fixing
1110	216.494	25.0605	0.706915	Non N-fixing
1210	216.721	24.7821	0.776072	Non N-fixing
1310	216.949	24.5061	0.84523	Non N-fixing
1410	217.177	24.2327	0.914387	Non N-fixing
1510	217.406	23.9619	0.983544	Non N-fixing
1610	217.634	23.6939	1.0527	Non N-fixing
1710	217.864	23.4288	1.12186	Non N-fixing
1810	218.094	23.1668	1.19102	Non N-fixing
1910	218.324	22.9081	1.26017	Non N-fixing
2010	218.554	22.6527	1.32933	Non N-fixing
2110	218.786	22.4009	1.39849	Non N-fixing
2210	219.017	22.1527	1.46765	Non N-fixing
2310	219.25	21.9084	1.5368	Non N-fixing
2410	219.483	21.668	1.60596	Non N-fixing
2510	219.716	21.4318	1.67512	Non N-fixing
2610	219.95	21.1999	1.74428	Non N-fixing
2710	220.185	20.9725	1.81343	Non N-fixing
2810	220.42	20.7497	1.88259	Non N-fixing
2910	220.656	20.5316	1.95175	Non N-fixing
3010	220.893	20.3184	2.0209	Non N-fixing
3110	221.131	20.1103	2.09006	Non N-fixing
3210	221.369	19.9074	2.15922	Non N-fixing
3310	221.609	19.7098	2.22838	Non N-fixing
3410	221.849	19.5178	2.29753	Non N-fixing
3510	222.09	19.3313	2.36669	Non N-fixing
3610	222.332	19.1505	2.43585	Non N-fixing
3710	222.574	18.9756	2.50501	Non N-fixing
3810	222.818	18.8067	2.57416	Non N-fixing
3910	223.063	18.6438	2.64332	Non N-fixing
4010	223.309	18.487	2.71248	Non N-fixing
4110	223.555	18.3365	2.78164	Non N-fixing
4210	223.803	18.1923	2.85079	Non N-fixing
4310	224.052	18.0545	2.91995	Non N-fixing
4410	224.302	17.9231	2.98911	Non N-fixing
4510	224.554	17.7982	3.05827	Non N-fixing
4610	224.806	17.6798	3.12742	Non N-fixing
4710	225.06	17.5679	3.19658	Non N-fixing
4810	225.314	17.4625	3.26574	Non N-fixing
4910	225.57	17.3636	3.3349	Non N-fixing
5010	225.828	17.2713	3.40405	Non N-fixing
5110	226.086	17.1853	3.47321	Non N-fixing
5210	226.346	17.1059	3.54237	Non N-fixing
5310	226.607	17.0327	3.61152	Non N-fixing
5410	226.87	16.9659	3.68068	Non N-fixing
5510	227.134	16.9053	3.74984	Non N-fixing
5610	227.399	16.8508	3.819	Non N-fixing
5710	227.665	16.8023	3.88815	Non N-fixing
5810	227.933	16.7596	3.95731	Non N-fixing
5910	228.203	16.7227	4.02647	Non N-fixing
6010	228.473	16.6915	4.09563	Non N-fixing
6110	228.746	16.6657	4.16478	Non N-fixing
6210	229.019	16.6452	4.23394	Non N-fixing
6310	229.295	16.6298	4.3031	Non N-fixing
6410	229.571	16.6194	4.37226	Non N-fixing
6510	229.849	16.6138	4.44141	Non N-fixing
6610	230.129	16.6128	4.51057	Non N-fixing
6710	230.41	16.6162	4.57973	Non N-fixing
6810	230.693	16.6239	4.64889	Non N-fixing
6910	230.977	16.6356	4.71804	Non N-fixing
7010	231.262	16.6511	4.7872	Non N-fixing
7110	231.549	16.6702	4.85636	Non N-fixing
7210	231.838	16.6928	4.92551	Non N-fixing
7310	232.128	16.7186	4.99467	Non N-fixing
7410	232.419	16.7475	5.06383	Non N-fixing
7510	232.712	16.7791	5.13299	Non N-fixing
7610	233.006	16.8134	5.20214	Non N-fixing
7710	233.302	16.8502	5.2713	Non N-fixing
7810	233.599	16.8892	5.34046	Non N-fixing
7910	233.898	16.9302	5.40962	Non N-fixing
8010	234.198	16.9732	5.47877	Non N-fixing
8110	234.499	17.0178	5.54793	Non N-fixing
8210	234.802	17.064	5.61709	Non N-fixing
8310	235.106	17.1116	5.68625	Non N-fixing
8410	235.412	17.1603	5.7554	Non N-fixing
8510	235.718	17.2101	5.82456	Non N-fixing
8610	236.026	17.2608	5.89372	Non N-fixing
8710	236.336	17.3122	5.96288	Non N-fixing
8810	236.646	17.3642	6.03203	Non N-fixing
8910	236.958	17.4166	6.10119	Non N-fixing
9010	237.271	17.4694	6.17035	Non N-fixing
9110	237.585	17.5223	6.2395	Non N-fixing
9210	237.9	17.5753	6.30866	Non N-fixing
9310	238.216	17.6284	6.37782	Non N-fixing
9410	238.534	17.6812	6.44698	Non N-fixing
9510	238.852	17.7338	6.51613	Non N-fixing
9610	239.171	17.7861	6.58529	Non N-fixing
9710	239.491	17.838	6.65445	Non N-fixing
9810	239.812	17.8893	6.72361	Non N-fixing
9910	240.134	17.9401	6.79276	Non N-fixing
1001	240.457	17.9901	6.86192	Non N-fixing
1011	240.781	18.0395	6.93108	Non N-fixing
1021	241.105	18.088	7.00024	Non N-fixing
1031	241.43	18.1357	7.06939	Non N-fixing
1041	241.756	18.1825	7.13855	Non N-fixing
1051	242.082	18.2283	7.20771	Non N-fixing
1061	242.409	18.2731	7.27687	Non N-fixing
1071	242.736	18.3169	7.34602	Non N-fixing
1081	243.064	18.3596	7.41518	Non N-fixing
1091	243.392	18.4011	7.48434	Non N-fixing
1101	243.721	18.4415	7.55349	Non N-fixing
1111	244.05	18.4808	7.62265	Non N-fixing
1121	244.379	18.5188	7.69181	Non N-fixing
1131	244.708	18.5557	7.76097	Non N-fixing
1141	245.038	18.5914	7.83012	Non N-fixing
1151	245.368	18.6258	7.89928	Non N-fixing
1161	245.698	18.659	7.96844	Non N-fixing
1171	246.027	18.691	8.0376	Non N-fixing
1181	246.357	18.7217	8.10675	Non N-fixing
1191	246.687	18.7513	8.17591	Non N-fixing
1201	247.016	18.7796	8.24507	Non N-fixing
1211	247.345	18.8068	8.31423	Non N-fixing
1221	247.674	18.8328	8.38338	Non N-fixing
1231	248.003	18.8577	8.45254	Non N-fixing
1241	248.331	18.8814	8.5217	Non N-fixing
1251	248.659	18.9041	8.59086	Non N-fixing
1261	248.986	18.9257	8.66001	Non N-fixing
1271	249.313	18.9463	8.72917	Non N-fixing
1281	249.639	18.9659	8.79833	Non N-fixing
1291	249.964	18.9846	8.86749	Non N-fixing
1301	250.288	19.0024	8.93664	Non N-fixing
1311	250.612	19.0193	9.0058	Non N-fixing
1321	250.934	19.0355	9.07496	Non N-fixing
1331	251.256	19.0509	9.14411	Non N-fixing
1341	251.577	19.0657	9.21327	Non N-fixing
1351	251.896	19.0798	9.28243	Non N-fixing
1361	252.214	19.0933	9.35159	Non N-fixing
1371	252.531	19.1063	9.42074	Non N-fixing
1381	252.847	19.1188	9.4899	Non N-fixing
1391	253.161	19.1309	9.55906	Non N-fixing
1401	253.473	19.1427	9.62822	Non N-fixing
1411	253.784	19.1541	9.69737	Non N-fixing
1421	254.094	19.1654	9.76653	Non N-fixing
1431	254.402	19.1764	9.83569	Non N-fixing
1441	254.708	19.1873	9.90485	Non N-fixing
1451	255.012	19.1982	9.974	Non N-fixing
1461	255.314	19.209	10.0432	Non N-fixing
1471	255.614	19.2198	10.1123	Non N-fixing
1481	255.912	19.2307	10.1815	Non N-fixing
1491	256.208	19.2418	10.2506	Non N-fixing
1501	256.502	19.2529	10.3198	Non N-fixing
1511	256.794	19.2643	10.3889	Non N-fixing
1521	257.083	19.2758	10.4581	Non N-fixing
1531	257.37	19.2877	10.5273	Non N-fixing
1541	257.654	19.2998	10.5964	Non N-fixing
1551	257.936	19.3122	10.6656	Non N-fixing
1561	258.215	19.325	10.7347	Non N-fixing
1571	258.492	19.3381	10.8039	Non N-fixing
1581	258.765	19.3516	10.873	Non N-fixing
1591	259.036	19.3655	10.9422	Non N-fixing
1601	259.304	19.3799	11.0114	Non N-fixing
1611	259.569	19.3946	11.0805	Non N-fixing
1621	259.831	19.4098	11.1497	Non N-fixing
1631	260.09	19.4254	11.2188	Non N-fixing
1641	260.346	19.4415	11.288	Non N-fixing
1651	260.599	19.4579	11.3572	Non N-fixing
1661	260.848	19.4748	11.4263	Non N-fixing
1671	261.094	19.4922	11.4955	Non N-fixing
1681	261.337	19.5099	11.5646	Non N-fixing
1691	261.577	19.528	11.6338	Non N-fixing
1701	261.812	19.5465	11.7029	Non N-fixing
1711	262.045	19.5654	11.7721	Non N-fixing
1721	262.273	19.5845	11.8413	Non N-fixing
1731	262.498	19.604	11.9104	Non N-fixing
1741	262.719	19.6238	11.9796	Non N-fixing
1751	262.937	19.6438	12.0487	Non N-fixing
1761	263.151	19.664	12.1179	Non N-fixing
1771	263.36	19.6843	12.187	Non N-fixing
1781	263.566	19.7048	12.2562	Non N-fixing
1791	263.768	19.7254	12.3254	Non N-fixing
1801	263.966	19.746	12.3945	Non N-fixing
1811	264.159	19.7666	12.4637	Non N-fixing
1821	264.349	19.7871	12.5328	Non N-fixing
1831	264.535	19.8076	12.602	Non N-fixing
1841	264.716	19.8279	12.6711	Non N-fixing
1851	264.893	19.8481	12.7403	Non N-fixing
1861	265.065	19.868	12.8095	Non N-fixing
1871	265.234	19.8876	12.8786	Non N-fixing
1881	265.398	19.907	12.9478	Non N-fixing
1891	265.557	19.9259	13.0169	Non N-fixing
1901	265.713	19.9444	13.0861	Non N-fixing
1911	265.863	19.9624	13.1552	Non N-fixing
1921	266.01	19.9799	13.2244	Non N-fixing
1931	266.151	19.9969	13.2936	Non N-fixing
1941	266.288	20.0133	13.3627	Non N-fixing
1951	266.421	20.029	13.4319	Non N-fixing
1961	266.549	20.044	13.501	Non N-fixing
1971	266.673	20.0582	13.5702	Non N-fixing
1981	266.792	20.0717	13.6393	Non N-fixing
1991	266.906	20.0844	13.7085	Non N-fixing
2001	267.015	20.0962	13.7777	Non N-fixing
2011	267.12	20.1071	13.8468	Non N-fixing
2021	267.22	20.1171	13.916	Non N-fixing
2031	267.316	20.1261	13.9851	Non N-fixing
2041	267.407	20.1342	14.0543	Non N-fixing
2051	267.493	20.1412	14.1234	Non N-fixing
2061	267.575	20.1472	14.1926	Non N-fixing
2071	267.651	20.1521	14.2618	Non N-fixing
2081	267.724	20.1559	14.3309	Non N-fixing
2091	267.791	20.1586	14.4001	Non N-fixing
2101	267.854	20.1602	14.4692	Non N-fixing
2111	267.912	20.1606	14.5384	Non N-fixing
2121	267.965	20.1598	14.6075	Non N-fixing
2131	268.014	20.1579	14.6767	Non N-fixing
2141	268.058	20.1547	14.7459	Non N-fixing
2151	268.097	20.1503	14.815	Non N-fixing
2161	268.132	20.1447	14.8842	Non N-fixing
2171	268.162	20.1378	14.9533	Non N-fixing
2181	268.187	20.1296	15.0225	Non N-fixing
2191	268.208	20.1202	15.0916	Non N-fixing
2201	268.224	20.1095	15.1608	Non N-fixing
2211	268.235	20.0974	15.23	Non N-fixing
2221	268.242	20.0841	15.2991	Non N-fixing
2231	268.244	20.0695	15.3683	Non N-fixing
2241	268.242	20.0535	15.4374	Non N-fixing
2251	268.235	20.0363	15.5066	Non N-fixing
2261	268.223	20.0177	15.5758	Non N-fixing
2271	268.207	19.9979	15.6449	Non N-fixing
2281	268.187	19.9768	15.7141	Non N-fixing
2291	268.161	19.9545	15.7832	Non N-fixing
2301	268.132	19.931	15.8524	Non N-fixing
2311	268.098	19.9063	15.9215	Non N-fixing
2321	268.06	19.8804	15.9907	Non N-fixing
2331	268.017	19.8533	16.0599	Non N-fixing
2341	267.97	19.8251	16.129	Non N-fixing
2351	267.918	19.7959	16.1982	Non N-fixing
2361	267.863	19.7656	16.2673	Non N-fixing
2371	267.803	19.7343	16.3365	Non N-fixing
2381	267.739	19.7021	16.4056	Non N-fixing
2391	267.671	19.6689	16.4748	Non N-fixing
2401	267.598	19.6348	16.544	Non N-fixing
2411	267.522	19.5999	16.6131	Non N-fixing
2421	267.441	19.5642	16.6823	Non N-fixing
2431	267.357	19.5276	16.7514	Non N-fixing
2441	267.269	19.4904	16.8206	Non N-fixing
2451	267.176	19.4524	16.8897	Non N-fixing
2461	267.08	19.4138	16.9589	Non N-fixing
2471	266.98	19.3745	17.0281	Non N-fixing
2481	266.876	19.3347	17.0972	Non N-fixing
2491	266.769	19.2943	17.1664	Non N-fixing
2501	266.657	19.2534	17.2355	Non N-fixing
2511	266.542	19.2121	17.3047	Non N-fixing
2521	266.424	19.1703	17.3738	Non N-fixing
2531	266.302	19.1281	17.443	Non N-fixing
2541	266.176	19.0856	17.5122	Non N-fixing
2551	266.047	19.0427	17.5813	Non N-fixing
2561	265.914	18.9996	17.6505	Non N-fixing
2571	265.778	18.9563	17.7196	Non N-fixing
2581	265.639	18.9128	17.7888	Non N-fixing
2591	265.496	18.8692	17.8579	Non N-fixing
2601	265.35	18.8254	17.9271	Non N-fixing
2611	265.201	18.7816	17.9963	Non N-fixing
2621	265.048	18.7377	18.0654	Non N-fixing
2631	264.893	18.6939	18.1346	Non N-fixing
2641	264.734	18.65	18.2037	Non N-fixing
2651	264.572	18.6063	18.2729	Non N-fixing
2661	264.408	18.5626	18.342	Non N-fixing
2671	264.24	18.519	18.4112	Non N-fixing
2681	264.07	18.4756	18.4804	Non N-fixing
2691	263.896	18.4323	18.5495	Non N-fixing
2701	263.72	18.3892	18.6187	Non N-fixing
2711	263.541	18.3462	18.6878	Non N-fixing
2721	263.36	18.3036	18.757	Non N-fixing
2731	263.175	18.2611	18.8261	Non N-fixing
2741	262.988	18.2189	18.8953	Non N-fixing
2751	262.799	18.177	18.9645	Non N-fixing
2761	262.606	18.1354	19.0336	Non N-fixing
2771	262.412	18.094	19.1028	Non N-fixing
2781	262.214	18.053	19.1719	Non N-fixing
2791	262.015	18.0124	19.2411	Non N-fixing
2801	261.812	17.972	19.3102	Non N-fixing
2811	261.608	17.932	19.3794	Non N-fixing
2821	261.401	17.8923	19.4486	Non N-fixing
2831	261.192	17.853	19.5177	Non N-fixing
2841	260.98	17.8141	19.5869	Non N-fixing
2851	260.766	17.7755	19.656	Non N-fixing
2861	260.55	17.7373	19.7252	Non N-fixing
2871	260.332	17.6995	19.7944	Non N-fixing
2881	260.111	17.6621	19.8635	Non N-fixing
2891	259.888	17.625	19.9327	Non N-fixing
2901	259.663	17.5883	20.0018	Non N-fixing
2911	259.436	17.552	20.071	Non N-fixing
2921	259.207	17.516	20.1401	Non N-fixing
2931	258.976	17.4804	20.2093	Non N-fixing
2941	258.742	17.4452	20.2785	Non N-fixing
2951	258.507	17.4102	20.3476	Non N-fixing
2961	258.269	17.3756	20.4168	Non N-fixing
2971	258.03	17.3413	20.4859	Non N-fixing
2981	257.788	17.3072	20.5551	Non N-fixing
2991	257.544	17.2735	20.6242	Non N-fixing
3001	257.299	17.24	20.6934	Non N-fixing
3011	257.051	17.2068	20.7626	Non N-fixing
3021	256.802	17.1738	20.8317	Non N-fixing
3031	256.55	17.141	20.9009	Non N-fixing
3041	256.297	17.1085	20.97	Non N-fixing
3051	256.041	17.0762	21.0392	Non N-fixing
3061	255.784	17.044	21.1083	Non N-fixing
3071	255.525	17.0121	21.1775	Non N-fixing
3081	255.264	16.9803	21.2467	Non N-fixing
3091	255	16.9487	21.3158	Non N-fixing
3101	254.735	16.9172	21.385	Non N-fixing
3111	254.468	16.8858	21.4541	Non N-fixing
3121	254.199	16.8546	21.5233	Non N-fixing
3131	253.928	16.8234	21.5924	Non N-fixing
3141	253.655	16.7923	21.6616	Non N-fixing
3151	253.381	16.7612	21.7308	Non N-fixing
3161	253.104	16.7302	21.7999	Non N-fixing
3171	252.825	16.6992	21.8691	Non N-fixing
3181	252.545	16.6682	21.9382	Non N-fixing
3191	252.262	16.6372	22.0074	Non N-fixing
3201	251.978	16.6061	22.0765	Non N-fixing
3211	251.691	16.5749	22.1457	Non N-fixing
3221	251.403	16.5437	22.2149	Non N-fixing
3231	251.112	16.5124	22.284	Non N-fixing
3241	250.82	16.4811	22.3532	Non N-fixing
3251	250.526	16.4496	22.4223	Non N-fixing
3261	250.23	16.418	22.4915	Non N-fixing
3271	249.931	16.3863	22.5606	Non N-fixing
3281	249.631	16.3544	22.6298	Non N-fixing
3291	249.329	16.3224	22.699	Non N-fixing
3301	249.025	16.2903	22.7681	Non N-fixing
3311	248.718	16.258	22.8373	Non N-fixing
3321	248.41	16.2256	22.9064	Non N-fixing
3331	248.1	16.193	22.9756	Non N-fixing
3341	247.787	16.1601	23.0447	Non N-fixing
3351	247.473	16.1271	23.1139	Non N-fixing
3361	247.157	16.094	23.1831	Non N-fixing
3371	246.838	16.0606	23.2522	Non N-fixing
3381	246.518	16.027	23.3214	Non N-fixing
3391	246.195	15.9932	23.3905	Non N-fixing
3401	245.87	15.9592	23.4597	Non N-fixing
3411	245.544	15.925	23.5288	Non N-fixing
3421	245.215	15.8906	23.598	Non N-fixing
3431	244.884	15.856	23.6672	Non N-fixing
3441	244.551	15.8212	23.7363	Non N-fixing
3451	244.215	15.7862	23.8055	Non N-fixing
3461	243.878	15.7511	23.8746	Non N-fixing
3471	243.539	15.7157	23.9438	Non N-fixing
3481	243.197	15.6802	24.013	Non N-fixing
3491	242.853	15.6446	24.0821	Non N-fixing
3501	242.507	15.6088	24.1513	Non N-fixing
3511	242.159	15.573	24.2204	Non N-fixing
3521	241.809	15.5369	24.2896	Non N-fixing
3531	241.457	15.5008	24.3587	Non N-fixing
3541	241.103	15.4646	24.4279	Non N-fixing
3551	240.746	15.4284	24.4971	Non N-fixing
3561	240.388	15.3921	24.5662	Non N-fixing
3571	240.027	15.3557	24.6354	Non N-fixing
3581	239.664	15.3193	24.7045	Non N-fixing
3591	239.3	15.2829	24.7737	Non N-fixing
3601	238.933	15.2465	24.8428	Non N-fixing
3611	238.564	15.2101	24.912	Non N-fixing
3621	238.193	15.1738	24.9812	Non N-fixing
3631	237.82	15.1374	25.0503	Non N-fixing
3641	237.445	15.1011	25.1195	Non N-fixing
3651	237.068	15.0649	25.1886	Non N-fixing
3661	236.689	15.0287	25.2578	Non N-fixing
3671	236.308	14.9926	25.3269	Non N-fixing
3681	235.925	14.9566	25.3961	Non N-fixing
3691	235.54	14.9206	25.4653	Non N-fixing
3701	235.153	14.8848	25.5344	Non N-fixing
3711	234.765	14.849	25.6036	Non N-fixing
3721	234.374	14.8134	25.6727	Non N-fixing
3731	233.982	14.7779	25.7419	Non N-fixing
3741	233.588	14.7426	25.811	Non N-fixing
3751	233.193	14.7074	25.8802	Non N-fixing
3761	232.796	14.6723	25.9494	Non N-fixing
3771	232.397	14.6374	26.0185	Non N-fixing
3781	231.997	14.6026	26.0877	Non N-fixing
3791	231.595	14.568	26.1568	Non N-fixing
3801	231.192	14.5336	26.226	Non N-fixing
3811	230.788	14.4993	26.2951	Non N-fixing
3821	230.382	14.4652	26.3643	Non N-fixing
3831	229.975	14.4313	26.4335	Non N-fixing
3841	229.567	14.3976	26.5026	Non N-fixing
3851	229.158	14.364	26.5718	Non N-fixing
3861	228.748	14.3305	26.6409	Non N-fixing
3871	228.337	14.2973	26.7101	Non N-fixing
3881	227.925	14.2641	26.7792	Non N-fixing
3891	227.513	14.2312	26.8484	Non N-fixing
3901	227.099	14.1983	26.9176	Non N-fixing
3911	226.685	14.1656	26.9867	Non N-fixing
3921	226.271	14.1331	27.0559	Non N-fixing
3931	225.856	14.1006	27.125	Non N-fixing
3941	225.44	14.0683	27.1942	Non N-fixing
3951	225.025	14.0361	27.2633	Non N-fixing
3961	224.609	14.004	27.3325	Non N-fixing
3971	224.193	13.972	27.4017	Non N-fixing
3981	223.777	13.94	27.4708	Non N-fixing
3991	223.361	13.9082	27.54	Non N-fixing
4001	222.946	13.8764	27.6091	Non N-fixing
4011	222.531	13.8447	27.6783	Non N-fixing
4021	222.116	13.8131	27.7474	Non N-fixing
4031	221.702	13.7815	27.8166	Non N-fixing
4041	221.288	13.7499	27.8858	Non N-fixing
4051	220.876	13.7184	27.9549	Non N-fixing
4061	220.464	13.6869	28.0241	Non N-fixing
4071	220.053	13.6555	28.0932	Non N-fixing
4081	219.643	13.6241	28.1624	Non N-fixing
4091	219.235	13.5927	28.2316	Non N-fixing
4101	218.828	13.5614	28.3007	Non N-fixing
4111	218.422	13.5301	28.3699	Non N-fixing
4121	218.018	13.4988	28.439	Non N-fixing
4131	217.616	13.4676	28.5082	Non N-fixing
4141	217.216	13.4363	28.5773	Non N-fixing
4151	216.818	13.4051	28.6465	Non N-fixing
4161	216.422	13.374	28.7157	Non N-fixing
4171	216.028	13.3428	28.7848	Non N-fixing
4181	215.637	13.3117	28.854	Non N-fixing
4191	215.248	13.2807	28.9231	Non N-fixing
4201	214.862	13.2496	28.9923	Non N-fixing
4211	214.479	13.2186	29.0614	Non N-fixing
4221	214.099	13.1877	29.1306	Non N-fixing
4231	213.721	13.1568	29.1998	Non N-fixing
4241	213.347	13.1259	29.2689	Non N-fixing
4251	212.977	13.0951	29.3381	Non N-fixing
4261	212.609	13.0643	29.4072	Non N-fixing
4271	212.246	13.0336	29.4764	Non N-fixing
4281	211.886	13.0029	29.5455	Non N-fixing
4291	211.53	12.9723	29.6147	Non N-fixing
4301	211.178	12.9418	29.6839	Non N-fixing
4311	210.83	12.9114	29.753	Non N-fixing
4321	210.487	12.881	29.8222	Non N-fixing
4331	210.148	12.8508	29.8913	Non N-fixing
4341	209.813	12.8206	29.9605	Non N-fixing
4351	209.484	12.7907	30.0296	Non N-fixing
4361	209.159	12.7608	30.0988	Non N-fixing
4371	208.839	12.7311	30.168	Non N-fixing
4381	208.524	12.7016	30.2371	Non N-fixing
4391	208.215	12.6722	30.3063	Non N-fixing
4401	207.911	12.643	30.3754	Non N-fixing
4411	207.612	12.6141	30.4446	Non N-fixing
4421	207.319	12.5853	30.5137	Non N-fixing
4431	207.032	12.5568	30.5829	Non N-fixing
4441	206.751	12.5286	30.6521	Non N-fixing
4451	206.477	12.5007	30.7212	Non N-fixing
4461	206.208	12.473	30.7904	Non N-fixing
4471	205.946	12.4457	30.8595	Non N-fixing
4481	205.69	12.4188	30.9287	Non N-fixing
4491	205.441	12.3922	30.9978	Non N-fixing
4501	205.199	12.3661	31.067	Non N-fixing
4511	204.964	12.3404	31.1362	Non N-fixing
4521	204.737	12.3151	31.2053	Non N-fixing
4531	204.516	12.2904	31.2745	Non N-fixing
4541	204.303	12.2662	31.3436	Non N-fixing
4551	204.097	12.2426	31.4128	Non N-fixing
4561	203.9	12.2196	31.4819	Non N-fixing
4571	203.71	12.1972	31.5511	Non N-fixing
4581	203.528	12.1755	31.6203	Non N-fixing
4591	203.354	12.1545	31.6894	Non N-fixing
4601	203.189	12.1342	31.7586	Non N-fixing
4611	203.032	12.1147	31.8277	Non N-fixing
4621	202.884	12.0959	31.8969	Non N-fixing
4631	202.745	12.078	31.966	Non N-fixing
4641	202.614	12.0609	32.0352	Non N-fixing
4651	202.492	12.0447	32.1044	Non N-fixing
4661	202.38	12.0293	32.1735	Non N-fixing
4671	202.277	12.0149	32.2427	Non N-fixing
4681	202.184	12.0014	32.3118	Non N-fixing
4691	202.1	11.9889	32.381	Non N-fixing
4701	202.026	11.9774	32.4502	Non N-fixing
4711	201.962	11.967	32.5193	Non N-fixing
4721	201.908	11.9575	32.5885	Non N-fixing
4731	201.864	11.9491	32.6576	Non N-fixing
4741	201.83	11.9418	32.7268	Non N-fixing
4751	201.807	11.9355	32.7959	Non N-fixing
4761	201.794	11.9303	32.8651	Non N-fixing
4771	201.793	11.9263	32.9343	Non N-fixing
4781	201.802	11.9233	33.0034	Non N-fixing
4791	201.822	11.9215	33.0726	Non N-fixing
4801	201.853	11.9208	33.1417	Non N-fixing
4811	201.895	11.9212	33.2109	Non N-fixing
4821	201.949	11.9228	33.28	Non N-fixing
4831	202.014	11.9256	33.3492	Non N-fixing
4841	202.09	11.9295	33.4184	Non N-fixing
4851	202.179	11.9346	33.4875	Non N-fixing
4861	202.279	11.9408	33.5567	Non N-fixing
4871	202.391	11.9482	33.6258	Non N-fixing
4881	202.515	11.9568	33.695	Non N-fixing
4891	202.652	11.9665	33.7641	Non N-fixing
4901	202.8	11.9773	33.8333	Non N-fixing
4911	202.961	11.9892	33.9025	Non N-fixing
4921	203.135	12.0023	33.9716	Non N-fixing
4931	203.321	12.0165	34.0408	Non N-fixing
4941	203.519	12.0319	34.1099	Non N-fixing
4951	203.731	12.0483	34.1791	Non N-fixing
4961	203.955	12.0659	34.2482	Non N-fixing
4971	204.192	12.0845	34.3174	Non N-fixing
4981	204.441	12.1042	34.3866	Non N-fixing
4991	204.704	12.1251	34.4557	Non N-fixing
5001	204.98	12.1469	34.5249	Non N-fixing
5011	205.269	12.1699	34.594	Non N-fixing
5021	205.571	12.1939	34.6632	Non N-fixing
5031	205.887	12.2189	34.7323	Non N-fixing
5041	206.216	12.2449	34.8015	Non N-fixing
5051	206.558	12.272	34.8707	Non N-fixing
5061	206.913	12.3	34.9398	Non N-fixing
5071	207.282	12.3291	35.009	Non N-fixing
5081	207.664	12.3592	35.0781	Non N-fixing
5091	208.06	12.3902	35.1473	Non N-fixing
5101	208.47	12.4222	35.2164	Non N-fixing
5111	208.893	12.4551	35.2856	Non N-fixing
5121	209.329	12.489	35.3548	Non N-fixing
5131	209.78	12.5238	35.4239	Non N-fixing
5141	210.244	12.5596	35.4931	Non N-fixing
5151	210.721	12.5963	35.5622	Non N-fixing
5161	211.213	12.6338	35.6314	Non N-fixing
5171	211.718	12.6723	35.7005	Non N-fixing
5181	212.237	12.7116	35.7697	Non N-fixing
5191	212.769	12.7518	35.8389	Non N-fixing
5201	213.316	12.7929	35.908	Non N-fixing
5211	213.876	12.8348	35.9772	Non N-fixing
5221	214.45	12.8776	36.0463	Non N-fixing
5231	215.038	12.9212	36.1155	Non N-fixing
5241	215.64	12.9656	36.1846	Non N-fixing
5251	216.256	13.0108	36.2538	Non N-fixing
5261	216.885	13.0567	36.323	Non N-fixing
5271	217.529	13.1035	36.3921	Non N-fixing
5281	218.186	13.151	36.4613	Non N-fixing
5291	218.858	13.1993	36.5304	Non N-fixing
5301	219.543	13.2483	36.5996	Non N-fixing
5311	220.243	13.2981	36.6687	Non N-fixing
5321	220.956	13.3486	36.7379	Non N-fixing
5331	221.683	13.3998	36.8071	Non N-fixing
5341	222.424	13.4517	36.8762	Non N-fixing
5351	223.179	13.5044	36.9454	Non N-fixing
5361	223.948	13.5577	37.0145	Non N-fixing
5371	224.731	13.6118	37.0837	Non N-fixing
5381	225.528	13.6665	37.1529	Non N-fixing
5391	226.339	13.7219	37.222	Non N-fixing
5401	227.163	13.778	37.2912	Non N-fixing
5411	228.001	13.8348	37.3603	Non N-fixing
5421	228.853	13.8924	37.4295	Non N-fixing
5431	229.718	13.9506	37.4986	Non N-fixing
5441	230.597	14.0095	37.5678	Non N-fixing
5451	231.49	14.0692	37.637	Non N-fixing
5461	232.395	14.1295	37.7061	Non N-fixing
5471	233.315	14.1906	37.7753	Non N-fixing
5481	234.247	14.2525	37.8444	Non N-fixing
5491	235.193	14.3151	37.9136	Non N-fixing
5501	236.151	14.3785	37.9827	Non N-fixing
5511	237.123	14.4426	38.0519	Non N-fixing
5521	238.107	14.5075	38.1211	Non N-fixing
5531	239.105	14.5732	38.1902	Non N-fixing
5541	240.114	14.6397	38.2594	Non N-fixing
5551	241.137	14.707	38.3285	Non N-fixing
5561	242.172	14.7751	38.3977	Non N-fixing
5571	243.219	14.8439	38.4668	Non N-fixing
5581	244.278	14.9136	38.536	Non N-fixing
5591	245.35	14.9842	38.6052	Non N-fixing
5601	246.433	15.0555	38.6743	Non N-fixing
5611	247.528	15.1277	38.7435	Non N-fixing
5621	248.635	15.2008	38.8126	Non N-fixing
5631	249.753	15.2747	38.8818	Non N-fixing
5641	250.883	15.3495	38.9509	Non N-fixing
5651	252.023	15.4251	39.0201	Non N-fixing
5661	253.175	15.5017	39.0893	Non N-fixing
5671	254.337	15.5791	39.1584	Non N-fixing
5681	255.509	15.6575	39.2276	Non N-fixing
5691	256.692	15.7368	39.2967	Non N-fixing
5701	257.885	15.8169	39.3659	Non N-fixing
5711	259.088	15.8981	39.435	Non N-fixing
5721	260.3	15.9801	39.5042	Non N-fixing
5731	261.522	16.0631	39.5734	Non N-fixing
5741	262.753	16.147	39.6425	Non N-fixing
5751	263.992	16.2318	39.7117	Non N-fixing
5761	265.241	16.3176	39.7808	Non N-fixing
5771	266.497	16.4043	39.85	Non N-fixing
5781	267.762	16.4919	39.9191	Non N-fixing
5791	269.035	16.5805	39.9883	Non N-fixing
5801	270.315	16.6699	40.0575	Non N-fixing
5811	271.602	16.7602	40.1266	Non N-fixing
5821	272.896	16.8514	40.1958	Non N-fixing
5831	274.197	16.9435	40.2649	Non N-fixing
5841	275.505	17.0364	40.3341	Non N-fixing
5851	276.818	17.1301	40.4032	Non N-fixing
5861	278.137	17.2246	40.4724	Non N-fixing
5871	279.462	17.3198	40.5416	Non N-fixing
5881	280.791	17.4159	40.6107	Non N-fixing
5891	282.125	17.5126	40.6799	Non N-fixing
5901	283.464	17.6101	40.749	Non N-fixing
5911	284.806	17.7083	40.8182	Non N-fixing
5921	286.153	17.8071	40.8873	Non N-fixing
5931	287.502	17.9065	40.9565	Non N-fixing
5941	288.855	18.0064	41.0257	Non N-fixing
5951	290.21	18.1069	41.0948	Non N-fixing
5961	291.568	18.2079	41.164	Non N-fixing
5971	292.927	18.3094	41.2331	Non N-fixing
5981	294.288	18.4112	41.3023	Non N-fixing
5991	295.649	18.5135	41.3715	Non N-fixing
6001	297.012	18.6161	41.4406	Non N-fixing
6011	298.375	18.7189	41.5098	Non N-fixing
6021	299.737	18.822	41.5789	Non N-fixing
6031	301.1	18.9254	41.6481	Non N-fixing
6041	302.461	19.0288	41.7172	Non N-fixing
6051	303.821	19.1324	41.7864	Non N-fixing
6061	305.179	19.2361	41.8556	Non N-fixing
6071	306.536	19.3398	41.9247	Non N-fixing
6081	307.89	19.4435	41.9939	Non N-fixing
6091	309.241	19.5471	42.063	Non N-fixing
6101	310.588	19.6507	42.1322	Non N-fixing
6111	311.932	19.7542	42.2013	Non N-fixing
6121	313.272	19.8574	42.2705	Non N-fixing
6131	314.608	19.9605	42.3397	Non N-fixing
6141	315.938	20.0633	42.4088	Non N-fixing
6151	317.264	20.1658	42.478	Non N-fixing
6161	318.583	20.268	42.5471	Non N-fixing
6171	319.896	20.3698	42.6163	Non N-fixing
6181	321.203	20.4713	42.6854	Non N-fixing
6191	322.503	20.5722	42.7546	Non N-fixing
6201	323.795	20.6727	42.8238	Non N-fixing
6211	325.08	20.7727	42.8929	Non N-fixing
6221	326.356	20.8721	42.9621	Non N-fixing
6231	327.624	20.971	43.0312	Non N-fixing
6241	328.882	21.0693	43.1004	Non N-fixing
6251	330.132	21.1669	43.1695	Non N-fixing
6261	331.371	21.2639	43.2387	Non N-fixing
6271	332.6	21.3603	43.3079	Non N-fixing
6281	333.819	21.456	43.377	Non N-fixing
6291	335.027	21.551	43.4462	Non N-fixing
6301	336.223	21.6452	43.5153	Non N-fixing
6311	337.408	21.7388	43.5845	Non N-fixing
6321	338.581	21.8316	43.6536	Non N-fixing
6331	339.741	21.9236	43.7228	Non N-fixing
6341	340.888	22.0148	43.792	Non N-fixing
6351	342.022	22.1053	43.8611	Non N-fixing
6361	343.142	22.195	43.9303	Non N-fixing
6371	344.248	22.284	43.9994	Non N-fixing
6381	345.341	22.3721	44.0686	Non N-fixing
6391	346.418	22.4595	44.1377	Non N-fixing
6401	347.481	22.5461	44.2069	Non N-fixing
6411	348.528	22.632	44.2761	Non N-fixing
6421	349.56	22.7172	44.3452	Non N-fixing
6431	350.576	22.8017	44.4144	Non N-fixing
6441	351.576	22.8855	44.4835	Non N-fixing
6451	352.56	22.9686	44.5527	Non N-fixing
6461	353.527	23.0511	44.6218	Non N-fixing
6471	354.477	23.1329	44.691	Non N-fixing
6481	355.41	23.2142	44.7602	Non N-fixing
6491	356.325	23.2948	44.8293	Non N-fixing
6501	357.223	23.3749	44.8985	Non N-fixing
6511	358.103	23.4545	44.9676	Non N-fixing
6521	358.964	23.5335	45.0368	Non N-fixing
6531	359.808	23.612	45.1059	Non N-fixing
6541	360.632	23.6901	45.1751	Non N-fixing
6551	361.438	23.7677	45.2443	Non N-fixing
6561	362.225	23.8448	45.3134	Non N-fixing
6571	362.993	23.9215	45.3826	Non N-fixing
6581	363.741	23.9978	45.4517	Non N-fixing
6591	364.47	24.0737	45.5209	Non N-fixing
6601	365.179	24.1492	45.5901	Non N-fixing
6611	365.868	24.2244	45.6592	Non N-fixing
6621	366.538	24.2993	45.7284	Non N-fixing
6631	367.187	24.3739	45.7975	Non N-fixing
6641	367.816	24.4482	45.8667	Non N-fixing
6651	368.424	24.5222	45.9358	Non N-fixing
6661	369.013	24.596	46.005	Non N-fixing
6671	369.581	24.6695	46.0742	Non N-fixing
6681	370.128	24.7428	46.1433	Non N-fixing
6691	370.655	24.8159	46.2125	Non N-fixing
6701	371.161	24.8887	46.2816	Non N-fixing
6711	371.646	24.9613	46.3508	Non N-fixing
6721	372.111	25.0337	46.4199	Non N-fixing
6731	372.555	25.1058	46.4891	Non N-fixing
6741	372.977	25.1776	46.5583	Non N-fixing
6751	373.379	25.2492	46.6274	Non N-fixing
6761	373.76	25.3204	46.6966	Non N-fixing
6771	374.12	25.3914	46.7657	Non N-fixing
6781	374.459	25.462	46.8349	Non N-fixing
6791	374.777	25.5322	46.904	Non N-fixing
6801	375.074	25.602	46.9732	Non N-fixing
6811	375.35	25.6714	47.0424	Non N-fixing
6821	375.605	25.7404	47.1115	Non N-fixing
6831	375.839	25.8089	47.1807	Non N-fixing
6841	376.053	25.8769	47.2498	Non N-fixing
6851	376.245	25.9445	47.319	Non N-fixing
6861	376.417	26.0115	47.3881	Non N-fixing
6871	376.569	26.0779	47.4573	Non N-fixing
6881	376.7	26.1438	47.5265	Non N-fixing
6891	376.81	26.2092	47.5956	Non N-fixing
6901	376.901	26.2739	47.6648	Non N-fixing
6911	376.971	26.338	47.7339	Non N-fixing
6921	377.021	26.4015	47.8031	Non N-fixing
6931	377.052	26.4643	47.8722	Non N-fixing
6941	377.063	26.5264	47.9414	Non N-fixing
6951	377.054	26.5878	48.0106	Non N-fixing
6961	377.026	26.6485	48.0797	Non N-fixing
6971	376.978	26.7084	48.1489	Non N-fixing
6981	376.912	26.7675	48.218	Non N-fixing
6991	376.827	26.8258	48.2872	Non N-fixing
7001	376.723	26.8834	48.3563	Non N-fixing
7011	376.6	26.94	48.4255	Non N-fixing
7021	376.459	26.9958	48.4947	Non N-fixing
7031	376.3	27.0508	48.5638	Non N-fixing
7041	376.123	27.1048	48.633	Non N-fixing
7051	375.928	27.1579	48.7021	Non N-fixing
7061	375.716	27.21	48.7713	Non N-fixing
7071	375.486	27.2612	48.8404	Non N-fixing
7081	375.239	27.3115	48.9096	Non N-fixing
7091	374.975	27.3608	48.9788	Non N-fixing
7101	374.694	27.4091	49.0479	Non N-fixing
7111	374.397	27.4564	49.1171	Non N-fixing
7121	374.084	27.5028	49.1862	Non N-fixing
7131	373.754	27.5482	49.2554	Non N-fixing
7141	373.409	27.5926	49.3245	Non N-fixing
7151	373.048	27.636	49.3937	Non N-fixing
7161	372.671	27.6785	49.4629	Non N-fixing
7171	372.279	27.72	49.532	Non N-fixing
7181	371.873	27.7606	49.6012	Non N-fixing
7191	371.451	27.8002	49.6703	Non N-fixing
7201	371.015	27.8388	49.7395	Non N-fixing
7211	370.565	27.8765	49.8087	Non N-fixing
7221	370.101	27.9133	49.8778	Non N-fixing
7231	369.623	27.9491	49.947	Non N-fixing
7241	369.131	27.9839	50.0161	Non N-fixing
7251	368.626	28.0179	50.0853	Non N-fixing
7261	368.108	28.051	50.1544	Non N-fixing
7271	367.577	28.0832	50.2236	Non N-fixing
7281	367.033	28.1145	50.2928	Non N-fixing
7291	366.477	28.145	50.3619	Non N-fixing
7301	365.909	28.1747	50.4311	Non N-fixing
7311	365.329	28.2036	50.5002	Non N-fixing
7321	364.737	28.2316	50.5694	Non N-fixing
7331	364.133	28.2589	50.6385	Non N-fixing
7341	363.518	28.2854	50.7077	Non N-fixing
7351	362.893	28.3112	50.7769	Non N-fixing
7361	362.256	28.3363	50.846	Non N-fixing
7371	361.609	28.3607	50.9152	Non N-fixing
7381	360.951	28.3845	50.9843	Non N-fixing
7391	360.283	28.4076	51.0535	Non N-fixing
7401	359.605	28.4302	51.1226	Non N-fixing
7411	358.918	28.4522	51.1918	Non N-fixing
7421	358.221	28.4737	51.261	Non N-fixing
7431	357.514	28.4948	51.3301	Non N-fixing
7441	356.799	28.5154	51.3993	Non N-fixing
7451	356.074	28.5356	51.4684	Non N-fixing
7461	355.341	28.5555	51.5376	Non N-fixing
7471	354.6	28.575	51.6067	Non N-fixing
7481	353.849	28.5943	51.6759	Non N-fixing
7491	353.091	28.6133	51.7451	Non N-fixing
7501	352.325	28.6321	51.8142	Non N-fixing
7511	351.551	28.6508	51.8834	Non N-fixing
7521	350.77	28.6694	51.9525	Non N-fixing
7531	349.981	28.6878	52.0217	Non N-fixing
7541	349.185	28.7062	52.0908	Non N-fixing
7551	348.382	28.7247	52.16	Non N-fixing
7561	347.572	28.7431	52.2292	Non N-fixing
7571	346.755	28.7616	52.2983	Non N-fixing
7581	345.932	28.7801	52.3675	Non N-fixing
7591	345.103	28.7988	52.4366	Non N-fixing
7601	344.267	28.8176	52.5058	Non N-fixing
7611	343.425	28.8366	52.5749	Non N-fixing
7621	342.578	28.8558	52.6441	Non N-fixing
7631	341.725	28.8753	52.7133	Non N-fixing
7641	340.866	28.895	52.7824	Non N-fixing
7651	340.002	28.915	52.8516	Non N-fixing
7661	339.133	28.9352	52.9207	Non N-fixing
7671	338.259	28.9559	52.9899	Non N-fixing
7681	337.379	28.9769	53.059	Non N-fixing
7691	336.495	28.9982	53.1282	Non N-fixing
7701	335.606	29.02	53.1974	Non N-fixing
7711	334.713	29.0421	53.2665	Non N-fixing
7721	333.815	29.0647	53.3357	Non N-fixing
7731	332.912	29.0877	53.4048	Non N-fixing
7741	332.006	29.1111	53.474	Non N-fixing
7751	331.095	29.1349	53.5431	Non N-fixing
7761	330.181	29.1592	53.6123	Non N-fixing
7771	329.262	29.184	53.6815	Non N-fixing
7781	328.34	29.2092	53.7506	Non N-fixing
7791	327.414	29.2348	53.8198	Non N-fixing
7801	326.485	29.2608	53.8889	Non N-fixing
7811	325.552	29.2873	53.9581	Non N-fixing
7821	324.615	29.3142	54.0273	Non N-fixing
7831	323.676	29.3416	54.0964	Non N-fixing
7841	322.733	29.3693	54.1656	Non N-fixing
7851	321.787	29.3974	54.2347	Non N-fixing
7861	320.838	29.4258	54.3039	Non N-fixing
7871	319.885	29.4546	54.373	Non N-fixing
7881	318.93	29.4837	54.4422	Non N-fixing
7891	317.972	29.5131	54.5114	Non N-fixing
7901	317.012	29.5427	54.5805	Non N-fixing
7911	316.048	29.5726	54.6497	Non N-fixing
7921	315.082	29.6027	54.7188	Non N-fixing
7931	314.114	29.633	54.788	Non N-fixing
7941	313.143	29.6634	54.8571	Non N-fixing
7951	312.169	29.6939	54.9263	Non N-fixing
7961	311.193	29.7245	54.9955	Non N-fixing
7971	310.215	29.7551	55.0646	Non N-fixing
7981	309.235	29.7856	55.1338	Non N-fixing
7991	308.252	29.8161	55.2029	Non N-fixing
8001	307.267	29.8465	55.2721	Non N-fixing
8011	306.28	29.8767	55.3412	Non N-fixing
8021	305.291	29.9068	55.4104	Non N-fixing
8031	304.3	29.9365	55.4796	Non N-fixing
8041	303.308	29.966	55.5487	Non N-fixing
8051	302.313	29.9951	55.6179	Non N-fixing
8061	301.316	30.0238	55.687	Non N-fixing
8071	300.318	30.0521	55.7562	Non N-fixing
8081	299.318	30.0798	55.8253	Non N-fixing
8091	298.317	30.107	55.8945	Non N-fixing
8101	297.314	30.1335	55.9637	Non N-fixing
8111	296.309	30.1594	56.0328	Non N-fixing
8121	295.303	30.1845	56.102	Non N-fixing
8131	294.295	30.2089	56.1711	Non N-fixing
8141	293.286	30.2323	56.2403	Non N-fixing
8151	292.276	30.2549	56.3094	Non N-fixing
8161	291.265	30.2765	56.3786	Non N-fixing
8171	290.252	30.2971	56.4478	Non N-fixing
8181	289.238	30.3166	56.5169	Non N-fixing
8191	288.223	30.335	56.5861	Non N-fixing
8201	287.207	30.3522	56.6552	Non N-fixing
8211	286.19	30.3681	56.7244	Non N-fixing
8221	285.172	30.3828	56.7935	Non N-fixing
8231	284.153	30.3961	56.8627	Non N-fixing
8241	283.134	30.4081	56.9319	Non N-fixing
8251	282.113	30.4186	57.001	Non N-fixing
8261	281.092	30.4277	57.0702	Non N-fixing
8271	280.07	30.4352	57.1393	Non N-fixing
8281	279.047	30.4413	57.2085	Non N-fixing
8291	278.024	30.4457	57.2776	Non N-fixing
8301	277	30.4486	57.3468	Non N-fixing
8311	275.975	30.4499	57.416	Non N-fixing
8321	274.95	30.4495	57.4851	Non N-fixing
8331	273.925	30.4474	57.5543	Non N-fixing
8341	272.899	30.4436	57.6234	Non N-fixing
8351	271.873	30.4381	57.6926	Non N-fixing
8361	270.846	30.4309	57.7617	Non N-fixing
8371	269.819	30.4219	57.8309	Non N-fixing
8381	268.792	30.4112	57.9001	Non N-fixing
8391	267.765	30.3986	57.9692	Non N-fixing
8401	266.738	30.3843	58.0384	Non N-fixing
8411	265.71	30.3682	58.1075	Non N-fixing
8421	264.683	30.3503	58.1767	Non N-fixing
8431	263.655	30.3306	58.2459	Non N-fixing
8441	262.627	30.3091	58.315	Non N-fixing
8451	261.6	30.2858	58.3842	Non N-fixing
8461	260.572	30.2608	58.4533	Non N-fixing
8471	259.545	30.2339	58.5225	Non N-fixing
8481	258.518	30.2052	58.5916	Non N-fixing
8491	257.491	30.1748	58.6608	Non N-fixing
8501	256.465	30.1426	58.73	Non N-fixing
8511	255.438	30.1087	58.7991	Non N-fixing
8521	254.412	30.0731	58.8683	Non N-fixing
8531	253.387	30.0359	58.9374	Non N-fixing
8541	252.362	29.997	59.0066	Non N-fixing
8551	251.337	29.9565	59.0757	Non N-fixing
8561	250.313	29.9145	59.1449	Non N-fixing
8571	249.289	29.8711	59.2141	Non N-fixing
8581	248.266	29.8262	59.2832	Non N-fixing
8591	247.244	29.7799	59.3524	Non N-fixing
8601	246.222	29.7323	59.4215	Non N-fixing
8611	245.201	29.6833	59.4907	Non N-fixing
8621	244.181	29.6332	59.5598	Non N-fixing
8631	243.162	29.5819	59.629	Non N-fixing
8641	242.143	29.5295	59.6982	Non N-fixing
8651	241.126	29.4761	59.7673	Non N-fixing
8661	240.109	29.4216	59.8365	Non N-fixing
8671	239.093	29.3662	59.9056	Non N-fixing
8681	238.079	29.31	59.9748	Non N-fixing
8691	237.065	29.2529	60.0439	Non N-fixing
8701	236.052	29.1952	60.1131	Non N-fixing
8711	235.041	29.1368	60.1823	Non N-fixing
8721	234.03	29.0778	60.2514	Non N-fixing
8731	233.021	29.0183	60.3206	Non N-fixing
8741	232.013	28.9584	60.3897	Non N-fixing
8751	231.007	28.8981	60.4589	Non N-fixing
8761	230.001	28.8375	60.528	Non N-fixing
8771	228.997	28.7767	60.5972	Non N-fixing
8781	227.995	28.7158	60.6664	Non N-fixing
8791	226.993	28.6548	60.7355	Non N-fixing
8801	225.994	28.5939	60.8047	Non N-fixing
8811	224.995	28.5331	60.8738	Non N-fixing
8821	223.998	28.4726	60.943	Non N-fixing
8831	223.003	28.4123	61.0121	Non N-fixing
8841	222.01	28.3524	61.0813	Non N-fixing
8851	221.018	28.2929	61.1505	Non N-fixing
8861	220.027	28.2341	61.2196	Non N-fixing
8871	219.039	28.1759	61.2888	Non N-fixing
8881	218.052	28.1184	61.3579	Non N-fixing
8891	217.067	28.0617	61.4271	Non N-fixing
8901	216.084	28.0059	61.4962	Non N-fixing
8911	215.103	27.951	61.5654	Non N-fixing
8921	214.123	27.8973	61.6346	Non N-fixing
8931	213.146	27.8447	61.7037	Non N-fixing
8941	212.17	27.7934	61.7729	Non N-fixing
8951	211.196	27.7434	61.842	Non N-fixing
8961	210.225	27.6948	61.9112	Non N-fixing
8971	209.256	27.6477	61.9803	Non N-fixing
8981	208.288	27.6023	62.0495	Non N-fixing
8991	207.323	27.5585	62.1187	Non N-fixing
9001	206.36	27.5164	62.1878	Non N-fixing
9011	205.399	27.4761	62.257	Non N-fixing
9021	204.441	27.4377	62.3261	Non N-fixing
9031	203.485	27.4013	62.3953	Non N-fixing
9041	202.531	27.3669	62.4645	Non N-fixing
9051	201.58	27.3345	62.5336	Non N-fixing
9061	200.63	27.3043	62.6028	Non N-fixing
9071	199.684	27.2763	62.6719	Non N-fixing
9081	198.74	27.2505	62.7411	Non N-fixing
9091	197.798	27.2269	62.8102	Non N-fixing
9101	196.859	27.2057	62.8794	Non N-fixing
9111	195.922	27.1869	62.9486	Non N-fixing
9121	194.988	27.1705	63.0177	Non N-fixing
9131	194.056	27.1565	63.0869	Non N-fixing
9141	193.127	27.145	63.156	Non N-fixing
9151	192.201	27.136	63.2252	Non N-fixing
9161	191.277	27.1295	63.2943	Non N-fixing
9171	190.356	27.1256	63.3635	Non N-fixing
9181	189.438	27.1242	63.4327	Non N-fixing
9191	188.523	27.1255	63.5018	Non N-fixing
9201	187.61	27.1293	63.571	Non N-fixing
9211	186.7	27.1357	63.6401	Non N-fixing
9221	185.794	27.1448	63.7093	Non N-fixing
9231	184.889	27.1564	63.7784	Non N-fixing
9241	183.988	27.1707	63.8476	Non N-fixing
9251	183.09	27.1876	63.9168	Non N-fixing
9261	182.194	27.2071	63.9859	Non N-fixing
9271	181.302	27.2292	64.0551	Non N-fixing
9281	180.413	27.2538	64.1242	Non N-fixing
9291	179.526	27.281	64.1934	Non N-fixing
9301	178.643	27.3108	64.2625	Non N-fixing
9311	177.762	27.343	64.3317	Non N-fixing
9321	176.885	27.3778	64.4009	Non N-fixing
9331	176.011	27.415	64.47	Non N-fixing
9341	175.14	27.4546	64.5392	Non N-fixing
9351	174.272	27.4967	64.6083	Non N-fixing
9361	173.407	27.541	64.6775	Non N-fixing
9371	172.545	27.5877	64.7466	Non N-fixing
9381	171.686	27.6366	64.8158	Non N-fixing
9391	170.831	27.6878	64.885	Non N-fixing
9401	169.979	27.7412	64.9541	Non N-fixing
9411	169.13	27.7966	65.0233	Non N-fixing
9421	168.284	27.8542	65.0924	Non N-fixing
9431	167.442	27.9138	65.1616	Non N-fixing
9441	166.603	27.9753	65.2307	Non N-fixing
9451	165.767	28.0388	65.2999	Non N-fixing
9461	164.934	28.1041	65.3691	Non N-fixing
9471	164.105	28.1713	65.4382	Non N-fixing
9481	163.279	28.2401	65.5074	Non N-fixing
9491	162.457	28.3107	65.5765	Non N-fixing
9501	161.637	28.3829	65.6457	Non N-fixing
9511	160.822	28.4567	65.7148	Non N-fixing
9521	160.009	28.5319	65.784	Non N-fixing
9531	159.2	28.6086	65.8532	Non N-fixing
9541	158.394	28.6867	65.9223	Non N-fixing
9551	157.592	28.7661	65.9915	Non N-fixing
9561	156.793	28.8468	66.0606	Non N-fixing
9571	155.998	28.9286	66.1298	Non N-fixing
9581	155.206	29.0116	66.1989	Non N-fixing
9591	154.417	29.0956	66.2681	Non N-fixing
9601	153.632	29.1806	66.3373	Non N-fixing
9611	152.85	29.2666	66.4064	Non N-fixing
9621	152.072	29.3534	66.4756	Non N-fixing
9631	151.297	29.4411	66.5447	Non N-fixing
9641	150.526	29.5295	66.6139	Non N-fixing
9651	149.758	29.6186	66.6831	Non N-fixing
9661	148.993	29.7083	66.7522	Non N-fixing
9671	148.232	29.7986	66.8214	Non N-fixing
9681	147.475	29.8894	66.8905	Non N-fixing
9691	146.721	29.9806	66.9597	Non N-fixing
9701	145.971	30.0722	67.0288	Non N-fixing
9711	145.224	30.1641	67.098	Non N-fixing
9721	144.48	30.2564	67.1672	Non N-fixing
9731	143.74	30.3488	67.2363	Non N-fixing
9741	143.004	30.4414	67.3055	Non N-fixing
9751	142.271	30.5341	67.3746	Non N-fixing
9761	141.541	30.6268	67.4438	Non N-fixing
9771	140.816	30.7196	67.5129	Non N-fixing
9781	140.093	30.8123	67.5821	Non N-fixing
9791	139.374	30.9049	67.6513	Non N-fixing
9801	138.659	30.9973	67.7204	Non N-fixing
9811	137.947	31.0896	67.7896	Non N-fixing
9821	137.238	31.1816	67.8587	Non N-fixing
9831	136.534	31.2733	67.9279	Non N-fixing
9841	135.832	31.3647	67.997	Non N-fixing
9851	135.134	31.4557	68.0662	Non N-fixing
9861	134.44	31.5464	68.1354	Non N-fixing
9871	133.749	31.6365	68.2045	Non N-fixing
9881	133.061	31.7262	68.2737	Non N-fixing
9891	132.377	31.8154	68.3428	Non N-fixing
9901	131.696	31.9039	68.412	Non N-fixing
9911	131.019	31.9919	68.4811	Non N-fixing
9921	130.345	32.0793	68.5503	Non N-fixing
9931	129.675	32.166	68.6195	Non N-fixing
9941	129.008	32.252	68.6886	Non N-fixing
9951	128.344	32.3373	68.7578	Non N-fixing
9961	127.684	32.4218	68.8269	Non N-fixing
9971	127.028	32.5056	68.8961	Non N-fixing
9981	126.374	32.5886	68.9652	Non N-fixing
9991	125.724	32.6708	69.0344	Non N-fixing
[truncated: 1 more rows]

## Sheet: edfig5f
	entity_ID	sprich	latitude	longitude	abslatitude	dist	area	elev_range	temp	prec	nfix	diff	exp	obs	debt	debt.c	sprichdiff	debt.weights	debt.c.weights
1	3	46	-10.4853	105.637	10.4853	1.34276	-0.924942	-0.502375	0.848236	0.985565	nfix	198.8	214	15.2	0.928972	0.467765	425	214	425
2	125	10	-12.1636	96.8733	12.1636	1.38492	-1.48608	-2.24829	1.14918	0.996208	nfix	221.4	223	1.6	0.992825	0.465126	476	223	476
3	127	38	-31.553	159.077	31.553	1.19036	-1.53458	-0.332193	0.31082	0.721365	nfix	125.6	132	6.4	0.951515	0.422896	297	132	297
4	128	23	-29.0326	167.952	29.0326	1.35409	-1.30758	-0.598806	0.327598	0.455396	nfix	144	148	4	0.972973	0.424779	339	148	339
5	129	8	-54.6284	158.864	54.6284	1.41556	-0.936305	-0.431204	-1.33918	0.142207	nfix	46.2	47	0.8	0.982979	0.130141	355	47	355
6	131	30	39.6991	-31.1052	39.6991	1.40641	-1.54052	-0.0464508	0.0894212	0.553478	nfix	97.6	100	2.4	0.976	0.293093	333	100	333
7	132	38	39.4419	-31.2025	39.4419	1.40762	-0.922072	0.127625	0.0676551	0.746025	nfix	96.8	100	3.2	0.968	0.301558	321	100	321
8	133	50	38.5782	-28.7013	38.5782	1.3861	-0.861884	0.222765	0.0882479	0.476599	nfix	100.6	103	2.4	0.976699	0.338721	297	103	297
9	134	46	38.4695	-28.3336	38.4695	1.38084	-0.584902	0.766804	0.0532544	0.508431	nfix	99.8	103	3.2	0.968932	0.332667	300	103	300
10	135	33	39.0523	-28.0113	39.0523	1.37923	-1.1693	-0.432897	0.120522	0.288415	nfix	98.6	101	2.4	0.976238	0.308125	320	101	320
11	136	44	38.6372	-28.0292	38.6372	1.3779	-0.761426	0.226674	0.0704534	0.47133	nfix	99.8	103	3.2	0.968932	0.328289	304	103	304
12	137	49	38.7239	-27.2123	38.7239	1.37039	-0.615748	0.212895	0.120413	0.359898	nfix	98.8	102	3.2	0.968627	0.329333	300	102	300
13	138	52	37.7954	-25.4819	37.7954	1.35103	-0.433825	0.250928	0.050649	0.218515	nfix	101	105	4	0.961905	0.353147	286	105	286
14	139	39	36.9713	-25.0998	36.9713	1.35214	-1.03208	-0.188705	0.108661	-0.107522	nfix	104.8	108	3.2	0.97037	0.358904	292	108	292
15	145	164	27.7465	-18.0066	27.7465	1.11738	-0.727656	0.468017	0.207401	-1.36203	nfix	105.8	157	51.2	0.673885	0.492093	215	157	215
16	146	200	28.6899	-17.8583	28.6899	1.13291	-0.445175	0.806242	0.00112217	-0.989889	nfix	90.8	150	59.2	0.605333	0.546988	166	150	166
17	147	186	28.1174	-17.2326	28.1174	1.09287	-0.637286	0.463887	0.18156	-1.30969	nfix	99.6	154	54.4	0.646753	0.53262	187	154	187
18	148	277	28.2911	-16.5563	28.2911	1.06539	-0.13819	1.08863	-0.0187349	-1.12812	nfix	69.8	153	83.2	0.456209	0.742553	94	153	94
19	149	250	27.9548	-15.5932	27.9548	0.994863	-0.21478	0.649852	0.201051	-1.50088	nfix	77.4	155	77.6	0.499355	0.6192	125	155	125
20	150	146	28.4061	-14.0365	28.4061	0.864687	-0.196938	0.0590474	0.419415	-2.38862	nfix	105.6	152	46.4	0.694737	0.471429	224	152	224
21	151	136	29.0245	-13.6418	29.0245	0.914139	-0.406088	-0.0474177	0.361055	-2.23249	nfix	101.6	148	46.4	0.686486	0.449558	226	148	226
22	155	21	-1.3784	-89.6787	1.3784	1.28611	-1.15321	-0.883158	0.792786	-0.669693	nfix	140	148	8	0.945946	0.405797	345	148	345
23	156	24	-0.385734	-91.5129	0.385734	1.32163	-0.474137	0.458807	0.772378	-1.35978	nfix	133.2	142	8.8	0.938028	0.4	333	142	333
24	157	33	-1.2936	-90.4353	1.2936	1.3012	-0.853632	-0.187518	0.737854	-0.834183	nfix	135.2	148	12.8	0.913514	0.406006	333	148	333
25	158	9	0.325229	-89.9568	0.325229	1.29619	-1.5718	-1.57662	0.881434	-1.38346	nfix	138.8	142	3.2	0.977465	0.398851	348	142	348
26	159	43	-0.559293	-91.1843	0.559293	1.3105	0.108287	0.56034	0.74227	-1.32585	nfix	129.4	143	13.6	0.904895	0.409494	316	143	316
27	160	9	0.332085	-90.4757	0.332085	1.30522	-0.941547	-0.561043	0.886765	-1.07007	nfix	138	142	4	0.971831	0.396552	348	142	348
28	161	25	0.586845	-90.757	0.586845	1.31177	-1.17105	-0.114441	0.827877	-0.858194	nfix	133.4	143	9.6	0.932867	0.399401	334	143	334
29	162	21	-0.610811	-90.6658	0.610811	1.30811	-1.52462	-0.349987	0.729675	-1.84765	nfix	136	144	8	0.944444	0.40118	339	144	339
30	163	43	-0.826798	-89.4306	0.826798	1.27955	-0.517465	-0.0283328	0.786414	-0.585378	nfix	129	145	16	0.889655	0.40566	318	145	318
31	164	47	-0.627248	-90.3584	0.627248	1.29902	-0.35117	0.088258	0.75975	-1.55092	nfix	127.2	144	16.8	0.883333	0.40639	313	144	313
32	165	15	-0.818429	-90.0588	0.818429	1.29591	-1.42765	-0.723803	0.788992	-1.05976	nfix	137.8	145	7.2	0.950345	0.398266	346	145	346
33	166	38	-0.266245	-90.7125	0.266245	1.30665	-0.50863	0.123864	0.812821	-1.69655	nfix	125.8	141	15.2	0.892199	0.395597	318	141	318
34	171	67	19.5981	-155.518	19.5981	1.53193	0.341243	1.17911	0.0777848	0.826495	nfix	201.4	215	13.6	0.936744	0.493627	408	215	408
35	172	62	22.0584	-159.524	22.0584	1.52966	-0.239788	0.506272	0.540615	0.823431	nfix	185.4	199	13.6	0.931658	0.476607	389	199	389
36	173	18	20.5476	-156.609	20.5476	1.53501	-0.977626	-0.35149	0.767891	0.226736	nfix	204.2	209	4.8	0.977033	0.455804	448	209	448
37	176	47	20.835	-156.927	20.835	1.53517	-0.641735	0.209573	0.690261	0.386494	nfix	198.4	208	9.6	0.953846	0.475779	417	208	417
38	180	67	20.7904	-156.337	20.7904	1.53213	-0.159977	0.960486	0.416247	0.760327	nfix	194.4	208	13.6	0.934615	0.489673	397	208	397
39	181	7	28.2081	-177.367	28.2081	1.50433	-1.82728	-2.18058	0.715615	0.559625	nfix	154	154	0	1	0.420765	366	154	366
40	183	56	21.1332	-157.015	21.1332	1.53366	-0.460315	0.476201	0.683133	0.61019	nfix	195.6	206	10.4	0.949515	0.482963	405	206	405
41	186	21	21.8966	-160.152	21.8966	1.53071	-0.823464	-0.424476	0.775675	-0.393402	nfix	196	200	4	0.98	0.454756	431	200	431
42	187	60	21.4587	-157.973	21.4587	1.53318	-0.216872	0.359215	0.738332	0.757429	nfix	190.2	203	12.8	0.936946	0.479093	397	203	397
43	189	193	64.9907	-18.5941	64.9907	1.28807	1.01054	0.698323	-1.67556	0.180205	nfix	15	23	8	0.652174	0	-1	23	1
44	202	130	-21.1333	55.5327	21.1333	1.38676	-0.077076	0.957349	0.157433	0.6927	nfix	163.6	206	42.4	0.794175	0.49426	331	206	331
45	203	8	-7.99629	-140.687	7.99629	1.57945	-1.28388	-0.192279	1.04953	0.36647	nfix	195.4	197	1.6	0.991878	0.45023	434	197	434
46	206	4	-7.91764	-140.57	7.91764	1.57903	-1.74879	-0.266624	1.10427	-0.0549173	nfix	196	196	0	1	0.448513	437	196	437
47	207	28	-9.77478	-139.014	9.77478	1.58028	-0.682176	0.357606	0.924127	0.833066	nfix	201	209	8	0.961722	0.462069	435	209	435
48	211	33	-8.86624	-140.139	8.86624	1.58053	-0.658179	0.338547	0.936819	0.769143	nfix	192.6	203	10.4	0.948768	0.459666	419	203	419
49	212	22	-9.94499	-139.089	9.94499	1.58148	-1.11956	0.111687	0.983017	0.715251	nfix	205.4	211	5.6	0.97346	0.463657	443	211	443
50	213	25	-8.90932	-139.552	8.90932	1.57949	-1.04846	0.112455	1.02865	0.731489	nfix	195.8	203	7.2	0.964532	0.457477	428	203	428
51	214	23	-9.39786	-140.074	9.39786	1.58239	-0.998112	0.151948	1.01778	0.792987	nfix	203	207	4	0.980676	0.465596	436	207	436
52	217	12	-24.3767	-128.323	24.3767	1.59742	-1.25997	-2.01012	0.735601	0.551665	nfix	178	182	4	0.978022	0.43309	411	182	411
53	220	4	11.2942	166.876	11.2942	1.52824	-1.66063	-2.47026	1.26802	0.955933	nfix	218.2	219	0.8	0.996347	0.459368	475	219	475
54	237	83	29.9723	129.923	29.9723	1.18216	-1.59269	-0.133913	0.32852	1.4319	nfix	122.8	142	19.2	0.864789	0.458209	268	142	268
55	238	104	29.8488	129.871	29.8488	1.1861	-1.32505	0.161299	0.247434	1.46454	nfix	118.2	143	24.8	0.826573	0.474699	249	143	249
56	241	70	29.6412	129.713	29.6412	1.19183	-1.37776	0.0268063	0.354785	1.451	nfix	131.2	144	12.8	0.911111	0.460351	285	144	285
57	242	71	29.4594	129.602	29.4594	1.19679	-1.76325	-0.181613	0.400042	1.41392	nfix	131.4	145	13.6	0.906207	0.459441	286	145	286
58	244	96	29.1466	129.208	29.1466	1.20321	-1.78606	-0.652615	0.501754	1.29943	nfix	127	147	20	0.863946	0.479245	265	147	265
59	247	116	28.323	129.972	28.323	1.23282	-1.17514	-0.876668	0.646023	1.31351	nfix	121	153	32	0.79085	0.47451	255	153	255
60	277	52	-9.42548	46.3688	9.42548	1.20749	-0.877304	-2.29743	1.13203	0.112592	nfix	191.8	207	15.2	0.92657	0.471253	407	207	407
61	278	20	-9.73086	46.5115	9.73086	1.21416	-1.64273	-2.15942	1.13965	0.0768285	nfix	202.6	209	6.4	0.969378	0.458371	442	209	442
62	279	30	-9.72632	47.5732	9.72632	1.24294	-1.83466	-2.57625	1.15113	0.271798	nfix	202.6	209	6.4	0.969378	0.468981	432	209	432
63	280	25	-10.0866	47.7417	10.0866	1.24729	-1.67126	-1.97737	1.14121	0.0693138	nfix	205.6	212	6.4	0.969811	0.465158	442	212	442
64	283	16	-10.1593	51.1656	10.1593	1.31731	-1.7247	-2.35036	1.11498	0.26988	nfix	208.8	212	3.2	0.984906	0.462971	451	212	451
65	285	8	-16.6031	59.5873	16.6031	1.42124	-1.81032	-2.24829	1.03481	0.147004	nfix	226.4	228	1.6	0.992982	0.464887	487	228	487
66	289	14	-7.12964	56.28	7.12964	1.37376	-1.69852	-2.35036	1.15403	0.919113	nfix	186	190	4	0.978947	0.446043	417	190	417
67	296	176	24.2598	-76.6441	24.2598	0.836439	0.4135	-1.17029	0.987544	0.261517	nfix	111.6	182	70.4	0.613187	0.451822	247	182	247
68	327	120	17.6315	-63.2375	17.6315	1.24292	-1.59212	0.0498688	0.957588	0.306905	nfix	191.4	225	33.6	0.850667	0.517297	370	225	370
69	331	110	17.4908	-62.9763	17.4908	1.23848	-1.44835	-0.144974	1.10039	0.32775	nfix	186.8	226	39.2	0.826549	0.489005	382	226	382
70	334	246	13.8984	-60.9668	13.8984	1.09654	-0.490366	0.154839	1.10127	1.03376	nfix	137.8	229	91.2	0.601747	0.5512	250	229	250
71	335	119	18.0617	-63.0627	18.0617	1.25278	-1.04684	-0.390193	1.12082	0.159335	nfix	181.4	223	41.6	0.813453	0.491599	369	223	369
72	348	25	18.7918	-110.975	18.7918	1.14929	-0.932636	0.21488	0.819963	-1.129	nfix	212	220	8	0.963636	0.462882	458	220	458
73	349	1	19.31	-110.803	19.31	1.12574	-1.71384	-4.5583	0.928328	-1.30639	nfix	217	217	0	1	0.454927	477	217	477
74	350	13	18.3568	-114.724	18.3568	1.22766	-1.48381	-0.657295	0.864525	-2.21362	nfix	216.4	222	5.6	0.974775	0.457505	473	222	473
75	351	20	29.0398	-118.285	29.0398	1.04032	-0.753194	0.369321	0.155836	-2.2446	nfix	138.4	148	9.6	0.935135	0.404678	342	148	342
76	352	6	-49.6862	178.774	49.6862	1.4728	-1.45486	-0.493065	-0.927612	-0.0868905	nfix	63.2	64	0.8	0.9875	0.147319	429	64	429
77	354	5	3.85111	-159.297	3.85111	1.59683	-1.36454	-2.20242	1.20854	0.772245	nfix	164.2	165	0.8	0.995152	0.424289	387	165	387
78	355	19	8.62158	150.926	8.62158	1.44379	-1.74773	-2.35036	1.24677	1.54201	nfix	196.2	201	4.8	0.976119	0.456279	430	201	430
79	356	5	-40.3188	-9.94232	40.3188	1.4672	-1.11875	0.131366	-0.650587	1.56277	nfix	96.4	98	1.6	0.983673	0.261957	368	98	368
80	358	3	-9.95743	-150.211	9.95743	1.61021	-1.77788	-2.29743	1.29389	0.312753	nfix	210.2	211	0.8	0.996209	0.454978	462	211	462
81	359	36	-19.0524	-169.859	19.0524	1.54	-0.7351	-1.41778	0.937646	1.12637	nfix	207	219	12	0.945205	0.465169	445	219	445
82	361	31	5.52886	-87.0619	5.52886	1.16287	-1.43054	-0.18515	0.897763	1.45937	nfix	170.8	178	7.2	0.959551	0.448294	381	178	381
83	362	12	-29.3809	-177.987	29.3809	1.47305	-1.33567	-0.220313	0.496595	0.882478	nfix	143.6	146	2.4	0.983562	0.415029	346	146	346
84	363	62	1.61539	7.39705	1.61539	1.01136	-0.917571	0.149045	0.921717	1.08096	nfix	127.6	150	22.4	0.850667	0.415635	307	150	307
85	364	172	0.238989	6.60226	0.238989	1.05275	-0.393385	0.657535	0.696826	1.26523	nfix	70.6	141	70.4	0.500709	0.385792	183	141	183
86	365	76	-1.43572	5.62983	1.43572	1.10492	-1.37097	-0.137212	0.292053	0.989638	nfix	123.4	149	25.6	0.828188	0.424055	291	149	291
87	366	3	-46.6358	37.9408	46.6358	1.39227	-1.24767	-0.090336	-1.21507	1.19043	nfix	75.2	76	0.8	0.989474	0.16861	446	76	446
88	367	3	-46.907	37.7404	46.907	1.3934	-0.702963	0.33189	-1.325	1.21574	nfix	74.2	75	0.8	0.989333	0.166368	446	75	446
89	368	33	-21.2346	-159.778	21.2346	1.57866	-1.13121	-0.225308	0.815604	0.980579	nfix	192.2	205	12.8	0.937561	0.450117	427	205	427
90	370	8	-7.94351	-14.367	7.94351	1.37207	-1.02471	0.0786583	0.445999	-1.89879	nfix	195.2	196	0.8	0.995918	0.450808	433	196	433
91	375	5	19.2921	166.635	19.2921	1.52859	-1.7444	-2.70161	1.17556	-0.0708453	nfix	217	217	0	1	0.458774	473	217	473
92	377	96	12.1845	-68.2896	12.1845	0.846357	-0.722226	-0.835912	1.2904	-0.681778	nfix	190.2	223	32.8	0.852915	0.487692	390	223	390
93	378	129	12.1941	-68.9726	12.1941	0.792037	-0.590793	-0.441422	1.25596	-0.59198	nfix	175.8	223	47.2	0.788341	0.492437	357	223	357
94	379	13	-18.8668	-159.776	18.8668	1.58213	-1.48865	-1.30669	1.0333	1.02076	nfix	215.2	220	4.8	0.978182	0.457872	470	220	470
95	380	22	-19.9957	-158.114	19.9957	1.58669	-1.38112	-1.50862	0.95978	0.982786	nfix	201.8	213	11.2	0.947418	0.448444	450	213	450
96	381	27	-21.9281	-157.919	21.9281	1.58463	-1.23482	-1.00404	0.805361	0.954631	nfix	188.8	200	11.2	0.944	0.444235	425	200	425
97	382	6	-10.4199	-161.001	10.4199	1.59222	-1.76419	-2.24829	1.29027	1.1323	nfix	212.4	214	1.6	0.992523	0.457759	464	214	464
98	383	7	-19.2688	-158.937	19.2688	1.58477	-1.78368	-2.29743	1.01831	0.97921	nfix	214.6	217	2.4	0.98894	0.455626	471	217	471
99	384	17	-20.1612	-157.341	20.1612	1.58926	-1.48877	-2.06239	0.961545	0.946385	nfix	205.6	212	6.4	0.969811	0.452863	454	212	454
100	385	16	-19.8671	-157.702	19.8671	1.58838	-1.43301	-1.88752	0.983555	0.981917	nfix	206.8	214	7.2	0.966355	0.451528	458	214	458
101	392	6	-8.98802	-157.981	8.98802	1.60488	-1.53179	-2.35036	1.29226	0.639943	nfix	203.2	204	0.8	0.996078	0.453571	448	204	448
102	394	7	-37.1124	-12.2851	37.1124	1.48014	-1.02857	0.677725	-0.521485	0.968467	nfix	106.4	108	1.6	0.985185	0.32638	326	108	326
103	395	5	-37.3005	-12.6781	37.3005	1.48264	-1.58504	-0.183969	-0.30893	0.886843	nfix	106.2	107	0.8	0.992523	0.322796	329	107	329
104	399	4	-49.3013	69.4849	49.3013	1.53619	0.237944	0.583543	-1.45064	-0.103714	nfix	65.2	66	0.8	0.987879	0.149885	435	66	435
105	401	4	-53.0932	73.5169	53.0932	1.54019	-0.647103	0.882939	-2.16422	-0.14464	nfix	51.2	52	0.8	0.984615	0.133333	384	52	384
106	402	41	71.0147	-8.38644	71.0147	1.28454	-0.62662	0.739607	-2.08396	0.0669724	nfix	13.4	15	1.6	0.893333	0.163415	82	15	82
107	404	7	-20.5082	-29.3033	20.5082	1.3067	-1.64945	-0.159624	0.84623	0.0826102	nfix	207.6	210	2.4	0.988571	0.451304	460	210	460
108	405	69	45.9057	149.949	45.9057	1.22361	-0.243828	0.42993	-1.52795	0.50425	nfix	70.2	79	8.8	0.888608	0.185714	378	79	378
109	406	56	46.948	151.996	46.948	1.17415	-0.664385	0.473938	-1.56532	0.653481	nfix	69.4	75	5.6	0.925333	0.17659	393	75	393
110	407	46	47.337	152.478	47.337	1.16346	-1.12147	0.280391	-1.61577	0.647843	nfix	68.2	73	4.8	0.934247	0.169231	403	73	403
111	409	48	47.746	153.013	47.746	1.13855	-1.15924	0.148318	-1.60872	0.625097	nfix	66.4	72	5.6	0.922222	0.166	400	72	400
112	410	32	48.0805	153.216	48.0805	1.12274	-1.21459	0.437622	-1.63424	0.603354	nfix	66.2	71	4.8	0.932394	0.159135	416	71	416
113	411	13	7.11907	171.216	7.11907	1.53413	-1.46322	-2.11895	1.25219	1.59097	nfix	184.4	190	5.6	0.970526	0.441148	418	190	418
114	413	27	46.5209	150.869	46.5209	1.21151	-1.48818	-0.0690413	-1.51125	0.559446	nfix	71.4	77	5.6	0.927273	0.169194	422	77	422
115	414	224	32.7463	-16.9991	32.7463	1.21182	-0.43532	0.59884	-0.100951	-0.280972	nfix	57.2	126	68.8	0.453968	0.55534	103	126	103
116	415	55	32.5076	-16.5088	32.5076	1.19953	-1.59998	-0.313423	0.215187	-0.623793	nfix	107	127	20	0.84252	0.391941	273	127	273
117	416	105	33.0692	-16.3422	33.0692	1.21016	-1.28916	-0.266624	0.229958	-0.901173	nfix	85.6	124	38.4	0.690323	0.389091	220	124	220
118	418	30	17.0565	-25.1701	17.0565	1.26067	-0.415845	0.662035	0.502912	-1.37923	nfix	215.8	227	11.2	0.950661	0.466091	463	227	463
119	419	22	16.8455	-24.9678	16.8455	1.25654	-0.783249	-0.0302177	0.803375	-2.42373	nfix	217.6	228	10.4	0.954386	0.460042	473	228	473
120	421	22	16.5985	-24.2562	16.5985	1.23387	-0.655633	0.381877	0.641449	-1.87699	nfix	218.4	228	9.6	0.957895	0.461734	473	228	473
121	422	16	16.7372	-22.9314	16.7372	1.2025	-0.787109	-0.450054	0.764655	-3.14597	nfix	220	228	8	0.964912	0.45929	479	228	479
122	423	17	16.0983	-22.814	16.0983	1.19047	-0.483488	-0.462323	0.786201	-3.11459	nfix	220.2	229	8.8	0.961572	0.459708	479	229	479
123	424	18	15.218	-23.1606	15.218	1.19952	-0.729155	-0.411214	0.886605	-2.13442	nfix	222.8	230	7.2	0.968696	0.464167	480	230	480
124	425	27	15.0837	-23.6248	15.0837	1.21014	-0.344564	0.406823	0.747609	-1.48718	nfix	220.4	230	9.6	0.958261	0.467941	471	230	471
125	426	22	14.9283	-24.3843	14.9283	1.23469	-0.565979	0.89534	0.333033	-1.13444	nfix	221.2	230	8.8	0.961739	0.464706	476	230	476
126	427	16	14.8516	-24.7055	14.8516	1.24491	-1.14853	0.169113	0.466188	-1.44977	nfix	222.8	230	7.2	0.968696	0.462241	482	230	482
127	428	41	32.3094	-64.7672	32.3094	1.30331	-1.13568	-1.51676	0.657203	0.634802	nfix	121.6	128	6.4	0.95	0.420761	289	128	289
128	429	8	16.7665	-24.745	16.7665	1.25191	-1.33331	-0.489376	0.749324	-2.25971	nfix	225.6	228	2.4	0.989474	0.463244	487	228	487
129	431	8	16.6182	-24.5878	16.6182	1.24841	-1.84349	-1.15077	0.760196	-2.18518	nfix	225.6	228	2.4	0.989474	0.463244	487	228	487
130	451	29	-16.494	-151.739	16.494	1.61316	-1.35027	-0.221559	1.08129	0.897349	nfix	217.6	228	10.4	0.954386	0.466953	466	228	466
131	460	27	-16.7465	-151.003	16.7465	1.61508	-1.08084	-0.103857	1.02711	0.893866	nfix	219.2	228	8.8	0.961404	0.468376	468	228	468
132	465	6	-17.6571	-150.629	17.6571	1.61506	-1.61911	-1.1318	1.01904	0.925951	nfix	223.4	225	1.6	0.992889	0.46157	484	225	484
133	479	41	-16.4422	-152.265	16.4422	1.61161	-1.61085	-0.48388	1.10898	0.925669	nfix	214.6	229	14.4	0.937118	0.471648	455	229	455
134	481	32	-17.5291	-149.834	17.5291	1.61753	-0.936145	0.305174	0.895677	0.855172	nfix	216.2	225	8.8	0.960889	0.471024	459	225	459
135	494	41	-16.822	-151.437	16.822	1.61356	-0.860993	0.185169	0.989821	0.975123	nfix	213.6	228	14.4	0.936842	0.470485	454	228	454
136	496	6	-15.1437	-147.57	15.1437	1.61688	-1.02646	-2.35036	1.14321	0.769945	nfix	228.4	230	1.6	0.993043	0.464228	492	230	492
137	499	4	-16.0685	-142.416	16.0685	1.60762	-1.37057	-2.37843	1.13149	0.62929	nfix	228.2	229	0.8	0.996507	0.46288	493	229	493
138	505	29	-16.623	-151.494	16.623	1.61368	-1.03816	-0.201901	1.03871	0.895527	nfix	221.6	228	6.4	0.97193	0.475536	466	228	466
139	507	68	-17.6775	-149.401	17.6775	1.61825	-0.332173	0.568689	0.745877	0.956997	nfix	202.6	225	22.4	0.900444	0.480095	422	225	422
140	509	6	-14.6287	-145.206	14.6287	1.6104	-1.51122	-2.24829	1.18813	0.668722	nfix	228.4	230	1.6	0.993043	0.465173	491	230	491
141	521	11	-17.0045	-149.567	17.0045	1.61917	-1.83597	-2.15942	1.0377	0.886286	nfix	223	227	4	0.982379	0.461698	483	227	483
142	528	13	-16.262	-151.816	16.262	1.61332	-1.66618	-2.47026	1.13054	0.913234	nfix	225	229	4	0.982533	0.465839	483	229	483
143	537	0	-57.0778	-26.6822	57.0778	1.47476	-1.65948	-4.5583	-1.82136	0.836321	nfix	40	40	0	1	0.125	320	40	320
144	555	76	53.6664	-166.895	53.6664	1.0064	-0.050269	0.598462	-1.40416	0.683345	nfix	45.2	50	4.8	0.904	0.149175	303	50	303
145	558	9	-33.6478	-78.849	33.6478	1.20015	-1.21021	0.0371519	-0.224445	0.128577	nfix	120.4	122	1.6	0.986885	0.382222	315	122	315
146	559	7	-33.7675	-80.792	33.7675	1.23978	-1.18914	0.406823	-0.412008	0.202364	nfix	119.4	121	1.6	0.986777	0.377848	316	121	316
147	566	36	-14.3003	-170.718	14.3003	1.54554	-0.918155	-0.156215	1.08992	1.64693	nfix	215.4	229	13.6	0.940611	0.468261	460	229	460
148	568	25	-14.1722	-169.664	14.1722	1.55108	-1.77333	-0.224056	1.08677	1.68286	nfix	217.8	229	11.2	0.951092	0.46242	471	229	471
149	569	21	-14.1786	-169.62	14.1786	1.55116	-1.79147	-0.206763	1.1234	1.61075	nfix	221	229	8	0.965066	0.465263	475	229	475
150	570	30	-14.242	-169.468	14.242	1.55154	-1.17454	0.21488	1.00992	1.71984	nfix	216.2	229	12.8	0.944105	0.463948	466	229	466
151	574	7	10.3029	-109.217	10.3029	1.30735	-1.69521	-2.85501	1.35132	3.09982	nfix	210.6	213	2.4	0.988732	0.455844	462	213	462
152	575	6	-7.33933	72.4343	7.33933	1.39921	-1.31194	-1.88752	1.21832	1.29353	nfix	190.4	192	1.6	0.991667	0.44486	428	192	428
153	577	14	0.284458	174.113	0.284458	1.5229	-0.650497	-2.13889	1.28848	0.766926	nfix	138.8	142	3.2	0.977465	0.404665	343	142	343
154	578	42	-13.7667	-177.105	13.7667	1.50939	-0.892866	-0.183969	1.13568	1.45457	nfix	212.8	228	15.2	0.933333	0.470796	452	228	452
[truncated: 270 more rows]
